# Supplementary material for: Substrate-independent immunomodulatory characteristics of mesenchymal stem cells in three-dimensional culture
Source: PLoS One. 2018 Nov 8;13(11):e0206811. doi: 10.1371/journal.pone.0206811 (PMC6224081; doi:10.1371/journal.pone.0206811)
Supplement: S1 Data — (XLSX) [file pone.0206811.s002.xlsx]

## Sheet: Chitosan vs 2D-MSC
Probe.Set.ID	Collagen-3	Collagen-1	Collagen-2	Chitosan-3	Chitosan-2	Chitosan-1	MSC-2D-1	MSC-2D-2	MSC-2D-3	PLAG-1	PLAG-3	PLGA-2	Collagen-3_call	Collagen-3_pVal_call	Collagen-3_numUsedProbes	Collagen-1.CEL_call	Collagen-1_pVal_call	Collagen-1_numUsedProbes	Collagen-2.CEL_call	Collagen-2_pVal_call	Collagen-2_numUsedProbes	Chitosan-3_call	Chitosan-3_pVal_call	Chitosan-3_numUsedProbes	Chitosan-2_call	Chitosan-2_pVal_call	Chitosan-2_numUsedProbes	Chitosan-1_call	Chitosan-1_pVal_call	Chitosan-1_numUsedProbes	MSC-2D-1.CEL_call	MSC-2D-1_pVal_call	MSC-2D-1_numUsedProbes	MSC-2D-2.CEL_call	MSC-2D-2_pVal_call	MSC-2D-2_numUsedProbes	MSC-2D-3_call	MSC-2D-3_pVal_call	MSC-2D-3_numUsedProbes	PLGA-1.CEL_call	PLGA-1_pVal_call	PLGA-1_numUsedProbes	PLGA-3_call	PLGA-3_pVal_call	PLGA-3_numUsedProbes	PLGA-2_call	PLGA-2_pVal_call	PLGA-2_numUsedProbes	Num..P..calls
AFFX-BioB-5_at	10.4822	10.3013	10.092	10.1275	10.2507	10.3736	12.4862	12.3366	11.3245	10.9029	11.7946	11.3145	P	8.14e-05	20	P	0.000258	20	P	0.00034	20	P	0.000297	20	P	0.000169	20	P	0.000581	20	P	7.01e-05	20	P	5.17e-05	20	P	0.000258	20	P	9.45e-05	20	P	6.02e-05	20	P	5.17e-05	20	12
AFFX-BioB-M_at	10.9732	10.5933	10.6401	10.6591	10.9124	10.7029	12.7856	12.9071	11.9144	11.4041	12.3895	11.9772	P	4.43e-05	20	P	4.43e-05	20	P	4.43e-05	20	P	4.43e-05	20	P	4.43e-05	20	P	4.43e-05	20	P	4.43e-05	20	P	4.43e-05	20	P	4.43e-05	20	P	4.43e-05	20	P	4.43e-05	20	P	4.43e-05	20	12
AFFX-BioB-3_at	10.4334	10.1134	10.039	10.0678	10.2032	10.287	12.2868	12.3011	11.3443	10.7603	11.763	11.4156	P	4.43e-05	20	P	5.17e-05	20	P	5.17e-05	20	P	4.43e-05	20	P	5.17e-05	20	P	5.17e-05	20	P	4.43e-05	20	P	4.43e-05	20	P	5.17e-05	20	P	4.43e-05	20	P	4.43e-05	20	P	4.43e-05	20	12
AFFX-BioC-5_at	11.9164	11.7233	11.4988	11.5181	11.5637	11.5091	13.8669	13.8571	12.8232	12.3947	13.1927	12.8161	P	5.17e-05	20	P	5.17e-05	20	P	4.43e-05	20	P	5.17e-05	20	P	5.17e-05	20	P	5.17e-05	20	P	5.17e-05	20	P	5.17e-05	20	P	5.17e-05	20	P	5.17e-05	20	P	5.17e-05	20	P	5.17e-05	20	12
AFFX-BioC-3_at	12.5885	12.4062	12.2158	12.1801	12.3203	12.1395	14.2985	14.331	13.4802	12.9836	13.6261	13.3382	P	4.43e-05	20	P	4.43e-05	20	P	4.43e-05	20	P	4.43e-05	20	P	4.43e-05	20	P	4.43e-05	20	P	4.43e-05	20	P	4.43e-05	20	P	4.43e-05	20	P	4.43e-05	20	P	4.43e-05	20	P	4.43e-05	20	12
AFFX-BioDn-5_at	13.1318	12.8097	12.6053	12.9672	13.0326	13.0036	14.6916	14.7265	13.7838	13.3839	14.2072	13.8713	P	4.43e-05	20	P	4.43e-05	20	P	4.43e-05	20	P	4.43e-05	20	P	4.43e-05	20	P	4.43e-05	20	P	4.43e-05	20	P	4.43e-05	20	P	4.43e-05	20	P	4.43e-05	20	P	4.43e-05	20	P	4.43e-05	20	12
AFFX-BioDn-3_at	13.821	13.7549	13.5909	13.7462	13.8107	13.8187	15.5342	15.5177	15.0339	14.2433	14.9433	14.576	P	4.43e-05	20	P	7.01e-05	20	P	6.02e-05	20	P	5.17e-05	20	P	6.02e-05	20	P	6.02e-05	20	P	4.43e-05	20	P	4.43e-05	20	P	6.02e-05	20	P	6.02e-05	20	P	4.43e-05	20	P	4.43e-05	20	12
AFFX-CreX-5_at	15.2119	15.1427	14.8563	14.8603	15.044	14.979	16.8916	16.8315	16.0883	15.7176	16.3213	16.0977	P	5.17e-05	20	P	5.17e-05	20	P	5.17e-05	20	P	5.17e-05	20	P	5.17e-05	20	P	5.17e-05	20	P	5.17e-05	20	P	5.17e-05	20	P	5.17e-05	20	P	5.17e-05	20	P	5.17e-05	20	P	5.17e-05	20	12
AFFX-CreX-3_at	15.2681	15.2258	15.0084	15.005	15.1452	15.0928	16.8866	16.9041	16.2719	15.8268	16.4019	16.1462	P	4.43e-05	20	P	4.43e-05	20	P	4.43e-05	20	P	4.43e-05	20	P	4.43e-05	20	P	4.43e-05	20	P	4.43e-05	20	P	4.43e-05	20	P	4.43e-05	20	P	4.43e-05	20	P	4.43e-05	20	P	4.43e-05	20	12
AFFX-DapX-5_at	11.0824	10.2233	9.98801	9.46565	10.1161	10.2297	13.3299	13.7367	12.7111	11.5768	13.2017	12.2657	P	4.43e-05	20	P	4.43e-05	20	P	5.17e-05	20	P	6.02e-05	20	P	4.43e-05	20	P	4.43e-05	20	P	4.43e-05	20	P	4.43e-05	20	P	4.43e-05	20	P	4.43e-05	20	P	4.43e-05	20	P	4.43e-05	20	12
AFFX-DapX-M_at	12.7266	12.0004	11.849	11.4163	11.8766	11.8801	14.6981	15.1699	14.543	13.3038	14.7097	13.9573	P	0.00011	20	P	0.000195	20	P	0.000195	20	P	0.000195	20	P	0.000147	20	P	0.000169	20	P	8.14e-05	20	P	6.02e-05	20	P	7.01e-05	20	P	9.45e-05	20	P	5.17e-05	20	P	5.17e-05	20	12
AFFX-DapX-3_at	13.793	13.1619	13.0974	12.6666	12.8566	12.972	15.6123	15.9027	15.4651	14.3925	15.6157	14.9698	P	4.43e-05	20	P	4.43e-05	20	P	4.43e-05	20	P	4.43e-05	20	P	4.43e-05	20	P	4.43e-05	20	P	4.43e-05	20	P	4.43e-05	20	P	4.43e-05	20	P	4.43e-05	20	P	4.43e-05	20	P	4.43e-05	20	12
AFFX-LysX-5_at	9.75636	9.05966	8.95412	8.44113	8.48458	8.70801	11.7963	12.0602	11.4281	10.2268	11.6379	10.9312	P	4.43e-05	20	P	4.43e-05	20	P	4.43e-05	20	P	5.17e-05	20	P	4.43e-05	20	P	4.43e-05	20	P	4.43e-05	20	P	4.43e-05	20	P	4.43e-05	20	P	4.43e-05	20	P	4.43e-05	20	P	4.43e-05	20	12
AFFX-LysX-M_at	10.2436	9.56194	9.51984	8.93357	9.11588	9.23974	12.4388	12.743	12.2642	10.8578	12.3025	11.8302	P	8.14e-05	20	P	0.000147	20	P	0.000127	20	P	0.000169	20	P	0.000225	20	P	0.00034	20	P	4.43e-05	20	P	4.43e-05	20	P	8.14e-05	20	P	9.45e-05	20	P	4.43e-05	20	P	7.01e-05	20	12
AFFX-LysX-3_at	11.3064	10.7636	10.7903	9.98617	10.2683	10.3838	13.564	13.9668	13.3622	12.3178	13.3907	12.999	P	4.43e-05	20	P	5.17e-05	20	P	6.02e-05	20	P	4.43e-05	20	P	5.17e-05	20	P	4.43e-05	20	P	4.43e-05	20	P	4.43e-05	20	P	4.43e-05	20	P	4.43e-05	20	P	5.17e-05	20	P	4.43e-05	20	12
AFFX-PheX-5_at	10.1676	9.39278	9.25449	9.10016	9.31859	9.2946	12.1684	12.4942	11.812	10.7052	12.0988	11.3632	P	4.43e-05	20	P	4.43e-05	20	P	4.43e-05	20	P	4.43e-05	20	P	4.43e-05	20	P	4.43e-05	20	P	4.43e-05	20	P	4.43e-05	20	P	4.43e-05	20	P	4.43e-05	20	P	4.43e-05	20	P	4.42e-05	20	12
AFFX-PheX-M_at	10.5495	9.68516	9.72112	9.1938	9.39683	9.37871	12.5514	13.0332	12.5335	11.2195	12.6395	11.959	P	4.43e-05	20	P	4.43e-05	20	P	4.43e-05	20	P	4.43e-05	20	P	4.43e-05	20	P	4.43e-05	20	P	4.43e-05	20	P	4.43e-05	20	P	4.43e-05	20	P	4.43e-05	20	P	4.43e-05	20	P	4.43e-05	20	12
AFFX-PheX-3_at	10.663	9.97611	9.84532	9.31677	9.5882	9.68409	12.9396	13.3878	12.7497	11.4721	12.7997	12.2889	P	4.43e-05	20	P	4.43e-05	20	P	4.43e-05	20	P	4.43e-05	20	P	4.43e-05	20	P	4.43e-05	20	P	4.43e-05	20	P	4.43e-05	20	P	4.43e-05	20	P	4.43e-05	20	P	4.43e-05	20	P	4.43e-05	20	12
AFFX-ThrX-5_at	8.19088	7.8614	7.79433	7.38825	7.71122	7.95408	10.4988	11.1813	10.3057	9.22994	10.5059	9.38762	P	8.14e-05	20	P	0.000297	20	P	0.000581	20	P	0.00933744	20	P	0.00227496	20	P	0.0020226	20	P	0.000195	20	P	7.01e-05	20	P	8.14e-05	20	P	0.000147	20	P	5.17e-05	20	P	5.17e-05	20	12
AFFX-ThrX-M_at	10.3501	9.47125	9.46845	8.8586	9.26252	9.20735	12.4485	12.9645	12.0281	11.0373	12.5273	11.7355	P	5.17e-05	20	P	0.00011	20	P	0.000127	20	P	9.45e-05	20	P	0.000127	20	P	9.45e-05	20	P	5.17e-05	20	P	5.17e-05	20	P	5.17e-05	20	P	5.17e-05	20	P	4.43e-05	20	P	5.17e-05	20	12
AFFX-ThrX-3_at	11.8027	11.0486	10.9019	10.5474	10.754	10.7511	14.0174	14.3443	13.7256	12.5937	13.9421	13.2591	P	4.43e-05	20	P	4.43e-05	20	P	4.43e-05	20	P	4.43e-05	20	P	4.43e-05	20	P	4.43e-05	20	P	4.43e-05	20	P	4.43e-05	20	P	4.43e-05	20	P	4.43e-05	20	P	4.43e-05	20	P	4.43e-05	20	12
AFFX-r2-Ec-bioB-5_at	10.7039	10.4046	10.42	10.3649	10.612	10.5408	12.3564	12.4461	11.292	11.1062	12.0831	11.4776	P	0.000244	11	P	0.000244	11	P	0.000244	11	P	0.000244	11	P	0.000244	11	P	0.000244	11	P	0.000244	11	P	0.000244	11	P	0.000244	11	P	0.000244	11	P	0.000244	11	P	0.000244	11	12
AFFX-r2-Ec-bioB-M_at	11.0541	10.8602	10.8876	10.83	11.0502	11.007	12.788	12.8556	12.0665	11.621	12.446	12.0768	P	0.000244	11	P	0.000244	11	P	0.000244	11	P	0.000244	11	P	0.000244	11	P	0.000244	11	P	0.000244	11	P	0.000244	11	P	0.000244	11	P	0.000244	11	P	0.000244	11	P	0.000244	11	12
AFFX-r2-Ec-bioB-3_at	10.9558	10.7398	10.6982	10.6049	10.7005	10.7086	12.7842	12.8393	11.9599	11.3577	12.3504	12.0618	P	0.000244	11	P	0.000244	11	P	0.000244	11	P	0.000244	11	P	0.000244	11	P	0.000244	11	P	0.000244	11	P	0.000244	11	P	0.000244	11	P	0.000244	11	P	0.000244	11	P	0.000244	11	12
AFFX-r2-Ec-bioC-5_at	12.3751	12.2137	12.0844	11.9422	12.0952	11.9573	14.2091	14.2113	13.4048	12.8715	13.8415	13.3641	P	0.000732	11	P	0.0012207	11	P	0.00415039	11	P	0.000732	11	P	0.0012207	11	P	0.00585938	11	P	0.000732	11	P	0.000732	11	P	0.0012207	11	P	0.0012207	11	P	0.000732	11	P	0.000732	11	12
AFFX-r2-Ec-bioC-3_at	12.6832	12.5356	12.3855	12.3875	12.5597	12.4792	14.3306	14.4452	13.5952	13.1253	14.0129	13.5576	P	0.000244	11	P	0.000244	11	P	0.000244	11	P	0.000244	11	P	0.000244	11	P	0.000244	11	P	0.000244	11	P	0.000244	11	P	0.000244	11	P	0.000244	11	P	0.000244	11	P	0.000244	11	12
AFFX-r2-Ec-bioD-5_at	14.0133	13.8593	13.8047	14.0591	14.1399	14.125	15.6388	15.6635	14.9495	14.5132	15.275	14.8679	P	0.000244	11	P	0.000244	11	P	0.000244	11	P	0.000244	11	P	0.000244	11	P	0.000244	11	P	0.000244	11	P	0.000244	11	P	0.000244	11	P	0.000244	11	P	0.000244	11	P	0.000244	11	12
AFFX-r2-Ec-bioD-3_at	14.4095	14.2597	14.1527	14.3604	14.4218	14.409	16.0191	16.143	15.3622	14.9343	15.6649	15.3753	P	0.000244	11	P	0.000244	11	P	0.000244	11	P	0.000244	11	P	0.000244	11	P	0.000244	11	P	0.000244	11	P	0.000244	11	P	0.000244	11	P	0.000244	11	P	0.000244	11	P	0.000244	11	12
AFFX-r2-P1-cre-5_at	15.3059	15.295	15.0875	15.1081	15.2581	15.2135	16.8523	16.8199	16.2448	15.8564	16.4681	16.1704	P	0.000244	11	P	0.000244	11	P	0.000244	11	P	0.000244	11	P	0.000244	11	P	0.000244	11	P	0.000244	11	P	0.000244	11	P	0.000244	11	P	0.000244	11	P	0.000244	11	P	0.000244	11	12
AFFX-r2-P1-cre-3_at	15.7521	15.7208	15.5939	15.5049	15.7335	15.6753	17.287	17.3077	16.7163	16.3479	16.925	16.6426	P	0.000244	11	P	0.000244	11	P	0.000244	11	P	0.000244	11	P	0.000244	11	P	0.000244	11	P	0.000244	11	P	0.000244	11	P	0.000244	11	P	0.000244	11	P	0.000244	11	P	0.000244	11	12
AFFX-r2-Bs-dap-5_at	11.1629	10.1908	10.1377	9.71165	10.2339	10.5641	13.2465	13.6337	12.8258	11.5597	13.2214	12.1364	P	0.000244	11	P	0.000244	11	P	0.000244	11	P	0.000244	11	P	0.000244	11	P	0.000244	11	P	0.000244	11	P	0.000244	11	P	0.000244	11	P	0.000244	11	P	0.000244	11	P	0.000244	11	12
AFFX-r2-Bs-dap-M_at	13.1517	12.4618	12.2776	11.9204	12.2875	12.3705	15.2841	15.4774	14.809	13.7743	14.9382	14.2658	P	0.000244	11	P	0.000244	11	P	0.000244	11	P	0.000244	11	P	0.000244	11	P	0.000244	11	P	0.000244	11	P	0.000244	11	P	0.000244	11	P	0.000244	11	P	0.000244	11	P	0.000244	11	12
AFFX-r2-Bs-dap-3_at	13.9981	13.4291	13.3674	12.9333	13.1395	13.2981	15.909	16.1668	15.6182	14.6669	15.6958	15.2879	P	0.000244	11	P	0.000244	11	P	0.000244	11	P	0.000244	11	P	0.000244	11	P	0.000244	11	P	0.000244	11	P	0.000244	11	P	0.000244	11	P	0.000244	11	P	0.000244	11	P	0.000244	11	12
AFFX-r2-Bs-lys-5_at	10.3406	9.51673	9.39003	8.96742	9.19803	9.2985	12.3285	12.5612	12.0677	10.8876	12.1849	11.5335	P	0.000244	11	P	0.000244	11	P	0.000244	11	P	0.000244	11	P	0.000244	11	P	0.000244	11	P	0.000244	11	P	0.000244	11	P	0.000244	11	P	0.000244	11	P	0.000244	11	P	0.000244	11	12
AFFX-r2-Bs-lys-M_at	10.1826	9.26429	9.3966	8.78862	9.13362	9.34862	12.1481	12.3508	12.2245	10.743	12.2029	11.7973	P	0.000244	11	P	0.000244	11	P	0.000244	11	P	0.000244	11	P	0.000244	11	P	0.000244	11	P	0.000244	11	P	0.000244	11	P	0.000244	11	P	0.000244	11	P	0.000244	11	P	0.000244	11	12
AFFX-r2-Bs-lys-3_at	10.6652	10.1308	9.82844	9.19069	9.35759	9.41861	12.9214	13.3157	12.6692	11.4525	12.5697	12.3232	P	0.000244	11	P	0.000244	11	P	0.000244	11	P	0.000244	11	P	0.000244	11	P	0.000244	11	P	0.000244	11	P	0.000244	11	P	0.000244	11	P	0.000244	11	P	0.000244	11	P	0.000244	11	12
AFFX-r2-Bs-phe-5_at	10.6707	9.88606	9.55813	9.31114	9.31426	9.54031	12.4837	12.8069	12.2579	11.0211	12.4645	11.6977	P	0.000244	11	P	0.000244	11	P	0.000244	11	P	0.000732	11	P	0.000244	11	P	0.000244	11	P	0.000244	11	P	0.000244	11	P	0.000244	11	P	0.000244	11	P	0.000244	11	P	0.000244	11	12
AFFX-r2-Bs-phe-M_at	10.7849	10.2509	10.1189	9.50302	9.64078	9.7737	12.9493	13.4062	12.784	11.4657	12.7506	12.3146	P	0.000244	11	P	0.000244	11	P	0.000244	11	P	0.000244	11	P	0.000244	11	P	0.000244	11	P	0.000244	11	P	0.000244	11	P	0.000244	11	P	0.000244	11	P	0.000244	11	P	0.000244	11	12
AFFX-r2-Bs-phe-3_at	11.7446	11.0673	10.9677	10.336	10.568	10.8011	13.9043	14.2619	13.7351	12.3631	13.6674	13.1642	P	0.000244	11	P	0.000244	11	P	0.000244	11	P	0.000244	11	P	0.000244	11	P	0.000244	11	P	0.000244	11	P	0.000244	11	P	0.000244	11	P	0.000244	11	P	0.000244	11	P	0.000244	11	12
AFFX-r2-Bs-thr-3_s_at	12.3176	11.4936	11.4841	11.391	11.3591	11.6174	14.5974	14.7331	14.1548	13.2169	14.6441	13.7412	P	0.000244	11	P	0.000244	11	P	0.000244	11	P	0.000244	11	P	0.000244	11	P	0.000244	11	P	0.000244	11	P	0.000244	11	P	0.000244	11	P	0.000244	11	P	0.000244	11	P	0.000244	11	12
AFFX-r2-Bs-thr-M_s_at	10.6479	10.0164	9.77328	9.36041	9.74535	9.85229	12.769	13.3865	12.4312	11.3862	12.8917	12.0761	P	0.000244	11	P	0.000244	11	P	0.000244	11	P	0.000244	11	P	0.000244	11	P	0.000244	11	P	0.000244	11	P	0.000244	11	P	0.000244	11	P	0.000244	11	P	0.000244	11	P	0.000244	11	12
AFFX-r2-Bs-thr-5_s_at	8.97015	8.04961	7.86688	7.57401	7.84304	7.77529	10.7745	11.2132	10.4443	9.38912	10.6932	9.87979	P	0.000244	11	P	0.000732	11	P	0.000244	11	P	0.000244	11	P	0.000244	11	P	0.000244	11	P	0.000244	11	P	0.000244	11	P	0.000244	11	P	0.000244	11	P	0.000244	11	P	0.000244	11	12
AFFX-HUMISGF3A/M97935_MA_at	7.41545	7.23288	6.80919	8.41864	8.79476	8.92717	7.08269	6.93608	6.849	5.50396	6.50806	6.92269	P	0.0336773	20	P	0.036569	20	A	0.131361	20	P	0.00110197	20	P	0.00141043	20	P	0.0012475	20	A	0.205732	20	A	0.227636	20	A	0.327079	20	A	0.440646	20	A	0.300606	20	A	0.083592	20	5
AFFX-HUMISGF3A/M97935_MB_at	9.3369	9.43184	9.35818	9.54594	10.1283	10.2558	7.46912	8.09396	8.39633	8.57284	8.48291	8.55287	P	4.43e-05	20	P	4.43e-05	20	P	5.17e-05	20	P	4.43e-05	20	P	4.43e-05	20	P	4.43e-05	20	P	0.0125468	20	P	0.000581	20	P	0.000147	20	P	6.01e-05	20	P	8.14e-05	20	P	8.14e-05	20	12
AFFX-HUMISGF3A/M97935_3_at	12.1054	11.9479	11.9582	12.2264	12.6436	12.7917	10.4124	10.788	11.3069	11.5991	11.7008	12.0528	P	4.43e-05	20	P	5.17e-05	20	P	5.17e-05	20	P	4.43e-05	20	P	4.43e-05	20	P	4.43e-05	20	P	0.000147	20	P	0.000147	20	P	7.01e-05	20	P	7.01e-05	20	P	4.43e-05	20	P	7.01e-05	20	12
AFFX-HUMRGE/M10098_5_at	15.0593	15.1182	14.942	14.7886	14.708	14.806	16.5358	16.3764	16.0264	13.9227	15.1508	13.4006	P	4.43e-05	20	P	4.43e-05	20	P	4.43e-05	20	P	4.43e-05	20	P	4.43e-05	20	P	4.43e-05	20	P	4.43e-05	20	P	4.43e-05	20	P	4.43e-05	20	P	4.43e-05	20	P	4.43e-05	20	P	4.43e-05	20	12
AFFX-HUMRGE/M10098_M_at	14.6484	14.5875	14.4264	13.8663	13.8484	14.0118	16.1066	15.9517	15.64	13.4642	14.6362	13.11	P	4.43e-05	20	P	4.43e-05	20	P	4.43e-05	20	P	4.43e-05	20	P	4.43e-05	20	P	4.43e-05	20	P	4.43e-05	20	P	4.43e-05	20	P	4.43e-05	20	P	4.43e-05	20	P	4.43e-05	20	P	4.43e-05	20	12
AFFX-HUMRGE/M10098_3_at	14.1327	14.1649	13.9878	13.9642	13.7887	13.9621	15.23	15.1139	15.0539	13.0988	13.8455	12.6262	P	4.43e-05	20	P	4.43e-05	20	P	4.43e-05	20	P	4.43e-05	20	P	4.43e-05	20	P	4.43e-05	20	P	4.43e-05	20	P	4.43e-05	20	P	4.43e-05	20	P	4.43e-05	20	P	4.43e-05	20	P	4.43e-05	20	12
AFFX-HUMGAPDH/M33197_M_at	15.147	15.0831	14.959	15.1223	15.2895	15.2431	16.6038	16.4353	16.1319	15.4116	15.9478	15.4209	P	4.43e-05	20	P	4.43e-05	20	P	4.43e-05	20	P	4.43e-05	20	P	4.43e-05	20	P	4.43e-05	20	P	4.43e-05	20	P	4.43e-05	20	P	4.43e-05	20	P	4.43e-05	20	P	4.43e-05	20	P	4.43e-05	20	12
AFFX-HUMGAPDH/M33197_3_at	15.4766	15.4461	15.2841	15.3296	15.4725	15.4402	16.9196	16.8435	16.4311	15.8307	16.3856	15.978	P	4.43e-05	20	P	4.43e-05	20	P	4.43e-05	20	P	4.43e-05	20	P	4.43e-05	20	P	4.43e-05	20	P	4.43e-05	20	P	4.43e-05	20	P	4.43e-05	20	P	4.43e-05	20	P	4.43e-05	20	P	4.43e-05	20	12
AFFX-HSAC07/X00351_M_at	13.4195	13.4826	13.4172	13.6247	13.6216	13.6397	15.091	14.8443	14.7025	12.4536	13.4251	11.8468	P	4.43e-05	20	P	4.43e-05	20	P	4.43e-05	20	P	4.43e-05	20	P	4.43e-05	20	P	4.43e-05	20	P	4.43e-05	20	P	4.43e-05	20	P	4.43e-05	20	P	5.17e-05	20	P	4.43e-05	20	P	7.01e-05	20	12
AFFX-HSAC07/X00351_3_at	14.7048	14.6738	14.6379	14.5786	14.5271	14.5314	16.3557	16.25	15.919	14.4412	14.6498	14.3419	P	4.43e-05	20	P	4.43e-05	20	P	4.43e-05	20	P	4.43e-05	20	P	4.43e-05	20	P	4.43e-05	20	P	4.43e-05	20	P	4.43e-05	20	P	4.43e-05	20	P	4.43e-05	20	P	4.43e-05	20	P	4.43e-05	20	12
AFFX-M27830_M_at	11.9834	11.9714	11.953	12.2572	12.3596	12.3932	13.608	13.1866	13.478	11.9124	11.9416	11.8861	P	0.00141043	20	P	0.00255552	20	P	0.0012475	20	P	0.0020226	20	P	0.0032123	20	P	0.0020226	20	P	0.00499819	20	P	0.00227496	20	P	0.00359458	20	P	0.000857	20	P	0.000857	20	P	0.00179591	20	12
1053_at	8.68778	8.49875	8.77106	8.26881	8.48877	8.4861	9.63451	9.61617	9.62124	8.38861	8.19567	9.28213	P	0.000673	16	P	0.000468	16	P	0.00222768	16	P	0.000266	16	P	0.000959	16	P	0.000805	16	P	0.000805	16	P	0.000468	16	P	0.00135385	16	P	0.000805	16	P	0.00160229	16	P	0.000468	16	12
121_at	8.9281	9.13467	8.698	8.35927	8.50687	8.67624	10.503	10.227	10.2286	9.68189	9.22211	9.04728	P	0.00358487	16	P	0.00306668	16	P	0.00653198	16	P	0.0149366	16	P	0.0170005	16	P	0.00486276	16	P	0.00486276	16	P	0.00486276	16	P	0.00653198	16	P	0.00358487	16	P	0.00261695	16	P	0.00754291	16	12
1294_at	8.09508	8.40247	8.54598	8.05515	7.68412	7.77228	9.7537	9.89597	9.71218	8.23236	8.47846	8.38642	P	0.0011411	16	P	0.00306668	16	P	0.00358487	16	P	0.00868918	16	P	0.00868918	16	P	0.0193035	16	P	0.000805	16	P	0.00306668	16	P	0.00306668	16	P	0.0218664	16	P	0.00754291	16	P	0.00418033	16	12
1316_at	7.93262	7.99197	7.75787	7.53657	7.52328	7.59811	9.21808	9.62872	8.67066	8.3563	8.63291	8.82784	P	0.000959	16	P	0.00135385	16	P	0.00222768	16	P	0.0011411	16	P	0.000388	16	P	0.00306668	16	P	0.0011411	16	P	0.00222768	16	P	0.00160229	16	P	0.000673	16	P	0.000562	16	P	0.000322	16	12
1405_i_at	8.14474	6.82936	7.15475	5.95266	6.73867	6.52913	10.6534	10.3191	10.2478	7.49944	9.71142	7.65684	P	0.000944	14	P	0.00459071	14	P	0.000491	14	P	0.00260662	14	P	0.0054941	14	P	0.00381521	14	P	0.000762	14	P	0.000613	14	P	0.000491	14	P	0.000762	14	P	0.000762	14	P	0.00928336	14	12
1487_at	9.91112	9.87264	9.97235	9.50007	9.64748	9.74219	11.3442	11.0731	11.2249	9.84207	10.4632	9.88325	P	0.0170005	16	P	0.0218664	16	P	0.0193035	16	P	0.0351629	16	P	0.0439678	16	P	0.0351629	16	P	0.0149366	16	P	0.0170005	16	P	0.0170005	16	P	0.0193035	16	P	0.0170005	16	P	0.0278597	16	12
1598_g_at	12.2187	11.7704	11.6196	10.815	11.4529	11.7251	15.1414	14.9005	14.6918	11.3272	12.074	11.4008	P	0.000219	16	P	0.000219	16	P	0.000219	16	P	0.000468	16	P	0.000219	16	P	0.000266	16	P	0.000219	16	P	0.000219	16	P	0.000219	16	P	0.000388	16	P	0.000219	16	P	0.000468	16	12
160020_at	11.9992	12.0448	12.2219	11.9104	11.5784	11.4482	14.3493	13.9743	14.0814	11.2829	11.4056	10.7378	P	0.000219	16	P	0.000219	16	P	0.000219	16	P	0.000219	16	P	0.000219	16	P	0.000219	16	P	0.000219	16	P	0.000219	16	P	0.000219	16	P	0.000266	16	P	0.000322	16	P	0.000388	16	12
1729_at	9.451	9.24134	8.74704	9.93689	9.80865	9.6692	11.0579	11.2518	10.9145	9.29552	9.93018	9.81202	P	0.000266	16	P	0.000388	16	P	0.000805	16	P	0.000468	16	P	0.000673	16	P	0.00261695	16	P	0.000673	16	P	0.000673	16	P	0.00189162	16	P	0.00135385	16	P	0.000388	16	P	0.00486276	16	12
1861_at	9.32017	9.10463	9.04268	8.71232	9.02854	9.07939	10.7629	10.7574	10.2437	9.39144	9.71334	9.23721	P	0.000562	16	P	0.00486276	16	P	0.00653198	16	P	0.00160229	16	P	0.00486276	16	P	0.0114474	16	P	0.00135385	16	P	0.000959	16	P	0.00189162	16	P	0.00358487	16	P	0.00189162	16	P	0.00754291	16	12
200000_s_at	10.955	11.1089	11.0729	10.9644	10.7438	10.7567	12.493	12.5102	12.1829	11.0639	11.3554	10.9908	P	0.000244	11	P	0.000244	11	P	0.000244	11	P	0.000244	11	P	0.000244	11	P	0.000244	11	P	0.000244	11	P	0.000244	11	P	0.000244	11	P	0.000244	11	P	0.000244	11	P	0.000244	11	12
200001_at	11.0448	10.9557	10.9079	11.4558	10.7479	10.9775	12.7584	12.2041	12.1271	10.3745	10.7602	9.92629	P	0.0107422	11	P	0.00585938	11	P	0.00585938	11	P	0.00805664	11	P	0.00292969	11	P	0.00195313	11	P	0.00292969	11	P	0.00415039	11	P	0.00805664	11	P	0.0239258	11	P	0.00805664	11	P	0.0461426	11	12
200002_at	14.8487	14.9021	14.7479	14.8101	14.7964	14.7953	16.4442	16.1482	15.9106	14.9662	15.8139	14.9701	P	0.000244	11	P	0.000244	11	P	0.000244	11	P	0.000244	11	P	0.000244	11	P	0.000244	11	P	0.000244	11	P	0.000244	11	P	0.000244	11	P	0.000244	11	P	0.000244	11	P	0.000244	11	12
200003_s_at	15.5682	15.5811	15.3115	15.2388	15.3514	15.3423	16.7971	16.7516	16.3635	15.7831	16.3773	15.7603	P	0.000244	11	P	0.000244	11	P	0.000244	11	P	0.000244	11	P	0.000244	11	P	0.000244	11	P	0.000244	11	P	0.000244	11	P	0.000244	11	P	0.000244	11	P	0.000244	11	P	0.000244	11	12
200004_at	14.4307	14.4615	14.3839	14.4581	14.2624	14.3704	12.4236	12.9503	13.3866	14.5752	14.443	14.6327	P	0.000244	11	P	0.000244	11	P	0.000244	11	P	0.000244	11	P	0.000244	11	P	0.000244	11	P	0.000244	11	P	0.000244	11	P	0.000244	11	P	0.000244	11	P	0.000244	11	P	0.000244	11	12
200005_at	13.0351	12.9996	12.9373	12.9843	12.4856	12.3763	14.7112	14.3063	14.1934	13.0532	13.7942	12.609	P	0.000244	11	P	0.000244	11	P	0.000244	11	P	0.000244	11	P	0.000244	11	P	0.000244	11	P	0.000244	11	P	0.000244	11	P	0.000244	11	P	0.000244	11	P	0.000244	11	P	0.000244	11	12
200008_s_at	11.5975	11.5858	11.5471	11.7047	11.6614	11.7712	10.2515	10.4332	11.0369	11.3122	11.5333	10.5562	P	0.000244	11	P	0.000244	11	P	0.000244	11	P	0.000244	11	P	0.000244	11	P	0.000244	11	P	0.0012207	11	P	0.000244	11	P	0.000244	11	P	0.000244	11	P	0.000244	11	P	0.000244	11	12
200011_s_at	10.827	11.0689	11.1481	10.8224	10.6273	10.5352	12.4993	12.022	12.1379	10.9371	11.0561	10.5528	P	0.000732	11	P	0.000244	11	P	0.000732	11	P	0.000732	11	P	0.000732	11	P	0.000732	11	P	0.000244	11	P	0.000244	11	P	0.000732	11	P	0.000244	11	P	0.000732	11	P	0.000732	11	12
200015_s_at	14.1288	13.9604	13.9654	14.2386	14.323	14.2681	11.5132	12.3436	12.9851	13.9174	13.686	13.9533	P	0.000732	11	P	0.000732	11	P	0.000732	11	P	0.000244	11	P	0.000244	11	P	0.000732	11	P	0.00415039	11	P	0.00415039	11	P	0.0012207	11	P	0.000732	11	P	0.000732	11	P	0.000732	11	12
200018_at	15.6591	15.6354	15.4116	15.412	15.541	15.5367	16.7561	16.6102	16.3457	15.7538	16.4455	15.7079	P	0.000244	11	P	0.000244	11	P	0.000244	11	P	0.000244	11	P	0.000244	11	P	0.000244	11	P	0.000244	11	P	0.000244	11	P	0.000244	11	P	0.000244	11	P	0.000244	11	P	0.000244	11	12
200019_s_at	14.9076	14.7705	14.5745	14.7199	14.6272	14.7009	16.3811	16.2029	15.8995	14.9289	15.8845	14.817	P	0.000244	11	P	0.000244	11	P	0.000244	11	P	0.000244	11	P	0.000244	11	P	0.000244	11	P	0.000244	11	P	0.000244	11	P	0.000244	11	P	0.000244	11	P	0.000244	11	P	0.000244	11	12
200020_at	11.6924	11.8144	11.6791	11.9548	11.8526	11.8678	10.1655	10.6606	10.1626	11.6164	12.0302	11.5247	P	0.000244	11	P	0.000244	11	P	0.000244	11	P	0.000244	11	P	0.000244	11	P	0.000244	11	P	0.0012207	11	P	0.000732	11	P	0.000244	11	P	0.000244	11	P	0.000244	11	P	0.000244	11	12
200021_at	14.2644	14.4357	14.3412	14.4434	14.1598	14.2555	15.9018	15.8024	15.7089	14.6887	15.1267	14.7936	P	0.00415039	11	P	0.00585938	11	P	0.00195313	11	P	0.00195313	11	P	0.00292969	11	P	0.00415039	11	P	0.00585938	11	P	0.00585938	11	P	0.00195313	11	P	0.00415039	11	P	0.00585938	11	P	0.00292969	11	12
200022_at	14.8097	14.8044	14.7855	14.8685	14.8523	14.7945	16.0266	16.2811	15.9263	15.1919	15.9202	15.1068	P	0.000244	11	P	0.000244	11	P	0.000244	11	P	0.000244	11	P	0.000244	11	P	0.000244	11	P	0.000244	11	P	0.000244	11	P	0.000244	11	P	0.000244	11	P	0.000244	11	P	0.000244	11	12
200023_s_at	14.0037	13.9566	13.8128	14.2331	14.1255	14.1561	15.8582	15.5969	15.5134	14.051	14.9811	13.7236	P	0.000244	11	P	0.000244	11	P	0.000244	11	P	0.000244	11	P	0.000244	11	P	0.000244	11	P	0.000244	11	P	0.000244	11	P	0.000244	11	P	0.000244	11	P	0.000244	11	P	0.000244	11	12
200024_at	14.9025	14.8292	14.6515	14.6364	14.5943	14.6398	16.3442	16.2527	15.8669	14.9415	15.8152	14.9097	P	0.000244	11	P	0.000244	11	P	0.000244	11	P	0.000244	11	P	0.000244	11	P	0.000244	11	P	0.000244	11	P	0.000244	11	P	0.000244	11	P	0.000244	11	P	0.000244	11	P	0.000244	11	12
200025_s_at	15.6059	15.5984	15.4027	15.5354	15.6554	15.5838	16.9415	16.8274	16.3761	15.8184	16.4002	15.7689	P	0.000244	11	P	0.000244	11	P	0.000244	11	P	0.000244	11	P	0.000244	11	P	0.000244	11	P	0.000244	11	P	0.000244	11	P	0.000244	11	P	0.000244	11	P	0.000244	11	P	0.000244	11	12
200027_at	13.7383	13.716	13.6826	13.9222	13.9697	13.9897	11.1342	10.7027	10.8779	13.7113	13.9622	13.772	P	0.000244	11	P	0.000244	11	P	0.000244	11	P	0.000244	11	P	0.000244	11	P	0.000244	11	P	0.000244	11	P	0.000244	11	P	0.000244	11	P	0.000244	11	P	0.000244	11	P	0.000244	11	12
200028_s_at	12.2542	12.2965	12.0645	12.1978	12.0624	12.0695	12.7148	13.2884	13.3298	12.3757	12.7959	12.4583	P	0.000244	11	P	0.000244	11	P	0.000244	11	P	0.000244	11	P	0.000244	11	P	0.000244	11	P	0.000244	11	P	0.000244	11	P	0.000244	11	P	0.000244	11	P	0.000244	11	P	0.000244	11	12
200029_at	15.0649	15.0579	14.9264	15.039	15.0306	15.0325	16.3193	16.1601	15.9467	15.3039	15.9027	15.3193	P	0.000244	11	P	0.000244	11	P	0.000244	11	P	0.000244	11	P	0.000244	11	P	0.000244	11	P	0.000244	11	P	0.000244	11	P	0.000244	11	P	0.000244	11	P	0.000244	11	P	0.000244	11	12
200030_s_at	14.4637	14.4733	14.3663	14.5471	14.3571	14.3372	15.8612	15.8932	15.6271	14.8799	15.3729	14.7872	P	0.000244	11	P	0.000244	11	P	0.000244	11	P	0.000244	11	P	0.000244	11	P	0.000244	11	P	0.000244	11	P	0.000244	11	P	0.000244	11	P	0.000244	11	P	0.000244	11	P	0.000244	11	12
200031_s_at	15.7298	15.6466	15.5155	15.577	15.7253	15.6788	17.1235	16.9657	16.6633	15.9552	16.585	15.8715	P	0.000244	11	P	0.000244	11	P	0.000244	11	P	0.000244	11	P	0.000244	11	P	0.000244	11	P	0.000244	11	P	0.000244	11	P	0.000244	11	P	0.000244	11	P	0.000244	11	P	0.000244	11	12
200032_s_at	15.4536	15.4335	15.2811	15.2659	15.3422	15.3135	16.8876	16.8281	16.3927	15.6885	16.3548	15.7384	P	0.000244	11	P	0.000244	11	P	0.000244	11	P	0.000244	11	P	0.000244	11	P	0.000244	11	P	0.000244	11	P	0.000244	11	P	0.000244	11	P	0.000244	11	P	0.000244	11	P	0.000244	11	12
200033_at	14.3593	14.7089	14.5766	14.686	14.7646	14.8388	12.391	12.8154	13.2342	14.9157	14.1877	14.8037	P	0.000244	11	P	0.000244	11	P	0.000244	11	P	0.000244	11	P	0.000244	11	P	0.000244	11	P	0.000244	11	P	0.000244	11	P	0.000244	11	P	0.000244	11	P	0.000244	11	P	0.000244	11	12
200035_at	10.5006	10.1355	10.3184	9.80329	9.91565	9.81123	12.0687	11.8058	11.4132	10.6174	11.2592	10.1317	P	0.0107422	11	P	0.00805664	11	P	0.00805664	11	P	0.0141602	11	P	0.0239258	11	P	0.0141602	11	P	0.0185547	11	P	0.00585938	11	P	0.00805664	11	P	0.00805664	11	P	0.00585938	11	P	0.00585938	11	12
200037_s_at	13.7775	14.0318	14.0038	13.9408	13.5646	13.8239	10.4887	9.13964	9.59904	13.9283	13.7838	14.1789	P	0.000244	11	P	0.000244	11	P	0.000244	11	P	0.000244	11	P	0.000244	11	P	0.000244	11	P	0.000244	11	P	0.0012207	11	P	0.000244	11	P	0.000244	11	P	0.000244	11	P	0.000244	11	12
200039_s_at	12.7066	12.6742	12.5931	12.8921	12.6852	12.7042	14.3787	14.0396	14.0654	13.0612	13.5491	12.9441	P	0.000244	11	P	0.000244	11	P	0.000244	11	P	0.000244	11	P	0.000244	11	P	0.000244	11	P	0.000244	11	P	0.000244	11	P	0.000244	11	P	0.000244	11	P	0.000244	11	P	0.000244	11	12
200040_at	12.3584	12.7236	12.5924	12.9053	12.6332	12.5368	10.8146	11.5496	11.9665	12.4485	12.249	12.5691	P	0.000244	11	P	0.000244	11	P	0.000244	11	P	0.000244	11	P	0.000244	11	P	0.000244	11	P	0.000732	11	P	0.000244	11	P	0.000244	11	P	0.000244	11	P	0.000244	11	P	0.000244	11	12
200045_at	10.7395	10.8369	10.6997	10.6875	10.2979	10.2017	11.9124	11.874	11.6584	10.8904	11.5222	10.775	P	0.000244	11	P	0.000244	11	P	0.000244	11	P	0.000244	11	P	0.000732	11	P	0.000732	11	P	0.000244	11	P	0.000244	11	P	0.000244	11	P	0.000732	11	P	0.000244	11	P	0.000732	11	12
200046_at	13.9933	13.9456	13.7452	13.8149	13.8025	13.7188	15.2064	14.9703	14.8405	14.0356	14.7189	14.083	P	0.000244	11	P	0.000244	11	P	0.000244	11	P	0.000244	11	P	0.000244	11	P	0.000244	11	P	0.000244	11	P	0.000244	11	P	0.000244	11	P	0.000244	11	P	0.000244	11	P	0.000244	11	12
200047_s_at	13.2816	13.0266	12.8006	12.9693	12.8947	13.1322	11.1811	11.8587	12.3506	13.3658	13.9708	13.1169	P	0.000244	11	P	0.000244	11	P	0.000244	11	P	0.000244	11	P	0.000244	11	P	0.000244	11	P	0.000244	11	P	0.000244	11	P	0.000244	11	P	0.000244	11	P	0.000244	11	P	0.000244	11	12
200048_s_at	13.9209	13.7276	13.6942	13.6331	13.7826	13.7957	15.265	15.0758	14.9515	13.9853	14.8911	13.9955	P	0.000244	11	P	0.000244	11	P	0.000244	11	P	0.000244	11	P	0.000244	11	P	0.000244	11	P	0.000244	11	P	0.000244	11	P	0.000244	11	P	0.000244	11	P	0.000244	11	P	0.000244	11	12
200049_at	9.34303	9.1925	9.37609	9.2417	8.81221	8.89211	10.5427	10.3749	10.4289	9.75339	9.77659	9.28253	P	0.000244	11	P	0.000732	11	P	0.000732	11	P	0.000244	11	P	0.000244	11	P	0.000244	11	P	0.000244	11	P	0.000244	11	P	0.000244	11	P	0.000244	11	P	0.000732	11	P	0.000732	11	12
200050_at	12.3235	12.1525	12.2316	11.93	12.2428	12.1176	7.85437	7.5477	8.32062	11.6659	10.6337	11.8707	P	0.000244	11	P	0.000244	11	P	0.000732	11	P	0.000244	11	P	0.000732	11	P	0.000244	11	P	0.0185547	11	P	0.0012207	11	P	0.00195313	11	P	0.000244	11	P	0.000244	11	P	0.000244	11	12
200051_at	9.73666	10.0501	9.98156	9.83892	9.42944	9.24841	10.9817	10.8739	10.7831	9.62795	10.2972	9.44153	P	0.0012207	11	P	0.00195313	11	P	0.0012207	11	P	0.00195313	11	P	0.0107422	11	P	0.00415039	11	P	0.00195313	11	P	0.000732	11	P	0.0012207	11	P	0.0012207	11	P	0.00195313	11	P	0.00805664	11	12
200054_at	10.9456	10.7088	10.6529	10.3796	10.3333	10.3394	12.2885	12.2064	12.2363	10.7653	11.5122	10.4724	P	0.000244	11	P	0.000244	11	P	0.000732	11	P	0.000244	11	P	0.000244	11	P	0.0012207	11	P	0.000244	11	P	0.000244	11	P	0.000244	11	P	0.000732	11	P	0.000244	11	P	0.000732	11	12
200055_at	12.5768	12.4586	12.4915	12.4819	12.3138	12.2407	14.1711	14.1132	13.8616	12.5249	13.3661	12.4994	P	0.000244	11	P	0.000244	11	P	0.000244	11	P	0.000244	11	P	0.000244	11	P	0.000244	11	P	0.000244	11	P	0.000244	11	P	0.000244	11	P	0.000244	11	P	0.000244	11	P	0.000244	11	12
200056_s_at	12.1585	12.0911	11.9413	11.9485	11.7439	11.831	10.5108	10.2002	10.4753	12.0037	11.8507	11.9566	P	0.000244	11	P	0.000244	11	P	0.000244	11	P	0.000244	11	P	0.000244	11	P	0.000244	11	P	0.000244	11	P	0.000244	11	P	0.000244	11	P	0.000244	11	P	0.000244	11	P	0.000244	11	12
200057_s_at	13.4058	13.3462	13.4414	13.5032	13.191	13.218	14.8093	14.5254	14.5766	13.6848	14.0718	13.4405	P	0.000244	11	P	0.000244	11	P	0.000244	11	P	0.000244	11	P	0.000244	11	P	0.000244	11	P	0.000244	11	P	0.000244	11	P	0.000244	11	P	0.000244	11	P	0.000244	11	P	0.000244	11	12
200058_s_at	11.3246	11.7323	11.5321	11.3619	11.1978	11.0962	12.4484	12.4398	12.3546	11.5475	11.5252	11.6669	P	0.000244	11	P	0.000244	11	P	0.000244	11	P	0.000244	11	P	0.000244	11	P	0.000244	11	P	0.000244	11	P	0.000244	11	P	0.000244	11	P	0.000244	11	P	0.000244	11	P	0.000244	11	12
200059_s_at	14.3405	14.2754	14.1313	14.2331	14.3388	14.2692	15.6149	15.4603	15.2742	14.3467	14.8848	14.2222	P	0.000244	11	P	0.000244	11	P	0.000244	11	P	0.000244	11	P	0.000244	11	P	0.000244	11	P	0.000244	11	P	0.000244	11	P	0.000244	11	P	0.000244	11	P	0.000244	11	P	0.000244	11	12
200060_s_at	11.8372	12.0767	12.0741	11.4815	11.2491	11.3865	13.0858	12.995	12.8421	12.1975	12.3298	11.899	P	0.000244	11	P	0.000732	11	P	0.000244	11	P	0.000244	11	P	0.00292969	11	P	0.0012207	11	P	0.000732	11	P	0.000732	11	P	0.000244	11	P	0.000732	11	P	0.000244	11	P	0.000244	11	12
200062_s_at	15.3471	15.3023	15.1193	15.3033	15.3101	15.2688	16.7127	16.6444	16.2541	15.5862	16.3867	15.6101	P	0.000244	11	P	0.000244	11	P	0.000244	11	P	0.000244	11	P	0.000244	11	P	0.000244	11	P	0.000244	11	P	0.000244	11	P	0.000244	11	P	0.000244	11	P	0.000244	11	P	0.000244	11	12
200065_s_at	13.2069	13.2569	13.1066	12.9478	12.957	13.0184	14.8107	14.6154	14.3258	13.3058	13.784	13.1644	P	0.000244	11	P	0.000244	11	P	0.000244	11	P	0.000244	11	P	0.000244	11	P	0.000244	11	P	0.000244	11	P	0.000244	11	P	0.000244	11	P	0.000244	11	P	0.000244	11	P	0.000244	11	12
200068_s_at	13.4776	13.6283	13.5664	13.8264	14.0181	13.9327	11.5763	12.2287	12.5773	13.7774	13.7801	13.8187	P	0.000244	11	P	0.000244	11	P	0.000244	11	P	0.000244	11	P	0.000244	11	P	0.000244	11	P	0.000244	11	P	0.000244	11	P	0.000244	11	P	0.000244	11	P	0.000244	11	P	0.000244	11	12
200070_at	8.94107	8.94053	9.63455	8.36026	8.64348	9.72069	11.1471	11.2394	10.6643	9.49218	9.85812	8.9986	P	0.00585938	11	P	0.0185547	11	P	0.0302734	11	P	0.0461426	11	P	0.0185547	11	A	0.0952148	11	P	0.00585938	11	P	0.0141602	11	P	0.0185547	11	P	0.0239258	11	P	0.0141602	11	P	0.0107422	11	11
200075_s_at	12.2274	11.8425	11.8769	12.2405	12.055	12.0949	13.2699	13.2189	13.1268	11.9162	12.5172	11.7805	P	0.000244	11	P	0.000244	11	P	0.000244	11	P	0.000244	11	P	0.000244	11	P	0.000244	11	P	0.000244	11	P	0.000244	11	P	0.000244	11	P	0.000244	11	P	0.000244	11	P	0.000244	11	12
200076_s_at	10.1807	9.54696	10.1165	10.0665	9.98274	9.92341	11.5848	11.3893	11.1779	10.0373	10.924	9.75711	P	0.00292969	11	P	0.00292969	11	P	0.000732	11	P	0.000732	11	P	0.000732	11	P	0.000244	11	P	0.000732	11	P	0.000732	11	P	0.00195313	11	P	0.00292969	11	P	0.000732	11	P	0.000732	11	12
200077_s_at	14.9306	14.8871	14.7206	14.8651	15.0359	14.9563	16.4925	16.3092	15.8805	15.1579	15.7171	15.1688	P	0.000244	11	P	0.000244	11	P	0.000244	11	P	0.000244	11	P	0.000244	11	P	0.000244	11	P	0.000244	11	P	0.000244	11	P	0.000244	11	P	0.000244	11	P	0.000244	11	P	0.000244	11	12
200078_s_at	12.6795	12.3319	12.0651	11.9896	12.3822	12.2508	14.3851	14.1499	13.8616	12.7412	13.7129	12.6393	P	0.000244	11	P	0.000244	11	P	0.000244	11	P	0.000244	11	P	0.000244	11	P	0.000244	11	P	0.000244	11	P	0.000244	11	P	0.000244	11	P	0.000244	11	P	0.000244	11	P	0.000244	11	12
200084_at	13.4227	13.315	13.2711	13.1882	13.2832	13.2737	11.1348	10.9325	11.0273	13.6087	13.6548	13.5121	P	0.000244	11	P	0.000244	11	P	0.000244	11	P	0.000244	11	P	0.000244	11	P	0.000244	11	P	0.000244	11	P	0.000244	11	P	0.000244	11	P	0.000244	11	P	0.000244	11	P	0.000244	11	12
200085_s_at	13.7826	13.5531	13.3966	13.9108	13.8243	13.7677	14.8746	15.1593	14.8956	13.6717	14.5624	13.759	P	0.000244	11	P	0.000244	11	P	0.000244	11	P	0.000244	11	P	0.000244	11	P	0.000244	11	P	0.000244	11	P	0.000244	11	P	0.000244	11	P	0.000244	11	P	0.000244	11	P	0.000244	11	12
200086_s_at	13.8686	13.5173	13.4584	13.695	13.7039	13.68	15.4419	15.3909	15.1501	13.7714	14.6188	13.8774	P	0.000244	11	P	0.000244	11	P	0.000244	11	P	0.000244	11	P	0.000244	11	P	0.000244	11	P	0.000244	11	P	0.000244	11	P	0.000244	11	P	0.000244	11	P	0.000244	11	P	0.000244	11	12
200088_x_at	15.3943	15.3782	15.2353	15.1355	15.1492	15.1104	16.9045	16.7274	16.2514	15.6507	16.1736	15.5839	P	0.000244	11	P	0.000244	11	P	0.000244	11	P	0.000244	11	P	0.000244	11	P	0.000244	11	P	0.000244	11	P	0.000244	11	P	0.000244	11	P	0.000244	11	P	0.000244	11	P	0.000244	11	12
200089_s_at	15.238	15.2292	15.0568	15.0948	14.9876	14.9842	16.1998	16.2549	16.0502	15.2726	15.7801	15.1439	P	0.000244	11	P	0.000244	11	P	0.000244	11	P	0.000244	11	P	0.000244	11	P	0.000244	11	P	0.000244	11	P	0.000244	11	P	0.000244	11	P	0.000244	11	P	0.000244	11	P	0.000244	11	12
200092_s_at	15.4972	15.4129	15.3386	15.321	15.4777	15.4257	16.5962	16.4736	16.3657	15.6838	16.3781	15.7093	P	0.000244	11	P	0.000244	11	P	0.000244	11	P	0.000244	11	P	0.000244	11	P	0.000244	11	P	0.000244	11	P	0.000244	11	P	0.000244	11	P	0.000244	11	P	0.000244	11	P	0.000244	11	12
200093_s_at	13.6805	13.3993	13.3805	13.8193	13.5787	13.5698	15.0319	14.9829	14.8327	13.1505	14.3573	13.4384	P	0.000244	11	P	0.000244	11	P	0.000244	11	P	0.000244	11	P	0.000244	11	P	0.000244	11	P	0.000244	11	P	0.000244	11	P	0.000244	11	P	0.000244	11	P	0.000244	11	P	0.000244	11	12
200094_s_at	14.7889	14.6515	14.6918	14.3886	14.3888	14.2379	16.2365	16.2177	15.9203	14.5675	15.2905	14.2902	P	0.000244	11	P	0.000244	11	P	0.000244	11	P	0.000244	11	P	0.000244	11	P	0.000244	11	P	0.000244	11	P	0.000244	11	P	0.000244	11	P	0.000244	11	P	0.000244	11	P	0.000244	11	12
200095_x_at	15.5892	15.633	15.4809	15.5609	15.6359	15.6787	17.142	17.006	16.576	15.9942	16.6551	15.9471	P	0.000244	11	P	0.000244	11	P	0.000244	11	P	0.000244	11	P	0.000244	11	P	0.000244	11	P	0.000244	11	P	0.000244	11	P	0.000244	11	P	0.000244	11	P	0.000244	11	P	0.000244	11	12
200097_s_at	13.444	13.5415	13.3643	13.4008	13.3166	13.2638	11.2658	11.8974	12.3178	13.3436	13.3587	13.2662	P	0.000244	11	P	0.000244	11	P	0.000244	11	P	0.000244	11	P	0.000244	11	P	0.000244	11	P	0.000732	11	P	0.000732	11	P	0.000732	11	P	0.000244	11	P	0.000244	11	P	0.000244	11	12
200099_s_at	15.7273	15.5831	15.4488	15.4735	15.5453	15.5363	16.8441	16.8202	16.479	15.8797	16.6123	15.9062	P	0.000244	11	P	0.000244	11	P	0.000244	11	P	0.000244	11	P	0.000244	11	P	0.000244	11	P	0.000244	11	P	0.000244	11	P	0.000244	11	P	0.000244	11	P	0.000244	11	P	0.000244	11	12
200593_s_at	10.8936	11.2269	11.2015	11.0582	11.0497	10.9735	9.04996	10.3438	9.82307	10.4789	10.9123	10.6004	P	0.000244	11	P	0.000244	11	P	0.000244	11	P	0.000244	11	P	0.000244	11	P	0.000244	11	P	0.00195313	11	P	0.00292969	11	P	0.000244	11	P	0.000244	11	P	0.000244	11	P	0.000244	11	12
200594_x_at	12.9117	13.1611	13.0695	13.3902	13.2616	13.3316	11.2558	12.1487	12.2831	12.8168	12.7625	12.9319	P	0.000244	11	P	0.000244	11	P	0.000244	11	P	0.000244	11	P	0.000244	11	P	0.000244	11	P	0.00292969	11	P	0.00195313	11	P	0.00195313	11	P	0.000244	11	P	0.000244	11	P	0.000244	11	12
200595_s_at	14.0207	13.6751	13.763	13.6386	13.3027	13.3121	10.7576	10.6854	11.117	13.5228	13.2664	13.4146	P	0.000244	11	P	0.000244	11	P	0.000244	11	P	0.000244	11	P	0.000244	11	P	0.000244	11	P	0.000244	11	P	0.000244	11	P	0.000244	11	P	0.000244	11	P	0.000244	11	P	0.000244	11	12
200596_s_at	11.507	11.7966	11.5059	11.9715	11.735	11.8802	8.50419	8.87779	8.42549	10.9306	11.1656	11.2265	P	0.000244	11	P	0.000244	11	P	0.000244	11	P	0.000244	11	P	0.000244	11	P	0.000244	11	A	0.149658	11	A	0.0952148	11	A	0.129639	11	P	0.000244	11	P	0.0012207	11	P	0.000244	11	9
200597_at	9.93833	10.2118	10.076	10.0875	9.89142	9.87546	3.8016	6.17784	5.69252	9.53496	9.23499	9.86525	P	0.000244	11	P	0.000244	11	P	0.000244	11	P	0.000244	11	P	0.000244	11	P	0.000244	11	A	0.601074	11	A	0.149658	11	A	0.533936	11	P	0.000244	11	P	0.000244	11	P	0.000244	11	9
200598_s_at	13.0696	13.6842	13.3456	13.109	13.4394	13.2049	10.4838	10.1297	10.4365	13.3333	11.9314	13.588	P	0.000244	11	P	0.000244	11	P	0.000244	11	P	0.000244	11	P	0.000244	11	P	0.000244	11	P	0.000244	11	P	0.000244	11	P	0.000244	11	P	0.000244	11	P	0.000244	11	P	0.000244	11	12
200599_s_at	14.3445	14.8032	14.6157	14.5587	14.9041	14.916	11.1893	11.817	11.9289	14.4115	13.0527	14.5742	P	0.000244	11	P	0.000244	11	P	0.000244	11	P	0.000244	11	P	0.000244	11	P	0.000244	11	P	0.000244	11	P	0.000244	11	P	0.000244	11	P	0.000244	11	P	0.000244	11	P	0.000244	11	12
200601_at	8.46795	9.29512	9.18113	9.53706	9.39647	9.58498	10.6911	10.6818	10.2177	9.28781	9.48174	8.81805	P	0.00195313	11	P	0.00292969	11	P	0.00805664	11	P	0.0012207	11	P	0.00415039	11	P	0.00805664	11	P	0.00585938	11	P	0.0185547	11	P	0.00585938	11	P	0.0107422	11	P	0.00585938	11	P	0.0375977	11	12
200603_at	14.6317	14.6448	14.5601	14.5674	14.7619	14.6098	11.9739	12.0273	12.5198	15.179	15.0752	15.4653	P	0.000244	11	P	0.000244	11	P	0.000244	11	P	0.000244	11	P	0.000244	11	P	0.000244	11	P	0.000244	11	P	0.000244	11	P	0.000244	11	P	0.000244	11	P	0.000244	11	P	0.000244	11	12
200605_s_at	14.1917	14.3845	14.3373	13.998	14.1115	14.0821	10.5429	10.9285	11.4501	14.5399	13.9082	14.2258	P	0.000244	11	P	0.000244	11	P	0.000244	11	P	0.000244	11	P	0.000244	11	P	0.000244	11	P	0.000244	11	P	0.000244	11	P	0.000244	11	P	0.000244	11	P	0.000244	11	P	0.000244	11	12
200607_s_at	9.93795	10.1213	9.73653	9.3094	9.20647	9.19055	7.35375	7.01387	7.34226	10.1101	9.14416	10.1495	P	0.00195313	11	P	0.00195313	11	P	0.00292969	11	P	0.00585938	11	P	0.00292969	11	P	0.00292969	11	A	0.067627	11	A	0.334473	11	A	0.171387	11	P	0.00415039	11	P	0.0107422	11	P	0.00415039	11	9
200608_s_at	13.1944	12.9785	12.9003	12.1166	12.1331	12.2369	9.89507	10.068	10.0743	13.2465	12.7654	13.2396	P	0.000244	11	P	0.000244	11	P	0.000244	11	P	0.000244	11	P	0.000244	11	P	0.000244	11	P	0.000244	11	P	0.000244	11	P	0.000244	11	P	0.000244	11	P	0.000244	11	P	0.000244	11	12
200609_s_at	12.9187	12.8705	12.6955	13.1319	13.1334	12.9491	14.1597	14.1013	14.0104	12.3772	13.0098	12.2025	P	0.000732	11	P	0.000732	11	P	0.000732	11	P	0.000244	11	P	0.000244	11	P	0.000244	11	P	0.000732	11	P	0.000244	11	P	0.000244	11	P	0.000732	11	P	0.000244	11	P	0.00195313	11	12
200610_s_at	13.5012	13.8044	13.7086	13.6823	13.5002	13.6162	10.6879	11.347	12.0029	13.4837	12.8968	13.3667	P	0.000244	11	P	0.000244	11	P	0.000244	11	P	0.000244	11	P	0.000244	11	P	0.000244	11	P	0.0012207	11	P	0.000244	11	P	0.000244	11	P	0.000732	11	P	0.00195313	11	P	0.000244	11	12
200612_s_at	11.147	11.0005	10.8971	10.6819	10.4725	10.4386	11.5887	12.1003	12.1787	11.0771	10.904	11.0823	P	0.000244	11	P	0.000732	11	P	0.000732	11	P	0.000244	11	P	0.000732	11	P	0.000732	11	P	0.00195313	11	P	0.000244	11	P	0.000732	11	P	0.000244	11	P	0.000732	11	P	0.000732	11	12
200613_at	11.3241	11.1372	11.4084	11.0485	10.9334	11.0426	12.7501	12.4681	12.2916	11.1565	11.1268	10.7159	P	0.000244	11	P	0.000244	11	P	0.000732	11	P	0.000244	11	P	0.00195313	11	P	0.0012207	11	P	0.000732	11	P	0.000732	11	P	0.0012207	11	P	0.0012207	11	P	0.000732	11	P	0.00195313	11	12
200614_at	14.3255	14.4128	14.2862	14.365	14.3382	14.2955	11.4642	11.9451	12.2557	14.5421	14.4953	14.5479	P	0.000244	11	P	0.000244	11	P	0.000244	11	P	0.000244	11	P	0.000244	11	P	0.000244	11	P	0.000732	11	P	0.000244	11	P	0.000244	11	P	0.000244	11	P	0.000244	11	P	0.000244	11	12
200618_at	13.0936	12.8825	12.9251	13.1307	13.2188	12.9154	14.0954	14.1212	14.1359	13.1051	13.2275	12.9225	P	0.000244	11	P	0.000244	11	P	0.000244	11	P	0.000244	11	P	0.000244	11	P	0.000244	11	P	0.000244	11	P	0.000244	11	P	0.000244	11	P	0.000244	11	P	0.000732	11	P	0.000244	11	12
200619_at	11.3286	11.2279	11.2477	11.0289	10.7991	10.6334	12.3273	12.1923	12.055	11.0381	11.598	10.8526	P	0.00585938	11	P	0.0185547	11	P	0.0141602	11	P	0.000732	11	P	0.00805664	11	P	0.00415039	11	P	0.00292969	11	P	0.0185547	11	P	0.0141602	11	P	0.0185547	11	P	0.00292969	11	P	0.0107422	11	12
200621_at	12.7309	12.8171	12.797	12.0982	12.0583	12.0216	14.1219	14.0113	13.7794	12.8962	12.6986	12.5638	P	0.000244	11	P	0.000244	11	P	0.000244	11	P	0.000244	11	P	0.000244	11	P	0.000244	11	P	0.000244	11	P	0.000244	11	P	0.000244	11	P	0.000244	11	P	0.000244	11	P	0.000244	11	12
200622_x_at	10.8295	10.6969	10.5684	10.8612	10.4921	10.2447	12.0784	11.7798	11.5658	10.6761	10.2321	10.8589	P	0.000732	11	P	0.000244	11	P	0.000244	11	P	0.000244	11	P	0.000732	11	P	0.000244	11	P	0.000732	11	P	0.000732	11	P	0.000732	11	P	0.000732	11	P	0.0012207	11	P	0.000732	11	12
200623_s_at	9.61895	9.34151	9.38111	9.80599	9.77063	10.023	11.2826	10.5405	10.9661	9.48628	9.88334	9.58425	P	0.00292969	11	P	0.00292969	11	P	0.00415039	11	P	0.00195313	11	P	0.0012207	11	P	0.00195313	11	P	0.000732	11	P	0.00195313	11	P	0.00195313	11	P	0.0107422	11	P	0.00292969	11	P	0.00292969	11	12
200624_s_at	12.7807	12.6595	12.6934	12.2974	12.373	12.3359	8.63861	8.30525	8.4137	12.4422	11.8132	12.2167	P	0.000244	11	P	0.000244	11	P	0.000244	11	P	0.000244	11	P	0.000244	11	P	0.000244	11	P	0.00292969	11	P	0.00292969	11	P	0.00195313	11	P	0.000244	11	P	0.000244	11	P	0.000244	11	12
200626_s_at	13.4642	13.3627	13.2563	13.2174	13.2859	13.2276	9.89401	9.47187	9.72957	13.3363	12.9426	13.2408	P	0.000244	11	P	0.000244	11	P	0.000244	11	P	0.000244	11	P	0.000244	11	P	0.000244	11	P	0.000732	11	P	0.000732	11	P	0.000732	11	P	0.000244	11	P	0.000244	11	P	0.000244	11	12
200630_x_at	13.0583	12.9857	13.1681	13.6304	13.4845	13.4288	11.3311	11.6832	12.0896	13.0291	13.3142	12.8314	P	0.000244	11	P	0.000244	11	P	0.000244	11	P	0.000244	11	P	0.000244	11	P	0.000244	11	P	0.000244	11	P	0.000244	11	P	0.000244	11	P	0.000244	11	P	0.000244	11	P	0.000244	11	12
200631_s_at	12.7088	12.7701	12.6714	13.1339	12.9542	12.9473	10.9844	11.2547	11.952	12.7302	12.7581	12.6619	P	0.000244	11	P	0.000244	11	P	0.000244	11	P	0.000244	11	P	0.000244	11	P	0.000244	11	P	0.00292969	11	P	0.000244	11	P	0.000244	11	P	0.000244	11	P	0.000244	11	P	0.000244	11	12
200632_s_at	13.5425	13.1889	13.1534	12.8126	12.8674	12.8613	14.4367	14.2954	14.2321	13.1582	14.0986	13.085	P	0.000732	11	P	0.000732	11	P	0.000244	11	P	0.000244	11	P	0.000244	11	P	0.000732	11	P	0.000244	11	P	0.000732	11	P	0.000732	11	P	0.000732	11	P	0.000732	11	P	0.000732	11	12
200633_at	15.2466	15.2726	15.1206	15.3408	15.4502	15.3891	16.7682	16.6667	16.2883	15.6667	16.2587	15.7469	P	0.000244	11	P	0.000244	11	P	0.000244	11	P	0.000244	11	P	0.000244	11	P	0.000244	11	P	0.000244	11	P	0.000244	11	P	0.000244	11	P	0.000244	11	P	0.000244	11	P	0.000244	11	12
200634_at	11.9757	11.7439	11.9468	11.8684	11.3621	11.3476	13.0527	12.9528	12.7489	11.5839	11.9906	11.2519	P	0.000244	11	P	0.000244	11	P	0.000244	11	P	0.000244	11	P	0.000244	11	P	0.000244	11	P	0.000244	11	P	0.000244	11	P	0.000244	11	P	0.000244	11	P	0.000244	11	P	0.000244	11	12
200635_s_at	8.60536	8.49752	8.22839	8.26927	8.32653	8.26077	9.64864	9.8327	9.88122	6.42248	8.45412	3.96673	P	0.000244	11	P	0.00415039	11	P	0.00195313	11	P	0.000732	11	P	0.0012207	11	P	0.00195313	11	P	0.000244	11	P	0.00195313	11	P	0.0012207	11	A	0.129639	11	P	0.0012207	11	A	0.567627	11	10
200636_s_at	10.2973	9.65567	9.82144	9.44462	9.92877	9.91106	11.4531	11.3249	10.8289	8.87651	10.2727	8.53925	P	0.0107422	11	P	0.0141602	11	P	0.0141602	11	P	0.0141602	11	P	0.0141602	11	P	0.0141602	11	P	0.0141602	11	P	0.0141602	11	P	0.0141602	11	A	0.111572	11	P	0.00805664	11	A	0.0805664	11	10
200637_s_at	7.68341	7.39326	7.45754	5.34654	7.24229	7.21052	9.24754	8.65199	8.93109	6.23009	7.16795	3.57925	P	0.0012207	11	P	0.00415039	11	A	0.0952148	11	A	0.366211	11	A	0.171387	11	A	0.19458	11	P	0.0012207	11	P	0.00292969	11	P	0.0239258	11	A	0.111572	11	P	0.0461426	11	A	0.696289	11	6
200641_s_at	11.7502	11.8253	11.6774	12.085	12.1585	12.2152	10.1273	10.6362	10.7582	11.3014	11.3016	10.798	P	0.000244	11	P	0.000244	11	P	0.000244	11	P	0.000244	11	P	0.000244	11	P	0.000244	11	P	0.000244	11	P	0.000244	11	P	0.000244	11	P	0.000244	11	P	0.000244	11	P	0.000244	11	12
200642_at	13.7529	13.7208	13.6243	13.977	13.8076	13.7672	15.0544	14.7751	14.8644	13.833	14.4033	13.8459	P	0.000244	11	P	0.000244	11	P	0.000244	11	P	0.000244	11	P	0.000244	11	P	0.000244	11	P	0.000244	11	P	0.000244	11	P	0.000244	11	P	0.000244	11	P	0.000244	11	P	0.000244	11	12
200645_at	13.8379	13.716	13.6878	14.058	13.9347	13.96	15.4034	15.2785	15.0465	14.1353	14.4755	13.9531	P	0.000244	11	P	0.000244	11	P	0.000244	11	P	0.000244	11	P	0.000244	11	P	0.000244	11	P	0.000244	11	P	0.000244	11	P	0.000244	11	P	0.000244	11	P	0.000244	11	P	0.000244	11	12
200646_s_at	6.56568	7.20053	7.47284	7.54948	7.59928	8.09477	9.35966	8.81355	8.40911	7.52552	7.54725	6.83397	P	0.0141602	11	P	0.0141602	11	P	0.00805664	11	P	0.0012207	11	P	0.0375977	11	P	0.0107422	11	P	0.00415039	11	P	0.00415039	11	P	0.0107422	11	P	0.00585938	11	P	0.0461426	11	M	0.0561523	11	11
200647_x_at	12.7632	12.9325	12.9219	12.6449	12.141	12.1176	14.4132	14.2939	14.1259	12.9024	12.9745	12.465	P	0.000244	11	P	0.000244	11	P	0.000244	11	P	0.000244	11	P	0.000244	11	P	0.000244	11	P	0.000244	11	P	0.000244	11	P	0.000244	11	P	0.000244	11	P	0.000244	11	P	0.000732	11	12
200648_s_at	9.68599	9.56072	9.36599	8.40041	8.48695	8.18226	11.0241	10.9191	10.7755	9.72344	10.4251	9.07766	P	0.000732	11	P	0.000732	11	P	0.000244	11	P	0.000244	11	P	0.000244	11	P	0.000732	11	P	0.000244	11	P	0.000732	11	P	0.000732	11	P	0.000244	11	P	0.000732	11	P	0.00195313	11	12
200649_at	8.51901	8.38819	8.89393	7.73423	8.3131	7.74809	10.7246	10.7525	10.5101	8.34277	8.78626	8.78501	P	0.000244	11	P	0.00415039	11	P	0.00292969	11	P	0.0375977	11	P	0.0375977	11	P	0.0141602	11	P	0.000244	11	P	0.000244	11	P	0.000732	11	P	0.0239258	11	P	0.00415039	11	P	0.00805664	11	12
200651_at	14.9441	14.9316	14.7949	14.9175	14.8184	14.7965	16.2194	16.1844	15.9104	15.1677	15.8129	15.0074	P	0.000244	11	P	0.000244	11	P	0.000244	11	P	0.000244	11	P	0.000244	11	P	0.000244	11	P	0.000244	11	P	0.000244	11	P	0.000244	11	P	0.000244	11	P	0.000244	11	P	0.000244	11	12
200654_at	14.7013	14.6823	14.6051	14.4642	14.7986	14.7658	16.3721	16.3201	16.0272	14.7683	15.2423	14.7155	P	0.00805664	11	P	0.00415039	11	P	0.00805664	11	P	0.00415039	11	P	0.00585938	11	P	0.00805664	11	P	0.00415039	11	P	0.0107422	11	P	0.0141602	11	P	0.00805664	11	P	0.000244	11	P	0.00195313	11	12
200656_s_at	12.7801	12.7782	12.7441	12.0167	12.3052	12.397	14.4157	14.412	14.1923	12.1504	12.3464	11.6238	P	0.000244	11	P	0.000244	11	P	0.000244	11	P	0.000244	11	P	0.000244	11	P	0.000244	11	P	0.000244	11	P	0.000244	11	P	0.000244	11	P	0.000244	11	P	0.000244	11	P	0.000244	11	12
200657_at	13.3548	13.398	13.3683	13.5794	13.0024	13.0094	14.6491	14.5081	14.3491	13.5028	13.9414	13.266	P	0.000244	11	P	0.000244	11	P	0.000244	11	P	0.000244	11	P	0.000244	11	P	0.000244	11	P	0.000244	11	P	0.000244	11	P	0.000244	11	P	0.000244	11	P	0.000244	11	P	0.000244	11	12
200660_at	13.2871	12.2506	12.7729	13.0735	12.3482	12.3374	14.9361	14.3131	14.153	12.6369	13.3059	12.9062	P	0.000732	11	P	0.000732	11	P	0.000244	11	P	0.0012207	11	P	0.000244	11	P	0.000244	11	P	0.00195313	11	P	0.000244	11	P	0.000244	11	P	0.0012207	11	P	0.000244	11	P	0.000732	11	12
200661_at	11.5001	11.6239	11.6023	11.6227	11.6592	11.5923	13.1416	13.2718	13.1003	11.8213	11.8161	11.7181	P	0.000244	11	P	0.000244	11	P	0.000244	11	P	0.000732	11	P	0.000732	11	P	0.000244	11	P	0.000244	11	P	0.000244	11	P	0.000244	11	P	0.000244	11	P	0.000244	11	P	0.000244	11	12
200662_s_at	13.9059	13.9056	13.9433	14.0416	13.8406	13.9032	10.1123	11.5571	12.0931	13.8166	13.6864	13.6859	P	0.000244	11	P	0.000244	11	P	0.000244	11	P	0.000244	11	P	0.000244	11	P	0.000244	11	P	0.000244	11	P	0.000244	11	P	0.000244	11	P	0.000244	11	P	0.000244	11	P	0.000244	11	12
200663_at	14.8609	14.8925	14.8092	14.9828	15.2233	15.1448	16.5632	16.4609	16.2112	15.1657	15.7309	15.2445	P	0.000244	11	P	0.000244	11	P	0.000244	11	P	0.000244	11	P	0.000244	11	P	0.000244	11	P	0.000244	11	P	0.000244	11	P	0.000244	11	P	0.000244	11	P	0.000244	11	P	0.000244	11	12
200665_s_at	13.6531	13.975	13.8573	13.9928	14.3994	14.389	15.7742	15.6479	15.3296	14.228	13.7018	14.4154	P	0.000244	11	P	0.000244	11	P	0.000244	11	P	0.000244	11	P	0.000244	11	P	0.000244	11	P	0.000244	11	P	0.000244	11	P	0.000244	11	P	0.000244	11	P	0.000244	11	P	0.000244	11	12
200666_s_at	10.1374	9.7997	9.74775	10.2822	10.337	10.3101	11.7665	11.39	11.3385	10.0734	10.7965	9.84444	P	0.000244	11	P	0.000244	11	P	0.000244	11	P	0.000244	11	P	0.000244	11	P	0.000244	11	P	0.000244	11	P	0.000244	11	P	0.000244	11	P	0.000244	11	P	0.000244	11	P	0.000732	11	12
200670_at	11.6211	11.7523	11.9523	11.55	11.6513	11.5134	12.8068	12.7233	12.9028	11.8474	12.1392	11.743	P	0.000244	11	P	0.000244	11	P	0.000244	11	P	0.000244	11	P	0.000244	11	P	0.000244	11	P	0.000244	11	P	0.000244	11	P	0.000244	11	P	0.000244	11	P	0.000244	11	P	0.000244	11	12
200674_s_at	15.0542	14.9708	14.8516	14.9404	15.0028	14.9967	16.3907	16.2619	15.9503	15.3011	16.1146	15.2712	P	0.000244	11	P	0.000244	11	P	0.000244	11	P	0.000244	11	P	0.000244	11	P	0.000244	11	P	0.000244	11	P	0.000244	11	P	0.000244	11	P	0.000244	11	P	0.000244	11	P	0.000244	11	12
200675_at	14.0921	14.1352	14.1027	13.5	13.6849	13.6948	16.1696	15.9852	15.7286	14.1643	14.4852	14.3615	P	0.000244	11	P	0.000244	11	P	0.000244	11	P	0.000244	11	P	0.000244	11	P	0.000244	11	P	0.000244	11	P	0.000244	11	P	0.000244	11	P	0.000244	11	P	0.000244	11	P	0.000244	11	12
200676_s_at	8.1961	8.20756	8.56445	8.05279	8.28659	8.22318	10.1646	10.0413	10.0246	8.32943	9.12902	8.60001	P	0.000244	11	P	0.000244	11	P	0.000244	11	P	0.000244	11	P	0.00195313	11	P	0.000244	11	P	0.000732	11	P	0.000732	11	P	0.000244	11	P	0.00805664	11	P	0.000244	11	P	0.000244	11	12
200677_at	13.3491	13.1221	13.1693	13.1735	13.4104	13.3513	14.3534	14.403	14.3775	13.2869	13.7868	13.1986	P	0.000244	11	P	0.000244	11	P	0.000244	11	P	0.000244	11	P	0.000244	11	P	0.000244	11	P	0.000244	11	P	0.000244	11	P	0.000244	11	P	0.000244	11	P	0.000244	11	P	0.000244	11	12
200678_x_at	11.3543	11.2064	11.2759	11.3108	11.3098	11.4728	13.7867	13.5498	13.3999	11.3173	11.5715	11.2022	P	0.000732	11	P	0.000732	11	P	0.000732	11	P	0.0012207	11	P	0.0012207	11	P	0.0012207	11	P	0.000732	11	P	0.000732	11	P	0.000244	11	P	0.0012207	11	P	0.0012207	11	P	0.00195313	11	12
200679_x_at	11.9294	12.0197	11.9098	12.1682	11.5772	11.6735	9.76728	9.38914	9.49545	11.6462	11.5497	11.5911	P	0.000244	11	P	0.000244	11	P	0.000244	11	P	0.000244	11	P	0.000244	11	P	0.000244	11	P	0.000244	11	P	0.000244	11	P	0.000244	11	P	0.000244	11	P	0.000244	11	P	0.000244	11	12
200680_x_at	13.7094	13.9165	13.6299	14.0116	13.8197	13.7657	12.0231	11.7154	11.6348	13.9749	14.3944	13.8361	P	0.000244	11	P	0.000244	11	P	0.000244	11	P	0.000244	11	P	0.000244	11	P	0.000244	11	P	0.000244	11	P	0.000244	11	P	0.000244	11	P	0.000244	11	P	0.000244	11	P	0.000244	11	12
200685_at	10.9276	10.8523	11.1613	10.7108	10.7756	10.854	7.33803	7.04914	6.57845	10.5	9.48508	11.0015	P	0.000244	11	P	0.000732	11	P	0.000244	11	P	0.000732	11	P	0.000732	11	P	0.000244	11	P	0.0302734	11	P	0.0012207	11	A	0.0952148	11	P	0.000244	11	P	0.000732	11	P	0.000244	11	11
200686_s_at	13.6752	13.7052	13.9398	13.5089	13.4696	13.4063	9.32811	9.20954	10.2947	13.4659	12.0856	13.7244	P	0.000732	11	P	0.000244	11	P	0.000244	11	P	0.000244	11	P	0.000244	11	P	0.000244	11	P	0.00292969	11	P	0.000244	11	P	0.0012207	11	P	0.000244	11	P	0.000732	11	P	0.000244	11	12
200687_s_at	10.3459	10.0371	10.2934	10.3553	9.83531	9.94446	11.6012	11.3108	11.452	9.83028	10.2513	9.64611	P	0.000244	11	P	0.000244	11	P	0.000244	11	P	0.000244	11	P	0.000732	11	P	0.000244	11	P	0.000244	11	P	0.000244	11	P	0.000244	11	P	0.000244	11	P	0.000244	11	P	0.000732	11	12
200689_x_at	14.9025	14.7715	14.6211	14.6591	14.7978	14.7232	16.3239	16.2298	15.9023	14.7812	15.7327	14.5403	P	0.000244	11	P	0.000244	11	P	0.000244	11	P	0.000244	11	P	0.000244	11	P	0.000244	11	P	0.000244	11	P	0.000244	11	P	0.000244	11	P	0.000244	11	P	0.000244	11	P	0.000244	11	12
200690_at	10.1903	10.2407	10.3027	9.78339	9.91406	10.0203	7.93035	8.34882	8.47824	10.1074	10.063	10.0625	P	0.000732	11	P	0.000732	11	P	0.000732	11	P	0.000244	11	P	0.000732	11	P	0.0012207	11	P	0.0239258	11	P	0.0461426	11	P	0.0461426	11	P	0.0012207	11	P	0.0012207	11	P	0.000732	11	12
200692_s_at	11.9568	12.0834	12.1125	12.2224	12.0965	12.0756	10.4018	11.0771	11.2776	11.7439	12.2772	11.447	P	0.000244	11	P	0.000244	11	P	0.000244	11	P	0.000244	11	P	0.000244	11	P	0.000244	11	P	0.000244	11	P	0.000244	11	P	0.000244	11	P	0.000244	11	P	0.000244	11	P	0.000244	11	12
200694_s_at	11.9134	11.9413	11.7913	11.7725	11.7816	11.8585	13.2521	13.0718	12.9173	12.4317	12.5619	12.3549	P	0.000244	11	P	0.000244	11	P	0.000244	11	P	0.000244	11	P	0.000244	11	P	0.000244	11	P	0.000244	11	P	0.000244	11	P	0.000244	11	P	0.000244	11	P	0.000244	11	P	0.000244	11	12
200695_at	9.40818	9.1335	9.37622	8.16415	8.09521	8.44707	10.4998	10.2467	10.7267	9.63523	9.13688	8.68243	P	0.00415039	11	P	0.0239258	11	P	0.0141602	11	P	0.0302734	11	M	0.0561523	11	P	0.0461426	11	P	0.00292969	11	P	0.00292969	11	P	0.0141602	11	P	0.0302734	11	P	0.00585938	11	P	0.0239258	11	11
200696_s_at	12.7298	12.983	12.9271	11.5927	11.8859	11.8927	14.5921	14.2699	13.9839	13.261	13.0395	13.3162	P	0.000244	11	P	0.000732	11	P	0.000244	11	P	0.0012207	11	P	0.00195313	11	P	0.0012207	11	P	0.000244	11	P	0.000244	11	P	0.000244	11	P	0.000244	11	P	0.000732	11	P	0.000244	11	12
200700_s_at	13.6593	13.6387	13.6107	13.1023	13.3598	13.2704	15.0108	14.8686	14.5901	13.7276	14.3184	13.5176	P	0.000244	11	P	0.000244	11	P	0.000244	11	P	0.000244	11	P	0.000244	11	P	0.000244	11	P	0.000244	11	P	0.000244	11	P	0.000244	11	P	0.000244	11	P	0.000244	11	P	0.000244	11	12
200701_at	12.9274	12.8607	12.8047	13.0216	13.2518	13.2068	14.8367	14.6064	14.5654	13.5621	13.916	13.5849	P	0.000244	11	P	0.000244	11	P	0.000244	11	P	0.000244	11	P	0.000244	11	P	0.000244	11	P	0.000244	11	P	0.000244	11	P	0.000244	11	P	0.000244	11	P	0.000244	11	P	0.000244	11	12
200704_at	11.0363	10.5301	10.7741	10.7427	10.406	10.4166	11.9615	12.1076	11.9882	11.106	11.7825	10.4224	P	0.000244	11	P	0.000244	11	P	0.000244	11	P	0.000244	11	P	0.000244	11	P	0.000244	11	P	0.000244	11	P	0.000244	11	P	0.000244	11	P	0.000732	11	P	0.000244	11	P	0.000244	11	12
200705_s_at	14.955	14.8389	14.6696	14.6898	14.8732	14.7899	16.1773	16.1272	15.9244	14.91	15.5049	14.805	P	0.000244	11	P	0.000244	11	P	0.000244	11	P	0.000244	11	P	0.000244	11	P	0.000244	11	P	0.000244	11	P	0.000244	11	P	0.000244	11	P	0.000244	11	P	0.000244	11	P	0.000244	11	12
200706_s_at	10.8086	10.6676	10.6733	10.1936	10.0811	10.0502	11.786	11.9412	11.8466	11.0279	11.3427	10.635	P	0.000244	11	P	0.000244	11	P	0.000244	11	P	0.000244	11	P	0.000732	11	P	0.000732	11	P	0.0012207	11	P	0.000732	11	P	0.000732	11	P	0.000244	11	P	0.000244	11	P	0.00195313	11	12
200707_at	7.78313	7.56292	7.59486	6.76701	7.28514	7.96859	9.45801	9.10439	9.22103	7.00483	7.35776	4.95206	P	0.0107422	11	A	0.067627	11	P	0.00805664	11	A	0.149658	11	A	0.0805664	11	P	0.0302734	11	P	0.00195313	11	P	0.0141602	11	P	0.0461426	11	A	0.19458	11	A	0.0952148	11	A	0.432373	11	6
200709_at	12.2135	12.2862	11.9802	11.8356	11.6435	11.6636	13.3814	13.3201	13.0342	12.3556	12.6869	12.3349	P	0.000244	11	P	0.000244	11	P	0.000244	11	P	0.000244	11	P	0.000244	11	P	0.000244	11	P	0.000244	11	P	0.000244	11	P	0.000244	11	P	0.000244	11	P	0.000244	11	P	0.000244	11	12
200710_at	11.1539	11.4374	11.6411	10.9623	11.6331	11.6147	12.628	12.3297	12.3667	11.2541	11.5865	10.8372	P	0.000244	11	P	0.000244	11	P	0.000244	11	P	0.000244	11	P	0.000244	11	P	0.000244	11	P	0.000244	11	P	0.000244	11	P	0.000244	11	P	0.000244	11	P	0.000244	11	P	0.000244	11	12
200714_x_at	10.4661	10.6696	10.7906	10.2072	10.1949	10.426	12.4903	12.2815	12.1121	10.6167	10.6616	10.9568	P	0.0012207	11	P	0.000732	11	P	0.000244	11	P	0.000732	11	P	0.000732	11	P	0.0012207	11	P	0.000244	11	P	0.000244	11	P	0.000244	11	P	0.000244	11	P	0.000732	11	P	0.00195313	11	12
200715_x_at	14.8707	14.9005	14.7324	14.9632	14.9596	14.9754	16.325	16.1962	15.9305	15.1322	15.6583	15.0356	P	0.000244	11	P	0.000244	11	P	0.000244	11	P	0.000244	11	P	0.000244	11	P	0.000244	11	P	0.000244	11	P	0.000244	11	P	0.000244	11	P	0.000244	11	P	0.000244	11	P	0.000244	11	12
200716_x_at	15.3563	15.3061	15.2463	15.226	15.2927	15.3463	16.721	16.6308	16.338	15.574	16.1718	15.5659	P	0.000244	11	P	0.000244	11	P	0.000244	11	P	0.000244	11	P	0.000244	11	P	0.000244	11	P	0.000244	11	P	0.000244	11	P	0.000244	11	P	0.000244	11	P	0.000244	11	P	0.000244	11	12
200720_s_at	9.5974	9.20928	9.06574	9.84984	9.43143	9.40925	11.0287	11.1523	10.6761	9.48496	9.61932	9.26967	P	0.000244	11	P	0.000244	11	P	0.000244	11	P	0.000244	11	P	0.000244	11	P	0.000244	11	P	0.000244	11	P	0.000244	11	P	0.000244	11	P	0.000244	11	P	0.000244	11	P	0.000244	11	12
200721_s_at	9.79338	10.143	9.90833	9.75873	9.93219	9.56245	11.0601	11.0044	11.0195	10.1236	10.119	9.86321	P	0.000732	11	P	0.0012207	11	P	0.0012207	11	P	0.000732	11	P	0.00195313	11	P	0.00195313	11	P	0.000244	11	P	0.000732	11	P	0.000244	11	P	0.000732	11	P	0.000244	11	P	0.00195313	11	12
200723_s_at	13.0898	13.0995	13.0173	13.3316	13.2722	13.2336	10.8542	11.5493	11.8563	13.0204	12.9584	12.7024	P	0.000244	11	P	0.000244	11	P	0.000244	11	P	0.000244	11	P	0.000244	11	P	0.000244	11	P	0.000732	11	P	0.000244	11	P	0.000244	11	P	0.000244	11	P	0.000244	11	P	0.000244	11	12
200725_x_at	14.7896	14.8124	14.464	14.4861	14.6244	14.6109	16.285	16.2067	15.8064	15.0647	15.7508	15.17	P	0.000244	11	P	0.000244	11	P	0.000244	11	P	0.000244	11	P	0.000244	11	P	0.000244	11	P	0.000244	11	P	0.000244	11	P	0.000244	11	P	0.000244	11	P	0.000244	11	P	0.000244	11	12
200726_at	13.2009	13.3051	13.1432	13.3054	12.9198	13.1547	11.1174	11.315	11.6499	13.4316	13.3706	13.293	P	0.000244	11	P	0.000244	11	P	0.000244	11	P	0.000244	11	P	0.000244	11	P	0.000244	11	P	0.000244	11	P	0.000244	11	P	0.000244	11	P	0.000244	11	P	0.000244	11	P	0.000244	11	12
200727_s_at	9.43469	8.87049	8.72981	9.36855	9.21526	9.31497	7.22606	5.02304	7.48188	8.61552	8.45112	8.8594	P	0.000732	11	P	0.000244	11	P	0.000732	11	P	0.000244	11	P	0.000732	11	P	0.000244	11	A	0.067627	11	A	0.466064	11	A	0.171387	11	P	0.00585938	11	P	0.0012207	11	P	0.00292969	11	9
200728_at	12.5209	12.8361	12.9783	13.26	13.2802	13.2402	7.9107	8.26561	8.30742	12.281	10.8682	12.3273	P	0.000244	11	P	0.000244	11	P	0.000244	11	P	0.000244	11	P	0.000244	11	P	0.000244	11	M	0.0561523	11	P	0.00415039	11	P	0.0302734	11	P	0.000244	11	P	0.000244	11	P	0.000244	11	11
200729_s_at	12.1724	12.449	12.4291	12.6555	12.7027	12.5055	8.10505	8.38913	8.63285	11.753	10.826	11.6014	P	0.000244	11	P	0.000244	11	P	0.000244	11	P	0.000244	11	P	0.000244	11	P	0.000244	11	P	0.0107422	11	P	0.000244	11	P	0.000244	11	P	0.000244	11	P	0.000244	11	P	0.000244	11	12
200730_s_at	12.6613	11.6467	11.6196	12.4678	12.3188	12.3791	10.3419	10.6859	11.2549	11.9674	12.4641	11.2973	P	0.000244	11	P	0.000244	11	P	0.000244	11	P	0.000244	11	P	0.000244	11	P	0.000244	11	P	0.000244	11	P	0.000244	11	P	0.000244	11	P	0.000244	11	P	0.000244	11	P	0.000244	11	12
200731_s_at	13.3736	12.8463	12.946	12.2698	12.2294	12.2334	9.49506	9.16766	9.55867	12.9665	13.0969	12.4469	P	0.000244	11	P	0.000244	11	P	0.000244	11	P	0.000244	11	P	0.000244	11	P	0.000244	11	P	0.000732	11	P	0.000244	11	P	0.000732	11	P	0.000244	11	P	0.000244	11	P	0.000244	11	12
200732_s_at	14.5879	14.3162	14.2486	13.8586	13.7509	13.8239	10.9238	10.5802	10.8413	14.383	14.0531	13.9286	P	0.000244	11	P	0.000244	11	P	0.000244	11	P	0.000244	11	P	0.000244	11	P	0.000244	11	P	0.000244	11	P	0.000244	11	P	0.000244	11	P	0.000244	11	P	0.000244	11	P	0.000244	11	12
200734_s_at	11.5285	11.2265	11.0748	11.7326	11.5141	11.613	13.2338	13.1202	13.3386	11.3134	11.9049	11.4027	P	0.000244	11	P	0.000244	11	P	0.000244	11	P	0.000244	11	P	0.000244	11	P	0.000244	11	P	0.000244	11	P	0.000244	11	P	0.000244	11	P	0.000244	11	P	0.000244	11	P	0.000244	11	12
200736_s_at	13.5873	13.5541	13.4631	14.2424	13.8638	13.8622	15.4496	15.2647	15.1693	13.6548	14.1021	13.6452	P	0.000244	11	P	0.000244	11	P	0.000244	11	P	0.000244	11	P	0.000244	11	P	0.000732	11	P	0.000244	11	P	0.000244	11	P	0.000244	11	P	0.000244	11	P	0.000244	11	P	0.000244	11	12
200738_s_at	14.8655	14.7987	14.7109	14.3317	14.8549	14.7548	16.0532	15.939	15.7127	14.7061	15.2581	14.7164	P	0.000244	11	P	0.000244	11	P	0.000244	11	P	0.000244	11	P	0.000244	11	P	0.000244	11	P	0.000244	11	P	0.000244	11	P	0.000244	11	P	0.000244	11	P	0.000244	11	P	0.000244	11	12
200739_s_at	9.69371	10.0087	9.87143	9.91536	9.76546	9.89687	11.0624	11.0239	11.0573	10.2246	10.3077	9.77474	P	0.000244	11	P	0.0012207	11	P	0.000732	11	P	0.00195313	11	P	0.00292969	11	P	0.00292969	11	P	0.0012207	11	P	0.000732	11	P	0.000732	11	P	0.00195313	11	P	0.0012207	11	P	0.000732	11	12
200740_s_at	12.486	12.3147	12.3419	12.2775	12.1326	12.2063	13.8424	13.6078	13.5888	12.6085	12.6877	12.2903	P	0.000244	11	P	0.000244	11	P	0.000244	11	P	0.000244	11	P	0.000244	11	P	0.000244	11	P	0.000244	11	P	0.000244	11	P	0.000732	11	P	0.000244	11	P	0.000244	11	P	0.000244	11	12
200741_s_at	15.5804	15.6087	15.4292	15.4193	15.5401	15.4976	16.8214	16.7848	16.4183	15.9905	16.605	16.0547	P	0.000244	11	P	0.000244	11	P	0.000244	11	P	0.000244	11	P	0.000244	11	P	0.000244	11	P	0.000244	11	P	0.000244	11	P	0.000244	11	P	0.000244	11	P	0.000244	11	P	0.000244	11	12
200742_s_at	9.05345	9.52799	9.53016	10.3284	10.4611	10.4392	11.756	11.4761	11.4041	9.61858	10.2941	9.8647	P	0.000244	11	P	0.000244	11	P	0.000244	11	P	0.000244	11	P	0.000244	11	P	0.000244	11	P	0.000244	11	P	0.000244	11	P	0.000244	11	P	0.000244	11	P	0.000244	11	P	0.000244	11	12
200747_s_at	9.66377	9.96724	9.57604	9.43196	9.29366	9.43924	10.7993	11.1319	10.451	9.82982	9.95118	9.7073	P	0.0141602	11	P	0.00585938	11	P	0.00805664	11	P	0.0302734	11	A	0.0952148	11	A	0.0805664	11	P	0.00292969	11	P	0.0012207	11	P	0.000732	11	A	0.067627	11	P	0.0185547	11	M	0.0561523	11	8
200748_s_at	15.4648	15.4083	15.2842	15.2604	15.7286	15.6311	17.0839	17.0304	16.6718	15.6798	16.5521	15.8782	P	0.000244	11	P	0.000244	11	P	0.000244	11	P	0.000244	11	P	0.000244	11	P	0.000244	11	P	0.000244	11	P	0.000244	11	P	0.000244	11	P	0.000244	11	P	0.000244	11	P	0.000244	11	12
200749_at	11.9384	11.9832	11.885	12.1648	12.3066	12.2988	8.72419	9.60535	10.24	11.6221	11.9885	11.6076	P	0.000244	11	P	0.000244	11	P	0.000244	11	P	0.000244	11	P	0.000244	11	P	0.000244	11	P	0.000244	11	P	0.0012207	11	P	0.000244	11	P	0.000244	11	P	0.000732	11	P	0.000244	11	12
200752_s_at	8.3748	7.78598	7.85494	8.27461	7.98574	8.09126	10.0871	9.46549	9.58559	8.23584	8.21556	7.64554	P	0.0141602	11	A	0.171387	11	A	0.067627	11	M	0.0561523	11	A	0.219482	11	P	0.0461426	11	P	0.0141602	11	P	0.00805664	11	P	0.0141602	11	A	0.246094	11	A	0.0805664	11	A	0.171387	11	5
200756_x_at	10.6573	10.8905	10.6339	11.3465	11.1764	11.1328	9.30269	9.87901	10.4162	10.6161	10.1166	10.2611	P	0.000244	11	P	0.000732	11	P	0.000244	11	P	0.000244	11	P	0.000244	11	P	0.000244	11	A	0.171387	11	A	0.067627	11	P	0.0239258	11	P	0.00415039	11	P	0.00585938	11	P	0.0107422	11	10
200759_x_at	11.9931	12.1565	12.1516	11.5959	11.9718	11.9252	13.1717	13.0456	12.971	12.391	12.2951	12.3847	P	0.000244	11	P	0.000244	11	P	0.000244	11	P	0.000244	11	P	0.000244	11	P	0.000244	11	P	0.000244	11	P	0.000244	11	P	0.000244	11	P	0.000244	11	P	0.000244	11	P	0.000244	11	12
200763_s_at	15.5184	15.5326	15.3601	15.3714	15.4835	15.4478	17.057	16.9216	16.4565	15.8883	16.5533	16.0422	P	0.000244	11	P	0.000244	11	P	0.000244	11	P	0.000244	11	P	0.000244	11	P	0.000244	11	P	0.000244	11	P	0.000244	11	P	0.000244	11	P	0.000244	11	P	0.000244	11	P	0.000244	11	12
200766_at	9.25451	9.45227	9.93364	8.76598	9.25554	9.18102	12.1208	11.8	11.6149	9.67222	9.99753	9.59287	P	0.000244	11	P	0.00195313	11	P	0.0012207	11	P	0.0012207	11	P	0.000244	11	P	0.000244	11	P	0.000244	11	P	0.000244	11	P	0.000244	11	P	0.000244	11	P	0.000244	11	P	0.0012207	11	12
200771_at	13.235	13.8723	13.9639	14.0867	14.2294	14.2009	12.4776	13.1474	13.6268	13.8935	12.81	13.9327	P	0.000244	11	P	0.000244	11	P	0.000244	11	P	0.000244	11	P	0.000244	11	P	0.000244	11	P	0.000244	11	P	0.000244	11	P	0.000244	11	P	0.000244	11	P	0.000244	11	P	0.000244	11	12
200772_x_at	13.9472	14.0591	13.901	13.9237	13.7685	13.7943	15.1689	14.8703	14.694	14.0882	14.2371	14.0894	P	0.000244	11	P	0.000244	11	P	0.000244	11	P	0.000244	11	P	0.000244	11	P	0.000244	11	P	0.000244	11	P	0.000244	11	P	0.000244	11	P	0.000244	11	P	0.000244	11	P	0.000244	11	12
200773_x_at	14.2523	14.3282	14.1231	14.1453	14.1147	14.1123	15.6404	15.5311	15.3166	14.5265	14.9442	14.4725	P	0.000244	11	P	0.000244	11	P	0.000244	11	P	0.000244	11	P	0.000244	11	P	0.000244	11	P	0.000244	11	P	0.000244	11	P	0.000244	11	P	0.000244	11	P	0.000244	11	P	0.000244	11	12
200776_s_at	12.8362	12.9904	12.9671	11.8866	12.3919	12.4159	9.99538	10.0414	10.1879	12.9582	12.3144	13.0337	P	0.000244	11	P	0.000244	11	P	0.000244	11	P	0.000244	11	P	0.000244	11	P	0.000244	11	P	0.00195313	11	P	0.00292969	11	P	0.00415039	11	P	0.000244	11	P	0.000244	11	P	0.000244	11	12
200777_s_at	13.8607	14.1123	13.9298	13.4847	13.9365	13.9214	9.94412	10.0209	10.4219	14.1225	13.2819	14.0553	P	0.000244	11	P	0.000244	11	P	0.000244	11	P	0.000244	11	P	0.000244	11	P	0.000244	11	P	0.000244	11	P	0.000244	11	P	0.000244	11	P	0.000244	11	P	0.000244	11	P	0.000244	11	12
200778_s_at	11.5518	11.2953	11.1917	11.7368	11.9991	11.8861	10.0698	10.2684	10.2164	11.2443	11.437	11.1378	P	0.000244	11	P	0.000244	11	P	0.000244	11	P	0.000244	11	P	0.000244	11	P	0.000244	11	P	0.000732	11	P	0.000732	11	P	0.000732	11	P	0.000732	11	P	0.000244	11	P	0.000732	11	12
200780_x_at	14.3972	14.2514	14.3237	14.1489	14.1554	14.1168	15.6341	15.3243	15.312	14.7174	14.8451	14.3068	P	0.000244	11	P	0.000244	11	P	0.000244	11	P	0.000244	11	P	0.000244	11	P	0.000244	11	P	0.000244	11	P	0.000244	11	P	0.000244	11	P	0.000244	11	P	0.000244	11	P	0.000244	11	12
200781_s_at	15.1907	15.2141	15.0315	15.0637	15.1624	15.159	16.5918	16.5269	16.1418	15.5629	16.2208	15.6278	P	0.000244	11	P	0.000244	11	P	0.000244	11	P	0.000244	11	P	0.000244	11	P	0.000244	11	P	0.000244	11	P	0.000244	11	P	0.000244	11	P	0.000244	11	P	0.000244	11	P	0.000244	11	12
200782_at	14.6825	14.7232	14.4438	14.3168	14.5572	14.4655	15.6861	16.0725	15.742	14.8855	15.3885	14.9624	P	0.000244	11	P	0.000244	11	P	0.000244	11	P	0.000244	11	P	0.000244	11	P	0.000244	11	P	0.000244	11	P	0.000244	11	P	0.000244	11	P	0.000244	11	P	0.000244	11	P	0.000244	11	12
200784_s_at	8.0125	8.67712	8.93155	7.42234	8.26645	8.72625	10.325	10.8791	10.4609	8.46041	8.84863	9.02509	P	0.00585938	11	P	0.0107422	11	P	0.000732	11	P	0.0107422	11	P	0.0141602	11	A	0.111572	11	P	0.00292969	11	P	0.00195313	11	P	0.000732	11	P	0.00805664	11	A	0.111572	11	P	0.00805664	11	10
200785_s_at	9.4633	9.78702	10.0575	9.24096	9.55859	9.60718	11.6806	11.676	11.4474	9.98283	9.42066	10.1201	P	0.00292969	11	P	0.0012207	11	P	0.000732	11	P	0.0012207	11	P	0.0012207	11	P	0.00292969	11	P	0.00195313	11	P	0.0012207	11	P	0.000732	11	P	0.00292969	11	P	0.0185547	11	P	0.0012207	11	12
200786_at	13.2294	13.0687	12.8475	13.398	13.0745	12.9628	14.3651	14.5124	14.2561	12.9602	13.8688	13.0546	P	0.000244	11	P	0.000244	11	P	0.000244	11	P	0.000244	11	P	0.000244	11	P	0.000244	11	P	0.000244	11	P	0.000244	11	P	0.000244	11	P	0.000244	11	P	0.000244	11	P	0.000244	11	12
200787_s_at	9.12449	8.84194	9.08263	8.62766	8.98797	8.78126	10.8526	10.3852	10.3478	8.61829	9.47169	8.2506	P	0.000244	11	P	0.000244	11	P	0.000244	11	P	0.000244	11	P	0.000732	11	P	0.000244	11	P	0.000244	11	P	0.000244	11	P	0.000244	11	P	0.000244	11	P	0.000244	11	P	0.000244	11	12
200788_s_at	12.8664	12.4006	12.3347	12.2603	12.6637	12.5609	14.1917	14.3387	14.3094	12.5572	13.2591	12.3922	P	0.000244	11	P	0.000244	11	P	0.000244	11	P	0.000732	11	P	0.000732	11	P	0.000244	11	P	0.000732	11	P	0.000732	11	P	0.000244	11	P	0.000244	11	P	0.000244	11	P	0.000244	11	12
200789_at	9.98534	9.80158	9.402	10.0446	10.2315	10.3259	11.9811	11.5884	11.3535	9.98704	10.7216	9.92347	P	0.0141602	11	P	0.0107422	11	P	0.00415039	11	P	0.0107422	11	P	0.0141602	11	P	0.0141602	11	P	0.00805664	11	P	0.0141602	11	P	0.0185547	11	P	0.0141602	11	P	0.0239258	11	P	0.0239258	11	12
200791_s_at	12.4529	12.4862	12.6675	12.4212	11.8739	12.2496	7.97169	8.57109	8.9978	12.3443	12.1298	12.5799	P	0.000244	11	P	0.000244	11	P	0.000244	11	P	0.000244	11	P	0.000244	11	P	0.000244	11	M	0.0561523	11	P	0.0239258	11	P	0.0302734	11	P	0.000244	11	P	0.000244	11	P	0.000244	11	11
200793_s_at	9.32103	9.56318	9.71197	9.54266	9.19344	9.37045	11.1719	10.8694	11.0953	9.60798	9.46082	9.30598	P	0.00292969	11	P	0.00415039	11	P	0.00585938	11	P	0.0141602	11	P	0.0141602	11	P	0.0375977	11	P	0.00292969	11	P	0.00292969	11	P	0.00292969	11	P	0.00585938	11	P	0.00805664	11	P	0.0461426	11	12
200794_x_at	13.1153	13.272	13.2358	13.1215	12.9783	12.8848	14.1734	14.1287	14.1059	13.5352	13.7639	13.4315	P	0.000244	11	P	0.000244	11	P	0.000244	11	P	0.000244	11	P	0.000244	11	P	0.000244	11	P	0.000244	11	P	0.000244	11	P	0.000244	11	P	0.000244	11	P	0.000244	11	P	0.000244	11	12
200797_s_at	13.7821	13.9082	13.9328	13.9428	13.5971	13.6007	10.8347	11.8926	12.7218	13.597	13.6604	13.3965	P	0.000244	11	P	0.000244	11	P	0.000244	11	P	0.000244	11	P	0.000244	11	P	0.000244	11	P	0.0141602	11	P	0.000732	11	P	0.000732	11	P	0.000244	11	P	0.000732	11	P	0.000244	11	12
200798_x_at	12.1454	12.515	12.5723	12.6775	12.0381	12.1487	8.87859	9.37989	9.71576	12.604	11.7804	12.1387	P	0.000244	11	P	0.000244	11	P	0.000244	11	P	0.000244	11	P	0.000244	11	P	0.000244	11	P	0.000244	11	P	0.000732	11	P	0.000244	11	P	0.000244	11	P	0.000244	11	P	0.000244	11	12
200799_at	12.3133	12.1988	11.9877	12.3107	12.3754	12.3064	13.9586	14.2556	13.9927	12.5352	14.151	12.2392	P	0.000244	11	P	0.000244	11	P	0.000244	11	P	0.000244	11	P	0.000244	11	P	0.000244	11	P	0.000244	11	P	0.000244	11	P	0.000244	11	P	0.000244	11	P	0.000244	11	P	0.000244	11	12
200800_s_at	10.5444	10.8062	10.5387	10.8079	10.8796	10.8504	11.905	12.0382	12.019	9.91634	11.8192	10.012	P	0.000244	11	P	0.000244	11	P	0.000244	11	P	0.000244	11	P	0.000244	11	P	0.000244	11	P	0.000244	11	P	0.000244	11	P	0.000244	11	P	0.000244	11	P	0.000244	11	P	0.0012207	11	12
200801_x_at	14.5852	14.4886	14.5458	14.3366	14.3341	14.2939	16.2473	16.1236	15.8633	14.2618	14.6023	14.3365	P	0.000244	11	P	0.000244	11	P	0.000244	11	P	0.000244	11	P	0.000244	11	P	0.000244	11	P	0.000244	11	P	0.000244	11	P	0.000244	11	P	0.000244	11	P	0.000244	11	P	0.000244	11	12
200805_at	10.6566	10.6153	10.3928	10.9876	11.0563	10.9999	12.5355	12.3604	12.189	10.3264	10.9881	9.97566	P	0.000244	11	P	0.000244	11	P	0.000244	11	P	0.000244	11	P	0.000244	11	P	0.000244	11	P	0.000244	11	P	0.000244	11	P	0.000244	11	P	0.000244	11	P	0.000244	11	P	0.000244	11	12
200806_s_at	12.0988	12.3624	11.9501	12.6064	12.5829	12.3708	8.63666	8.78021	8.88924	11.2882	11.6048	10.9157	P	0.000244	11	P	0.000244	11	P	0.000244	11	P	0.000244	11	P	0.000244	11	P	0.000244	11	P	0.00805664	11	P	0.000732	11	P	0.000244	11	P	0.000244	11	P	0.000244	11	P	0.000244	11	12
200807_s_at	14.4583	14.5098	14.3621	14.8698	14.6311	14.6295	11.4052	12.4765	12.8833	14.3266	14.7598	14.1806	P	0.000244	11	P	0.000244	11	P	0.000244	11	P	0.000244	11	P	0.000244	11	P	0.000244	11	P	0.000244	11	P	0.000244	11	P	0.000244	11	P	0.000244	11	P	0.000244	11	P	0.000244	11	12
200808_s_at	9.46871	9.06104	9.55029	8.73584	8.81049	8.82007	11.3565	10.9396	10.6296	9.17916	9.75231	9.10041	P	0.00292969	11	P	0.0141602	11	P	0.00195313	11	P	0.00585938	11	P	0.00292969	11	P	0.00585938	11	P	0.00292969	11	P	0.00415039	11	P	0.00195313	11	P	0.0107422	11	P	0.0141602	11	P	0.0107422	11	12
200809_x_at	15.1216	15.1123	14.9891	14.9375	14.8802	14.8321	16.3719	16.2808	16.0471	15.3356	15.9197	15.2209	P	0.000244	11	P	0.000244	11	P	0.000244	11	P	0.000244	11	P	0.000244	11	P	0.000244	11	P	0.000244	11	P	0.000244	11	P	0.000244	11	P	0.000244	11	P	0.000244	11	P	0.000244	11	12
200810_s_at	11.2782	11.7257	11.9159	11.6136	12.0006	11.9385	13.5263	13.3297	13.2813	11.9124	11.7377	12.2154	P	0.000244	11	P	0.000244	11	P	0.000244	11	P	0.000244	11	P	0.000244	11	P	0.000244	11	P	0.000244	11	P	0.000244	11	P	0.000244	11	P	0.000244	11	P	0.000244	11	P	0.000244	11	12
200811_at	9.63583	10.205	10.5941	10.1836	10.9187	10.6389	11.7027	11.4886	11.692	10.4147	9.96892	9.99018	P	0.0107422	11	P	0.00805664	11	P	0.00805664	11	P	0.00292969	11	P	0.00415039	11	P	0.00292969	11	P	0.0107422	11	P	0.00415039	11	P	0.00805664	11	P	0.0141602	11	P	0.0141602	11	A	0.129639	11	11
200813_s_at	8.5793	8.66218	8.69793	9.17402	9.2915	9.13511	4.38556	4.99519	5.1031	8.43892	7.11395	8.32759	P	0.0141602	11	P	0.00585938	11	P	0.00292969	11	P	0.00585938	11	P	0.00415039	11	P	0.00415039	11	A	0.932373	11	A	0.72583	11	A	0.633789	11	P	0.0102539	11	A	0.219482	11	A	0.0805664	11	7
200814_at	12.0169	11.7214	11.8012	11.8246	11.2096	11.1506	13.692	13.333	13.3368	11.8146	12.667	11.8806	P	0.000244	11	P	0.000244	11	P	0.000244	11	P	0.000244	11	P	0.000732	11	P	0.000732	11	P	0.000244	11	P	0.000244	11	P	0.000244	11	P	0.000732	11	P	0.000244	11	P	0.000732	11	12
200816_s_at	11.0279	11.1058	11.1263	11.3614	11.4477	11.4776	7.30819	7.1214	8.00449	10.9896	10.5395	11.3918	P	0.000244	11	P	0.000732	11	P	0.000244	11	P	0.000244	11	P	0.000732	11	P	0.000732	11	P	0.0141602	11	A	0.219482	11	P	0.00585938	11	P	0.000244	11	P	0.000732	11	P	0.000244	11	11
200817_x_at	15.6096	15.6219	15.4853	15.5869	15.7299	15.6878	16.9909	17.0031	16.6356	15.9641	16.6804	15.9977	P	0.000244	11	P	0.000244	11	P	0.000244	11	P	0.000244	11	P	0.000244	11	P	0.000244	11	P	0.000244	11	P	0.000244	11	P	0.000244	11	P	0.000244	11	P	0.000244	11	P	0.000244	11	12
200819_s_at	14.6038	14.6876	14.4771	14.6814	14.6341	14.613	16.0797	16.1163	15.782	14.8839	15.7444	14.8972	P	0.000244	11	P	0.000244	11	P	0.000244	11	P	0.000244	11	P	0.000244	11	P	0.000244	11	P	0.000244	11	P	0.000244	11	P	0.000244	11	P	0.000244	11	P	0.000244	11	P	0.000244	11	12
200820_at	12.4737	12.1627	12.064	12.6486	12.4074	12.4667	13.753	13.4635	13.4858	12.0179	12.9229	11.8053	P	0.000244	11	P	0.000244	11	P	0.000244	11	P	0.000244	11	P	0.000244	11	P	0.000244	11	P	0.000244	11	P	0.000244	11	P	0.000244	11	P	0.000244	11	P	0.000244	11	P	0.000244	11	12
200821_at	12.6845	13.0768	13.0131	12.7378	12.8546	12.9183	9.63091	9.59183	10.4565	12.6897	11.9826	12.721	P	0.000732	11	P	0.000732	11	P	0.000244	11	P	0.000244	11	P	0.000244	11	P	0.000732	11	P	0.00195313	11	P	0.0012207	11	P	0.000244	11	P	0.000732	11	P	0.000732	11	P	0.000244	11	12
200822_x_at	14.4014	14.4069	14.2268	13.9873	14.2492	14.1936	15.5904	15.3494	15.1195	14.6441	15.0114	14.5165	P	0.000244	11	P	0.000244	11	P	0.000244	11	P	0.000244	11	P	0.000244	11	P	0.000244	11	P	0.000244	11	P	0.000244	11	P	0.000244	11	P	0.000244	11	P	0.000244	11	P	0.000244	11	12
200823_x_at	14.6561	14.4753	14.3906	14.5203	14.5633	14.5118	16.0082	15.7631	15.7477	14.502	15.4637	14.4256	P	0.000244	11	P	0.000244	11	P	0.000244	11	P	0.000244	11	P	0.000244	11	P	0.000244	11	P	0.000244	11	P	0.000244	11	P	0.000244	11	P	0.000244	11	P	0.000244	11	P	0.000244	11	12
200824_at	12.8418	12.9635	12.5587	12.9387	12.8075	12.8733	14.7259	14.2725	14.0349	13.0553	13.4328	13.095	P	0.000244	11	P	0.000244	11	P	0.000244	11	P	0.000244	11	P	0.000244	11	P	0.000244	11	P	0.000244	11	P	0.000244	11	P	0.000244	11	P	0.000244	11	P	0.000244	11	P	0.000244	11	12
200825_s_at	10.1606	10.7371	10.7559	10.1914	10.1618	10.4107	11.7998	11.5551	11.4932	10.871	10.5538	10.4643	P	0.00195313	11	P	0.000732	11	P	0.000732	11	P	0.0012207	11	P	0.000244	11	P	0.000732	11	P	0.0012207	11	P	0.000732	11	P	0.000732	11	P	0.000732	11	P	0.000732	11	P	0.000732	11	12
200826_at	14.1977	14.0817	13.9251	14.2669	14.0876	14.0378	15.6751	15.4209	15.2346	14.1916	14.9908	14.2492	P	0.000244	11	P	0.000244	11	P	0.000244	11	P	0.000244	11	P	0.000244	11	P	0.000244	11	P	0.000244	11	P	0.000244	11	P	0.000244	11	P	0.000244	11	P	0.000244	11	P	0.000244	11	12
200827_at	12.2276	12.0447	12.0987	11.5393	12.1744	12.1641	13.9613	13.8062	13.6106	11.7739	12.454	11.8055	P	0.000732	11	P	0.000732	11	P	0.000732	11	P	0.0012207	11	P	0.000732	11	P	0.000732	11	P	0.000732	11	P	0.000732	11	P	0.000732	11	P	0.0012207	11	P	0.000732	11	P	0.000732	11	12
200833_s_at	13.4341	13.4174	13.3711	13.4519	13.5266	13.5242	11.0011	11.5277	11.7007	13.4766	13.953	13.6182	P	0.000244	11	P	0.000244	11	P	0.000244	11	P	0.000244	11	P	0.000244	11	P	0.000244	11	P	0.00415039	11	P	0.0012207	11	P	0.000732	11	P	0.000244	11	P	0.000244	11	P	0.000244	11	12
200835_s_at	10.544	10.4976	10.1234	8.99512	9.40574	8.75857	11.9097	11.2547	11.1314	10.0591	10.0575	10.3398	P	0.0012207	11	P	0.00195313	11	P	0.00292969	11	P	0.00585938	11	P	0.00585938	11	P	0.00805664	11	P	0.00415039	11	P	0.00805664	11	P	0.00585938	11	P	0.00805664	11	P	0.0185547	11	P	0.00585938	11	12
200836_s_at	9.29679	9.22362	9.41912	8.9924	8.60853	8.4232	10.1519	10.5131	10.8702	9.31454	8.72517	8.57182	P	0.00195313	11	P	0.00585938	11	P	0.00415039	11	P	0.00585938	11	P	0.0302734	11	P	0.0107422	11	P	0.00415039	11	P	0.0239258	11	P	0.0141602	11	P	0.0185547	11	A	0.067627	11	P	0.0302734	11	11
200837_at	11.6273	11.5031	11.3774	12.0497	12.1662	12.1128	13.4378	13.212	12.9827	11.5089	12.1936	11.3006	P	0.000244	11	P	0.000244	11	P	0.000244	11	P	0.000244	11	P	0.000244	11	P	0.000244	11	P	0.000244	11	P	0.000244	11	P	0.000244	11	P	0.000244	11	P	0.000244	11	P	0.000244	11	12
200838_at	14.2263	13.8785	13.8627	14.0515	14.4512	14.3332	15.8979	15.8673	15.7395	13.6436	14.5462	13.6332	P	0.000244	11	P	0.000244	11	P	0.000244	11	P	0.000244	11	P	0.000244	11	P	0.000244	11	P	0.000244	11	P	0.000244	11	P	0.000244	11	P	0.000244	11	P	0.000244	11	P	0.000244	11	12
200839_s_at	14.7003	14.3945	14.3329	14.4601	14.7205	14.669	16.2593	16.2682	15.8568	14.4449	15.2452	14.5479	P	0.000244	11	P	0.000244	11	P	0.000244	11	P	0.000244	11	P	0.000244	11	P	0.000244	11	P	0.000244	11	P	0.000244	11	P	0.000244	11	P	0.000244	11	P	0.000244	11	P	0.000244	11	12
200841_s_at	8.16612	7.79727	7.67226	8.29271	8.45815	7.68324	2.83142	3.36576	2.55218	7.85142	7.13144	7.97206	P	0.000732	11	P	0.000244	11	P	0.00292969	11	P	0.000732	11	P	0.000732	11	P	0.00585938	11	A	0.919434	11	A	0.904785	11	A	0.953857	11	P	0.00292969	11	A	0.0952148	11	P	0.0107422	11	8
200842_s_at	11.6745	11.9421	11.7744	12.1702	12.4885	12.3833	8.29849	8.07408	8.30982	11.3258	10.7792	11.5833	P	0.000244	11	P	0.000244	11	P	0.000244	11	P	0.000244	11	P	0.000244	11	P	0.000244	11	P	0.00292969	11	P	0.000244	11	P	0.000244	11	P	0.000244	11	P	0.000244	11	P	0.000244	11	12
200843_s_at	12.1553	12.1978	12.2647	12.1855	12.5107	12.3734	8.29064	9.18947	9.14287	11.7318	11.9961	12.1059	P	0.000244	11	P	0.000244	11	P	0.000244	11	P	0.000244	11	P	0.000244	11	P	0.000244	11	P	0.0375977	11	P	0.0239258	11	P	0.00585938	11	P	0.000244	11	P	0.000244	11	P	0.000244	11	12
200844_s_at	13.1864	13.25	13.2046	13.409	13.1935	13.2411	14.7579	14.587	14.2565	13.2264	13.7676	13.2128	P	0.000244	11	P	0.000244	11	P	0.000244	11	P	0.000244	11	P	0.000244	11	P	0.000244	11	P	0.000244	11	P	0.000244	11	P	0.000244	11	P	0.000244	11	P	0.000244	11	P	0.000244	11	12
200846_s_at	11.1302	10.9516	10.7618	10.8203	10.2794	9.99062	12.1533	11.916	11.945	11.2702	11.3684	10.7581	P	0.000244	11	P	0.000244	11	P	0.000244	11	P	0.000244	11	P	0.000732	11	P	0.000732	11	P	0.000244	11	P	0.000244	11	P	0.000244	11	P	0.000244	11	P	0.000244	11	P	0.000244	11	12
200847_s_at	14.1736	14.2004	14.0946	14.2705	14.2709	14.4915	11.6837	12.0412	12.7529	14.5317	14.6281	14.4706	P	0.000244	11	P	0.000244	11	P	0.000244	11	P	0.000244	11	P	0.000244	11	P	0.000244	11	P	0.000244	11	P	0.000244	11	P	0.000244	11	P	0.000244	11	P	0.000244	11	P	0.000244	11	12
200851_s_at	12.261	12.2884	12.1859	12.0283	12.0755	12.0529	13.5637	13.2342	13.4617	12.5274	13.1441	12.2538	P	0.000244	11	P	0.000244	11	P	0.000244	11	P	0.000732	11	P	0.00195313	11	P	0.00195313	11	P	0.000732	11	P	0.0012207	11	P	0.0012207	11	P	0.000244	11	P	0.000244	11	P	0.000732	11	12
200852_x_at	11.6732	11.3643	11.3859	11.1456	10.6495	10.7302	13.3185	12.8306	12.9037	11.3819	12.4769	11.2336	P	0.00292969	11	P	0.00415039	11	P	0.00292969	11	P	0.00195313	11	P	0.00292969	11	P	0.00415039	11	P	0.00292969	11	P	0.00805664	11	P	0.00292969	11	P	0.00292969	11	P	0.00195313	11	P	0.0107422	11	12
200854_at	10.079	10.232	10.2682	10.047	9.68993	9.69641	8.0881	8.91749	8.95109	9.88934	9.79919	10.1661	P	0.000244	11	P	0.000244	11	P	0.000244	11	P	0.000244	11	P	0.000244	11	P	0.000244	11	P	0.00195313	11	P	0.000732	11	P	0.000732	11	P	0.000244	11	P	0.000244	11	P	0.000244	11	12
200855_at	8.39926	8.03936	8.47234	8.20394	8.04631	8.52999	6.76438	6.76245	7.34348	7.80861	7.72245	8.23616	P	0.00292969	11	P	0.0012207	11	P	0.0012207	11	P	0.000244	11	P	0.00292969	11	P	0.000732	11	A	0.125244	11	A	0.129639	11	P	0.0461426	11	P	0.00292969	11	P	0.0375977	11	P	0.00195313	11	10
200856_x_at	9.51542	9.50827	9.71126	9.26835	9.07636	9.0473	7.68764	6.91517	8.1696	9.47802	8.85117	9.83962	P	0.000244	11	P	0.000244	11	P	0.000244	11	P	0.000244	11	P	0.000244	11	P	0.000244	11	P	0.0239258	11	P	0.00415039	11	P	0.00415039	11	P	0.000244	11	P	0.0012207	11	P	0.000244	11	12
200858_s_at	15.1946	15.0316	14.8434	14.6047	14.6534	14.6549	16.1062	16.0982	15.8404	14.9443	15.5181	15.0732	P	0.000244	11	P	0.000244	11	P	0.000244	11	P	0.000244	11	P	0.000244	11	P	0.000244	11	P	0.000244	11	P	0.000244	11	P	0.000244	11	P	0.000244	11	P	0.000244	11	P	0.000244	11	12
200859_x_at	10.3102	10.4398	10.596	9.48019	9.0655	8.81511	12.0259	12.3804	11.9947	9.92598	10.3395	9.88329	P	0.000244	11	P	0.0012207	11	P	0.00195313	11	P	0.00195313	11	P	0.00805664	11	P	0.00415039	11	P	0.0012207	11	P	0.0012207	11	P	0.00195313	11	P	0.00415039	11	P	0.00805664	11	P	0.00585938	11	12
200862_at	10.7063	11.5455	11.4715	10.8349	10.4623	10.3037	12.0472	11.7606	11.9956	11.4407	10.3293	11.1766	P	0.000244	11	P	0.000244	11	P	0.000244	11	P	0.000244	11	P	0.000244	11	P	0.000244	11	P	0.000244	11	P	0.000244	11	P	0.000244	11	P	0.000244	11	P	0.000244	11	P	0.000244	11	12
200864_s_at	11.0569	10.8446	10.8514	10.7553	10.9507	10.8457	8.61619	9.16194	9.66253	10.6734	10.5908	10.8207	P	0.000244	11	P	0.000244	11	P	0.000244	11	P	0.000244	11	P	0.000244	11	P	0.000244	11	P	0.0012207	11	P	0.00292969	11	P	0.0012207	11	P	0.000244	11	P	0.000244	11	P	0.000244	11	12
200866_s_at	12.034	11.948	12.0254	12.28	12.8373	12.859	14.3867	14.0386	13.9233	11.7476	11.5885	11.2666	P	0.000244	11	P	0.000244	11	P	0.000244	11	P	0.000244	11	P	0.000244	11	P	0.000244	11	P	0.000244	11	P	0.000244	11	P	0.000244	11	P	0.000244	11	P	0.000244	11	P	0.000244	11	12
200868_s_at	10.0778	10.0917	10.0788	10.0048	9.62032	9.77478	11.3931	11.4431	11.4444	11.0189	11.1472	10.4314	P	0.00195313	11	P	0.00195313	11	P	0.0012207	11	P	0.00195313	11	P	0.00415039	11	P	0.00415039	11	P	0.00195313	11	P	0.00415039	11	P	0.00195313	11	P	0.0012207	11	P	0.00195313	11	P	0.00195313	11	12
200869_at	15.1879	15.2023	15.021	15.0802	15.1527	15.1306	16.456	16.3946	16.0633	15.3032	16.1849	15.2142	P	0.000244	11	P	0.000244	11	P	0.000244	11	P	0.000244	11	P	0.000244	11	P	0.000244	11	P	0.000244	11	P	0.000244	11	P	0.000244	11	P	0.000244	11	P	0.000244	11	P	0.000244	11	12
200871_s_at	13.702	13.6747	13.7193	14.2431	14.5948	14.6038	15.9713	15.7369	15.481	13.8657	14.1076	13.8003	P	0.000732	11	P	0.000244	11	P	0.000244	11	P	0.000244	11	P	0.000244	11	P	0.000244	11	P	0.000732	11	P	0.000732	11	P	0.000244	11	P	0.000244	11	P	0.000732	11	P	0.000732	11	12
200873_s_at	13.9058	13.727	13.6991	13.7132	13.5352	13.6144	11.4947	10.9735	11.1526	13.7798	14.2447	13.8567	P	0.000244	11	P	0.000244	11	P	0.000244	11	P	0.000244	11	P	0.000244	11	P	0.000244	11	P	0.000732	11	P	0.000732	11	P	0.000244	11	P	0.000244	11	P	0.000244	11	P	0.000244	11	12
200880_at	12.2069	12.3075	11.9987	12.5633	12.7266	12.8872	9.96703	9.64972	10.2415	12.5302	12.4868	12.2303	P	0.000244	11	P	0.000732	11	P	0.000244	11	P	0.000244	11	P	0.000732	11	P	0.000244	11	P	0.00585938	11	P	0.0141602	11	P	0.00292969	11	P	0.000732	11	P	0.000244	11	P	0.000732	11	12
200881_s_at	13.2999	13.2801	13.0056	13.4212	13.5406	13.3901	11.2368	11.3809	11.9595	13.3777	13.6162	13.2674	P	0.000244	11	P	0.000244	11	P	0.000244	11	P	0.000244	11	P	0.000244	11	P	0.000244	11	P	0.000732	11	P	0.000732	11	P	0.000244	11	P	0.000244	11	P	0.000244	11	P	0.000244	11	12
200882_s_at	11.7224	11.5567	11.5263	12.2088	11.6779	11.937	13.4806	13.3231	13.152	11.5071	12.196	11.4365	P	0.000244	11	P	0.000244	11	P	0.000244	11	P	0.000244	11	P	0.000244	11	P	0.000244	11	P	0.000244	11	P	0.000244	11	P	0.000244	11	P	0.000732	11	P	0.000244	11	P	0.000244	11	12
200884_at	8.5385	7.96436	7.49012	7.34639	7.8158	7.96319	9.68111	9.88961	10.0105	8.86795	9.39365	8.13553	P	0.000732	11	P	0.000732	11	P	0.000732	11	P	0.00805664	11	P	0.00805664	11	P	0.000732	11	P	0.00292969	11	P	0.00195313	11	P	0.000732	11	P	0.00292969	11	P	0.000244	11	P	0.0012207	11	12
200885_at	12.5462	11.9259	12.1416	11.9043	11.5505	11.6026	12.9847	13.2714	13.1755	11.9407	12.8728	11.3967	P	0.000732	11	P	0.000732	11	P	0.000732	11	P	0.000732	11	P	0.000732	11	P	0.000732	11	P	0.000732	11	P	0.0012207	11	P	0.00195313	11	P	0.000732	11	P	0.000732	11	P	0.000732	11	12
200886_s_at	14.4543	14.5885	14.251	14.1237	14.3617	14.3403	15.6159	15.4267	15.2833	14.8862	15.1145	14.8257	P	0.000244	11	P	0.000244	11	P	0.000244	11	P	0.000244	11	P	0.000244	11	P	0.000244	11	P	0.000244	11	P	0.000244	11	P	0.000244	11	P	0.000244	11	P	0.000244	11	P	0.000244	11	12
200887_s_at	12.8477	12.5662	12.6031	12.9613	13.5824	13.563	11.2532	11.7909	12.233	12.2881	12.7796	12.8114	P	0.000244	11	P	0.000244	11	P	0.000244	11	P	0.000244	11	P	0.000244	11	P	0.000244	11	P	0.000244	11	P	0.000244	11	P	0.000244	11	P	0.000244	11	P	0.000244	11	P	0.000244	11	12
200889_s_at	12.2693	12.223	12.1332	12.3528	12.5066	12.4835	10.8561	10.7276	10.8066	12.1804	12.2736	12.1912	P	0.000244	11	P	0.000244	11	P	0.000244	11	P	0.000244	11	P	0.000244	11	P	0.000244	11	P	0.000244	11	P	0.000244	11	P	0.000244	11	P	0.000244	11	P	0.000244	11	P	0.000244	11	12
200890_s_at	11.2487	11.523	11.406	11.4109	11.2451	11.672	9.30898	8.92195	8.91228	11.2392	10.8968	10.7095	P	0.000244	11	P	0.000244	11	P	0.000244	11	P	0.000244	11	P	0.000244	11	P	0.000244	11	P	0.0012207	11	P	0.00292969	11	P	0.000244	11	P	0.000244	11	P	0.000244	11	P	0.000244	11	12
200891_s_at	14.4742	14.2892	14.345	14.0632	14.2745	14.2689	11.3777	11.6028	12.2013	14.1875	13.7465	14.2394	P	0.000244	11	P	0.000244	11	P	0.000244	11	P	0.000244	11	P	0.000244	11	P	0.000244	11	P	0.000244	11	P	0.000244	11	P	0.000244	11	P	0.000244	11	P	0.000244	11	P	0.000244	11	12
200892_s_at	10.7005	10.9341	11.1942	11.5783	11.3953	11.3282	9.84472	10.1211	10.5868	10.8323	10.2053	10.6319	P	0.000244	11	P	0.000244	11	P	0.000244	11	P	0.000244	11	P	0.000244	11	P	0.000244	11	P	0.00415039	11	P	0.000244	11	P	0.000244	11	P	0.000244	11	P	0.000732	11	P	0.000244	11	12
200893_at	12.8914	12.956	13.0429	13.3379	13.0412	13.0475	11.3629	11.4343	11.4807	13.0024	12.8429	13.2368	P	0.000244	11	P	0.000244	11	P	0.000244	11	P	0.000244	11	P	0.000244	11	P	0.000244	11	P	0.000732	11	P	0.000732	11	P	0.000244	11	P	0.000244	11	P	0.000732	11	P	0.000244	11	12
200895_s_at	9.98675	10.0919	10.5604	9.62031	9.99399	9.70857	11.5697	11.039	11.3249	9.86095	10.1247	9.38261	P	0.00415039	11	P	0.00292969	11	P	0.00415039	11	P	0.00415039	11	P	0.00805664	11	P	0.00415039	11	P	0.00292969	11	P	0.00195313	11	P	0.00585938	11	P	0.0107422	11	P	0.00415039	11	P	0.00585938	11	12
200896_x_at	12.7211	12.4534	12.443	11.415	11.4284	11.3881	14.2037	13.6641	13.6426	12.3111	12.8555	12.1988	P	0.000244	11	P	0.000244	11	P	0.000244	11	P	0.000244	11	P	0.000244	11	P	0.000244	11	P	0.000244	11	P	0.000244	11	P	0.000244	11	P	0.000244	11	P	0.000244	11	P	0.000244	11	12
200899_s_at	11.364	11.4509	11.577	11.1216	11.1804	11.1284	7.94049	8.36638	9.40468	11.3371	10.8256	11.3785	P	0.000244	11	P	0.000244	11	P	0.000244	11	P	0.000244	11	P	0.000244	11	P	0.000244	11	P	0.0141602	11	P	0.000244	11	P	0.0012207	11	P	0.000244	11	P	0.000244	11	P	0.000244	11	12
200903_s_at	11.6591	11.4084	11.3336	11.5418	11.261	11.263	13.1325	12.9804	12.8944	11.0076	12.1568	10.732	P	0.000244	11	P	0.000244	11	P	0.000244	11	P	0.000244	11	P	0.000244	11	P	0.000244	11	P	0.000244	11	P	0.000244	11	P	0.000244	11	P	0.000244	11	P	0.000244	11	P	0.000244	11	12
200904_at	11.7058	11.1717	11.0424	10.7925	11.1525	11.2366	13.9439	14.2061	13.7638	11.4055	12.73	11.4689	P	0.000244	11	P	0.000244	11	P	0.000244	11	P	0.000244	11	P	0.000244	11	P	0.000244	11	P	0.000244	11	P	0.000244	11	P	0.000244	11	P	0.000244	11	P	0.000244	11	P	0.000244	11	12
200905_x_at	12.8712	12.4807	12.4101	12.2554	12.2846	12.1379	15.1878	14.989	14.5743	12.4501	13.4463	12.5393	P	0.000244	11	P	0.000244	11	P	0.000244	11	P	0.000244	11	P	0.000244	11	P	0.000244	11	P	0.000244	11	P	0.000244	11	P	0.000244	11	P	0.000244	11	P	0.000244	11	P	0.000244	11	12
200907_s_at	12.0634	11.2705	11.1608	11.112	11.3592	11.4643	9.80252	10.1393	10.5899	10.7102	11.423	10.1213	P	0.000244	11	P	0.000244	11	P	0.000244	11	P	0.000244	11	P	0.000244	11	P	0.000244	11	P	0.0185547	11	P	0.00292969	11	P	0.00195313	11	P	0.000244	11	P	0.000244	11	P	0.000244	11	12
200909_s_at	15.1696	15.1608	14.9998	15.174	15.1046	15.1023	16.5379	16.4338	16.088	15.2948	16.0357	15.277	P	0.000244	11	P	0.000244	11	P	0.000244	11	P	0.000244	11	P	0.000244	11	P	0.000244	11	P	0.000244	11	P	0.000244	11	P	0.000244	11	P	0.000244	11	P	0.000244	11	P	0.000244	11	12
200911_s_at	10.5689	11.0678	11.0652	10.9918	10.7811	10.9248	9.04139	9.11229	9.39437	10.7665	10.8661	10.9316	P	0.00292969	11	P	0.00292969	11	P	0.00292969	11	P	0.0141602	11	P	0.0141602	11	P	0.0141602	11	A	0.129639	11	A	0.111572	11	P	0.0461426	11	P	0.0141602	11	P	0.00195313	11	P	0.00415039	11	10
200914_x_at	11.8545	12.0281	11.9315	12.0729	12.337	12.2411	10.0297	8.91171	8.58753	12.091	9.55088	12.4926	P	0.000244	11	P	0.000244	11	P	0.000244	11	P	0.000244	11	P	0.000244	11	P	0.000244	11	P	0.000732	11	P	0.0012207	11	P	0.0012207	11	P	0.000244	11	P	0.000244	11	P	0.000244	11	12
200915_x_at	13.7991	13.8496	13.7483	13.6473	13.5618	13.5059	10.1977	9.83919	9.67626	13.8558	12.7103	13.882	P	0.000244	11	P	0.000244	11	P	0.000244	11	P	0.000244	11	P	0.000244	11	P	0.000244	11	P	0.000732	11	P	0.000732	11	P	0.00195313	11	P	0.000244	11	P	0.000244	11	P	0.000244	11	12
200916_at	12.6962	12.6663	12.6415	12.7682	12.3955	12.3538	14.2068	14.226	14.0756	13.1663	13.0883	12.5922	P	0.000244	11	P	0.000244	11	P	0.000244	11	P	0.000244	11	P	0.0012207	11	P	0.000732	11	P	0.000244	11	P	0.000244	11	P	0.000244	11	P	0.000244	11	P	0.000732	11	P	0.0012207	11	12
200918_s_at	10.6319	10.6017	11.1392	10.7777	10.783	11.1325	12.6318	11.8586	12.405	11.4158	11.8126	10.8547	P	0.0012207	11	P	0.00292969	11	P	0.000732	11	P	0.00195313	11	P	0.00195313	11	P	0.00195313	11	P	0.00195313	11	P	0.0012207	11	P	0.000732	11	P	0.00292969	11	P	0.000732	11	P	0.0012207	11	12
200919_at	12.1559	12.3107	12.5209	11.6022	11.5323	11.4899	14.0139	13.7776	13.7226	12.3835	12.7494	12.5526	P	0.000244	11	P	0.00195313	11	P	0.0012207	11	P	0.00195313	11	P	0.00292969	11	P	0.0012207	11	P	0.0012207	11	P	0.000732	11	P	0.000244	11	P	0.000732	11	P	0.000244	11	P	0.0012207	11	12
200921_s_at	14.005	14.2122	14.049	13.2646	13.2704	13.1118	14.2404	14.3478	14.4349	14.5858	14.6597	14.7638	P	0.000244	11	P	0.000244	11	P	0.000244	11	P	0.000244	11	P	0.000244	11	P	0.000244	11	P	0.000244	11	P	0.000244	11	P	0.000244	11	P	0.000244	11	P	0.000244	11	P	0.000244	11	12
200922_at	9.8195	9.73149	9.99339	9.45688	9.58778	9.46102	11.7715	11.6593	11.263	9.68646	10.6386	9.69591	P	0.000244	11	P	0.000244	11	P	0.000244	11	P	0.000244	11	P	0.000244	11	P	0.000244	11	P	0.000244	11	P	0.000244	11	P	0.000244	11	P	0.000244	11	P	0.000244	11	P	0.0012207	11	12
200923_at	11.0212	11.2383	11.7008	11.1615	11.2142	11.0308	13.3427	13.0092	13.0456	11.2992	11.1273	10.7462	P	0.0107422	11	P	0.00415039	11	P	0.00415039	11	P	0.00585938	11	P	0.0107422	11	P	0.0141602	11	P	0.00415039	11	P	0.00415039	11	P	0.00415039	11	P	0.0107422	11	P	0.0375977	11	P	0.0107422	11	12
200924_s_at	9.5961	10.2826	10.2784	9.1985	9.28565	9.46145	11.2947	11.1052	11.0017	11.1486	11.1023	10.4068	P	0.000732	11	P	0.000244	11	P	0.00195313	11	P	0.000732	11	P	0.000244	11	P	0.000732	11	P	0.000244	11	P	0.000732	11	P	0.000732	11	P	0.000732	11	P	0.000244	11	P	0.000244	11	12
200925_at	14.0026	13.7139	13.6	14.1781	13.9652	13.9812	15.6219	15.429	15.1544	14.106	14.9381	14.0973	P	0.000244	11	P	0.000244	11	P	0.000244	11	P	0.000244	11	P	0.000244	11	P	0.000244	11	P	0.000244	11	P	0.000244	11	P	0.000244	11	P	0.000244	11	P	0.000244	11	P	0.000244	11	12
200926_at	15.7535	15.7071	15.5296	15.6453	15.6833	15.6497	17.0299	17.006	16.7011	16.0329	16.7473	16.036	P	0.000244	11	P	0.000244	11	P	0.000244	11	P	0.000244	11	P	0.000244	11	P	0.000244	11	P	0.000244	11	P	0.000244	11	P	0.000244	11	P	0.000244	11	P	0.000244	11	P	0.000244	11	12
200927_s_at	11.4554	11.4404	11.2545	11.4118	10.8329	11.408	8.9307	9.9138	10.3556	11.3579	11.6702	10.9573	P	0.000244	11	P	0.000244	11	P	0.000244	11	P	0.000244	11	P	0.000244	11	P	0.000244	11	P	0.000244	11	P	0.000244	11	P	0.000244	11	P	0.000244	11	P	0.000244	11	P	0.000244	11	12
200928_s_at	6.23053	7.12318	6.72164	6.44104	6.86564	6.61183	4.34029	5.14035	5.94645	6.96938	7.48962	6.62576	P	0.00292969	11	P	0.000732	11	P	0.0012207	11	P	0.000244	11	P	0.0012207	11	P	0.000244	11	A	0.432373	11	A	0.398926	11	A	0.067627	11	P	0.00195313	11	P	0.0141602	11	P	0.000244	11	9
200932_s_at	11.474	11.2792	11.3273	11.1653	10.8835	10.8555	13.1221	12.8521	12.8363	11.2465	11.8641	11.4587	P	0.000732	11	P	0.000732	11	P	0.000244	11	P	0.000732	11	P	0.000732	11	P	0.000732	11	P	0.000732	11	P	0.000244	11	P	0.000732	11	P	0.000732	11	P	0.000244	11	P	0.000244	11	12
200933_x_at	15.505	15.602	15.4197	15.4661	15.5986	15.5631	16.8553	16.8583	16.5644	15.9445	16.5962	16.1239	P	0.000244	11	P	0.000244	11	P	0.000244	11	P	0.000244	11	P	0.000244	11	P	0.000244	11	P	0.000244	11	P	0.000244	11	P	0.000244	11	P	0.000244	11	P	0.000244	11	P	0.000244	11	12
200934_at	12.7482	12.6089	12.6708	12.1205	11.7932	11.8122	8.54258	8.67178	8.47262	12.3897	11.4849	12.4189	P	0.000244	11	P	0.000244	11	P	0.000244	11	P	0.000244	11	P	0.000244	11	P	0.000244	11	P	0.00805664	11	P	0.0185547	11	A	0.171387	11	P	0.000244	11	P	0.000732	11	P	0.000244	11	11
200936_at	14.8016	14.7022	14.5424	14.6282	14.4862	14.4728	16.2011	16.0723	15.7979	14.6425	15.4071	14.3527	P	0.000244	11	P	0.000244	11	P	0.000244	11	P	0.000244	11	P	0.000244	11	P	0.000244	11	P	0.000244	11	P	0.000244	11	P	0.000244	11	P	0.000244	11	P	0.000244	11	P	0.000244	11	12
200943_at	12.9206	13.022	12.9941	13.5285	13.4963	13.4024	11.6223	12.0876	11.8463	13.1203	13.1826	12.9597	P	0.000244	11	P	0.000244	11	P	0.000244	11	P	0.000244	11	P	0.000244	11	P	0.000244	11	P	0.000244	11	P	0.000732	11	P	0.000244	11	P	0.000244	11	P	0.000244	11	P	0.000244	11	12
200944_s_at	13.2822	13.3338	13.2125	13.8896	13.7402	13.6948	12.5068	12.3732	12.4928	13.4881	13.4153	13.2643	P	0.000244	11	P	0.000244	11	P	0.000244	11	P	0.000244	11	P	0.000244	11	P	0.000244	11	P	0.000244	11	P	0.000244	11	P	0.000244	11	P	0.000244	11	P	0.000244	11	P	0.000244	11	12
200946_x_at	11.6507	11.4178	11.4004	11.2991	10.9231	10.9699	12.186	12.0796	12.3679	11.163	11.6192	10.8905	P	0.000244	11	P	0.000244	11	P	0.000244	11	P	0.000244	11	P	0.000244	11	P	0.000244	11	P	0.000244	11	P	0.000244	11	P	0.000244	11	P	0.000244	11	P	0.000244	11	P	0.000244	11	12
200948_at	10.5706	10.0329	10.4568	9.6287	9.95065	9.82541	11.8716	11.8379	11.6182	10.9471	11.1104	10.6234	P	0.000244	11	P	0.000244	11	P	0.000244	11	P	0.000244	11	P	0.000244	11	P	0.000244	11	P	0.000244	11	P	0.000244	11	P	0.000244	11	P	0.000244	11	P	0.000244	11	P	0.000244	11	12
200949_x_at	14.8329	14.8218	14.6625	14.8188	14.8084	14.7704	15.98	15.8812	15.6808	14.9686	15.6898	14.9344	P	0.000244	11	P	0.000244	11	P	0.000244	11	P	0.000244	11	P	0.000244	11	P	0.000244	11	P	0.000244	11	P	0.000244	11	P	0.000244	11	P	0.000244	11	P	0.000244	11	P	0.000244	11	12
200957_s_at	10.4824	10.534	10.5162	10.4717	9.94486	9.77157	11.0664	11.1864	11.2432	10.2103	10.6156	10.0538	P	0.000732	11	P	0.000244	11	P	0.000244	11	P	0.000244	11	P	0.000732	11	P	0.000244	11	P	0.000732	11	P	0.000732	11	P	0.000244	11	P	0.00195313	11	P	0.0012207	11	P	0.000732	11	12
200964_at	10.1534	9.94194	10.3722	9.87094	9.69203	9.45612	11.4966	11.4806	11.4071	10.1536	10.2855	9.83003	P	0.000244	11	P	0.000244	11	P	0.000244	11	P	0.000732	11	P	0.00195313	11	P	0.000732	11	P	0.000244	11	P	0.000244	11	P	0.000244	11	P	0.000244	11	P	0.000244	11	P	0.000732	11	12
200966_x_at	14.3645	14.3405	14.2531	13.8793	14.1067	14.0714	15.867	15.7567	15.5472	14.587	15.2397	14.5823	P	0.000244	11	P	0.000244	11	P	0.000244	11	P	0.000244	11	P	0.000244	11	P	0.000244	11	P	0.000244	11	P	0.000244	11	P	0.000244	11	P	0.000244	11	P	0.000244	11	P	0.000244	11	12
200967_at	14.789	14.8793	14.6785	15.0567	15.267	15.2062	16.3879	16.2279	15.9333	14.9703	15.1494	14.8523	P	0.000244	11	P	0.000244	11	P	0.000244	11	P	0.000244	11	P	0.000244	11	P	0.000244	11	P	0.000244	11	P	0.000244	11	P	0.000244	11	P	0.000244	11	P	0.000244	11	P	0.000244	11	12
200969_at	12.0658	11.9792	11.9492	12.0153	12.0787	12.184	8.25006	7.82203	8.03001	11.885	12.0695	11.8822	P	0.000244	11	P	0.000244	11	P	0.000244	11	P	0.000244	11	P	0.000244	11	P	0.000244	11	P	0.000244	11	P	0.00195313	11	P	0.00415039	11	P	0.000244	11	P	0.000244	11	P	0.000244	11	12
200970_s_at	12.784	12.1472	12.3943	11.9711	12.283	12.3081	9.93725	9.94274	10.502	12.2003	12.6322	12.316	P	0.00195313	11	P	0.00195313	11	P	0.00195313	11	P	0.00292969	11	P	0.00292969	11	P	0.00292969	11	M	0.0561523	11	P	0.0461426	11	P	0.0239258	11	P	0.00292969	11	P	0.00415039	11	P	0.00195313	11	11
200971_s_at	14.0056	13.8125	13.7244	13.4523	13.4157	13.4565	14.9484	14.7227	14.5519	13.8228	14.9734	13.788	P	0.000244	11	P	0.000244	11	P	0.000244	11	P	0.000244	11	P	0.000244	11	P	0.000244	11	P	0.000244	11	P	0.000244	11	P	0.000244	11	P	0.000244	11	P	0.000244	11	P	0.000244	11	12
200975_at	12.1992	12.2597	12.3429	12.7707	12.4195	12.4738	13.5793	13.6308	13.655	12.0767	12.3529	12.228	P	0.000244	11	P	0.000244	11	P	0.000244	11	P	0.000244	11	P	0.000244	11	P	0.000244	11	P	0.000244	11	P	0.000244	11	P	0.000244	11	P	0.000244	11	P	0.000244	11	P	0.000244	11	12
200976_s_at	12.9846	12.7506	12.5833	12.6534	12.87	12.9262	10.3193	9.73697	9.90061	12.8492	12.4638	12.957	P	0.000244	11	P	0.000244	11	P	0.000244	11	P	0.000244	11	P	0.000244	11	P	0.000244	11	P	0.000244	11	P	0.00195313	11	P	0.00415039	11	P	0.000244	11	P	0.000244	11	P	0.000244	11	12
200977_s_at	12.6295	12.3726	12.2961	12.2877	12.3561	12.4962	9.83511	9.10269	8.95171	12.5794	12.2111	12.8284	P	0.000244	11	P	0.000244	11	P	0.000244	11	P	0.000244	11	P	0.000244	11	P	0.000244	11	P	0.000244	11	P	0.000244	11	P	0.000244	11	P	0.000244	11	P	0.000244	11	P	0.000244	11	12
200981_x_at	14.1674	14.0014	14.0256	13.7463	13.6973	13.6241	15.4197	15.0576	15.0043	14.3077	14.6216	13.9294	P	0.000244	11	P	0.000244	11	P	0.000244	11	P	0.000244	11	P	0.000244	11	P	0.000244	11	P	0.000244	11	P	0.000244	11	P	0.000244	11	P	0.000244	11	P	0.000244	11	P	0.000244	11	12
200982_s_at	11.7966	11.6307	11.3923	11.7811	11.3707	11.2729	13.3696	13.0049	13.039	11.2375	11.2971	11.023	P	0.000244	11	P	0.000244	11	P	0.000244	11	P	0.000244	11	P	0.000244	11	P	0.000244	11	P	0.000244	11	P	0.000244	11	P	0.000244	11	P	0.000732	11	P	0.000244	11	P	0.000244	11	12
200983_x_at	14.0634	13.9313	13.8226	13.832	13.9091	13.8333	15.0372	15.2295	15.1355	14.1463	14.9466	14.0584	P	0.000244	11	P	0.000244	11	P	0.000244	11	P	0.000244	11	P	0.000244	11	P	0.000244	11	P	0.000244	11	P	0.000244	11	P	0.000244	11	P	0.000244	11	P	0.000244	11	P	0.000244	11	12
200986_at	9.60844	9.92661	9.92334	9.44	9.97063	9.82849	12.054	11.7337	11.6645	10.2327	10.2565	10.7896	P	0.000732	11	P	0.000732	11	P	0.000732	11	P	0.000732	11	P	0.0012207	11	P	0.0012207	11	P	0.000244	11	P	0.000244	11	P	0.000244	11	P	0.0012207	11	P	0.000244	11	P	0.000732	11	12
200988_s_at	7.33422	7.75906	7.70774	8.07418	8.0622	7.87519	9.3498	9.14438	8.77581	7.33082	8.0895	7.64276	P	0.000244	11	P	0.000244	11	P	0.00292969	11	P	0.000244	11	P	0.000244	11	P	0.00195313	11	P	0.00585938	11	P	0.000732	11	P	0.000732	11	P	0.00415039	11	P	0.000244	11	P	0.00805664	11	12
200989_at	15.4751	15.55	15.405	15.0107	15.3401	15.2534	14.2695	14.0247	14.2026	15.9424	15.9435	16.0408	P	0.000244	11	P	0.000244	11	P	0.000244	11	P	0.000244	11	P	0.000244	11	P	0.000244	11	P	0.000244	11	P	0.000244	11	P	0.000244	11	P	0.000244	11	P	0.000244	11	P	0.000244	11	12
200990_at	10.542	10.0048	10.2173	9.51948	9.44351	8.99703	11.8438	11.5657	11.3666	10.1485	10.9904	9.4854	P	0.0012207	11	P	0.00195313	11	P	0.0012207	11	P	0.00292969	11	P	0.00415039	11	P	0.00585938	11	P	0.0012207	11	P	0.0012207	11	P	0.00292969	11	P	0.00195313	11	P	0.0012207	11	P	0.00585938	11	12
200991_s_at	11.0745	10.7669	10.7586	10.8237	10.707	10.5064	12.4095	12.3956	12.3255	10.859	11.6919	10.9344	P	0.0012207	11	P	0.0012207	11	P	0.00195313	11	P	0.0012207	11	P	0.00195313	11	P	0.00195313	11	P	0.00195313	11	P	0.0012207	11	P	0.000732	11	P	0.0012207	11	P	0.0012207	11	P	0.0012207	11	12
200992_at	12.1671	12.2647	12.3318	12.3731	11.9937	12.0247	8.02576	8.11183	9.01088	11.9245	11.5632	11.5927	P	0.000244	11	P	0.000244	11	P	0.000244	11	P	0.000244	11	P	0.000244	11	P	0.000244	11	P	0.000244	11	P	0.00805664	11	P	0.000244	11	P	0.000244	11	P	0.000244	11	P	0.000244	11	12
200993_at	12.5284	12.6938	12.6624	12.4311	12.0701	11.9532	7.86033	7.89442	8.16835	11.9914	11.5538	11.8442	P	0.000244	11	P	0.000244	11	P	0.000244	11	P	0.000244	11	P	0.000244	11	P	0.000244	11	P	0.00195313	11	P	0.0107422	11	P	0.00805664	11	P	0.000244	11	P	0.000244	11	P	0.000244	11	12
200994_at	12.9544	12.7781	12.9306	12.6	12.3062	12.268	9.10167	8.01633	8.47864	12.515	11.9767	12.5375	P	0.000244	11	P	0.000244	11	P	0.000244	11	P	0.000244	11	P	0.000244	11	P	0.000244	11	P	0.000244	11	P	0.000732	11	P	0.000732	11	P	0.000244	11	P	0.000244	11	P	0.000244	11	12
200995_at	11.5811	11.5322	11.4567	10.9691	11.0616	10.9032	7.80331	7.7858	7.54156	11.4263	10.687	11.3651	P	0.000732	11	P	0.0012207	11	P	0.0012207	11	P	0.0012207	11	P	0.0012207	11	P	0.0012207	11	P	0.0375977	11	P	0.0302734	11	A	0.129639	11	P	0.0012207	11	P	0.00195313	11	P	0.0012207	11	11
200996_at	13.0289	13.0018	12.8182	13.3147	13.1573	13.1365	9.94908	10.8823	11.3525	12.6754	12.7203	12.5129	P	0.000244	11	P	0.000244	11	P	0.000244	11	P	0.000244	11	P	0.000244	11	P	0.000244	11	P	0.000244	11	P	0.000732	11	P	0.000244	11	P	0.000244	11	P	0.000244	11	P	0.000244	11	12
200998_s_at	13.4316	13.399	13.3531	13.284	13.4394	13.4331	14.8957	14.665	14.4618	13.4644	13.5352	13.2218	P	0.000244	11	P	0.000244	11	P	0.000244	11	P	0.000244	11	P	0.000244	11	P	0.000244	11	P	0.000244	11	P	0.000244	11	P	0.000244	11	P	0.000244	11	P	0.000244	11	P	0.000244	11	12
201000_at	11.1162	11.2124	11.1828	11.0149	10.951	11.0666	12.2481	12.0697	12.0279	10.9017	11.5185	10.8732	P	0.0107422	11	P	0.00805664	11	P	0.0107422	11	P	0.0185547	11	P	0.0239258	11	P	0.0185547	11	P	0.00585938	11	P	0.00805664	11	P	0.00805664	11	P	0.0185547	11	P	0.00585938	11	P	0.0141602	11	12
201002_s_at	12.5291	12.3993	12.4202	12.5114	12.4985	12.4011	13.6742	13.5122	13.2681	12.6234	12.8846	12.8126	P	0.000244	11	P	0.000244	11	P	0.000244	11	P	0.000244	11	P	0.000244	11	P	0.000244	11	P	0.000244	11	P	0.000244	11	P	0.000244	11	P	0.000244	11	P	0.000244	11	P	0.000244	11	12
201004_at	14.0649	13.8799	13.7013	13.4946	14.0171	14.0065	15.6274	15.6468	15.4366	14.0364	15.0656	14.0942	P	0.000244	11	P	0.000244	11	P	0.000244	11	P	0.000244	11	P	0.000244	11	P	0.000244	11	P	0.000244	11	P	0.000244	11	P	0.000244	11	P	0.000244	11	P	0.000244	11	P	0.000244	11	12
201005_at	13.2527	13.3738	13.3547	10.5357	11.74	11.8385	14.5251	14.4784	14.3116	14.1758	13.5652	14.3125	P	0.000244	11	P	0.000244	11	P	0.000244	11	P	0.000244	11	P	0.000732	11	P	0.000244	11	P	0.000244	11	P	0.000244	11	P	0.000244	11	P	0.000244	11	P	0.000244	11	P	0.000244	11	12
201007_at	13.7355	13.5527	13.5757	13.4763	13.4486	13.5296	14.7018	14.9775	14.7092	13.8807	14.1313	13.9587	P	0.000244	11	P	0.000244	11	P	0.000244	11	P	0.000244	11	P	0.000732	11	P	0.000732	11	P	0.000244	11	P	0.000244	11	P	0.000244	11	P	0.000732	11	P	0.000244	11	P	0.000732	11	12
201008_s_at	9.10621	9.25253	9.19953	9.95579	9.69468	9.80815	11.3441	11.2954	10.5593	9.83641	9.83433	9.32723	P	0.00585938	11	P	0.00805664	11	P	0.0141602	11	P	0.00292969	11	P	0.00585938	11	P	0.00585938	11	P	0.00415039	11	P	0.00415039	11	P	0.00292969	11	P	0.00805664	11	P	0.00585938	11	P	0.00415039	11	12
201009_s_at	9.91259	9.9147	10.2321	10.2552	10.3506	10.3124	11.5582	11.6779	11.6968	10.1671	10.6924	9.83244	P	0.00805664	11	P	0.00805664	11	P	0.00415039	11	P	0.00415039	11	P	0.00415039	11	P	0.00585938	11	P	0.00415039	11	P	0.00805664	11	P	0.00585938	11	P	0.00805664	11	P	0.00415039	11	P	0.0302734	11	12
201010_s_at	11.8823	11.9871	12.1537	11.7112	11.6832	11.7401	13.8843	13.8076	13.8666	12.2157	13.0368	11.8198	P	0.000244	11	P	0.000244	11	P	0.000244	11	P	0.000244	11	P	0.000244	11	P	0.000244	11	P	0.000244	11	P	0.000244	11	P	0.000244	11	P	0.000244	11	P	0.000244	11	P	0.000244	11	12
201012_at	13.5857	13.3338	13.1112	14.6001	14.3872	14.392	10.5062	9.41162	9.20699	12.8217	13.0602	12.4005	P	0.000244	11	P	0.000244	11	P	0.000244	11	P	0.000244	11	P	0.000244	11	P	0.000244	11	P	0.000244	11	P	0.000244	11	P	0.000244	11	P	0.000244	11	P	0.000244	11	P	0.000244	11	12
201013_s_at	12.7077	12.6341	12.6441	12.9017	12.7558	12.6952	10.9171	11.8258	12.1621	12.1178	12.5156	11.8948	P	0.000244	11	P	0.000244	11	P	0.000244	11	P	0.000244	11	P	0.000244	11	P	0.000244	11	P	0.000244	11	P	0.000244	11	P	0.000244	11	P	0.000244	11	P	0.000244	11	P	0.000244	11	12
201014_s_at	11.5945	11.6865	11.6018	11.9635	11.4387	11.4937	9.12753	9.45842	9.87627	11.0471	11.382	10.5884	P	0.000244	11	P	0.000244	11	P	0.000244	11	P	0.000244	11	P	0.000244	11	P	0.000244	11	P	0.000244	11	P	0.000244	11	P	0.000244	11	P	0.000244	11	P	0.000244	11	P	0.000244	11	12
201016_at	12.1283	12.1831	12.0222	12.1967	11.9495	12.0192	8.64598	8.44148	8.1876	11.7806	11.3009	11.7156	P	0.000244	11	P	0.000244	11	P	0.000244	11	P	0.000244	11	P	0.000244	11	P	0.000244	11	P	0.000732	11	P	0.000732	11	P	0.000244	11	P	0.000244	11	P	0.000732	11	P	0.000244	11	12
201017_at	11.2304	11.3143	11.3069	11.1167	11.0999	11.0528	8.58222	7.71452	8.14112	11.1284	10.5716	11.1433	P	0.000244	11	P	0.000244	11	P	0.000244	11	P	0.000244	11	P	0.000244	11	P	0.000244	11	P	0.0141602	11	P	0.00195313	11	P	0.00585938	11	P	0.000244	11	P	0.000244	11	P	0.000244	11	12
201018_at	11.2695	11.4532	11.6118	11.2045	11.1961	11.3572	8.36301	7.92369	8.49838	11.3864	10.5841	11.5264	P	0.000244	11	P	0.000244	11	P	0.000244	11	P	0.000244	11	P	0.000244	11	P	0.000244	11	P	0.00415039	11	P	0.0012207	11	P	0.00195313	11	P	0.000244	11	P	0.000244	11	P	0.000244	11	12
201019_s_at	13.1075	13.1295	13.2108	13.3606	13.2292	13.2668	10.7303	10.0414	10.4677	13.3381	12.6135	13.2534	P	0.000244	11	P	0.000244	11	P	0.000244	11	P	0.000244	11	P	0.000244	11	P	0.000244	11	P	0.000244	11	P	0.000244	11	P	0.000244	11	P	0.000244	11	P	0.000244	11	P	0.000244	11	12
201023_at	11.881	11.4799	11.5395	12.2213	12.4537	12.3565	10.7779	11.0377	11.4882	11.7774	12.0893	11.6635	P	0.000244	11	P	0.000244	11	P	0.000244	11	P	0.000244	11	P	0.000244	11	P	0.000244	11	P	0.000244	11	P	0.000244	11	P	0.000244	11	P	0.000244	11	P	0.000244	11	P	0.000244	11	12
201024_x_at	12.1957	12.2002	12.2415	12.6843	12.7251	12.6664	8.56808	8.14815	7.94707	11.8249	10.5601	12.0129	P	0.000244	11	P	0.000244	11	P	0.000244	11	P	0.000244	11	P	0.000244	11	P	0.000244	11	P	0.00195313	11	P	0.000732	11	P	0.0461426	11	P	0.000244	11	P	0.000244	11	P	0.000244	11	12
201025_at	9.18598	9.46174	9.44126	9.59751	9.72637	9.58156	5.76384	6.65819	6.785	9.27386	8.33897	9.24183	P	0.000244	11	P	0.000244	11	P	0.000244	11	P	0.000244	11	P	0.000244	11	P	0.000244	11	A	0.171387	11	A	0.0952148	11	P	0.0107422	11	P	0.000732	11	P	0.000244	11	P	0.000244	11	10
201026_at	8.41407	8.70494	8.58318	9.53466	9.59575	10.1774	7.16112	5.59024	6.92248	8.34486	7.01482	8.45982	P	0.00292969	11	P	0.00195313	11	P	0.00292969	11	P	0.00415039	11	P	0.00805664	11	P	0.00585938	11	A	0.129639	11	A	0.303711	11	A	0.171387	11	P	0.00292969	11	P	0.0461426	11	P	0.00415039	11	9
201027_s_at	10.3047	10.3085	10.4959	10.0395	10.2125	9.97787	7.49678	7.43623	6.84715	9.93591	9.04434	9.77942	P	0.000244	11	P	0.000244	11	P	0.000732	11	P	0.000244	11	P	0.000732	11	P	0.000244	11	P	0.00756836	11	P	0.0302734	11	P	0.00805664	11	P	0.000244	11	P	0.0012207	11	P	0.000244	11	12
201028_s_at	11.1706	11.1932	11.4163	11.6668	11.5936	11.6104	12.918	12.8236	12.8568	11.1728	11.1906	10.7939	P	0.000244	11	P	0.000732	11	P	0.000732	11	P	0.000244	11	P	0.000244	11	P	0.000244	11	P	0.000244	11	P	0.000244	11	P	0.000244	11	P	0.0012207	11	P	0.000732	11	P	0.0012207	11	12
201029_s_at	13.8337	13.4672	13.6952	13.7324	13.8861	13.9142	15.7278	15.5877	15.2827	13.841	14.322	13.7403	P	0.000244	11	P	0.000244	11	P	0.000244	11	P	0.000244	11	P	0.000244	11	P	0.000244	11	P	0.000244	11	P	0.000244	11	P	0.000244	11	P	0.000244	11	P	0.000244	11	P	0.000244	11	12
201030_x_at	14.4852	14.5282	14.4115	14.5086	14.3093	14.274	13.14	13.2627	13.6508	14.5421	14.9538	14.5946	P	0.000244	11	P	0.000244	11	P	0.000244	11	P	0.000244	11	P	0.000244	11	P	0.000244	11	P	0.000244	11	P	0.000244	11	P	0.000244	11	P	0.000244	11	P	0.000244	11	P	0.000244	11	12
201031_s_at	13.3235	13.6867	13.6478	14.0216	13.9438	13.8754	10.7722	11.0936	11.6315	13.497	13.1822	13.4113	P	0.000244	11	P	0.000244	11	P	0.000244	11	P	0.000244	11	P	0.000244	11	P	0.000244	11	P	0.000732	11	P	0.000732	11	P	0.000732	11	P	0.000244	11	P	0.000244	11	P	0.000244	11	12
201033_x_at	15.1676	15.2055	15.1104	15.0975	15.2262	15.1579	16.6261	16.5351	16.2026	15.5963	16.2561	15.657	P	0.000244	11	P	0.000244	11	P	0.000244	11	P	0.000244	11	P	0.000244	11	P	0.000244	11	P	0.000244	11	P	0.000244	11	P	0.000244	11	P	0.000244	11	P	0.000244	11	P	0.000244	11	12
201034_at	12.4612	12.7115	12.6757	13.9232	14.2191	14.1226	8.79404	8.62956	9.09524	12.2995	11.4618	12.3196	P	0.000244	11	P	0.000244	11	P	0.000244	11	P	0.000244	11	P	0.000244	11	P	0.000244	11	P	0.000732	11	P	0.000244	11	P	0.000732	11	P	0.000244	11	P	0.000244	11	P	0.000244	11	12
201035_s_at	9.80904	9.99086	10.1082	10.2846	9.90653	9.688	11.8891	11.9224	11.814	9.68455	10.2757	10.1751	M	0.0561523	11	P	0.00415039	11	P	0.0107422	11	P	0.00292969	11	P	0.0107422	11	P	0.0107422	11	P	0.00292969	11	P	0.00195313	11	P	0.00195313	11	P	0.00805664	11	P	0.00585938	11	P	0.0141602	11	11
201036_s_at	10.7339	10.9426	10.9377	10.77	10.5502	10.7289	12.1778	12.293	12.3083	10.5484	10.8905	10.7385	P	0.000732	11	P	0.000244	11	P	0.000244	11	P	0.000244	11	P	0.000244	11	P	0.000244	11	P	0.000244	11	P	0.000244	11	P	0.000244	11	P	0.000244	11	P	0.000244	11	P	0.000732	11	12
201037_at	12.5678	12.514	12.3763	11.951	12.1263	12.1413	13.6083	13.2982	13.0488	12.2414	12.7834	11.8293	P	0.000244	11	P	0.000244	11	P	0.000244	11	P	0.000244	11	P	0.000244	11	P	0.000244	11	P	0.000244	11	P	0.000244	11	P	0.000244	11	P	0.000244	11	P	0.000244	11	P	0.000244	11	12
201038_s_at	9.49509	9.52173	9.63608	9.43208	9.79201	9.2353	7.98508	8.29033	8.49683	9.16119	9.01671	9.62607	P	0.00585938	11	P	0.0012207	11	P	0.00195313	11	P	0.000244	11	P	0.00195313	11	P	0.00195313	11	P	0.0302734	11	P	0.0375977	11	A	0.067627	11	P	0.00292969	11	P	0.0012207	11	P	0.0012207	11	11
201039_s_at	9.35392	8.95092	8.81479	8.4172	8.63965	8.51195	10.7753	10.6551	9.62181	8.3772	9.81741	8.83288	P	0.0107422	11	P	0.0107422	11	P	0.0141602	11	P	0.0141602	11	P	0.0239258	11	A	0.067627	11	P	0.0185547	11	P	0.0185547	11	P	0.0107422	11	P	0.0141602	11	P	0.0302734	11	P	0.0375977	11	11
201040_at	9.30584	8.96121	9.12546	9.39521	9.30659	9.10733	10.7369	10.5252	10.3851	9.10442	9.43308	8.33018	P	0.00292969	11	P	0.00415039	11	P	0.00292969	11	P	0.0012207	11	P	0.0107422	11	P	0.0141602	11	P	0.00292969	11	P	0.00415039	11	P	0.00415039	11	P	0.0107422	11	P	0.00195313	11	P	0.0239258	11	12
201041_s_at	14.0536	13.7144	13.6861	13.446	13.6693	13.7027	14.774	14.6567	14.614	13.7543	14.635	13.5437	P	0.000244	11	P	0.000244	11	P	0.000244	11	P	0.000244	11	P	0.000244	11	P	0.000244	11	P	0.000244	11	P	0.000244	11	P	0.000244	11	P	0.000244	11	P	0.000244	11	P	0.000244	11	12
201042_at	12.7165	12.4207	12.4969	13.0532	13.3955	13.3198	15.4597	15.1807	15.0903	11.1081	12.3445	11.1505	P	0.000244	11	P	0.000244	11	P	0.000244	11	P	0.000244	11	P	0.000244	11	P	0.000244	11	P	0.000244	11	P	0.000244	11	P	0.000244	11	P	0.000244	11	P	0.000244	11	P	0.000732	11	12
201046_s_at	10.8524	10.5354	10.627	10.3233	9.83517	9.8504	12.3566	12.143	11.7537	10.86	11.9655	10.744	P	0.00292969	11	P	0.00585938	11	P	0.00415039	11	P	0.00805664	11	P	0.0302734	11	P	0.0185547	11	P	0.0107422	11	P	0.00805664	11	P	0.0141602	11	P	0.00805664	11	P	0.00292969	11	P	0.0141602	11	12
201047_x_at	13.0975	12.8394	12.8871	12.4284	12.6316	12.6304	10.3872	11.2059	11.6988	13.0898	13.179	13.1324	P	0.000244	11	P	0.000244	11	P	0.000244	11	P	0.000244	11	P	0.000244	11	P	0.000244	11	P	0.000732	11	P	0.000732	11	P	0.000732	11	P	0.000244	11	P	0.000244	11	P	0.000244	11	12
201049_s_at	15.3126	15.4224	15.2539	15.3494	15.4906	15.5069	16.8433	16.8176	16.3033	15.8395	16.5199	15.8627	P	0.000244	11	P	0.000244	11	P	0.000244	11	P	0.000244	11	P	0.000244	11	P	0.000244	11	P	0.000244	11	P	0.000244	11	P	0.000244	11	P	0.000244	11	P	0.000244	11	P	0.000244	11	12
201050_at	8.90961	8.86189	8.72626	7.39711	7.99301	7.93506	11.1702	11.0153	10.5783	8.35691	8.7554	7.68534	P	0.000244	11	P	0.00195313	11	P	0.000732	11	P	0.0141602	11	P	0.0239258	11	M	0.0561523	11	P	0.000244	11	P	0.000244	11	P	0.000244	11	P	0.00415039	11	P	0.000732	11	P	0.000732	11	11
201052_s_at	8.78364	8.37804	8.88365	8.08849	7.78838	7.9973	9.81405	9.55283	9.57203	8.60618	8.52178	7.67145	P	0.00195313	11	P	0.00585938	11	P	0.00195313	11	P	0.000244	11	P	0.00292969	11	P	0.0107422	11	P	0.00195313	11	P	0.00415039	11	P	0.0141602	11	P	0.00195313	11	P	0.00805664	11	P	0.00585938	11	12
201053_s_at	10.8363	10.6969	10.8182	10.8882	10.7518	10.8816	12.1124	12.0713	12.0155	10.6187	11.0924	10.9632	P	0.00195313	11	P	0.00195313	11	P	0.00292969	11	P	0.000732	11	P	0.00195313	11	P	0.00195313	11	P	0.00415039	11	P	0.00195313	11	P	0.00195313	11	P	0.00292969	11	P	0.0012207	11	P	0.00195313	11	12
201057_s_at	11.0097	11.2154	11.3453	11.248	11.3298	11.245	7.53621	8.27129	8.5903	11.406	10.1882	11.1631	P	0.000244	11	P	0.000244	11	P	0.000244	11	P	0.000244	11	P	0.000244	11	P	0.000244	11	A	0.171387	11	M	0.0561523	11	M	0.0537109	11	P	0.000244	11	P	0.0012207	11	P	0.000244	11	9
201058_s_at	10.4779	9.96766	10.0783	9.69299	10.0699	10.1694	12.3795	12.2781	12.1045	10.233	11.0762	9.3686	P	0.00195313	11	P	0.0107422	11	P	0.00292969	11	P	0.00585938	11	P	0.00585938	11	P	0.0107422	11	P	0.00415039	11	P	0.00195313	11	P	0.0012207	11	P	0.0185547	11	P	0.00292969	11	P	0.0107422	11	12
201063_at	14.165	14.0366	14.024	14.0974	14.4333	14.429	12.7013	13.1782	13.61	13.8186	13.9974	13.9079	P	0.000244	11	P	0.000244	11	P	0.000244	11	P	0.000244	11	P	0.000732	11	P	0.000244	11	P	0.000244	11	P	0.000244	11	P	0.000244	11	P	0.000244	11	P	0.000732	11	P	0.000244	11	12
201065_s_at	11.0083	11.4253	11.399	11.587	11.672	11.8411	10.3645	10.6323	10.7397	11.1882	11.005	11.2188	P	0.00292969	11	P	0.00195313	11	P	0.0012207	11	P	0.0012207	11	P	0.000732	11	P	0.0012207	11	P	0.0141602	11	P	0.0107422	11	P	0.00585938	11	P	0.00292969	11	P	0.00195313	11	P	0.00585938	11	12
201066_at	12.228	12.0003	12.1265	11.7532	11.2226	11.3757	13.5382	13.4153	12.9605	11.9543	12.5708	11.5989	P	0.00585938	11	P	0.00585938	11	P	0.00585938	11	P	0.00805664	11	P	0.00805664	11	P	0.00585938	11	P	0.00585938	11	P	0.0141602	11	P	0.00585938	11	P	0.0141602	11	P	0.00195313	11	P	0.00585938	11	12
201067_at	9.51529	9.73762	9.67261	9.67307	10.06	10.0561	6.43012	6.50548	6.45386	9.6717	9.55839	9.88545	P	0.00292969	11	P	0.00195313	11	P	0.0012207	11	P	0.000732	11	P	0.0012207	11	P	0.00292969	11	A	0.303711	11	A	0.432373	11	A	0.432373	11	P	0.0012207	11	P	0.00415039	11	P	0.00292969	11	9
201069_at	14.0506	13.9433	13.6748	13.4292	13.9235	13.9512	16.1852	16.0011	15.6356	14.585	14.7236	14.5533	P	0.000244	11	P	0.000244	11	P	0.000244	11	P	0.000244	11	P	0.000244	11	P	0.000244	11	P	0.000244	11	P	0.000244	11	P	0.000244	11	P	0.000244	11	P	0.000244	11	P	0.000244	11	12
201070_x_at	8.92546	8.74233	8.63891	8.39266	8.9044	8.66131	7.47138	7.31942	6.3465	8.9548	8.70685	8.94431	P	0.00585938	11	P	0.00292969	11	P	0.00585938	11	P	0.00585938	11	P	0.00585938	11	P	0.0141602	11	A	0.303711	11	A	0.27417	11	A	0.567627	11	P	0.0107422	11	P	0.0141602	11	P	0.00805664	11	9
201071_x_at	13.3869	13.2524	13.2149	13.4152	13.5389	13.3945	9.18484	9.37053	9.23297	13.4042	12.8485	13.3165	P	0.000244	11	P	0.000244	11	P	0.000244	11	P	0.000244	11	P	0.000244	11	P	0.000244	11	P	0.0141602	11	P	0.0185547	11	P	0.0302734	11	P	0.000244	11	P	0.000244	11	P	0.000244	11	12
201072_s_at	9.82407	10.1425	9.8569	10.4974	10.4517	10.4036	8.5754	9.2385	8.8736	9.89123	9.0791	10.0172	P	0.000244	11	P	0.000244	11	P	0.000244	11	P	0.000244	11	P	0.000244	11	P	0.000244	11	P	0.0141602	11	P	0.00195313	11	P	0.000244	11	P	0.000244	11	P	0.000244	11	P	0.000244	11	12
201074_at	11.1662	11.3246	11.3767	11.6859	11.2295	11.2987	9.63923	10.418	10.5072	11.2673	11.2186	11.325	P	0.000244	11	P	0.000244	11	P	0.000244	11	P	0.000244	11	P	0.000244	11	P	0.000244	11	P	0.0012207	11	P	0.000244	11	P	0.000732	11	P	0.000244	11	P	0.000244	11	P	0.000244	11	12
201075_s_at	9.06303	9.57629	9.71184	9.90627	9.61344	9.58145	7.81585	8.23154	8.59415	8.9309	8.00488	8.49018	P	0.000244	11	P	0.000244	11	P	0.000244	11	P	0.000244	11	P	0.000244	11	P	0.000244	11	A	0.067627	11	P	0.00195313	11	P	0.000244	11	P	0.000244	11	P	0.00585938	11	P	0.00195313	11	11
201076_at	10.1267	10.2619	10.1047	10.1711	10.345	10.4503	12.339	11.7916	11.8379	10.2427	10.8435	9.93127	P	0.000244	11	P	0.000244	11	P	0.000244	11	P	0.000244	11	P	0.000244	11	P	0.000244	11	P	0.000244	11	P	0.000244	11	P	0.000244	11	P	0.000732	11	P	0.000244	11	P	0.000244	11	12
201077_s_at	12.989	13.0089	12.8145	13.1875	13.2148	13.0366	14.4697	14.158	14.0149	13.011	13.7961	13.0705	P	0.000244	11	P	0.000244	11	P	0.000244	11	P	0.000244	11	P	0.000244	11	P	0.000244	11	P	0.000244	11	P	0.000244	11	P	0.000244	11	P	0.000244	11	P	0.000244	11	P	0.000244	11	12
201079_at	8.34707	7.76208	8.33698	6.3162	7.7758	7.69246	11.0468	10.3209	10.1766	8.09318	10.0475	8.61383	P	0.000244	11	P	0.000732	11	P	0.00585938	11	A	0.067627	11	P	0.0375977	11	M	0.0561523	11	P	0.0012207	11	P	0.000732	11	P	0.0012207	11	P	0.00805664	11	P	0.00195313	11	P	0.000732	11	10
201082_s_at	7.82482	7.4979	7.52214	6.88143	6.84897	6.55533	8.63502	8.51547	9.08809	6.89085	7.48281	7.45242	P	0.000244	11	P	0.000244	11	P	0.00585938	11	P	0.00195313	11	P	0.0141602	11	P	0.000732	11	P	0.000732	11	P	0.00585938	11	P	0.000732	11	P	0.00195313	11	P	0.000244	11	P	0.0141602	11	12
201083_s_at	9.29098	9.40507	9.36582	9.28123	9.59752	9.54912	4.79397	4.88077	2.74594	8.93914	7.41132	8.66703	P	0.000732	11	P	0.000244	11	P	0.000244	11	P	0.000732	11	P	0.000732	11	P	0.000244	11	A	0.432373	11	A	0.129639	11	A	0.601074	11	P	0.000732	11	P	0.00415039	11	P	0.000732	11	9
201084_s_at	12.744	12.7577	12.827	12.9639	13.0153	12.992	8.7512	8.7833	8.50629	12.6188	11.2453	12.7662	P	0.000244	11	P	0.000244	11	P	0.000244	11	P	0.000244	11	P	0.000244	11	P	0.000244	11	P	0.000732	11	P	0.000732	11	P	0.000244	11	P	0.000244	11	P	0.000244	11	P	0.000244	11	12
201085_s_at	9.80539	10.1363	10.051	9.67851	9.88239	9.45124	8.04469	8.49564	8.96056	9.47293	9.26547	9.70142	P	0.00292969	11	P	0.0012207	11	P	0.000732	11	P	0.00195313	11	P	0.00415039	11	P	0.00805664	11	P	0.0375977	11	A	0.149658	11	M	0.0561523	11	P	0.0107422	11	P	0.0185547	11	P	0.00415039	11	10
201086_x_at	12.4613	12.486	12.4092	12.387	12.2962	12.3652	10.3126	10.9688	11.2481	12.4039	12.2494	12.3804	P	0.000244	11	P	0.000244	11	P	0.000244	11	P	0.000244	11	P	0.000244	11	P	0.000244	11	P	0.00805664	11	P	0.000732	11	P	0.000244	11	P	0.000244	11	P	0.000244	11	P	0.000244	11	12
201087_at	9.28879	9.12927	9.55578	9.21052	9.59874	9.62618	10.8156	10.2663	10.6123	9.74741	9.28635	9.28097	P	0.00292969	11	P	0.00415039	11	P	0.00292969	11	P	0.00292969	11	P	0.00292969	11	P	0.00292969	11	P	0.00805664	11	P	0.0185547	11	P	0.0141602	11	P	0.00805664	11	P	0.00585938	11	P	0.00585938	11	12
201089_at	10.8287	10.7312	10.7771	10.9036	10.7374	10.8	12.3718	12.2974	12.3838	10.99	11.5943	10.9234	P	0.000244	11	P	0.000244	11	P	0.000244	11	P	0.000244	11	P	0.000244	11	P	0.000244	11	P	0.000244	11	P	0.000244	11	P	0.000244	11	P	0.000244	11	P	0.000244	11	P	0.000244	11	12
201091_s_at	13.0796	12.886	12.7886	12.6603	12.5553	12.6259	9.50921	8.96083	9.26174	12.7746	12.0172	12.6744	P	0.000244	11	P	0.000244	11	P	0.000244	11	P	0.000244	11	P	0.000244	11	P	0.000244	11	P	0.000732	11	P	0.000732	11	P	0.000244	11	P	0.000244	11	P	0.000244	11	P	0.000244	11	12
201093_x_at	11.1615	11.2154	11.107	11.3874	11.1183	11.2747	12.5032	12.2738	12.1201	11.2786	11.6602	11.1733	P	0.000244	11	P	0.000244	11	P	0.000244	11	P	0.000244	11	P	0.000244	11	P	0.000244	11	P	0.000244	11	P	0.000244	11	P	0.000244	11	P	0.000244	11	P	0.000244	11	P	0.000244	11	12
201094_at	15.2468	15.0823	14.9354	15.1606	15.2132	15.1633	16.4164	16.3306	16.1136	15.248	16.0693	15.1068	P	0.000244	11	P	0.000244	11	P	0.000244	11	P	0.000244	11	P	0.000244	11	P	0.000244	11	P	0.000244	11	P	0.000244	11	P	0.000244	11	P	0.000244	11	P	0.000244	11	P	0.000244	11	12
201095_at	11.6352	11.274	11.2642	11.0192	11.2074	11.3453	13.0237	12.2801	12.4781	11.564	11.8761	11.3423	P	0.000244	11	P	0.000244	11	P	0.000244	11	P	0.000244	11	P	0.000244	11	P	0.000244	11	P	0.000244	11	P	0.000244	11	P	0.000244	11	P	0.000244	11	P	0.000244	11	P	0.000244	11	12
201098_at	13.5537	13.394	13.2108	13.4627	13.451	13.4085	11.0669	11.0887	11.6441	13.2373	13.687	13.1151	P	0.000244	11	P	0.000244	11	P	0.000244	11	P	0.000244	11	P	0.000244	11	P	0.000244	11	P	0.0012207	11	P	0.000732	11	P	0.000732	11	P	0.000244	11	P	0.000244	11	P	0.000244	11	12
201099_at	10.746	10.5755	10.6895	10.6539	10.7441	10.7225	7.61154	7.79554	7.23123	10.4835	9.87766	10.7756	P	0.000244	11	P	0.000244	11	P	0.000244	11	P	0.000244	11	P	0.000244	11	P	0.000244	11	P	0.00415039	11	P	0.0107422	11	P	0.0375977	11	P	0.000244	11	P	0.000244	11	P	0.000244	11	12
201100_s_at	12.1757	12.1601	12.4315	11.9957	12.1128	12.1514	8.59253	8.73289	8.30674	12.3801	11.5309	12.6216	P	0.000244	11	P	0.000244	11	P	0.000244	11	P	0.000244	11	P	0.000244	11	P	0.000244	11	P	0.0141602	11	P	0.0141602	11	P	0.0141602	11	P	0.000244	11	P	0.000244	11	P	0.000244	11	12
201101_s_at	9.37999	9.51914	9.49605	9.61273	10.0326	9.89938	8.11657	4.09226	5.77635	9.26518	8.14611	9.55926	P	0.000244	11	P	0.000244	11	P	0.000244	11	P	0.000244	11	P	0.000244	11	P	0.000244	11	A	0.149658	11	A	0.72583	11	A	0.239502	11	P	0.000732	11	P	0.0141602	11	P	0.000732	11	9
201102_s_at	8.98086	8.94768	9.00305	8.46979	8.7998	8.41198	10.1898	10.1463	10.3448	8.62885	9.00667	8.48187	P	0.000732	11	P	0.000244	11	P	0.000244	11	P	0.000244	11	P	0.000244	11	P	0.000244	11	P	0.000732	11	P	0.000244	11	P	0.000244	11	P	0.000244	11	P	0.00195313	11	P	0.0012207	11	12
201103_x_at	13.1736	13.4561	13.4141	13.6176	13.7621	13.7625	12.2584	12.3573	12.6126	13.5629	13.0774	13.4902	P	0.000244	11	P	0.000244	11	P	0.000244	11	P	0.000244	11	P	0.000244	11	P	0.000244	11	P	0.000244	11	P	0.000244	11	P	0.000244	11	P	0.000244	11	P	0.000244	11	P	0.000244	11	12
201104_x_at	11.3227	11.6627	11.845	11.6278	11.8667	11.9016	10.2135	10.4701	10.4798	11.846	10.885	11.3799	P	0.000244	11	P	0.000244	11	P	0.000244	11	P	0.000244	11	P	0.000244	11	P	0.000244	11	P	0.00292969	11	P	0.0012207	11	P	0.00585938	11	P	0.000244	11	P	0.000244	11	P	0.000244	11	12
201105_at	15.0029	15.0683	15.0616	15.1337	15.1563	15.1065	16.4411	16.3779	16.1369	15.5657	16.0979	15.6826	P	0.000244	11	P	0.000244	11	P	0.000244	11	P	0.000244	11	P	0.000244	11	P	0.000244	11	P	0.000244	11	P	0.000244	11	P	0.000244	11	P	0.000244	11	P	0.000244	11	P	0.000244	11	12
201106_at	12.9024	12.4899	12.6333	12.844	13.0872	12.7584	14.4878	14.1942	14.0255	12.7567	13.5783	12.7146	P	0.000244	11	P	0.000244	11	P	0.000732	11	P	0.000732	11	P	0.000732	11	P	0.000244	11	P	0.000244	11	P	0.000244	11	P	0.000244	11	P	0.000244	11	P	0.000244	11	P	0.000244	11	12
201108_s_at	11.9895	11.9038	12.1585	9.2944	11.5789	11.4714	14.6175	14.4469	14.4059	10.6457	11.8908	12.0351	P	0.000244	11	P	0.000244	11	P	0.000244	11	P	0.00195313	11	P	0.000244	11	P	0.000244	11	P	0.000244	11	P	0.000244	11	P	0.000244	11	P	0.000732	11	P	0.000244	11	P	0.000244	11	12
201110_s_at	15.349	15.1389	14.9504	12.8521	14.4638	14.4149	16.153	16.4874	16.2482	14.5006	14.9765	15.2634	P	0.000244	11	P	0.000244	11	P	0.000244	11	P	0.000244	11	P	0.000244	11	P	0.000244	11	P	0.000244	11	P	0.000244	11	P	0.000244	11	P	0.000244	11	P	0.000244	11	P	0.000244	11	12
201111_at	10.9587	10.8361	10.8248	10.8593	10.5073	10.7155	7.56076	6.5665	6.55866	10.2092	10.4417	10.0806	P	0.000244	11	P	0.000244	11	P	0.000244	11	P	0.000244	11	P	0.000244	11	P	0.000244	11	P	0.00292969	11	P	0.00195313	11	A	0.067627	11	P	0.000244	11	P	0.000244	11	P	0.000244	11	11
201112_s_at	12.4321	12.2973	12.1564	12.3488	11.9765	11.9705	9.03848	8.00286	8.22587	11.9772	12.2993	12.0085	P	0.000244	11	P	0.000244	11	P	0.000244	11	P	0.000244	11	P	0.000244	11	P	0.000244	11	P	0.00585938	11	A	0.129639	11	P	0.0302734	11	P	0.000244	11	P	0.000244	11	P	0.000244	11	11
201113_at	12.3961	12.0458	12.1246	12.3291	11.8536	11.7665	13.8445	13.8051	13.4955	12.1216	12.9911	11.9572	P	0.000244	11	P	0.000244	11	P	0.000244	11	P	0.000244	11	P	0.000244	11	P	0.000244	11	P	0.000244	11	P	0.000244	11	P	0.000244	11	P	0.000244	11	P	0.000244	11	P	0.000244	11	12
201114_x_at	13.0698	13.0001	12.9131	13.1166	13.0427	12.9626	14.2569	14.1651	13.9712	13.184	13.7319	13.1902	P	0.000732	11	P	0.000732	11	P	0.000732	11	P	0.000732	11	P	0.000732	11	P	0.00195313	11	P	0.00415039	11	P	0.00415039	11	P	0.00195313	11	P	0.00415039	11	P	0.000732	11	P	0.00415039	11	12
201115_at	9.81897	9.59733	9.95622	10.0422	9.75853	9.50223	11.0971	11.3017	10.7823	9.89298	10.1441	9.76845	P	0.0239258	11	P	0.0285645	11	P	0.0302734	11	P	0.0185547	11	P	0.0239258	11	P	0.0375977	11	P	0.0239258	11	P	0.0239258	11	P	0.0185547	11	P	0.0239258	11	P	0.0185547	11	P	0.0239258	11	12
201118_at	11.413	12.0131	12.066	11.2011	11.3896	11.3099	13.3277	12.8545	12.9537	11.2934	11.0946	10.9719	P	0.000732	11	P	0.000244	11	P	0.000244	11	P	0.000244	11	P	0.000244	11	P	0.000732	11	P	0.000732	11	P	0.000732	11	P	0.000732	11	P	0.000732	11	P	0.000732	11	P	0.000732	11	12
201119_s_at	13.3901	13.3326	13.0606	13.5131	13.2099	13.3673	14.9255	14.6837	14.5515	13.3632	14.0817	13.5813	P	0.000244	11	P	0.000244	11	P	0.000244	11	P	0.000244	11	P	0.000244	11	P	0.000244	11	P	0.000244	11	P	0.000244	11	P	0.000244	11	P	0.000244	11	P	0.000244	11	P	0.000244	11	12
201124_at	10.2357	10.5533	10.645	9.78032	9.95238	10.0482	12.5007	12.4641	12.7012	10.7633	10.2296	11.158	P	0.000244	11	P	0.000244	11	P	0.000244	11	P	0.000244	11	P	0.000244	11	P	0.000244	11	P	0.000244	11	P	0.000244	11	P	0.000244	11	P	0.000244	11	P	0.000244	11	P	0.000244	11	12
201125_s_at	12.9748	13.1497	12.9937	12.7477	13.0185	13.0768	15.0043	14.8197	14.6367	13.5386	13.2516	13.5675	P	0.000244	11	P	0.000244	11	P	0.000244	11	P	0.000244	11	P	0.000244	11	P	0.000244	11	P	0.000244	11	P	0.000244	11	P	0.000244	11	P	0.000244	11	P	0.000244	11	P	0.000244	11	12
201126_s_at	10.6323	10.6573	10.7035	10.0195	9.78989	9.78642	12.4869	12.4165	12.3993	10.4174	10.9933	10.5397	P	0.000244	11	P	0.000244	11	P	0.000244	11	P	0.000244	11	P	0.000244	11	P	0.000244	11	P	0.000244	11	P	0.000244	11	P	0.000244	11	P	0.000244	11	P	0.000244	11	P	0.000244	11	12
201129_at	10.2805	10.2722	10.5752	10.5532	10.6834	10.6755	8.05442	8.60022	9.37022	10.0903	10.3055	10.3532	P	0.000244	11	P	0.000244	11	P	0.000244	11	P	0.000244	11	P	0.000244	11	P	0.000244	11	P	0.00292969	11	P	0.000732	11	P	0.000244	11	P	0.000244	11	P	0.000244	11	P	0.000244	11	12
201132_at	12.1845	12.301	12.1409	12.2269	12.155	12.0989	9.49487	9.85245	9.78143	11.9186	11.6615	12.0263	P	0.000244	11	P	0.000244	11	P	0.000244	11	P	0.000244	11	P	0.000244	11	P	0.000244	11	P	0.000244	11	P	0.000732	11	P	0.000244	11	P	0.000244	11	P	0.000244	11	P	0.000244	11	12
201133_s_at	12.629	12.2541	12.1935	11.6932	12.0809	11.9803	9.3245	8.66544	8.68878	12.403	11.935	12.2243	P	0.000244	11	P	0.000244	11	P	0.000244	11	P	0.000244	11	P	0.000244	11	P	0.000244	11	P	0.000244	11	P	0.000244	11	P	0.000244	11	P	0.000244	11	P	0.000244	11	P	0.000244	11	12
201136_at	11.6297	11.308	11.8135	11.9098	10.7574	10.8562	13.0604	12.9038	12.9541	11.8193	11.9913	11.7141	P	0.000244	11	P	0.000244	11	P	0.000244	11	P	0.000244	11	P	0.000244	11	P	0.000244	11	P	0.000244	11	P	0.000244	11	P	0.000244	11	P	0.000244	11	P	0.000244	11	P	0.000732	11	12
201137_s_at	10.1711	9.8547	9.61243	8.62384	8.69768	8.70847	11.4844	11.3525	11.3396	9.96933	10.9492	9.84951	P	0.000244	11	P	0.000244	11	P	0.000244	11	P	0.00292969	11	P	0.000732	11	P	0.00805664	11	P	0.000244	11	P	0.000244	11	P	0.000244	11	P	0.000244	11	P	0.000732	11	P	0.0012207	11	12
201138_s_at	11.2689	11.6521	11.6883	12.085	11.8392	11.6906	8.22799	7.29426	7.51091	11.0817	10.2267	11.3555	P	0.000244	11	P	0.000244	11	P	0.000244	11	P	0.000244	11	P	0.000244	11	P	0.000244	11	A	0.0805664	11	A	0.0952148	11	A	0.0805664	11	P	0.000244	11	P	0.000732	11	P	0.000244	11	9
201139_s_at	12.0884	12.0805	12.1786	12.2945	11.8692	12.0432	8.25856	8.47955	8.44909	11.7787	10.9464	12.0159	P	0.000244	11	P	0.000244	11	P	0.000244	11	P	0.000244	11	P	0.000244	11	P	0.000244	11	M	0.0561523	11	P	0.0461426	11	P	0.0239258	11	P	0.000244	11	P	0.000244	11	P	0.000244	11	11
201140_s_at	10.6923	10.0262	10.3018	9.65598	9.46459	9.68377	12.8557	12.5903	12.4752	10.569	10.7781	10.6528	P	0.000732	11	P	0.000732	11	P	0.000244	11	P	0.000244	11	P	0.000732	11	P	0.000244	11	P	0.000244	11	P	0.000244	11	P	0.000732	11	P	0.000244	11	P	0.000244	11	P	0.000244	11	12
201141_at	12.6956	12.6367	12.8259	12.9227	13.2578	13.1842	15.0503	15.2308	15.1629	13.5145	13.5811	13.8736	P	0.000244	11	P	0.000244	11	P	0.000244	11	P	0.000244	11	P	0.000244	11	P	0.000244	11	P	0.000244	11	P	0.000244	11	P	0.000244	11	P	0.000244	11	P	0.000244	11	P	0.000244	11	12
201142_at	11.5038	11.8839	11.594	11.8021	11.7581	11.4768	8.38974	7.97119	8.19634	11.6977	11.275	11.7724	P	0.000244	11	P	0.000244	11	P	0.000244	11	P	0.000244	11	P	0.000244	11	P	0.000244	11	P	0.00292969	11	P	0.00585938	11	P	0.00292969	11	P	0.000244	11	P	0.000732	11	P	0.000732	11	12
201143_s_at	8.57083	8.74084	8.92914	10.7186	10.6509	10.5497	6.25476	5.43703	5.56154	8.55926	7.6105	8.34776	P	0.000244	11	P	0.000244	11	P	0.000244	11	P	0.000244	11	P	0.000244	11	P	0.000244	11	A	0.5	11	A	0.5	11	A	0.303711	11	P	0.000732	11	P	0.0136719	11	P	0.000732	11	9
201144_s_at	11.5791	11.4795	11.3269	11.9266	11.6517	11.54	9.59987	10.3476	10.4082	11.348	12.043	11.2483	P	0.000244	11	P	0.000244	11	P	0.000244	11	P	0.000244	11	P	0.000244	11	P	0.000244	11	P	0.0012207	11	P	0.00195313	11	P	0.000244	11	P	0.000244	11	P	0.000244	11	P	0.000244	11	12
201145_at	11.5022	11.3785	11.4901	11.7317	11.5188	11.5354	12.8999	12.6919	12.589	11.2039	12.0861	11.1119	P	0.000244	11	P	0.000244	11	P	0.000244	11	P	0.000244	11	P	0.000244	11	P	0.000244	11	P	0.000244	11	P	0.000244	11	P	0.000244	11	P	0.000244	11	P	0.000244	11	P	0.000244	11	12
201146_at	13.1973	13.1049	13.2418	12.9691	12.9531	12.9883	10.4873	10.2379	10.2105	13.4136	13.1265	13.498	P	0.000244	11	P	0.000244	11	P	0.000244	11	P	0.000244	11	P	0.000244	11	P	0.000244	11	P	0.000244	11	P	0.000244	11	P	0.000244	11	P	0.000244	11	P	0.000244	11	P	0.000244	11	12
201148_s_at	10.4556	10.6408	9.79628	11.464	12.29	12.1651	10.8862	10.8893	10.6186	11.6531	10.3003	10.5184	P	0.0012207	11	P	0.0012207	11	P	0.000732	11	P	0.0012207	11	P	0.000732	11	P	0.000732	11	P	0.00195313	11	P	0.00195313	11	P	0.00415039	11	P	0.000732	11	P	0.00292969	11	P	0.000732	11	12
201149_s_at	8.58119	8.78051	8.60098	10.0902	10.6922	10.7108	9.37491	9.00587	8.63436	9.49607	8.99321	9.17219	P	0.000244	11	P	0.000244	11	P	0.000244	11	P	0.000244	11	P	0.000244	11	P	0.000244	11	P	0.00415039	11	P	0.000244	11	P	0.000244	11	P	0.000244	11	P	0.0012207	11	P	0.000732	11	12
201151_s_at	10.5241	10.5118	10.6453	9.20597	9.6579	9.74021	5.68123	6.97994	5.7498	9.29953	8.55453	9.14588	P	0.000244	11	P	0.000244	11	P	0.000244	11	P	0.000244	11	P	0.000244	11	P	0.000244	11	A	0.19458	11	P	0.0302734	11	A	0.149658	11	P	0.000244	11	P	0.00195313	11	P	0.000244	11	10
201152_s_at	12.848	12.725	12.5562	12.055	12.3277	12.246	9.41018	9.43784	8.84155	12.4243	11.7946	12.4823	P	0.000244	11	P	0.000244	11	P	0.000244	11	P	0.000244	11	P	0.000244	11	P	0.000244	11	P	0.000244	11	P	0.000732	11	P	0.000244	11	P	0.000244	11	P	0.000244	11	P	0.000244	11	12
201153_s_at	12.9213	12.6116	12.5733	12.3813	12.3584	12.3327	9.29947	9.66234	9.18874	12.6053	11.8068	12.8334	P	0.000732	11	P	0.000244	11	P	0.000244	11	P	0.000244	11	P	0.000244	11	P	0.000244	11	P	0.00195313	11	P	0.000732	11	P	0.000732	11	P	0.000732	11	P	0.000244	11	P	0.000244	11	12
201155_s_at	10.1178	10.1261	10.1475	9.54559	9.84341	9.73363	10.9371	10.9862	10.6151	10.0955	10.1854	9.83543	P	0.0012207	11	P	0.00195313	11	P	0.00292969	11	P	0.00805664	11	P	0.00415039	11	P	0.00195313	11	P	0.00195313	11	P	0.0012207	11	P	0.00292969	11	P	0.00195313	11	P	0.0012207	11	P	0.00292969	11	12
201156_s_at	9.81559	9.64179	9.4738	9.56853	9.37894	9.22717	11.5148	11.1341	11.0295	9.54295	10.3667	9.002	P	0.00292969	11	P	0.00195313	11	P	0.00292969	11	P	0.00195313	11	P	0.00195313	11	P	0.00415039	11	P	0.00415039	11	P	0.00415039	11	P	0.00415039	11	P	0.00585938	11	P	0.00195313	11	P	0.0185547	11	12
201157_s_at	10.8451	10.8451	10.8179	11.0173	10.7312	10.533	12.1393	12.2071	12.0835	10.8134	11.6799	10.6418	P	0.000244	11	P	0.000244	11	P	0.000244	11	P	0.000244	11	P	0.000244	11	P	0.000244	11	P	0.000244	11	P	0.000244	11	P	0.000244	11	P	0.000244	11	P	0.000244	11	P	0.000244	11	12
201158_at	9.21762	9.27	9.20271	9.34995	8.95006	8.89409	11.23	10.5611	10.8325	8.85685	9.78702	8.91217	P	0.000244	11	P	0.000244	11	P	0.000244	11	P	0.000244	11	P	0.000244	11	P	0.00195313	11	P	0.000732	11	P	0.000244	11	P	0.000244	11	P	0.0012207	11	P	0.000244	11	P	0.000244	11	12
201162_at	14.2111	13.7643	13.7636	13.4704	14.1207	14.1048	15.5894	15.6712	15.3388	14.3457	14.5097	14.4311	P	0.000244	11	P	0.000244	11	P	0.000244	11	P	0.000244	11	P	0.000244	11	P	0.000244	11	P	0.000244	11	P	0.000244	11	P	0.000244	11	P	0.000244	11	P	0.000244	11	P	0.000244	11	12
201163_s_at	14.6177	14.3914	14.225	14.009	14.6238	14.5782	16.0136	16.0535	15.698	14.7102	14.6023	14.9882	P	0.000244	11	P	0.000244	11	P	0.000244	11	P	0.000244	11	P	0.000244	11	P	0.000244	11	P	0.000244	11	P	0.000244	11	P	0.000244	11	P	0.000244	11	P	0.000244	11	P	0.000244	11	12
201167_x_at	7.0515	6.56086	6.4329	7.54647	6.87817	7.55043	8.62838	8.11333	8.62613	7.0607	8.30394	6.84852	P	0.00585938	11	M	0.0561523	11	P	0.0185547	11	P	0.00805664	11	P	0.00292969	11	P	0.00415039	11	P	0.000244	11	P	0.0239258	11	P	0.00292969	11	P	0.0375977	11	P	0.00195313	11	A	0.0805664	11	10
201168_x_at	9.30177	9.441	9.58912	8.52916	8.61391	8.65435	11.0378	11.0026	10.8064	9.43259	9.69699	8.66644	P	0.00195313	11	P	0.0185547	11	P	0.0141602	11	P	0.0239258	11	A	0.0805664	11	A	0.0952148	11	P	0.00195313	11	P	0.00195313	11	P	0.00805664	11	P	0.0107422	11	P	0.00805664	11	P	0.0375977	11	10
201177_s_at	13.3232	13.0125	12.9894	12.6635	12.365	12.4182	10.321	10.0524	10.4122	12.8585	13.0927	12.8905	P	0.000244	11	P	0.000244	11	P	0.000244	11	P	0.000244	11	P	0.000244	11	P	0.000244	11	P	0.000732	11	P	0.000244	11	P	0.000244	11	P	0.000244	11	P	0.000244	11	P	0.000244	11	12
201178_at	11.7259	11.5692	11.4403	11.2738	11.2081	11.2028	13.0031	12.7971	12.6646	12.1195	12.4152	11.8946	P	0.000244	11	P	0.000244	11	P	0.000244	11	P	0.000244	11	P	0.000244	11	P	0.000244	11	P	0.000244	11	P	0.000732	11	P	0.000732	11	P	0.000244	11	P	0.000244	11	P	0.000244	11	12
201179_s_at	10.7081	10.7249	10.5272	10.8691	10.5969	10.6665	7.86657	7.90612	8.31096	10.5147	10.388	10.3469	P	0.00585938	11	P	0.00585938	11	P	0.00585938	11	P	0.00415039	11	P	0.00415039	11	P	0.00585938	11	A	0.27417	11	A	0.303711	11	A	0.19458	11	P	0.00585938	11	P	0.0185547	11	P	0.0141602	11	9
201180_s_at	13.1219	13.0531	12.8968	13.0886	13.155	13.031	9.71288	9.76084	9.93675	12.8933	13.1102	13.0811	P	0.000244	11	P	0.000244	11	P	0.000244	11	P	0.000244	11	P	0.000244	11	P	0.000244	11	P	0.000244	11	P	0.000732	11	P	0.000732	11	P	0.000244	11	P	0.000244	11	P	0.000244	11	12
201181_at	9.48339	9.46726	9.45625	9.00254	9.08043	9.2104	5.34453	6.03571	3.95925	9.41751	9.4133	9.52166	P	0.0012207	11	P	0.00292969	11	P	0.000732	11	P	0.0012207	11	P	0.00585938	11	P	0.00195313	11	A	0.592285	11	A	0.432373	11	A	0.533936	11	P	0.0107422	11	P	0.00195313	11	P	0.00195313	11	9
201185_at	14.4395	14.1866	14.1906	14.1381	14.2838	14.1674	15.9185	15.8609	15.7608	14.5299	15.0098	14.6755	P	0.000244	11	P	0.000244	11	P	0.000244	11	P	0.000244	11	P	0.000244	11	P	0.000244	11	P	0.000244	11	P	0.000244	11	P	0.000244	11	P	0.000244	11	P	0.000244	11	P	0.000244	11	12
201186_at	10.9792	10.5875	10.8273	10.9462	11.2877	11.222	13.3626	13.3962	13.064	10.823	11.0802	10.7238	P	0.000732	11	P	0.000732	11	P	0.000244	11	P	0.000244	11	P	0.000244	11	P	0.000244	11	P	0.000244	11	P	0.000244	11	P	0.000244	11	P	0.000244	11	P	0.000732	11	P	0.000732	11	12
201192_s_at	9.24451	9.18991	9.42447	9.25866	9.42535	9.29647	10.4837	10.2329	10.3348	9.52312	10.1981	9.46406	P	0.000244	11	P	0.000244	11	P	0.000244	11	P	0.000732	11	P	0.000244	11	P	0.000244	11	P	0.000244	11	P	0.000244	11	P	0.000244	11	P	0.000244	11	P	0.000244	11	P	0.000732	11	12
201193_at	12.1936	12.4373	12.9856	12.6978	12.0914	12.0825	10.4294	11.165	11.6979	13.1076	12.5348	12.3517	P	0.000244	11	P	0.000244	11	P	0.000244	11	P	0.000244	11	P	0.000244	11	P	0.000244	11	P	0.00292969	11	P	0.00195313	11	P	0.00415039	11	P	0.000244	11	P	0.000244	11	P	0.000732	11	12
201196_s_at	10.2295	10.4752	10.4831	10.8173	10.5212	10.506	9.36261	9.05413	9.04203	10.8115	10.5848	10.6143	P	0.000244	11	P	0.000244	11	P	0.000244	11	P	0.000244	11	P	0.000244	11	P	0.000244	11	P	0.000244	11	P	0.000244	11	P	0.000244	11	P	0.000244	11	P	0.000244	11	P	0.000244	11	12
201197_at	12.2402	12.1689	12.1876	11.9867	11.7037	11.6936	8.7451	9.13146	9.15738	12.0433	11.3773	12.1457	P	0.000244	11	P	0.0012207	11	P	0.000244	11	P	0.000244	11	P	0.000244	11	P	0.000732	11	P	0.000244	11	P	0.0012207	11	P	0.000244	11	P	0.0012207	11	P	0.000244	11	P	0.000732	11	12
201198_s_at	11.1625	11.4184	11.2608	11.4316	11.341	11.2801	9.96173	9.63752	10.1569	11.0477	10.9943	11.0545	P	0.000244	11	P	0.000244	11	P	0.000244	11	P	0.000244	11	P	0.000244	11	P	0.000244	11	P	0.0012207	11	P	0.000244	11	P	0.000732	11	P	0.000244	11	P	0.000244	11	P	0.000244	11	12
201202_at	12.2376	12.2332	12.1075	12.7589	12.3556	12.2101	10.9898	11.0835	11.502	12.3056	12.4393	12.0028	P	0.000244	11	P	0.000244	11	P	0.000732	11	P	0.000244	11	P	0.000244	11	P	0.000244	11	P	0.000244	11	P	0.000244	11	P	0.000244	11	P	0.000244	11	P	0.000244	11	P	0.000244	11	12
201204_s_at	11.745	12.0256	12.2019	11.7141	11.8478	11.631	12.9178	12.7137	12.6892	11.4152	11.4372	11.2698	P	0.000244	11	P	0.000244	11	P	0.000244	11	P	0.000244	11	P	0.000244	11	P	0.000244	11	P	0.000244	11	P	0.000244	11	P	0.000244	11	P	0.000244	11	P	0.000244	11	P	0.000244	11	12
201207_at	10.1873	9.86715	10.0423	9.79322	9.80088	9.79784	11.4243	11.4397	11.4621	10.4059	10.5557	10.224	P	0.000244	11	P	0.000244	11	P	0.000244	11	P	0.000244	11	P	0.000244	11	P	0.000244	11	P	0.000732	11	P	0.000244	11	P	0.000244	11	P	0.000244	11	P	0.000244	11	P	0.000732	11	12
201209_at	11.345	11.2723	11.3218	10.8346	10.1469	10.1988	12.2875	12.3311	12.2468	11.3238	11.9418	11.3723	P	0.000244	11	P	0.000244	11	P	0.000244	11	P	0.000244	11	P	0.000244	11	P	0.000244	11	P	0.000244	11	P	0.000244	11	P	0.000244	11	P	0.000244	11	P	0.000244	11	P	0.000244	11	12
201210_at	13.9594	13.9062	13.771	13.4294	13.4288	13.6027	10.5202	10.7131	10.7264	13.9909	13.7192	13.984	P	0.000244	11	P	0.000244	11	P	0.000244	11	P	0.000244	11	P	0.000244	11	P	0.000244	11	P	0.000244	11	P	0.000732	11	P	0.000244	11	P	0.000244	11	P	0.000244	11	P	0.000244	11	12
201211_s_at	8.45974	8.12228	8.2799	8.10109	8.26182	8.3935	3.32905	5.41575	4.72961	7.68331	8.19707	7.63645	P	0.00585938	11	P	0.0141602	11	P	0.0185547	11	P	0.00195313	11	P	0.0239258	11	P	0.0185547	11	A	0.780518	11	A	0.633789	11	A	0.696289	11	A	0.111572	11	P	0.0375977	11	A	0.171387	11	7
201212_at	11.6737	11.3708	11.4594	11.5859	11.8482	11.6159	13.1518	13.3772	13.4142	11.5451	11.2978	11.435	P	0.000732	11	P	0.000732	11	P	0.000732	11	P	0.000244	11	P	0.000244	11	P	0.000244	11	P	0.000732	11	P	0.000732	11	P	0.000732	11	P	0.000732	11	P	0.000732	11	P	0.0012207	11	12
201215_at	13.8871	13.7309	13.5877	13.9829	13.665	13.843	10.976	10.8774	11.375	13.481	13.4905	13.4142	P	0.000244	11	P	0.000244	11	P	0.000244	11	P	0.000244	11	P	0.000244	11	P	0.000244	11	P	0.000244	11	P	0.000244	11	P	0.000244	11	P	0.000244	11	P	0.000244	11	P	0.000244	11	12
201217_x_at	15.2565	15.3409	15.3365	15.2407	15.2409	15.1751	16.8143	16.7759	16.4475	15.481	16.1213	15.4849	P	0.000244	11	P	0.000244	11	P	0.000244	11	P	0.000244	11	P	0.000244	11	P	0.000244	11	P	0.000244	11	P	0.000244	11	P	0.000244	11	P	0.000244	11	P	0.000244	11	P	0.000244	11	12
201218_at	12.0011	12.0219	11.9619	12.0581	12.0074	12.0766	10.4049	10.7104	11.0035	11.5668	11.9876	11.6341	P	0.000244	11	P	0.000244	11	P	0.000244	11	P	0.000244	11	P	0.000244	11	P	0.000244	11	P	0.000244	11	P	0.000244	11	P	0.000244	11	P	0.000244	11	P	0.000244	11	P	0.000244	11	12
201219_at	9.67355	10.3611	10.4828	9.81239	9.77605	9.44872	6.51989	7.20036	6.79615	9.61155	9.45642	10.0887	P	0.000244	11	P	0.000244	11	P	0.000244	11	P	0.000244	11	P	0.000244	11	P	0.000244	11	M	0.0561523	11	P	0.0461426	11	P	0.0375977	11	P	0.000732	11	P	0.00415039	11	P	0.000244	11	11
201222_s_at	11.6574	11.2733	11.7659	12.8497	13.2422	12.9707	10.4549	10.6102	11.0116	11.0298	11.8394	11.4916	P	0.000244	11	P	0.000244	11	P	0.000244	11	P	0.000244	11	P	0.000244	11	P	0.000244	11	P	0.000244	11	P	0.000244	11	P	0.000244	11	P	0.000244	11	P	0.000244	11	P	0.000244	11	12
201223_s_at	12.3606	12.1675	11.8853	12.2988	12.5717	12.31	11.0441	10.7393	11.0945	12.0212	12.3673	12.1522	P	0.000244	11	P	0.000244	11	P	0.000244	11	P	0.000244	11	P	0.000732	11	P	0.000244	11	P	0.00805664	11	P	0.000244	11	P	0.000244	11	P	0.000244	11	P	0.000244	11	P	0.000732	11	12
201232_s_at	11.5294	11.3049	11.3312	11.3048	11.3199	11.2453	12.9883	12.7317	12.6409	11.1781	12.2012	11.4254	P	0.000732	11	P	0.000732	11	P	0.000244	11	P	0.000732	11	P	0.000732	11	P	0.000732	11	P	0.000732	11	P	0.000732	11	P	0.000732	11	P	0.000732	11	P	0.000244	11	P	0.000732	11	12
201233_at	9.98408	9.42217	9.45351	10.0083	9.75365	9.76051	11.5609	11.2029	10.8803	9.67787	10.5678	9.65237	P	0.000732	11	P	0.00415039	11	P	0.000732	11	P	0.0012207	11	P	0.00292969	11	P	0.000732	11	P	0.000732	11	P	0.0012207	11	P	0.00585938	11	P	0.00195313	11	P	0.00195313	11	P	0.0012207	11	12
201234_at	10.1183	10.0164	10.003	9.80572	9.64131	9.79974	11.7119	11.4439	11.2789	10.1897	10.4937	9.66062	P	0.000244	11	P	0.0012207	11	P	0.000244	11	P	0.000244	11	P	0.00805664	11	P	0.00415039	11	P	0.000244	11	P	0.000244	11	P	0.000244	11	P	0.00415039	11	P	0.000244	11	P	0.00415039	11	12
201237_at	12.5462	12.3097	11.9784	12.152	12.1549	12.1484	9.50293	8.37841	9.03688	11.9962	11.9023	11.8913	P	0.000244	11	P	0.000244	11	P	0.000244	11	P	0.000244	11	P	0.000244	11	P	0.000244	11	P	0.000244	11	P	0.00292969	11	P	0.000732	11	P	0.000244	11	P	0.000244	11	P	0.000244	11	12
201238_s_at	13.7479	13.4523	13.3998	13.2587	13.2461	13.3148	11.7246	10.5857	11.1463	13.3573	13.3519	13.1406	P	0.000244	11	P	0.000244	11	P	0.000244	11	P	0.000244	11	P	0.000244	11	P	0.000244	11	P	0.000244	11	P	0.000244	11	P	0.000244	11	P	0.000244	11	P	0.000244	11	P	0.000244	11	12
201241_at	12.472	12.5032	12.4385	12.658	12.4643	12.3208	9.64034	9.49248	9.41045	12.4641	12.4742	12.4177	P	0.000244	11	P	0.000244	11	P	0.000244	11	P	0.000244	11	P	0.000244	11	P	0.000244	11	P	0.00805664	11	P	0.0012207	11	P	0.000244	11	P	0.000244	11	P	0.000244	11	P	0.000244	11	12
201244_s_at	11.0696	10.8837	10.8999	10.4049	10.4211	10.5671	11.5285	11.8678	11.6768	11.1126	11.4772	11.1534	P	0.000244	11	P	0.000244	11	P	0.000244	11	P	0.000244	11	P	0.000732	11	P	0.000732	11	P	0.000244	11	P	0.000244	11	P	0.000244	11	P	0.000732	11	P	0.000732	11	P	0.000732	11	12
201245_s_at	10.9294	10.9838	10.8936	11.1576	10.8667	10.9567	12.0697	12.4377	12.068	11.1177	11.3979	11.1764	P	0.000244	11	P	0.000244	11	P	0.000244	11	P	0.000244	11	P	0.000244	11	P	0.000244	11	P	0.000244	11	P	0.000244	11	P	0.000244	11	P	0.000244	11	P	0.000244	11	P	0.000244	11	12
201248_s_at	8.72913	8.49264	8.30083	8.39894	7.99909	8.16396	9.6192	9.51909	9.22545	8.75289	8.53211	8.46154	P	0.00292969	11	P	0.00805664	11	P	0.00585938	11	P	0.0302734	11	P	0.00805664	11	P	0.0185547	11	P	0.00415039	11	P	0.00292969	11	P	0.00585938	11	P	0.0185547	11	P	0.00415039	11	P	0.0107422	11	12
201251_at	10.6997	10.2908	10.2636	9.99094	9.74494	10.0348	11.8884	11.6387	11.2337	10.4072	10.7236	9.78629	P	0.00195313	11	P	0.00292969	11	P	0.0012207	11	P	0.00195313	11	P	0.00292969	11	P	0.00415039	11	P	0.00415039	11	P	0.00292969	11	P	0.0012207	11	P	0.00292969	11	P	0.00585938	11	P	0.0185547	11	12
201252_at	11.1235	10.9348	10.8691	10.7857	10.5489	10.2159	12.3319	12.2078	11.9278	11.036	11.7416	10.9051	P	0.0107422	11	P	0.0185547	11	P	0.0107422	11	P	0.00805664	11	P	0.0141602	11	P	0.00585938	11	P	0.00585938	11	P	0.0107422	11	P	0.0141602	11	P	0.0185547	11	P	0.00415039	11	P	0.0461426	11	12
201253_s_at	13.5651	13.3084	13.3639	13.5187	13.6485	13.6808	14.399	15.3275	15.1867	13.4468	14.2609	13.8623	P	0.0012207	11	P	0.0012207	11	P	0.000732	11	P	0.000244	11	P	0.000732	11	P	0.000732	11	P	0.000244	11	P	0.000244	11	P	0.0012207	11	P	0.00195313	11	P	0.000244	11	P	0.00195313	11	12
201255_x_at	11.3124	11.2694	11.5035	10.8051	10.654	10.4628	12.9576	12.9193	12.537	11.6463	12.1832	11.4602	P	0.000244	11	P	0.000244	11	P	0.000244	11	P	0.000244	11	P	0.000732	11	P	0.000244	11	P	0.000244	11	P	0.000244	11	P	0.000244	11	P	0.000732	11	P	0.000244	11	P	0.000244	11	12
201256_at	13.1714	12.8747	12.6607	12.9412	13.0505	12.9424	14.9565	14.7714	14.4892	12.889	13.8593	13.0657	P	0.000244	11	P	0.000244	11	P	0.000244	11	P	0.000244	11	P	0.000244	11	P	0.000244	11	P	0.000244	11	P	0.000244	11	P	0.000244	11	P	0.000244	11	P	0.000244	11	P	0.000244	11	12
201257_x_at	15.6112	15.6101	15.5235	15.5894	15.7443	15.6515	16.8257	16.8079	16.5042	15.9961	16.7215	16.07	P	0.000244	11	P	0.000244	11	P	0.000244	11	P	0.000244	11	P	0.000244	11	P	0.000244	11	P	0.000244	11	P	0.000244	11	P	0.000244	11	P	0.000244	11	P	0.000244	11	P	0.000244	11	12
201258_at	14.9224	14.9262	14.7357	14.7669	14.7401	14.7012	16.2571	15.9807	15.7612	15.0231	15.8264	14.9293	P	0.000244	11	P	0.000244	11	P	0.000244	11	P	0.000244	11	P	0.000244	11	P	0.000244	11	P	0.000244	11	P	0.000244	11	P	0.000244	11	P	0.000244	11	P	0.000244	11	P	0.000244	11	12
201260_s_at	12.4565	12.3692	12.2789	11.8433	11.7058	11.906	10.5175	10.718	11.1836	12.3144	12.5272	12.266	P	0.000244	11	P	0.000244	11	P	0.000244	11	P	0.000244	11	P	0.000244	11	P	0.000244	11	P	0.000244	11	P	0.000244	11	P	0.000244	11	P	0.000244	11	P	0.000244	11	P	0.000244	11	12
201261_x_at	11.949	11.9265	11.935	11.2149	11.3035	11.3204	13.6272	13.4105	13.3582	12.3625	12.3048	11.5922	P	0.000244	11	P	0.000244	11	P	0.000244	11	P	0.000244	11	P	0.000244	11	P	0.000244	11	P	0.000244	11	P	0.000244	11	P	0.000244	11	P	0.000244	11	P	0.000244	11	P	0.000244	11	12
201262_s_at	8.40114	7.52089	7.70354	7.38323	7.22151	6.85823	8.90668	10.024	9.01195	7.65573	8.23803	7.24048	P	0.00195313	11	P	0.00415039	11	P	0.00805664	11	P	0.00415039	11	A	0.067627	11	M	0.0561523	11	P	0.00292969	11	P	0.00292969	11	P	0.000732	11	P	0.00195313	11	P	0.0107422	11	A	0.171387	11	9
201263_at	13.0372	13.08	13.1167	12.9021	12.5925	12.6146	10.2783	10.247	10.7082	12.6777	12.8456	12.9105	P	0.000244	11	P	0.000244	11	P	0.000244	11	P	0.000244	11	P	0.000244	11	P	0.000244	11	P	0.000732	11	P	0.000732	11	P	0.000244	11	P	0.000244	11	P	0.000244	11	P	0.000244	11	12
201264_at	10.3674	10.0003	10.5291	9.7827	9.45661	9.30141	11.8133	11.6992	11.3489	9.98863	10.6048	9.52858	P	0.0012207	11	P	0.00195313	11	P	0.00292969	11	P	0.00195313	11	P	0.00195313	11	P	0.00585938	11	P	0.00195313	11	P	0.0012207	11	P	0.00415039	11	P	0.00195313	11	P	0.0012207	11	P	0.00195313	11	12
201270_x_at	10.1624	10.0472	10.0089	10.186	10.3983	10.3006	11.6434	11.7458	11.7602	10.3058	10.5221	10.0183	P	0.000732	11	P	0.00195313	11	P	0.0012207	11	P	0.000244	11	P	0.000732	11	P	0.000732	11	P	0.000244	11	P	0.000244	11	P	0.000244	11	P	0.0012207	11	P	0.000244	11	P	0.0012207	11	12
201271_s_at	10.1454	9.72694	9.52915	9.57835	9.24815	9.34633	11.6866	11.6751	11.0319	10.1139	10.6854	10.1752	P	0.000244	11	P	0.000244	11	P	0.000244	11	P	0.000244	11	P	0.000244	11	P	0.000244	11	P	0.000244	11	P	0.000244	11	P	0.000244	11	P	0.000244	11	P	0.000244	11	P	0.000244	11	12
201273_s_at	14.4871	14.2966	14.1571	14.1005	14.1624	14.2568	12.6632	11.9691	12.6138	14.539	14.6433	14.2965	P	0.000244	11	P	0.000244	11	P	0.000244	11	P	0.000244	11	P	0.000244	11	P	0.000244	11	P	0.000244	11	P	0.000244	11	P	0.000732	11	P	0.000244	11	P	0.000244	11	P	0.000244	11	12
201274_at	12.6297	12.5571	12.5861	12.0988	12.0553	12.3042	13.3846	13.3483	13.229	13.0626	13.6817	13.0904	P	0.000244	11	P	0.000732	11	P	0.000244	11	P	0.000732	11	P	0.000732	11	P	0.000244	11	P	0.000244	11	P	0.000244	11	P	0.000244	11	P	0.000244	11	P	0.000244	11	P	0.000244	11	12
201275_at	12.7736	12.8995	12.6781	13.0468	11.938	11.8483	13.5601	13.4714	13.3693	12.9392	12.7129	12.6561	P	0.000244	11	P	0.000244	11	P	0.000244	11	P	0.000244	11	P	0.000244	11	P	0.000244	11	P	0.000244	11	P	0.000244	11	P	0.000244	11	P	0.000244	11	P	0.000244	11	P	0.000244	11	12
201276_at	9.78425	10.1814	10.0371	9.06436	9.36471	9.2473	11.3952	11.2772	10.8778	10.5847	10.422	10.3609	P	0.000244	11	P	0.000732	11	P	0.000244	11	P	0.000244	11	P	0.0012207	11	P	0.00195313	11	P	0.000244	11	P	0.000732	11	P	0.000244	11	P	0.000732	11	P	0.000732	11	P	0.000732	11	12
201280_s_at	11.4117	11.1116	11.3013	11.1669	11.7626	11.675	10.1134	10.3935	10.8922	10.9885	11.0755	11.0962	P	0.000244	11	P	0.000244	11	P	0.000244	11	P	0.000244	11	P	0.000244	11	P	0.000244	11	P	0.000244	11	P	0.000244	11	P	0.000244	11	P	0.000244	11	P	0.000244	11	P	0.000244	11	12
201281_at	10.8528	10.945	10.8084	10.6538	10.6935	10.7128	12.5271	12.5205	12.0331	11.4007	12.0581	11.4079	P	0.000732	11	P	0.000732	11	P	0.000732	11	P	0.000732	11	P	0.000732	11	P	0.000732	11	P	0.000732	11	P	0.000732	11	P	0.0012207	11	P	0.0012207	11	P	0.000732	11	P	0.000732	11	12
201282_at	8.79334	8.54898	8.3769	7.59529	5.62694	7.77215	10.4055	10.0237	10.052	8.4929	8.6944	8.13874	M	0.0561523	11	A	0.067627	11	P	0.0461426	11	A	0.0952148	11	A	0.366211	11	A	0.0952148	11	P	0.0185547	11	P	0.0185547	11	P	0.0239258	11	P	0.00585938	11	P	0.0185547	11	P	0.0375977	11	7
201284_s_at	10.1379	9.73734	9.99219	10.0417	9.6565	9.60391	12.3242	11.9909	11.8697	9.91155	9.77476	10.2082	P	0.000244	11	P	0.000244	11	P	0.000244	11	P	0.000244	11	P	0.000244	11	P	0.000244	11	P	0.000244	11	P	0.000244	11	P	0.000244	11	P	0.000244	11	P	0.000244	11	P	0.000244	11	12
201286_at	7.88376	7.13877	7.65481	8.62935	8.24204	7.9883	9.91283	9.6703	9.57238	6.49844	8.11366	6.99419	A	0.0952148	11	P	0.0302734	11	A	0.067627	11	P	0.00585938	11	P	0.0302734	11	A	0.067627	11	P	0.00292969	11	P	0.00195313	11	P	0.00195313	11	A	0.27417	11	M	0.0644531	11	A	0.0917969	11	6
201289_at	14.4308	13.2807	13.2411	13.5723	14.438	14.4137	15.9264	15.9542	15.4641	10.8341	14.0056	11.2979	P	0.000244	11	P	0.000244	11	P	0.000244	11	P	0.000244	11	P	0.000244	11	P	0.000244	11	P	0.000244	11	P	0.000244	11	P	0.000244	11	P	0.000244	11	P	0.000244	11	P	0.000732	11	12
201295_s_at	7.19792	8.36961	8.6372	7.43989	8.69115	8.53049	5.02735	5.581	3.08136	8.18331	6.2926	7.72696	P	0.0185547	11	P	0.000732	11	P	0.00195313	11	P	0.00195313	11	P	0.000244	11	P	0.000244	11	A	0.171387	11	A	0.466064	11	A	0.601074	11	P	0.00195313	11	P	0.00585938	11	P	0.0012207	11	9
201296_s_at	12.0542	12.3285	12.5795	12.3637	12.542	12.2618	8.86525	9.25906	8.95141	12.5753	10.9157	12.6022	P	0.000244	11	P	0.000244	11	P	0.000244	11	P	0.000244	11	P	0.000244	11	P	0.000244	11	P	0.000244	11	P	0.000732	11	P	0.000244	11	P	0.000244	11	P	0.000244	11	P	0.000244	11	12
201297_s_at	10.4517	10.5178	10.3664	9.77331	9.79725	10.0593	7.52542	6.32593	7.74976	9.81106	9.73476	9.71981	P	0.000244	11	P	0.000244	11	P	0.000244	11	P	0.000244	11	P	0.000244	11	P	0.000244	11	P	0.00585938	11	A	0.366211	11	P	0.0302734	11	P	0.000244	11	P	0.000244	11	P	0.000244	11	11
201299_s_at	10.0884	10.5724	10.0364	9.26075	9.4458	9.28461	2.27688	5.86372	5.96615	9.6716	8.58807	10.3644	P	0.000244	11	P	0.000244	11	P	0.000244	11	P	0.000244	11	P	0.000244	11	P	0.000244	11	A	0.559082	11	A	0.219482	11	A	0.067627	11	P	0.000244	11	P	0.000732	11	P	0.000244	11	9
201302_at	11.0698	10.9011	10.9429	11.6845	11.5101	11.5677	9.95292	10.2527	10.1255	11.1546	11.0266	11.0739	P	0.000244	11	P	0.000244	11	P	0.000244	11	P	0.000244	11	P	0.000244	11	P	0.000244	11	P	0.000732	11	P	0.000732	11	P	0.000732	11	P	0.000244	11	P	0.000244	11	P	0.000244	11	12
201303_at	11.8049	11.8626	11.9093	11.7118	11.5269	11.5378	12.8828	13.001	12.717	12.0809	12.3575	11.8172	P	0.000244	11	P	0.000244	11	P	0.000732	11	P	0.000732	11	P	0.000244	11	P	0.000244	11	P	0.000732	11	P	0.000244	11	P	0.000732	11	P	0.000244	11	P	0.000732	11	P	0.000244	11	12
201304_at	12.1267	12.0658	12.0395	12.2696	11.898	12.3447	9.81634	8.78488	8.76681	12.2322	11.344	12.1392	P	0.000244	11	P	0.000244	11	P	0.000244	11	P	0.000244	11	P	0.000244	11	P	0.000244	11	P	0.000732	11	P	0.000732	11	P	0.000244	11	P	0.000244	11	P	0.000244	11	P	0.000244	11	12
201305_x_at	13.2339	12.9393	12.9814	12.6164	12.364	12.3649	13.7723	13.8695	13.7741	12.6626	13.6889	12.7445	P	0.000244	11	P	0.000244	11	P	0.000244	11	P	0.000244	11	P	0.000244	11	P	0.000244	11	P	0.000244	11	P	0.000244	11	P	0.000244	11	P	0.000244	11	P	0.000244	11	P	0.000244	11	12
201307_at	11.983	11.8091	12.1595	12.0365	12.2715	12.2615	8.82616	8.93413	8.71318	11.356	11.119	11.7215	P	0.000244	11	P	0.000244	11	P	0.000244	11	P	0.000244	11	P	0.000244	11	P	0.000244	11	A	0.149658	11	P	0.0375977	11	A	0.0952148	11	P	0.000244	11	P	0.000244	11	P	0.000244	11	10
201308_s_at	7.87717	7.80316	7.70486	8.0684	8.19181	7.90226	4.78143	4.29746	5.77964	5.95319	5.4757	6.96533	P	0.00805664	11	P	0.00585938	11	P	0.00415039	11	P	0.0102539	11	P	0.00805664	11	P	0.0141602	11	A	0.567627	11	A	0.665771	11	A	0.466064	11	A	0.0952148	11	A	0.334473	11	P	0.0375977	11	7
201310_s_at	10.9158	10.7961	10.8311	12.1292	11.6136	11.5984	12.752	12.9682	13.018	10.7639	11.1919	11.2747	P	0.000732	11	P	0.000732	11	P	0.000732	11	P	0.000244	11	P	0.000732	11	P	0.000732	11	P	0.000732	11	P	0.000244	11	P	0.000244	11	P	0.000732	11	P	0.000732	11	P	0.000732	11	12
201311_s_at	10.9965	11.09	10.9848	11.5003	11.3096	11.4475	9.85472	9.8941	9.29374	11.0805	10.053	10.765	P	0.0012207	11	P	0.0012207	11	P	0.000732	11	P	0.000732	11	P	0.0012207	11	P	0.000732	11	P	0.00415039	11	P	0.00292969	11	P	0.00415039	11	P	0.000732	11	P	0.0012207	11	P	0.0012207	11	12
201312_s_at	13.1396	12.9657	13.0028	13.1244	13.1645	13.2639	10.9872	11.0909	11.5401	12.9878	11.9472	13.1575	P	0.000244	11	P	0.000244	11	P	0.000244	11	P	0.000244	11	P	0.000244	11	P	0.000244	11	P	0.000244	11	P	0.000244	11	P	0.000244	11	P	0.000244	11	P	0.000244	11	P	0.000244	11	12
201313_at	10.9142	10.4227	10.5912	8.7085	9.20983	9.13039	11.739	11.6062	11.8897	10.4672	11.712	10.6039	P	0.000732	11	P	0.000244	11	P	0.000732	11	P	0.0141602	11	P	0.000244	11	P	0.00415039	11	P	0.000732	11	P	0.00195313	11	P	0.0012207	11	P	0.000244	11	P	0.000244	11	P	0.000244	11	12
201314_at	9.88069	9.73931	9.66361	8.9126	8.84714	9.01694	10.8465	10.7035	10.3793	9.5629	9.99134	8.86237	P	0.000244	11	P	0.000244	11	P	0.000244	11	P	0.000244	11	P	0.000732	11	P	0.00195313	11	P	0.000244	11	P	0.000244	11	P	0.0012207	11	P	0.000244	11	P	0.000732	11	P	0.00195313	11	12
201315_x_at	13.0298	13.2061	13.1746	12.9502	12.4178	12.4569	15.6716	15.685	15.4773	13.4249	13.5871	13.8252	P	0.000244	11	P	0.000244	11	P	0.000244	11	P	0.000244	11	P	0.000244	11	P	0.000732	11	P	0.000244	11	P	0.000244	11	P	0.000244	11	P	0.000244	11	P	0.000244	11	P	0.000244	11	12
201316_at	10.1831	10.0588	9.85167	10.0462	10.1032	10.0879	7.94336	7.80838	7.90351	10.2643	10.3347	10.0439	P	0.000244	11	P	0.000244	11	P	0.000244	11	P	0.000244	11	P	0.000244	11	P	0.000244	11	P	0.0141602	11	P	0.0375977	11	P	0.0185547	11	P	0.000244	11	P	0.000244	11	P	0.000244	11	12
201320_at	9.2855	9.21413	8.80426	7.97288	8.55213	8.0223	9.92035	10.4786	10.1545	9.19823	9.3681	9.23713	P	0.0461426	11	P	0.0375977	11	P	0.0302734	11	A	0.0952148	11	A	0.149658	11	A	0.129639	11	P	0.0461426	11	P	0.0239258	11	P	0.0375977	11	P	0.0461426	11	A	0.0805664	11	P	0.0461426	11	8
201321_s_at	9.65859	9.60896	9.70418	9.63718	9.45538	9.27889	10.6164	10.6527	10.5624	9.36921	9.46957	10.0026	P	0.000244	11	P	0.000244	11	P	0.00415039	11	P	0.000244	11	P	0.000244	11	P	0.0012207	11	P	0.000732	11	P	0.000244	11	P	0.00415039	11	P	0.00292969	11	P	0.0107422	11	P	0.0012207	11	12
201322_at	13.6278	13.5079	13.4056	13.5813	13.4148	13.3711	14.9571	14.8861	14.7655	13.527	14.1264	13.4408	P	0.000244	11	P	0.000244	11	P	0.000244	11	P	0.000244	11	P	0.000244	11	P	0.000244	11	P	0.000244	11	P	0.000244	11	P	0.000244	11	P	0.000244	11	P	0.000244	11	P	0.000244	11	12
201324_at	14.5238	14.7026	14.5831	13.7198	13.1647	13.1763	14.8561	15.2515	15.2793	14.0137	14.2178	14.6201	P	0.000244	11	P	0.000244	11	P	0.000244	11	P	0.000244	11	P	0.000244	11	P	0.000244	11	P	0.000244	11	P	0.000244	11	P	0.000244	11	P	0.000244	11	P	0.000244	11	P	0.000244	11	12
201325_s_at	13.226	13.3731	13.3594	12.3292	11.8179	11.8347	13.4754	13.9335	14.0713	12.7117	12.7481	13.5225	P	0.000244	11	P	0.000244	11	P	0.000244	11	P	0.000244	11	P	0.000244	11	P	0.000244	11	P	0.000244	11	P	0.000244	11	P	0.000244	11	P	0.000244	11	P	0.000244	11	P	0.000244	11	12
201326_at	12.1717	12.0693	11.9581	12.4998	12.2925	12.2052	8.82938	9.2307	9.79248	12.1804	12.163	11.9465	P	0.000244	11	P	0.000244	11	P	0.000244	11	P	0.000244	11	P	0.000244	11	P	0.000244	11	P	0.00585938	11	P	0.00585938	11	P	0.0012207	11	P	0.000244	11	P	0.000244	11	P	0.000244	11	12
201327_s_at	12.4339	12.5055	12.4162	12.6728	12.2926	12.2492	9.52025	9.75259	9.94404	12.4512	12.4751	12.3331	P	0.000244	11	P	0.000244	11	P	0.000244	11	P	0.000244	11	P	0.000244	11	P	0.000244	11	P	0.0185547	11	P	0.00585938	11	P	0.0012207	11	P	0.000244	11	P	0.000244	11	P	0.000244	11	12
201328_at	10.0462	9.6734	9.23819	7.8385	8.04326	7.83165	9.72321	10.243	9.94893	9.86247	10.8997	9.11621	P	0.000244	11	P	0.000732	11	P	0.000244	11	P	0.00415039	11	P	0.000732	11	P	0.00415039	11	P	0.00195313	11	P	0.00195313	11	P	0.000244	11	P	0.0012207	11	P	0.000244	11	P	0.00195313	11	12
201329_s_at	8.4428	8.77343	8.54125	7.24598	7.42566	6.91181	9.24393	9.35083	9.68243	8.59292	8.93524	8.23127	P	0.0375977	11	P	0.00805664	11	P	0.0107422	11	A	0.067627	11	M	0.0561523	11	A	0.171387	11	P	0.0185547	11	P	0.0302734	11	P	0.0141602	11	P	0.0185547	11	P	0.0185547	11	M	0.0561523	11	8
201330_at	12.9103	12.8682	12.5901	13.0202	12.757	12.4101	10.1447	10.4707	11.2029	12.71	12.3555	12.4124	P	0.0185547	11	P	0.0141602	11	P	0.0185547	11	P	0.0185547	11	P	0.0239258	11	P	0.0107422	11	P	0.0141602	11	P	0.0239258	11	P	0.0239258	11	P	0.0239258	11	P	0.00805664	11	P	0.0461426	11	12
201331_s_at	11.0195	11.4083	11.3311	11.7615	11.403	11.3736	12.6426	12.5132	12.4538	11.0813	11.2051	11.07	P	0.000244	11	P	0.000244	11	P	0.000244	11	P	0.000244	11	P	0.000244	11	P	0.000244	11	P	0.000244	11	P	0.000244	11	P	0.000244	11	P	0.000244	11	P	0.000244	11	P	0.000244	11	12
201334_s_at	12.0503	12.3434	12.2113	11.349	11.7573	11.9247	8.0803	7.8512	8.77006	12.1468	11.7231	12.0923	P	0.000244	11	P	0.000244	11	P	0.000244	11	P	0.000244	11	P	0.000732	11	P	0.000244	11	P	0.0461426	11	P	0.0239258	11	P	0.0302734	11	P	0.000244	11	P	0.000732	11	P	0.000244	11	12
201335_s_at	8.12369	7.87275	7.55667	7.11251	7.47317	7.55268	3.60396	6.5225	3.18942	7.30209	7.59829	7.56205	P	0.000244	11	P	0.00195313	11	P	0.000244	11	P	0.000244	11	P	0.000732	11	P	0.000244	11	A	0.870361	11	A	0.149658	11	A	0.828613	11	P	0.00805664	11	P	0.0185547	11	P	0.000732	11	9
201339_s_at	12.169	12.2626	12.21	12.4729	12.417	12.4709	9.2785	8.64984	9.06245	12.0183	11.3316	12.1697	P	0.000244	11	P	0.000244	11	P	0.000244	11	P	0.000244	11	P	0.000244	11	P	0.000244	11	P	0.000244	11	P	0.000244	11	P	0.000244	11	P	0.000244	11	P	0.000244	11	P	0.000244	11	12
201340_s_at	5.98847	7.03453	5.99566	8.59295	9.13587	9.18224	7.47506	7.52854	8.23895	5.28314	5.96186	6.12115	A	0.0952148	11	P	0.00195313	11	P	0.0461426	11	P	0.0012207	11	P	0.0012207	11	P	0.000732	11	P	0.0107422	11	P	0.0107422	11	P	0.0107422	11	A	0.144531	11	A	0.5	11	A	0.149658	11	8
201341_at	7.92231	8.79612	8.28066	11.1893	11.9922	11.9191	9.43925	9.8361	9.82473	8.81865	8.36997	8.74171	P	0.0441895	11	P	0.0239258	11	P	0.0239258	11	P	0.00805664	11	P	0.0012207	11	P	0.00415039	11	P	0.0375977	11	P	0.0185547	11	P	0.0107422	11	A	0.0952148	11	P	0.0302734	11	A	0.0805664	11	10
201343_at	11.9999	11.782	11.6711	11.4141	11.5007	11.4931	12.4251	12.4089	12.5843	11.8702	12.4227	11.7292	P	0.000244	11	P	0.000244	11	P	0.000244	11	P	0.000244	11	P	0.000244	11	P	0.000244	11	P	0.000244	11	P	0.000244	11	P	0.000244	11	P	0.000244	11	P	0.000244	11	P	0.000244	11	12
201345_s_at	11.9807	11.5286	11.6545	11.2335	10.9872	11.0141	12.8469	13.0857	13.0766	11.8245	12.8316	11.6979	P	0.000244	11	P	0.000244	11	P	0.000244	11	P	0.000244	11	P	0.000244	11	P	0.000244	11	P	0.000244	11	P	0.000244	11	P	0.000244	11	P	0.000244	11	P	0.000244	11	P	0.000244	11	12
201347_x_at	10.9007	10.8524	10.8214	11.2061	10.894	10.8508	12.7718	12.3275	12.1038	11.0436	11.5706	10.9809	P	0.000244	11	P	0.000244	11	P	0.000244	11	P	0.000244	11	P	0.000244	11	P	0.000244	11	P	0.000244	11	P	0.000244	11	P	0.000244	11	P	0.000244	11	P	0.000732	11	P	0.000244	11	12
201348_at	11.4365	11.5187	11.789	7.87521	8.07516	8.19875	13.5175	13.2715	13.0845	12.3397	12.3586	12.0069	P	0.000244	11	P	0.000244	11	P	0.000244	11	P	0.0185547	11	P	0.000244	11	P	0.00292969	11	P	0.000244	11	P	0.000244	11	P	0.000244	11	P	0.000244	11	P	0.000244	11	P	0.000244	11	12
201350_at	9.02514	8.67947	8.83062	8.4482	8.23366	8.59879	10.8995	10.8132	10.7571	8.83725	9.32446	8.92312	P	0.00195313	11	P	0.00292969	11	P	0.00195313	11	P	0.0239258	11	P	0.0131836	11	P	0.0302734	11	P	0.00415039	11	P	0.00195313	11	P	0.0012207	11	A	0.0805664	11	P	0.00585938	11	P	0.00805664	11	11
201351_s_at	12.4815	12.5525	12.4427	12.5573	12.5875	12.6363	9.44787	9.78526	10.1994	12.5311	12.3418	12.4431	P	0.000244	11	P	0.000244	11	P	0.000244	11	P	0.000244	11	P	0.000244	11	P	0.000244	11	P	0.000244	11	P	0.000244	11	P	0.0239258	11	P	0.000244	11	P	0.000244	11	P	0.000244	11	12
201352_at	13.1699	13.1778	13.1291	13.225	13.2778	13.2917	9.94078	10.6724	11.2723	13.1061	13.0168	13.0996	P	0.000244	11	P	0.000244	11	P	0.000244	11	P	0.000244	11	P	0.000244	11	P	0.000244	11	P	0.00195313	11	P	0.000732	11	P	0.000732	11	P	0.000244	11	P	0.000244	11	P	0.000244	11	12
201356_at	10.9106	11.1291	11.1174	11.1832	10.8463	10.8683	12.0957	12.2277	12.1366	11.3471	11.8289	11.2797	P	0.0012207	11	P	0.000732	11	P	0.000732	11	P	0.000732	11	P	0.000732	11	P	0.000732	11	P	0.000732	11	P	0.0012207	11	P	0.0012207	11	P	0.0012207	11	P	0.0012207	11	P	0.000732	11	12
201358_s_at	14.4506	14.269	14.1567	14.1719	14.3225	14.3004	11.4101	10.9149	11.5995	14.2783	14.4718	14.2524	P	0.000244	11	P	0.000244	11	P	0.000244	11	P	0.000244	11	P	0.000244	11	P	0.000244	11	P	0.000244	11	P	0.000244	11	P	0.000244	11	P	0.000244	11	P	0.000244	11	P	0.000244	11	12
201359_at	13.3911	13.349	13.2187	13.1817	13.18	13.2181	9.67397	9.38195	9.53262	13.336	13.1212	13.04	P	0.000244	11	P	0.000244	11	P	0.000244	11	P	0.000244	11	P	0.000244	11	P	0.000244	11	P	0.00292969	11	P	0.00805664	11	P	0.0012207	11	P	0.000244	11	P	0.000244	11	P	0.000244	11	12
201360_at	11.5156	11.5445	11.7425	11.0882	11.2755	11.3152	13.7935	13.6061	13.2899	11.9179	12.252	11.778	P	0.000244	11	P	0.000244	11	P	0.000244	11	P	0.000244	11	P	0.000244	11	P	0.000244	11	P	0.000244	11	P	0.000244	11	P	0.000244	11	P	0.000244	11	P	0.000244	11	P	0.000244	11	12
201361_at	9.21111	9.64126	9.63579	9.5852	9.49675	9.76052	11.4678	11.1812	11.1801	9.5918	9.98153	9.76552	P	0.0107422	11	P	0.0107422	11	P	0.00585938	11	P	0.0141602	11	P	0.0185547	11	P	0.0141602	11	P	0.00805664	11	P	0.00805664	11	P	0.00292969	11	P	0.0141602	11	P	0.00805664	11	P	0.00805664	11	12
201362_at	10.3707	10.5857	10.6567	10.3558	10.3382	10.5805	6.7373	5.86009	6.52534	11.0354	10.071	10.9396	P	0.000244	11	P	0.000244	11	P	0.000244	11	P	0.000244	11	P	0.000244	11	P	0.000244	11	A	0.067627	11	A	0.149658	11	M	0.0561523	11	P	0.000244	11	P	0.000244	11	P	0.000244	11	9
201363_s_at	9.85459	10.1515	10.2459	9.97039	9.90665	10.0579	6.17112	4.96661	6.06327	10.3047	9.40333	10.3931	P	0.000244	11	P	0.000244	11	P	0.000244	11	P	0.000244	11	P	0.000244	11	P	0.000244	11	A	0.246094	11	A	0.567627	11	A	0.067627	11	P	0.000244	11	P	0.000244	11	P	0.000244	11	9
201365_at	10.2751	9.95377	9.94269	10.1286	10.0768	10.3773	12.0879	12.0374	11.6354	9.41017	10.0919	9.50857	P	0.00415039	11	P	0.00805664	11	P	0.00585938	11	P	0.00805664	11	P	0.00415039	11	P	0.00805664	11	P	0.00195313	11	P	0.00195313	11	P	0.00415039	11	P	0.0375977	11	P	0.0185547	11	P	0.0375977	11	12
201369_s_at	9.1105	8.51813	8.79216	8.08433	8.03009	8.03691	8.80639	9.50707	9.07956	8.7994	8.64525	8.48691	P	0.00195313	11	P	0.00585938	11	P	0.00292969	11	P	0.00415039	11	P	0.0239258	11	P	0.0141602	11	P	0.0224609	11	P	0.00805664	11	P	0.0185547	11	P	0.0185547	11	A	0.067627	11	P	0.00805664	11	11
201370_s_at	9.3268	9.18745	9.31069	8.72924	8.76987	8.88621	3.17813	5.49315	5.75362	9.11097	8.99142	9.05788	P	0.00292969	11	P	0.000244	11	P	0.000244	11	P	0.000244	11	P	0.000244	11	P	0.000244	11	A	0.828613	11	A	0.171387	11	P	0.0141602	11	P	0.000244	11	P	0.000244	11	P	0.000244	11	10
201371_s_at	12.8256	12.8006	12.7164	12.3966	12.5176	12.5131	9.72542	9.85523	10.2912	13.013	12.4789	13.0618	P	0.000244	11	P	0.000244	11	P	0.000244	11	P	0.000244	11	P	0.000244	11	P	0.000244	11	P	0.000732	11	P	0.000244	11	P	0.000244	11	P	0.000244	11	P	0.000244	11	P	0.000244	11	12
201377_at	9.86892	9.96646	10.2298	9.698	9.51404	9.6093	10.7265	10.519	10.6183	10.1684	10.5026	10.0749	P	0.000244	11	P	0.000244	11	P	0.000732	11	P	0.000732	11	P	0.00195313	11	P	0.000732	11	P	0.000732	11	P	0.000244	11	P	0.000732	11	P	0.000244	11	P	0.000244	11	P	0.000244	11	12
201379_s_at	11.8097	11.5212	11.4509	11.313	11.2069	11.1083	13.0471	13.133	12.767	10.8921	11.506	10.5907	P	0.000244	11	P	0.000244	11	P	0.000244	11	P	0.000244	11	P	0.000244	11	P	0.000244	11	P	0.000244	11	P	0.000244	11	P	0.000244	11	P	0.000732	11	P	0.000244	11	P	0.000244	11	12
201380_at	11.3675	11.1701	11.177	11.351	11.2788	11.3208	13.1342	13.0001	12.792	11.2556	11.7941	11.2749	P	0.000244	11	P	0.000244	11	P	0.000244	11	P	0.000244	11	P	0.000244	11	P	0.000244	11	P	0.000244	11	P	0.000244	11	P	0.000244	11	P	0.000244	11	P	0.000244	11	P	0.000244	11	12
201383_s_at	8.16522	8.51028	8.47186	8.18371	8.45366	8.1551	9.07487	9.27794	9.49544	8.28419	8.64595	7.96119	P	0.0012207	11	P	0.00585938	11	P	0.00415039	11	P	0.00195313	11	P	0.000244	11	P	0.00415039	11	P	0.00585938	11	P	0.0302734	11	P	0.0185547	11	P	0.0141602	11	P	0.0141602	11	P	0.0302734	11	12
201384_s_at	12.1147	11.8219	11.849	12.11	12.1065	12.1487	10.2169	11.0998	11.5334	11.5308	11.8677	11.615	P	0.000244	11	P	0.000244	11	P	0.000244	11	P	0.000244	11	P	0.000244	11	P	0.000244	11	P	0.00805664	11	P	0.0012207	11	P	0.000732	11	P	0.000244	11	P	0.000732	11	P	0.000244	11	12
201385_at	13.8661	13.7636	13.6633	13.8097	13.7935	13.836	11.8012	12.2659	12.5123	13.6798	14.2113	13.755	P	0.000732	11	P	0.000732	11	P	0.000244	11	P	0.000244	11	P	0.000732	11	P	0.000244	11	P	0.00195313	11	P	0.0012207	11	P	0.0012207	11	P	0.000732	11	P	0.000732	11	P	0.000244	11	12
201386_s_at	12.3504	12.3493	12.2976	12.2001	12.2488	12.2356	9.55941	9.94466	10.57	12.181	12.4116	12.043	P	0.000244	11	P	0.000244	11	P	0.000244	11	P	0.000244	11	P	0.000244	11	P	0.000244	11	P	0.00292969	11	P	0.000244	11	P	0.000244	11	P	0.000244	11	P	0.000244	11	P	0.000244	11	12
201388_at	10.9719	10.885	10.7911	10.1373	10.0427	10.1698	12.8723	12.7421	12.4833	10.3628	11.5805	10.1639	P	0.000244	11	P	0.0012207	11	P	0.00585938	11	P	0.0012207	11	P	0.00195313	11	P	0.000244	11	P	0.00415039	11	P	0.000732	11	P	0.00415039	11	P	0.00415039	11	P	0.000732	11	P	0.00585938	11	12
201389_at	10.3787	10.5868	10.8441	10.2192	10.0849	10.0639	11.5296	11.4353	11.2108	10.8967	9.92554	9.94413	P	0.000244	11	P	0.000244	11	P	0.000244	11	P	0.000244	11	P	0.000244	11	P	0.0012207	11	P	0.000244	11	P	0.000732	11	P	0.000732	11	P	0.000244	11	P	0.000244	11	P	0.00195313	11	12
201390_s_at	12.3002	12.1675	12.0851	12.1107	12.0038	12.0328	13.7194	13.3268	13.427	12.5096	12.7839	12.2348	P	0.000244	11	P	0.000244	11	P	0.000244	11	P	0.000244	11	P	0.000244	11	P	0.000244	11	P	0.000244	11	P	0.000244	11	P	0.000244	11	P	0.000244	11	P	0.000244	11	P	0.000244	11	12
201391_at	10.2116	10.0087	9.5836	10.0694	9.85227	9.91497	11.605	11.2371	11.0132	9.9393	10.8921	9.85639	P	0.000732	11	P	0.00195313	11	P	0.0012207	11	P	0.000732	11	P	0.00292969	11	P	0.0107422	11	P	0.000732	11	P	0.000732	11	P	0.000244	11	P	0.0141602	11	P	0.000732	11	P	0.00805664	11	12
201397_at	10.476	10.4741	10.6702	9.67124	9.70534	9.72255	11.2399	10.9677	11.0406	9.48003	10.9051	9.20757	P	0.000244	11	P	0.000244	11	P	0.000244	11	P	0.000244	11	P	0.000244	11	P	0.000732	11	P	0.0012207	11	P	0.000244	11	P	0.000732	11	P	0.000244	11	P	0.000244	11	P	0.000244	11	12
201398_s_at	14.4428	14.4147	14.3069	13.7119	14.0173	13.9836	11.3521	11.0932	11.1973	14.6269	14.2388	14.6584	P	0.000244	11	P	0.000244	11	P	0.000244	11	P	0.000244	11	P	0.000244	11	P	0.000244	11	P	0.000244	11	P	0.000244	11	P	0.000244	11	P	0.000244	11	P	0.000244	11	P	0.000244	11	12
201400_at	13.0454	12.9734	12.8172	13.2231	13.1335	13.048	14.6566	14.3265	14.3457	13.1256	13.8595	13.0853	P	0.000244	11	P	0.000244	11	P	0.000244	11	P	0.000244	11	P	0.000244	11	P	0.000244	11	P	0.000244	11	P	0.000244	11	P	0.000244	11	P	0.000244	11	P	0.000244	11	P	0.000244	11	12
201403_s_at	13.3739	12.9369	12.9482	13.3631	12.9962	13.1334	14.5386	14.5209	14.4519	13.1245	13.8649	13.19	P	0.000244	11	P	0.000244	11	P	0.000244	11	P	0.000244	11	P	0.000244	11	P	0.000244	11	P	0.000244	11	P	0.000244	11	P	0.000244	11	P	0.000244	11	P	0.000244	11	P	0.000244	11	12
201407_s_at	11.8731	11.4467	11.5736	11.7471	11.7799	11.8983	7.98239	7.55246	8.37824	11.6145	10.9402	11.417	P	0.000244	11	P	0.000244	11	P	0.000244	11	P	0.000244	11	P	0.000244	11	P	0.000244	11	P	0.000732	11	P	0.00366211	11	P	0.000244	11	P	0.000244	11	P	0.000244	11	P	0.000244	11	12
201408_at	10.0523	10.2985	10.53	10.0649	9.80545	10.2778	7.20597	7.83316	6.9461	10.2966	9.36008	10.6871	P	0.000244	11	P	0.000244	11	P	0.000244	11	P	0.000244	11	P	0.000732	11	P	0.000244	11	P	0.0185547	11	A	0.0952148	11	P	0.0375977	11	P	0.000244	11	P	0.000732	11	P	0.000244	11	11
201409_s_at	11.761	11.2857	11.4158	11.4665	11.4037	11.4686	7.92996	7.5995	6.80365	11.3351	11.016	11.2929	P	0.000244	11	P	0.000244	11	P	0.000244	11	P	0.000244	11	P	0.000244	11	P	0.000244	11	A	0.246094	11	A	0.149658	11	A	0.27417	11	P	0.000244	11	P	0.000244	11	P	0.000244	11	9
201412_at	12.3201	12.1816	11.9474	12.1403	12.177	12.2568	14.3374	14.0574	13.937	12.1399	12.7641	12.1074	P	0.000244	11	P	0.000244	11	P	0.000244	11	P	0.000244	11	P	0.000244	11	P	0.000244	11	P	0.000244	11	P	0.000244	11	P	0.000244	11	P	0.000732	11	P	0.000244	11	P	0.000244	11	12
201416_at	10.7933	11.8451	11.1999	12.4726	12.4138	12.3887	9.41133	10.1132	9.86484	12.8705	10.9842	12.2569	P	0.000244	11	P	0.000244	11	P	0.000732	11	P	0.000244	11	P	0.00292969	11	P	0.00195313	11	P	0.00195313	11	P	0.000732	11	P	0.00805664	11	P	0.00195313	11	P	0.000732	11	P	0.00195313	11	12
201417_at	12.5329	13.0526	12.6415	12.9244	12.842	12.8359	10.9216	11.3727	11.6016	13.8836	12.6246	13.4213	P	0.000244	11	P	0.000244	11	P	0.000244	11	P	0.000244	11	P	0.000244	11	P	0.000244	11	P	0.0012207	11	P	0.000732	11	P	0.000244	11	P	0.000244	11	P	0.000244	11	P	0.000244	11	12
201418_s_at	9.18295	10.1881	9.45623	9.50559	9.46812	9.38867	6.8713	8.24444	7.22819	10.3776	8.4461	10.3025	A	0.0952148	11	P	0.0302734	11	M	0.0561523	11	P	0.0141602	11	P	0.0302734	11	P	0.0239258	11	A	0.601074	11	A	0.466064	11	A	0.466064	11	P	0.0302734	11	A	0.149658	11	P	0.0185547	11	6
201423_s_at	10.3337	10.5185	10.3428	10.2082	9.99076	9.91699	8.40993	9.14753	9.2708	10.4519	10.3656	10.1933	P	0.000244	11	P	0.000244	11	P	0.000244	11	P	0.000244	11	P	0.000244	11	P	0.000244	11	P	0.0107422	11	P	0.00195313	11	P	0.0012207	11	P	0.000244	11	P	0.000244	11	P	0.000244	11	12
201424_s_at	11.8321	11.4223	11.5484	11.2036	11.1619	11.0472	8.55087	9.00867	9.86186	11.2943	11.3273	11.4023	P	0.000244	11	P	0.000732	11	P	0.000732	11	P	0.000244	11	P	0.000732	11	P	0.000244	11	P	0.0012207	11	P	0.00292969	11	P	0.000732	11	P	0.000244	11	P	0.0012207	11	P	0.000244	11	12
201425_at	11.3684	11.4048	11.1129	11.2922	11.4141	11.3273	12.6793	12.84	12.8119	11.2167	11.937	11.0832	P	0.000244	11	P	0.000244	11	P	0.000732	11	P	0.000732	11	P	0.000244	11	P	0.000244	11	P	0.000732	11	P	0.000244	11	P	0.000244	11	P	0.000732	11	P	0.000244	11	P	0.000244	11	12
201427_s_at	4.28225	5.52376	5.69112	8.26417	8.05277	8.48159	1.8975	5.52473	1.92379	7.25698	0.967238	5.98332	M	0.0561523	11	A	0.129639	11	P	0.0222168	11	P	0.000244	11	P	0.000244	11	P	0.000244	11	A	0.828613	11	A	0.423828	11	A	0.919434	11	P	0.0375977	11	A	0.866455	11	A	0.171387	11	5
201429_s_at	15.7255	15.7071	15.5962	15.7075	15.811	15.7438	17.1405	17.0356	16.6401	16.2652	16.8249	16.2679	P	0.000244	11	P	0.000244	11	P	0.000244	11	P	0.000244	11	P	0.000244	11	P	0.000244	11	P	0.000244	11	P	0.000244	11	P	0.000244	11	P	0.000244	11	P	0.000244	11	P	0.000244	11	12
201433_s_at	12.1157	11.9628	11.8457	11.9988	11.968	11.978	13.5611	13.6855	13.4199	12.3469	13.0157	12.3256	P	0.000244	11	P	0.000244	11	P	0.000244	11	P	0.000244	11	P	0.000244	11	P	0.000244	11	P	0.000244	11	P	0.000244	11	P	0.000244	11	P	0.000244	11	P	0.000244	11	P	0.000244	11	12
201435_s_at	12.1089	12.2808	11.9837	11.8924	11.8952	11.9008	9.26398	8.92366	9.02979	11.9811	11.9299	11.7625	P	0.000244	11	P	0.000244	11	P	0.000244	11	P	0.000244	11	P	0.000244	11	P	0.000244	11	P	0.000244	11	P	0.00292969	11	P	0.00195313	11	P	0.000244	11	P	0.000244	11	P	0.000244	11	12
201436_at	9.57639	9.75396	9.92198	10.2197	9.568	9.83345	2.5763	5.9805	5.93455	9.43649	9.09238	9.49519	P	0.000732	11	P	0.000244	11	P	0.000244	11	P	0.000732	11	P	0.000732	11	P	0.000732	11	A	0.5	11	A	0.334473	11	A	0.171387	11	P	0.000244	11	P	0.00195313	11	P	0.000244	11	9
201437_s_at	12.1157	11.9158	12.0512	11.2923	11.3298	11.1628	9.47448	9.58516	9.04424	11.9665	11.8612	12.0089	P	0.000244	11	P	0.000244	11	P	0.000244	11	P	0.000732	11	P	0.000244	11	P	0.000244	11	P	0.0012207	11	P	0.00195313	11	P	0.00195313	11	P	0.000244	11	P	0.000244	11	P	0.000244	11	12
201438_at	15.3267	15.5108	15.3631	15.4316	15.6361	15.5702	16.8686	16.8437	16.3796	16.0944	15.6735	16.2606	P	0.000244	11	P	0.000244	11	P	0.000244	11	P	0.000244	11	P	0.000244	11	P	0.000244	11	P	0.000244	11	P	0.000244	11	P	0.000244	11	P	0.000244	11	P	0.000244	11	P	0.000244	11	12
201439_at	8.82037	8.84134	8.98605	8.8193	8.68367	8.75544	10.5656	10.1136	10.0693	9.19826	9.11951	9.02724	P	0.000244	11	P	0.000244	11	P	0.000244	11	P	0.000244	11	P	0.000244	11	P	0.000244	11	P	0.000244	11	P	0.000244	11	P	0.000244	11	P	0.000244	11	P	0.000244	11	P	0.000732	11	12
201441_at	13.2201	12.9946	12.8675	13.1936	13.1372	13.0521	14.732	14.6656	14.4121	13.1123	13.915	13.3332	P	0.000244	11	P	0.000244	11	P	0.000244	11	P	0.000244	11	P	0.000244	11	P	0.000244	11	P	0.000244	11	P	0.000244	11	P	0.000244	11	P	0.000244	11	P	0.000244	11	P	0.000244	11	12
201446_s_at	9.3447	9.20105	9.31981	9.61175	9.33613	9.60245	5.58674	6.30468	6.93079	9.5726	7.39072	9.20937	P	0.00292969	11	P	0.00585938	11	P	0.00585938	11	P	0.00195313	11	P	0.00292969	11	P	0.00292969	11	A	0.665527	11	A	0.696289	11	A	0.5	11	P	0.0107422	11	A	0.111572	11	P	0.0141602	11	8
201447_at	9.40382	9.87067	9.69857	9.60742	9.54843	9.65804	6.27825	4.45597	4.85312	9.8762	8.01746	9.64574	P	0.000732	11	P	0.000244	11	P	0.000732	11	P	0.000244	11	P	0.000244	11	P	0.000732	11	A	0.398926	11	A	0.303711	11	A	0.525391	11	P	0.000732	11	P	0.00195313	11	P	0.000244	11	9
201448_at	11.4126	11.4697	11.8989	11.6677	11.6972	11.7987	6.87774	6.22473	6.67665	11.7357	9.59869	11.943	P	0.000244	11	P	0.000244	11	P	0.000244	11	P	0.000244	11	P	0.000244	11	P	0.000244	11	P	0.00805664	11	A	0.366211	11	A	0.111572	11	P	0.000244	11	P	0.000732	11	P	0.000244	11	10
201449_at	9.09276	9.60641	9.83255	9.7317	9.47256	9.43678	6.85034	5.81927	5.78141	9.67996	7.62921	9.68982	P	0.000244	11	P	0.000244	11	P	0.000244	11	P	0.000244	11	P	0.000244	11	P	0.000244	11	A	0.219482	11	A	0.466064	11	M	0.0534668	11	P	0.000244	11	P	0.0012207	11	P	0.000244	11	9
201450_s_at	10.0706	9.89261	10.0741	10.3557	10.6558	10.3653	5.10948	5.10843	4.5743	10.1314	8.2419	10.5351	P	0.000244	11	P	0.000244	11	P	0.000244	11	P	0.000244	11	P	0.000244	11	P	0.000244	11	A	0.219482	11	A	0.601074	11	A	0.432373	11	P	0.000244	11	P	0.0012207	11	P	0.000244	11	9
201456_s_at	11.0484	10.9854	11.0256	10.7695	10.8819	10.807	8.5481	8.09755	8.97463	10.7776	11.0781	10.6493	P	0.000244	11	P	0.000244	11	P	0.000244	11	P	0.000244	11	P	0.000244	11	P	0.000244	11	P	0.000244	11	P	0.000244	11	P	0.000244	11	P	0.000244	11	P	0.000244	11	P	0.000244	11	12
201458_s_at	12.1851	12.0813	12.1535	11.8058	11.8545	11.8478	8.86179	9.6562	10.1301	12.0692	12.1011	12.115	P	0.000244	11	P	0.000244	11	P	0.000244	11	P	0.000244	11	P	0.000244	11	P	0.000244	11	P	0.000244	11	P	0.0012207	11	P	0.000244	11	P	0.000244	11	P	0.000244	11	P	0.000244	11	12
201460_at	10.7617	10.2674	10.2283	10.012	9.91192	9.22588	11.9785	11.4328	11.551	10.8782	11.0653	10.5406	P	0.00415039	11	P	0.00195313	11	P	0.00195313	11	P	0.0185547	11	P	0.00415039	11	P	0.0185547	11	P	0.00292969	11	P	0.00585938	11	P	0.00195313	11	P	0.00292969	11	P	0.00195313	11	P	0.00195313	11	12
201461_s_at	8.03565	7.835	7.68562	7.2065	6.87902	6.87185	9.23132	9.17755	9.05909	8.06467	8.76182	7.34763	P	0.0107422	11	P	0.0141602	11	P	0.00805664	11	P	0.0107422	11	P	0.00805664	11	P	0.00585938	11	P	0.00585938	11	P	0.00292969	11	P	0.00195313	11	P	0.00292969	11	P	0.00415039	11	A	0.111572	11	11
201463_s_at	13.0484	13.2096	13.0706	12.9214	12.9727	12.9465	14.7367	14.5414	14.4575	13.1694	13.7521	13.0345	P	0.000244	11	P	0.000244	11	P	0.000244	11	P	0.000244	11	P	0.000244	11	P	0.000244	11	P	0.000244	11	P	0.000244	11	P	0.000244	11	P	0.000244	11	P	0.000244	11	P	0.000244	11	12
201465_s_at	8.94303	9.45184	8.86082	10.3826	10.1207	9.79655	9.21199	9.2769	8.71109	8.66063	9.36723	8.61213	A	0.0805664	11	A	0.149658	11	P	0.0461426	11	P	0.00292969	11	P	0.0107422	11	P	0.0107422	11	A	0.27417	11	A	0.27417	11	A	0.398926	11	A	0.303711	11	A	0.149658	11	A	0.303711	11	4
201466_s_at	11.6109	12.0927	11.9553	12.4456	12.1297	12.2325	10.014	10.741	11.0083	11.8608	12.5419	11.9116	P	0.000244	11	P	0.000244	11	P	0.000244	11	P	0.000244	11	P	0.000244	11	P	0.000244	11	P	0.000244	11	P	0.000732	11	P	0.000732	11	P	0.000244	11	P	0.000732	11	P	0.000244	11	12
201467_s_at	12.9834	13.1046	12.8559	11.7208	11.7035	11.6852	14.1946	14.1737	14.0111	12.8831	13.4948	13.4798	P	0.000244	11	P	0.000244	11	P	0.000244	11	P	0.000244	11	P	0.000244	11	P	0.000244	11	P	0.000244	11	P	0.000244	11	P	0.000244	11	P	0.000244	11	P	0.000244	11	P	0.000244	11	12
201468_s_at	13.9161	13.931	13.8289	12.9764	13.1721	13.2547	13.9051	14.1997	14.4661	13.6552	14.2676	14.5875	P	0.000244	11	P	0.000244	11	P	0.000244	11	P	0.000244	11	P	0.000244	11	P	0.000244	11	P	0.000244	11	P	0.000244	11	P	0.000244	11	P	0.000244	11	P	0.000244	11	P	0.000244	11	12
201469_s_at	7.69715	8.20537	8.56588	7.87293	7.91026	8.31849	10.0648	9.62303	9.09328	8.24315	7.17383	7.46728	P	0.00292969	11	P	0.00195313	11	P	0.000244	11	P	0.000244	11	P	0.000244	11	P	0.000244	11	P	0.0012207	11	P	0.000732	11	P	0.000244	11	P	0.0107422	11	P	0.0461426	11	P	0.00585938	11	12
201470_at	14.4002	14.4093	14.2287	14.2985	14.1899	14.2406	15.8842	15.8748	15.6844	14.7026	15.4029	14.6181	P	0.000244	11	P	0.000244	11	P	0.000244	11	P	0.000244	11	P	0.000244	11	P	0.000244	11	P	0.000244	11	P	0.000244	11	P	0.000244	11	P	0.000244	11	P	0.000244	11	P	0.000244	11	12
201471_s_at	13.1321	12.9087	12.7928	12.7673	12.9758	12.8862	14.9646	14.8488	14.6261	13.4357	14.2783	13.3452	P	0.000244	11	P	0.000244	11	P	0.000244	11	P	0.000244	11	P	0.000244	11	P	0.000244	11	P	0.000244	11	P	0.000244	11	P	0.000244	11	P	0.000244	11	P	0.000244	11	P	0.000244	11	12
201472_at	12.5852	12.5013	12.3472	12.52	12.2985	12.3351	9.97047	9.22667	9.59311	12.4681	12.3505	12.5168	P	0.000244	11	P	0.000244	11	P	0.000244	11	P	0.000244	11	P	0.000244	11	P	0.000244	11	P	0.000244	11	P	0.0012207	11	P	0.000244	11	P	0.000244	11	P	0.000244	11	P	0.000244	11	12
201473_at	9.52978	9.10741	8.68201	8.46728	8.61601	8.94434	10.2381	10.4139	10.3243	9.1087	9.10056	9.16025	P	0.0012207	11	P	0.000732	11	P	0.000732	11	P	0.0012207	11	P	0.000732	11	P	0.0012207	11	P	0.000244	11	P	0.000732	11	P	0.000244	11	P	0.000244	11	P	0.000732	11	P	0.0107422	11	12
201475_x_at	11.3845	11.531	11.7143	11.1508	11.2461	11.0741	12.4294	12.236	12.1738	11.1056	12.2416	11.3361	P	0.000244	11	P	0.000244	11	P	0.000244	11	P	0.000244	11	P	0.000244	11	P	0.000244	11	P	0.000244	11	P	0.000244	11	P	0.000244	11	P	0.000244	11	P	0.000244	11	P	0.000244	11	12
201478_s_at	10.3121	10.7102	10.8496	11.149	10.9591	10.8381	9.0794	10.1023	9.97905	10.5374	10.8885	10.2205	P	0.00195313	11	P	0.000732	11	P	0.000732	11	P	0.000732	11	P	0.000732	11	P	0.000732	11	P	0.0107422	11	P	0.00415039	11	P	0.000732	11	P	0.000732	11	P	0.000732	11	P	0.000732	11	12
201480_s_at	10.1011	10.1764	9.99837	9.68845	10.0909	9.95346	11.3239	11.2675	11.1127	10.2208	10.7713	10.0757	P	0.000732	11	P	0.000732	11	P	0.0012207	11	P	0.000732	11	P	0.0012207	11	P	0.000732	11	P	0.000732	11	P	0.0012207	11	P	0.000732	11	P	0.000732	11	P	0.00195313	11	P	0.00195313	11	12
201482_at	12.4248	12.2704	12.3678	11.0018	11.3416	11.2393	14.609	14.6974	14.374	11.5229	12.9823	12.0179	P	0.0012207	11	P	0.0012207	11	P	0.00195313	11	P	0.00195313	11	P	0.00195313	11	P	0.00292969	11	P	0.000732	11	P	0.000732	11	P	0.000732	11	P	0.00292969	11	P	0.0012207	11	P	0.00195313	11	12
201483_s_at	11.359	11.1129	10.9728	11.1448	11.0985	11.1551	12.724	12.7282	12.6196	11.2061	11.8948	10.9304	P	0.000244	11	P	0.000732	11	P	0.000244	11	P	0.000244	11	P	0.000732	11	P	0.000732	11	P	0.000732	11	P	0.000732	11	P	0.000732	11	P	0.000732	11	P	0.000244	11	P	0.0012207	11	12
201484_at	9.31166	9.48916	9.24873	8.96563	9.06891	9.04935	11.1993	10.6947	10.75	9.63864	9.44465	9.14413	P	0.00292969	11	P	0.00415039	11	P	0.00195313	11	P	0.0012207	11	P	0.00805664	11	P	0.00805664	11	P	0.00292969	11	P	0.00292969	11	P	0.00805664	11	P	0.0107422	11	P	0.00585938	11	P	0.0107422	11	12
201485_s_at	12.0608	12.0116	12.0845	12.2939	12.6726	12.694	8.94421	8.87349	9.13908	11.7399	11.5325	11.8662	P	0.000244	11	P	0.000244	11	P	0.000244	11	P	0.000244	11	P	0.000244	11	P	0.000244	11	M	0.0561523	11	P	0.0141602	11	P	0.0461426	11	P	0.000244	11	P	0.000244	11	P	0.000244	11	11
201486_at	13.3182	13.3151	13.3	13.3225	13.5677	13.5254	10.2805	10.3965	10.6288	13.0824	12.9588	13.2798	P	0.000244	11	P	0.000732	11	P	0.000732	11	P	0.000732	11	P	0.000732	11	P	0.000732	11	P	0.0012207	11	P	0.000244	11	P	0.0012207	11	P	0.000732	11	P	0.000732	11	P	0.000732	11	12
201489_at	12.3665	11.8715	11.9942	11.8245	11.2413	11.6121	13.6216	13.5981	13.5506	12.4118	13.4987	11.6181	P	0.000244	11	P	0.000244	11	P	0.000244	11	P	0.000244	11	P	0.000244	11	P	0.0012207	11	P	0.000244	11	P	0.000244	11	P	0.000244	11	P	0.000244	11	P	0.000244	11	P	0.000244	11	12
201492_s_at	15.4829	15.5391	15.3858	15.4766	15.6566	15.5662	16.9669	16.9157	16.4494	16.0403	16.6773	16.2094	P	0.000244	11	P	0.000244	11	P	0.000244	11	P	0.000244	11	P	0.000244	11	P	0.000244	11	P	0.000244	11	P	0.000244	11	P	0.000244	11	P	0.000244	11	P	0.000244	11	P	0.000244	11	12
201493_s_at	11.3985	11.3189	11.3384	10.9168	11.1169	11.095	7.83293	7.95798	7.89533	11.1376	10.9617	11.2286	P	0.000732	11	P	0.000732	11	P	0.000732	11	P	0.000732	11	P	0.000732	11	P	0.000732	11	P	0.0185547	11	P	0.0185547	11	A	0.067627	11	P	0.000732	11	P	0.000732	11	P	0.0012207	11	11
201494_at	12.0108	11.9168	11.9534	11.9046	12.1714	12.2613	13.5198	13.4648	13.5899	11.8651	12.4274	12.1503	P	0.000732	11	P	0.000732	11	P	0.000732	11	P	0.0012207	11	P	0.000732	11	P	0.0012207	11	P	0.000732	11	P	0.000732	11	P	0.000732	11	P	0.00195313	11	P	0.000732	11	P	0.000244	11	12
201498_at	11.2975	11.506	11.3671	11.0871	11.3703	11.4101	8.45793	9.36919	9.93772	11.4342	11.4233	11.5192	P	0.000244	11	P	0.000244	11	P	0.000244	11	P	0.000244	11	P	0.000244	11	P	0.000244	11	P	0.0461426	11	P	0.00415039	11	P	0.00585938	11	P	0.000244	11	P	0.000244	11	P	0.000244	11	12
201499_s_at	10.7846	11.1066	11.0977	11.0596	11.0794	10.9464	9.30216	9.67483	10.5844	11.0315	10.9418	11.0879	P	0.0302734	11	P	0.0185547	11	P	0.00805664	11	P	0.00805664	11	P	0.0107422	11	P	0.0239258	11	A	0.219482	11	A	0.149658	11	A	0.0952148	11	P	0.0461426	11	M	0.0561523	11	A	0.067627	11	7
201500_s_at	11.4703	11.5172	11.4846	11.0241	10.9522	11.0533	13.1553	12.6535	12.5612	11.8152	12.387	11.6409	P	0.0012207	11	P	0.0012207	11	P	0.0012207	11	P	0.00292969	11	P	0.00292969	11	P	0.00195313	11	P	0.000244	11	P	0.000244	11	P	0.000244	11	P	0.0012207	11	P	0.000732	11	P	0.0012207	11	12
201501_s_at	11.5407	11.3129	11.2933	11.3827	11.5266	11.4519	8.63672	9.15402	9.40247	11.1666	11.3468	11.2015	P	0.000244	11	P	0.000244	11	P	0.000244	11	P	0.000244	11	P	0.000244	11	P	0.000244	11	P	0.0012207	11	P	0.000244	11	P	0.000244	11	P	0.000244	11	P	0.000244	11	P	0.000244	11	12
201502_s_at	12.7081	12.5183	12.4596	11.9775	11.9243	11.7322	13.1648	13.137	12.958	12.5997	13.2852	12.1707	P	0.000244	11	P	0.000244	11	P	0.000244	11	P	0.000244	11	P	0.000244	11	P	0.000244	11	P	0.000244	11	P	0.000244	11	P	0.000244	11	P	0.000244	11	P	0.000244	11	P	0.000244	11	12
201503_at	12.738	12.5583	12.4895	12.6088	12.5528	12.5297	10.219	11.3374	11.8508	12.6366	13.3334	12.5756	P	0.000244	11	P	0.000244	11	P	0.000244	11	P	0.000244	11	P	0.000244	11	P	0.000244	11	P	0.000244	11	P	0.000244	11	P	0.000244	11	P	0.000244	11	P	0.000244	11	P	0.000244	11	12
201505_at	13.3064	13.5504	13.5739	13.9911	13.9171	13.9293	11.8254	12.4876	12.9164	13.4399	12.5086	13.2946	P	0.000244	11	P	0.000244	11	P	0.000244	11	P	0.000244	11	P	0.000244	11	P	0.000244	11	P	0.000244	11	P	0.000244	11	P	0.000244	11	P	0.000244	11	P	0.000244	11	P	0.000244	11	12
201508_at	13.1236	12.7109	12.7163	11.1665	11.6594	11.8552	15.4081	15.3068	14.8765	12.5327	13.0875	12.6265	P	0.000244	11	P	0.000732	11	P	0.000732	11	P	0.0012207	11	P	0.000244	11	P	0.000244	11	P	0.000732	11	P	0.000732	11	P	0.000244	11	P	0.0012207	11	P	0.000732	11	P	0.000732	11	12
201511_at	10.383	10.5784	10.3745	10.3276	10.325	10.1665	11.8824	11.7015	11.5847	10.4068	11.096	10.264	P	0.00585938	11	P	0.00805664	11	P	0.00415039	11	P	0.00415039	11	P	0.0107422	11	P	0.00805664	11	P	0.00415039	11	P	0.00415039	11	P	0.00195313	11	P	0.0107422	11	P	0.00415039	11	P	0.0141602	11	12
201514_s_at	9.27904	9.87951	9.75178	9.97505	10.0564	9.79957	8.77554	8.22411	6.68821	8.92455	9.41527	8.80067	P	0.0185547	11	P	0.0185547	11	P	0.0185547	11	P	0.00805664	11	P	0.0141602	11	P	0.0185547	11	A	0.149658	11	A	0.27417	11	A	0.398926	11	P	0.0185547	11	P	0.0185547	11	P	0.0185547	11	9
201515_s_at	11.6717	11.6487	11.6638	11.8646	11.7343	11.7211	9.72546	10.3933	10.7612	11.7859	11.7945	11.563	P	0.000732	11	P	0.000732	11	P	0.000732	11	P	0.000244	11	P	0.000244	11	P	0.000244	11	P	0.00292969	11	P	0.000732	11	P	0.000732	11	P	0.000244	11	P	0.000244	11	P	0.000244	11	12
201516_at	11.7294	11.6961	11.3218	11.2191	11.3234	11.3245	12.9342	12.5495	12.502	11.6372	12.2966	11.1945	P	0.000732	11	P	0.000732	11	P	0.000244	11	P	0.000732	11	P	0.0012207	11	P	0.0012207	11	P	0.000732	11	P	0.000732	11	P	0.000732	11	P	0.0012207	11	P	0.000732	11	P	0.00195313	11	12
201517_at	11.24	11.4569	11.406	11.855	11.8978	11.9048	9.05439	10.0416	10.0882	10.8448	10.8954	11.0135	P	0.000244	11	P	0.000244	11	P	0.000244	11	P	0.000244	11	P	0.000244	11	P	0.000244	11	P	0.00195313	11	P	0.000244	11	P	0.000244	11	P	0.000244	11	P	0.000244	11	P	0.000732	11	12
201518_at	11.4607	11.5192	11.5701	11.9188	11.8079	11.8068	9.44828	9.9837	10.472	11.4148	11.2644	11.3726	P	0.000244	11	P	0.000244	11	P	0.000244	11	P	0.000244	11	P	0.000244	11	P	0.000244	11	P	0.000244	11	P	0.000244	11	P	0.000244	11	P	0.000244	11	P	0.000732	11	P	0.000244	11	12
201519_at	11.218	11.1047	11.2777	11.0556	11.2312	11.3818	8.61693	8.53405	9.12281	11.2746	11.5118	11.2137	P	0.000244	11	P	0.000244	11	P	0.000244	11	P	0.000244	11	P	0.000244	11	P	0.000244	11	P	0.00292969	11	P	0.000244	11	P	0.0012207	11	P	0.000244	11	P	0.000244	11	P	0.000244	11	12
201522_x_at	11.5477	11.1729	11.2153	11.6896	11.9612	11.8779	13.1693	13.0892	12.8616	11.7129	12.3551	11.6828	P	0.000244	11	P	0.000732	11	P	0.000732	11	P	0.000732	11	P	0.000244	11	P	0.000244	11	P	0.000244	11	P	0.000244	11	P	0.000732	11	P	0.000732	11	P	0.000244	11	P	0.000732	11	12
201523_x_at	11.0132	11.0815	10.9249	11.4058	11.2095	11.0336	9.664	9.65661	9.62417	11.0476	11.3534	10.8957	P	0.000732	11	P	0.000244	11	P	0.0012207	11	P	0.000244	11	P	0.000732	11	P	0.000732	11	P	0.0107422	11	M	0.0561523	11	P	0.0302734	11	P	0.000244	11	P	0.0012207	11	P	0.000244	11	11
201525_at	7.64737	8.90184	8.94059	7.85072	8.15456	7.80357	10.1526	9.88352	9.98959	9.28104	8.35331	9.73375	P	0.0239258	11	P	0.00195313	11	P	0.00292969	11	P	0.0185547	11	P	0.0141602	11	P	0.0141602	11	P	0.00415039	11	P	0.00415039	11	P	0.00195313	11	P	0.00585938	11	P	0.00415039	11	P	0.00195313	11	12
201526_at	10.5535	10.4248	10.1341	10.9268	10.7986	10.4985	12.8604	12.7781	11.8978	10.6601	11.2826	11.0469	P	0.0141602	11	P	0.0239258	11	M	0.0561523	11	P	0.0302734	11	P	0.0239258	11	P	0.0375977	11	P	0.00415039	11	P	0.00805664	11	P	0.0185547	11	P	0.0461426	11	P	0.0375977	11	A	0.067627	11	10
201527_at	12.2034	11.8725	11.831	12.224	12.3364	12.0888	13.3641	13.3517	13.2316	12.6429	12.9012	12.4009	P	0.000244	11	P	0.000244	11	P	0.000244	11	P	0.000244	11	P	0.000244	11	P	0.000244	11	P	0.000244	11	P	0.000244	11	P	0.000244	11	P	0.000244	11	P	0.000244	11	P	0.000244	11	12
201528_at	10.7594	10.511	10.9042	10.9995	10.8282	10.8635	12.0753	12.0014	12.4776	10.6509	11.1277	10.8941	P	0.000244	11	P	0.000244	11	P	0.000244	11	P	0.000244	11	P	0.000244	11	P	0.000244	11	P	0.000244	11	P	0.000244	11	P	0.000244	11	P	0.000244	11	P	0.000244	11	P	0.000244	11	12
201530_x_at	14.5428	14.4393	14.4419	14.7002	14.6584	14.5798	15.9427	15.8046	15.588	14.5503	15.0234	14.4256	P	0.000732	11	P	0.000732	11	P	0.000244	11	P	0.000244	11	P	0.000244	11	P	0.000732	11	P	0.000732	11	P	0.000732	11	P	0.000732	11	P	0.0012207	11	P	0.000732	11	P	0.000732	11	12
201531_at	9.56227	8.88957	9.0298	8.36723	9.27833	9.08013	11.6881	11.292	11.283	9.42906	10.5978	9.32301	P	0.0107422	11	P	0.0185547	11	P	0.0239258	11	P	0.0239258	11	P	0.0461426	11	P	0.0375977	11	P	0.00585938	11	P	0.0107422	11	P	0.00585938	11	P	0.0302734	11	P	0.00805664	11	P	0.0185547	11	12
201532_at	13.0339	13.135	12.8855	13.0232	12.8302	12.7954	10.9356	9.52793	9.78498	13.1061	13.4018	12.9884	P	0.000732	11	P	0.000732	11	P	0.000732	11	P	0.000732	11	P	0.0012207	11	P	0.000732	11	P	0.0107422	11	P	0.0107422	11	P	0.00805664	11	P	0.000732	11	P	0.000732	11	P	0.000732	11	12
201534_s_at	11.936	11.4462	11.3833	11.3335	11.7033	11.5585	6.62736	7.89788	7.85507	11.9349	11.0463	11.5608	P	0.0012207	11	P	0.000732	11	P	0.000244	11	P	0.00195313	11	P	0.000732	11	P	0.000732	11	P	0.0239258	11	P	0.000732	11	P	0.00805664	11	P	0.000732	11	P	0.000732	11	P	0.000732	11	12
201535_at	11.0977	10.8484	10.8106	10.337	10.9376	10.9399	8.31585	7.66749	8.23296	11.1196	10.7523	11.2938	P	0.000244	11	P	0.000244	11	P	0.000244	11	P	0.000244	11	P	0.000244	11	P	0.000244	11	P	0.00415039	11	P	0.0375977	11	P	0.000244	11	P	0.000244	11	P	0.000244	11	P	0.000244	11	12
201541_s_at	11.9297	11.7037	11.6149	12.1031	11.9476	11.9601	13.3086	13.1099	12.8374	11.8874	12.4271	12.1063	P	0.000244	11	P	0.000244	11	P	0.000244	11	P	0.000244	11	P	0.000244	11	P	0.000244	11	P	0.000244	11	P	0.000244	11	P	0.000244	11	P	0.000244	11	P	0.000244	11	P	0.000244	11	12
201542_at	12.7269	12.5787	12.5355	12.4881	12.7979	12.8456	11.0094	11.7682	12.1097	12.5356	12.621	12.5033	P	0.000244	11	P	0.000244	11	P	0.000244	11	P	0.000244	11	P	0.000244	11	P	0.000244	11	P	0.000244	11	P	0.000244	11	P	0.000244	11	P	0.000244	11	P	0.000244	11	P	0.000244	11	12
201543_s_at	11.341	11.1951	11.0623	11.3449	11.1063	11.0799	12.5832	12.5192	12.3515	11.5171	12.1845	11.5736	P	0.000732	11	P	0.000732	11	P	0.000732	11	P	0.000732	11	P	0.000732	11	P	0.000732	11	P	0.000732	11	P	0.000732	11	P	0.000732	11	P	0.0012207	11	P	0.000732	11	P	0.000732	11	12
201546_at	12.4225	12.3475	12.3857	12.3841	12.324	12.2916	9.30767	9.60371	10.5316	12.1243	12.0961	12.1032	P	0.000244	11	P	0.000244	11	P	0.000244	11	P	0.000244	11	P	0.000244	11	P	0.000244	11	P	0.00195313	11	P	0.00415039	11	P	0.00195313	11	P	0.000244	11	P	0.000244	11	P	0.000244	11	12
201550_x_at	15.3623	15.3513	15.1999	15.3013	15.5075	15.4101	16.9752	16.8567	16.3902	15.445	16.2032	15.592	P	0.000244	11	P	0.000244	11	P	0.000244	11	P	0.000244	11	P	0.000244	11	P	0.000244	11	P	0.000244	11	P	0.000244	11	P	0.000244	11	P	0.000244	11	P	0.000244	11	P	0.000244	11	12
201552_at	12.695	12.9844	12.7983	13.2137	13.4148	13.442	14.617	14.2921	14.3365	12.4619	12.4312	12.2457	P	0.000244	11	P	0.000244	11	P	0.000244	11	P	0.000244	11	P	0.000244	11	P	0.000732	11	P	0.000244	11	P	0.000244	11	P	0.000244	11	P	0.000244	11	P	0.000244	11	P	0.000244	11	12
201553_s_at	14.1582	14.2365	14.0679	14.2358	14.4287	14.5009	15.9267	15.912	15.6133	14.4358	14.639	14.3971	P	0.000244	11	P	0.000244	11	P	0.000244	11	P	0.000244	11	P	0.000244	11	P	0.000244	11	P	0.000244	11	P	0.000244	11	P	0.000244	11	P	0.000244	11	P	0.000244	11	P	0.000244	11	12
201556_s_at	6.62065	6.52299	6.38752	6.28298	6.21627	5.06629	8.79501	8.87273	8.27951	7.26544	7.73423	7.17767	P	0.0302734	11	P	0.0107422	11	P	0.0185547	11	P	0.00585938	11	P	0.0078125	11	A	0.246094	11	P	0.00195313	11	P	0.00292969	11	P	0.000732	11	P	0.00585938	11	P	0.0290527	11	A	0.129639	11	10
201558_at	11.0793	11.3076	11.1129	11.3435	11.1628	11.1266	12.4346	12.5	12.0974	11.3924	11.9756	11.3138	P	0.000244	11	P	0.000732	11	P	0.000732	11	P	0.000244	11	P	0.000732	11	P	0.000244	11	P	0.000732	11	P	0.000244	11	P	0.000244	11	P	0.000244	11	P	0.000244	11	P	0.000244	11	12
201559_s_at	9.53725	9.33365	9.45605	10.0317	10.5954	10.5272	8.22911	8.66781	8.77256	9.31764	9.27287	9.10029	P	0.000244	11	P	0.000244	11	P	0.000244	11	P	0.000244	11	P	0.000244	11	P	0.000244	11	P	0.00585938	11	P	0.00195313	11	P	0.00195313	11	P	0.000244	11	P	0.000244	11	P	0.000244	11	12
201560_at	14.5141	14.1471	14.215	13.9819	14.2081	14.1866	11.2083	10.926	11.3642	14.4447	14.3407	14.2535	P	0.000244	11	P	0.000244	11	P	0.000244	11	P	0.000244	11	P	0.000244	11	P	0.000244	11	P	0.000244	11	P	0.000244	11	P	0.000244	11	P	0.000244	11	P	0.000244	11	P	0.000244	11	12
201561_s_at	10.6466	10.7163	10.9608	10.2101	10.6633	10.408	12.3693	12.1911	12.2293	10.6213	10.6606	10.5322	P	0.0012207	11	P	0.000732	11	P	0.0012207	11	P	0.00195313	11	P	0.00195313	11	P	0.0012207	11	P	0.0012207	11	P	0.000732	11	P	0.000732	11	P	0.00292969	11	P	0.00195313	11	P	0.00415039	11	12
201564_s_at	9.90194	9.61771	9.90602	9.79913	9.50235	9.35803	10.6589	10.8974	10.2674	10.1288	10.3416	9.34577	P	0.000244	11	P	0.000244	11	P	0.000732	11	P	0.000244	11	P	0.000732	11	P	0.0012207	11	P	0.000244	11	P	0.000244	11	P	0.000244	11	P	0.000732	11	P	0.000244	11	P	0.000732	11	12
201567_s_at	12.2797	12.2971	12.352	11.8448	12.0536	12.1069	8.62507	7.61686	8.17735	12.1179	10.491	11.9818	P	0.000244	11	P	0.000244	11	P	0.000244	11	P	0.000244	11	P	0.000244	11	P	0.000244	11	P	0.00561523	11	P	0.0012207	11	P	0.00292969	11	P	0.000244	11	P	0.000244	11	P	0.000244	11	12
201568_at	13.7014	13.5091	13.2959	13.8827	13.8126	13.7651	15.1155	14.9566	14.7737	13.4176	14.1414	13.6094	P	0.000244	11	P	0.000732	11	P	0.000244	11	P	0.000244	11	P	0.000732	11	P	0.000244	11	P	0.000244	11	P	0.000732	11	P	0.000244	11	P	0.000244	11	P	0.000244	11	P	0.000732	11	12
201572_x_at	11.6096	11.4439	11.4698	11.3685	11.3357	11.3103	12.9177	12.7572	12.7899	11.7454	11.9429	11.3359	P	0.000244	11	P	0.000244	11	P	0.000244	11	P	0.000244	11	P	0.000244	11	P	0.000244	11	P	0.000244	11	P	0.000732	11	P	0.000244	11	P	0.000244	11	P	0.000244	11	P	0.000244	11	12
201573_s_at	11.755	11.643	11.5378	11.8032	11.8582	11.7066	9.09033	9.61648	9.92741	11.7598	11.6099	11.6486	P	0.000244	11	P	0.000244	11	P	0.000244	11	P	0.000244	11	P	0.000244	11	P	0.000244	11	P	0.00195313	11	P	0.0012207	11	P	0.0012207	11	P	0.000244	11	P	0.000244	11	P	0.000244	11	12
201574_at	12.5492	12.4004	12.3988	12.5902	12.4727	12.5734	9.48526	9.74188	10.2149	12.2107	12.407	12.1305	P	0.000244	11	P	0.000244	11	P	0.000244	11	P	0.000244	11	P	0.000244	11	P	0.000244	11	P	0.00415039	11	P	0.00415039	11	P	0.00585938	11	P	0.000244	11	P	0.00805664	11	P	0.000244	11	12
201576_s_at	11.8517	11.4302	11.6322	11.8181	12.0392	12.0337	13.9844	13.8111	13.5739	11.4358	11.8947	10.9874	P	0.000244	11	P	0.000732	11	P	0.000732	11	P	0.000732	11	P	0.000732	11	P	0.000732	11	P	0.000244	11	P	0.000244	11	P	0.000244	11	P	0.000732	11	P	0.000732	11	P	0.0012207	11	12
201579_at	12.1988	12.4954	12.4744	12.8814	13.1712	13.0126	11.2379	11.901	12.0549	12.4792	12.0745	12.8931	P	0.000244	11	P	0.000244	11	P	0.000244	11	P	0.000244	11	P	0.000244	11	P	0.000244	11	P	0.00195313	11	P	0.000732	11	P	0.000732	11	P	0.000244	11	P	0.000244	11	P	0.000244	11	12
201581_at	12.1002	12.4177	12.3756	11.9159	12.1958	12.211	8.63301	8.15852	8.19123	12.552	11.6803	12.6031	P	0.000244	11	P	0.000244	11	P	0.000244	11	P	0.000244	11	P	0.000244	11	P	0.000244	11	P	0.000732	11	P	0.0239258	11	P	0.000244	11	P	0.000244	11	P	0.000244	11	P	0.000244	11	12
201582_at	8.84977	8.66264	9.11785	8.98593	9.16653	9.2589	8.02432	7.65894	8.24216	8.85351	9.3172	8.9062	P	0.000244	11	P	0.000732	11	P	0.000732	11	P	0.000244	11	P	0.000732	11	P	0.000732	11	P	0.0461426	11	P	0.0141602	11	P	0.000244	11	P	0.0012207	11	P	0.000244	11	P	0.000732	11	12
201587_s_at	12.16	11.8621	11.8598	12.5312	12.4388	12.4819	13.6217	13.7526	13.6064	11.6074	12.7114	11.3434	P	0.000244	11	P	0.000244	11	P	0.000244	11	P	0.000244	11	P	0.000244	11	P	0.000244	11	P	0.000244	11	P	0.000244	11	P	0.000244	11	P	0.000244	11	P	0.000244	11	P	0.000244	11	12
201589_at	11.285	11.5023	11.4498	11.6708	11.3326	11.3122	9.91654	10.4077	10.9029	11.0583	11.0731	11.2744	P	0.000244	11	P	0.000244	11	P	0.000244	11	P	0.000244	11	P	0.000244	11	P	0.000244	11	P	0.000244	11	P	0.000244	11	P	0.000244	11	P	0.000244	11	P	0.000244	11	P	0.000244	11	12
201591_s_at	10.9361	11.3449	11.4985	11.6911	11.7618	11.5587	13.0914	12.7423	12.7675	11.7832	11.3876	11.8597	P	0.000244	11	P	0.000244	11	P	0.000244	11	P	0.000732	11	P	0.000732	11	P	0.000732	11	P	0.000732	11	P	0.000244	11	P	0.000244	11	P	0.000732	11	P	0.00195313	11	P	0.000244	11	12
201593_s_at	12.0928	11.8592	11.6389	12.063	11.9332	11.9269	8.37993	7.15714	7.00833	11.9728	11.2009	11.8503	P	0.000244	11	P	0.000244	11	P	0.000244	11	P	0.000244	11	P	0.000244	11	P	0.000244	11	P	0.0239258	11	A	0.0952148	11	A	0.129639	11	P	0.000244	11	P	0.000244	11	P	0.000244	11	10
201595_s_at	12.438	12.3358	12.2415	12.1614	12.0255	12.1064	9.52684	8.71739	8.78514	12.2885	12.0312	12.3068	P	0.000244	11	P	0.000244	11	P	0.000244	11	P	0.000244	11	P	0.000244	11	P	0.000244	11	P	0.0012207	11	P	0.0185547	11	P	0.00415039	11	P	0.000244	11	P	0.000244	11	P	0.000244	11	12
201597_at	14.6098	14.4516	14.332	14.4218	14.3499	14.2992	15.8653	15.9785	15.5834	14.789	15.286	14.9475	P	0.000244	11	P	0.000244	11	P	0.000244	11	P	0.000244	11	P	0.000244	11	P	0.000244	11	P	0.000244	11	P	0.000244	11	P	0.000244	11	P	0.000244	11	P	0.000244	11	P	0.000244	11	12
201598_s_at	9.59366	9.46081	9.22848	8.74054	9.10134	8.99505	10.7347	10.711	11.0009	8.90484	9.37643	9.24382	P	0.00292969	11	P	0.00415039	11	P	0.00415039	11	P	0.00585938	11	P	0.00415039	11	P	0.00585938	11	P	0.00585938	11	P	0.00195313	11	P	0.0185547	11	P	0.0185547	11	P	0.00415039	11	P	0.0302734	11	12
201599_at	14.191	14.0307	14.0176	13.8979	13.7329	13.7144	11.6728	12.0128	12.0753	14.0687	14.3143	14.2349	P	0.000244	11	P	0.000244	11	P	0.000244	11	P	0.000244	11	P	0.000244	11	P	0.000244	11	P	0.000244	11	P	0.000244	11	P	0.000244	11	P	0.000244	11	P	0.000244	11	P	0.000244	11	12
201600_at	13.1686	12.862	12.9957	12.8003	12.4526	12.4374	14.905	14.7398	14.517	13.13	13.8907	12.8435	P	0.000244	11	P	0.000244	11	P	0.000244	11	P	0.000244	11	P	0.000244	11	P	0.000244	11	P	0.000244	11	P	0.000244	11	P	0.000244	11	P	0.000244	11	P	0.000244	11	P	0.000244	11	12
201601_x_at	12.2612	12.143	12.0581	11.187	10.5115	10.5417	14.698	14.4936	14.3189	12.5582	12.8841	12.7601	P	0.000244	11	P	0.000244	11	P	0.000244	11	P	0.000244	11	P	0.000244	11	P	0.000244	11	P	0.000244	11	P	0.000244	11	P	0.000244	11	P	0.000244	11	P	0.000244	11	P	0.000244	11	12
201602_s_at	9.86924	9.50751	9.79278	9.51495	9.39263	9.37444	3.41693	3.99024	3.91785	9.42926	9.04313	9.56139	P	0.000244	11	P	0.000244	11	P	0.000244	11	P	0.000244	11	P	0.000244	11	P	0.000244	11	A	0.625732	11	A	0.780518	11	A	0.798828	11	P	0.000244	11	P	0.00415039	11	P	0.000244	11	9
201603_at	11.8734	11.6806	11.7238	11.7562	11.6727	11.7965	7.86021	7.42731	6.12036	11.0772	10.6922	11.2922	P	0.000244	11	P	0.000244	11	P	0.000244	11	P	0.000244	11	P	0.000244	11	P	0.000244	11	P	0.00195313	11	P	0.0107422	11	P	0.0185547	11	P	0.000244	11	P	0.00195313	11	P	0.000244	11	12
201604_s_at	10.0948	9.80185	10.0066	10.2251	10.0738	10.0229	6.87135	3.7987	5.9705	9.75648	8.57456	9.38114	P	0.000244	11	P	0.000244	11	P	0.000244	11	P	0.000244	11	P	0.000244	11	P	0.000244	11	A	0.0805664	11	A	0.688477	11	A	0.432373	11	P	0.00585938	11	P	0.00292969	11	P	0.0012207	11	9
201605_x_at	9.23026	9.75582	9.66957	9.17142	9.23543	9.07202	12.4652	12.1481	11.92	9.38287	10.1637	9.06793	P	0.0141602	11	P	0.0239258	11	P	0.0141602	11	P	0.0239258	11	P	0.0239258	11	P	0.0107422	11	P	0.00585938	11	P	0.0012207	11	P	0.00195313	11	A	0.0805664	11	A	0.0805664	11	A	0.0805664	11	9
201612_at	11.9588	11.6707	11.5812	12.4269	12.3036	12.1764	13.3998	13.296	13.2333	11.0352	11.9677	11.0574	P	0.000244	11	P	0.000244	11	P	0.000732	11	P	0.000244	11	P	0.000244	11	P	0.000244	11	P	0.000732	11	P	0.000244	11	P	0.000244	11	P	0.000732	11	P	0.000732	11	P	0.000732	11	12
201615_x_at	9.23115	9.73832	9.25822	10.4954	10.7556	10.259	7.30438	7.76153	6.85693	8.87762	9.0641	8.64709	P	0.0012207	11	P	0.0012207	11	P	0.00195313	11	P	0.000732	11	P	0.000244	11	P	0.000732	11	A	0.466064	11	A	0.111572	11	A	0.303711	11	P	0.0141602	11	A	0.111572	11	P	0.0375977	11	8
201616_s_at	11.167	11.3282	11.0139	11.5035	11.9619	11.8233	8.35511	8.31263	8.19501	10.5698	10.6031	10.487	P	0.000732	11	P	0.000732	11	P	0.0012207	11	P	0.000244	11	P	0.000244	11	P	0.000244	11	P	0.0239258	11	A	0.0952148	11	P	0.0461426	11	P	0.0012207	11	P	0.00195313	11	P	0.00292969	11	11
201617_x_at	11.7971	11.7596	11.7696	11.8091	12.4218	12.4342	7.25493	7.02029	7.41906	10.5429	9.87779	9.9807	P	0.000244	11	P	0.000244	11	P	0.000244	11	P	0.000244	11	P	0.000244	11	P	0.000244	11	P	0.00292969	11	P	0.00292969	11	P	0.00292969	11	P	0.000244	11	P	0.000244	11	P	0.000244	11	12
201618_x_at	8.98371	9.26634	9.30876	9.55418	9.09526	9.27995	11.8451	11.4265	11.4024	9.63576	9.5135	8.82047	P	0.000244	11	P	0.000244	11	P	0.000244	11	P	0.000244	11	P	0.000244	11	P	0.000244	11	P	0.000244	11	P	0.000244	11	P	0.000244	11	P	0.000732	11	P	0.000244	11	P	0.000244	11	12
201619_at	13.5033	13.3065	13.1622	13.0962	12.9654	13.0594	11.6679	11.7292	11.9266	13.0623	13.5161	13.015	P	0.000244	11	P	0.000244	11	P	0.000244	11	P	0.000244	11	P	0.000244	11	P	0.000244	11	P	0.000244	11	P	0.000244	11	P	0.000244	11	P	0.000244	11	P	0.000244	11	P	0.000244	11	12
201620_at	11.0602	11.0503	11.1043	10.7514	11.0897	11.0202	11.3842	12.1568	12.3325	11.343	10.6392	11.1127	P	0.000732	11	P	0.000732	11	P	0.000732	11	P	0.000244	11	P	0.000244	11	P	0.000244	11	P	0.000244	11	P	0.000732	11	P	0.000732	11	P	0.00195313	11	P	0.000732	11	P	0.00292969	11	12
201621_at	11.8257	11.9403	11.9426	11.2624	11.2741	11.1278	14.0892	13.7351	13.4739	11.8554	12.0071	11.9619	P	0.00415039	11	P	0.00292969	11	P	0.00292969	11	P	0.00585938	11	P	0.00415039	11	P	0.00415039	11	P	0.00415039	11	P	0.00292969	11	P	0.00292969	11	P	0.00292969	11	P	0.00292969	11	P	0.00292969	11	12
201622_at	11.298	11.0092	11.2413	10.4047	9.94001	9.99033	13.1559	12.8533	12.7518	10.1924	11.9512	10.1944	P	0.0239258	11	P	0.0239258	11	P	0.00805664	11	P	0.00585938	11	P	0.00415039	11	P	0.00195313	11	P	0.0141602	11	P	0.0239258	11	P	0.0239258	11	P	0.0185547	11	P	0.00585938	11	P	0.0141602	11	12
201623_s_at	13.6275	13.4421	13.4889	13.3964	13.3505	13.2961	10.7429	10.5908	10.9672	13.3838	13.8935	13.5076	P	0.000244	11	P	0.000244	11	P	0.000244	11	P	0.000244	11	P	0.000244	11	P	0.000244	11	P	0.000732	11	P	0.0012207	11	P	0.000244	11	P	0.000244	11	P	0.000244	11	P	0.000244	11	12
201624_at	12.5764	12.1213	12.3172	11.905	11.737	11.5873	9.43226	8.73083	9.5375	11.9762	12.1828	11.962	P	0.000244	11	P	0.000244	11	P	0.000244	11	P	0.000244	11	P	0.000244	11	P	0.000244	11	P	0.000732	11	P	0.0012207	11	P	0.000244	11	P	0.000244	11	P	0.000244	11	P	0.000244	11	12
201629_s_at	10.039	10.4583	10.1829	10.5078	10.1337	10.1995	8.06562	9.43078	9.23382	10.4599	10.7782	10.425	P	0.00195313	11	P	0.00415039	11	P	0.00292969	11	P	0.000732	11	P	0.00292969	11	P	0.00415039	11	A	0.398926	11	A	0.219482	11	A	0.246094	11	P	0.00292969	11	P	0.00195313	11	P	0.00415039	11	9
201635_s_at	9.73336	9.92427	9.77707	10.538	10.4629	10.2951	7.80464	5.20242	5.50272	9.40385	9.10336	9.44713	P	0.000244	11	P	0.000244	11	P	0.000244	11	P	0.000244	11	P	0.000244	11	P	0.000732	11	P	0.0141602	11	A	0.334473	11	A	0.303711	11	P	0.000244	11	P	0.000244	11	P	0.000732	11	10
201636_at	11.7585	11.1941	11.132	11.0968	11.0978	10.7615	8.04487	7.83207	7.66141	11.351	11.3651	11.2166	P	0.000244	11	P	0.000244	11	P	0.000244	11	P	0.000244	11	P	0.000244	11	P	0.000244	11	P	0.000244	11	P	0.0107422	11	P	0.00585938	11	P	0.000732	11	P	0.000244	11	P	0.000732	11	12
201637_s_at	12.6843	12.6597	12.6383	12.774	12.4043	12.4075	9.13501	9.10823	8.85761	12.652	12.6559	12.6818	P	0.000244	11	P	0.000244	11	P	0.000244	11	P	0.000244	11	P	0.000244	11	P	0.000244	11	P	0.000244	11	P	0.000732	11	P	0.000732	11	P	0.000244	11	P	0.000244	11	P	0.000244	11	12
201639_s_at	9.68607	9.32795	9.24002	9.68772	9.199	9.53383	10.9568	10.8512	10.5523	8.78917	10.011	8.36593	P	0.0239258	11	P	0.0302734	11	P	0.0461426	11	P	0.0107422	11	M	0.0561523	11	P	0.0239258	11	P	0.0302734	11	P	0.0141602	11	P	0.0302734	11	P	0.0302734	11	P	0.0302734	11	A	0.171387	11	10
201640_x_at	8.7555	8.31591	8.62589	8.58447	8.55633	8.60816	9.75919	10.0564	9.8084	9.0466	9.12344	7.63482	P	0.00585938	11	P	0.0302734	11	P	0.0107422	11	P	0.0239258	11	P	0.0239258	11	P	0.0185547	11	P	0.0141602	11	P	0.0375977	11	P	0.0302734	11	P	0.0141602	11	P	0.0302734	11	A	0.129639	11	11
201645_at	15.2616	15.1811	15.0941	13.7632	14.4147	14.3176	16.1803	16.222	15.9299	14.9071	14.966	15.0655	P	0.000244	11	P	0.000244	11	P	0.000244	11	P	0.000244	11	P	0.000244	11	P	0.000244	11	P	0.000244	11	P	0.000244	11	P	0.000244	11	P	0.000244	11	P	0.000244	11	P	0.000244	11	12
201646_at	9.68745	10.0486	10.1461	10.382	10.899	10.8051	6.98736	7.62983	7.59901	9.8425	8.73317	9.50479	P	0.000244	11	P	0.000244	11	P	0.000244	11	P	0.000244	11	P	0.000732	11	P	0.000732	11	A	0.111572	11	P	0.0302734	11	P	0.0185547	11	P	0.0012207	11	P	0.00415039	11	P	0.000732	11	11
201649_at	10.2631	10.3615	10.2862	10.9753	10.6365	10.5802	12.3454	12.0367	11.9761	10.342	11.2482	10.5217	P	0.000244	11	P	0.000244	11	P	0.000244	11	P	0.000244	11	P	0.000244	11	P	0.000244	11	P	0.000244	11	P	0.000244	11	P	0.000244	11	P	0.000244	11	P	0.000244	11	P	0.000244	11	12
201651_s_at	11.2855	11.0951	11.1742	11.4832	10.8292	11.1806	12.3812	12.3879	12.5713	10.3945	11.1294	9.90634	P	0.000244	11	P	0.000244	11	P	0.000732	11	P	0.000244	11	P	0.000732	11	P	0.000732	11	P	0.000732	11	P	0.000244	11	P	0.000732	11	P	0.00292969	11	P	0.0012207	11	P	0.00292969	11	12
201652_at	11.9133	11.703	11.6484	12.1384	12.0463	12.0589	10.2946	10.6481	11.1474	11.6161	12.063	11.8809	P	0.000244	11	P	0.000244	11	P	0.000244	11	P	0.000244	11	P	0.000244	11	P	0.000244	11	P	0.000732	11	P	0.000732	11	P	0.000244	11	P	0.000244	11	P	0.000244	11	P	0.000244	11	12
201655_s_at	10.1479	10.555	10.6863	10.4604	10.4653	10.5385	12.135	12.0954	11.774	10.6062	10.0263	10.8419	P	0.00195313	11	P	0.00292969	11	P	0.0012207	11	P	0.00292969	11	P	0.00415039	11	P	0.00195313	11	P	0.00415039	11	P	0.00292969	11	P	0.0012207	11	P	0.00415039	11	P	0.00292969	11	P	0.00415039	11	12
201657_at	11.298	11.049	11.0036	10.8523	10.7646	10.9915	8.65043	8.2456	7.91192	10.6919	11.2392	10.6822	P	0.000244	11	P	0.000244	11	P	0.000244	11	P	0.000244	11	P	0.000244	11	P	0.000244	11	P	0.000732	11	P	0.000244	11	P	0.000244	11	P	0.000244	11	P	0.000244	11	P	0.000244	11	12
201658_at	11.842	11.7789	11.6744	11.6173	11.7997	11.8291	8.65811	8.99193	9.17355	11.2632	10.9874	11.5707	P	0.000244	11	P	0.000244	11	P	0.000244	11	P	0.000244	11	P	0.000244	11	P	0.000244	11	A	0.067627	11	P	0.00805664	11	P	0.0185547	11	P	0.000244	11	P	0.000244	11	P	0.000244	11	11
201659_s_at	12.6426	12.5154	12.4294	12.2673	12.2948	12.3506	11.1003	10.8501	11.1231	12.3969	12.8224	12.4447	P	0.000244	11	P	0.000244	11	P	0.000244	11	P	0.000244	11	P	0.000244	11	P	0.000244	11	P	0.000244	11	P	0.000244	11	P	0.000244	11	P	0.000244	11	P	0.000244	11	P	0.000244	11	12
201660_at	11.323	11.4346	11.591	11.2021	10.9503	10.9154	8.06314	7.87184	7.73254	11.4063	9.5455	11.3952	P	0.000244	11	P	0.000244	11	P	0.000244	11	P	0.000244	11	P	0.000244	11	P	0.000244	11	P	0.00415039	11	P	0.00805664	11	P	0.000732	11	P	0.000244	11	P	0.000244	11	P	0.000244	11	12
201661_s_at	11.7139	11.9767	12.0235	12.0654	11.8073	11.8287	8.2644	7.90978	7.89389	11.6597	10.4202	11.7349	P	0.000244	11	P	0.000244	11	P	0.000244	11	P	0.000244	11	P	0.000244	11	P	0.000244	11	P	0.000244	11	P	0.00268555	11	P	0.00805664	11	P	0.000244	11	P	0.000244	11	P	0.000244	11	12
201662_s_at	11.8499	12.1094	12.0761	12.2949	12.1022	12.2211	8.22048	8.38895	9.2593	12.2942	10.8685	12.1163	P	0.000244	11	P	0.000244	11	P	0.000244	11	P	0.000244	11	P	0.000244	11	P	0.000244	11	P	0.0239258	11	P	0.0239258	11	P	0.00805664	11	P	0.000244	11	P	0.000244	11	P	0.000244	11	12
201663_s_at	9.6026	10.1341	10.0055	10.2875	9.48172	9.27143	5.36733	3.82728	3.93163	9.50379	8.16503	9.81503	P	0.000732	11	P	0.0012207	11	P	0.000244	11	P	0.000732	11	P	0.00805664	11	P	0.00805664	11	A	0.466064	11	A	0.696289	11	A	0.780518	11	P	0.0012207	11	P	0.0141602	11	P	0.0012207	11	9
201664_at	11.2553	11.4159	11.5602	11.561	10.5987	10.5468	7.39663	7.35522	7.7254	11.244	9.6994	11.3855	P	0.000244	11	P	0.000244	11	P	0.000244	11	P	0.000244	11	P	0.000244	11	P	0.000244	11	P	0.000244	11	P	0.00415039	11	P	0.00292969	11	P	0.000244	11	P	0.000244	11	P	0.000244	11	12
201665_x_at	15.0931	15.0281	14.9984	15.0227	15.1032	15.0729	16.4292	16.3461	16.0482	15.3263	16.0209	15.412	P	0.000244	11	P	0.000244	11	P	0.000244	11	P	0.000244	11	P	0.000244	11	P	0.000244	11	P	0.000244	11	P	0.000244	11	P	0.000244	11	P	0.000244	11	P	0.000244	11	P	0.000244	11	12
201666_at	15.7365	15.8712	15.8029	15.7757	15.9762	15.9678	17.3531	17.2536	16.7945	16.4348	17.0779	16.7633	P	0.000244	11	P	0.000244	11	P	0.000244	11	P	0.000244	11	P	0.000244	11	P	0.000244	11	P	0.000244	11	P	0.000244	11	P	0.000244	11	P	0.000244	11	P	0.000244	11	P	0.000244	11	12
201667_at	15.1422	15.1294	14.9024	14.8238	14.9069	14.941	12.9646	13.4016	13.7628	15.5859	15.3084	15.7764	P	0.000244	11	P	0.000244	11	P	0.000244	11	P	0.000244	11	P	0.000244	11	P	0.000244	11	P	0.000244	11	P	0.000244	11	P	0.000244	11	P	0.000244	11	P	0.000244	11	P	0.000244	11	12
201668_x_at	2.90016	4.89758	5.43742	8.39207	8.25087	8.42945	5.95633	6.82833	7.17844	4.76149	6.7237	3.48197	A	0.665527	11	A	0.27417	11	A	0.219482	11	P	0.00292969	11	P	0.0239258	11	P	0.0107422	11	A	0.665527	11	A	0.687744	11	A	0.27417	11	A	0.398926	11	A	0.303711	11	A	0.80542	11	3
201670_s_at	9.15136	8.86574	8.98757	11.9791	11.7652	11.8121	8.76833	9.10998	9.43646	8.15614	8.08574	7.99806	P	0.00292969	11	P	0.00585938	11	P	0.00292969	11	P	0.000244	11	P	0.000244	11	P	0.000244	11	P	0.0185547	11	P	0.0141602	11	P	0.00292969	11	P	0.00805664	11	P	0.0302734	11	A	0.0805664	11	11
201671_x_at	10.8716	10.9461	11.0416	10.7498	11.1558	11.2826	7.847	8.8684	8.94971	11.0084	11.0637	11.1091	P	0.000244	11	P	0.000244	11	P	0.000244	11	P	0.000244	11	P	0.000244	11	P	0.000732	11	P	0.0461426	11	P	0.00805664	11	P	0.00585938	11	P	0.000244	11	P	0.000244	11	P	0.000244	11	12
201673_s_at	9.43284	9.39822	9.70892	9.27481	9.56271	9.89802	10.8595	10.5274	10.5393	9.23199	9.71732	9.55671	P	0.000732	11	P	0.000732	11	P	0.000732	11	P	0.000732	11	P	0.000732	11	P	0.000732	11	P	0.000732	11	P	0.0012207	11	P	0.00195313	11	P	0.00415039	11	P	0.0012207	11	P	0.00292969	11	12
201675_at	9.43946	9.44208	9.53961	9.1613	8.78335	9.24771	9.94926	9.99933	10.2622	9.56665	9.9641	9.57883	P	0.00292969	11	P	0.00415039	11	P	0.0012207	11	P	0.00292969	11	P	0.0141602	11	P	0.00805664	11	P	0.0185547	11	P	0.0107422	11	P	0.00415039	11	P	0.00415039	11	P	0.0107422	11	P	0.00805664	11	12
201677_at	7.56124	7.87813	7.87203	7.14785	7.38079	7.26837	9.34723	9.19787	9.49104	8.67795	7.52588	7.8377	P	0.0012207	11	P	0.000732	11	P	0.0012207	11	P	0.00805664	11	P	0.0461426	11	P	0.0375977	11	P	0.00585938	11	P	0.00195313	11	P	0.00415039	11	P	0.00415039	11	P	0.0012207	11	P	0.00195313	11	12
201678_s_at	9.70371	9.93987	9.70303	9.50679	9.31063	8.94033	10.8432	11.1435	10.1448	10.1618	10.432	10.174	P	0.00415039	11	P	0.00195313	11	P	0.00585938	11	P	0.00292969	11	P	0.00805664	11	P	0.0302734	11	P	0.00195313	11	P	0.00195313	11	P	0.0012207	11	P	0.00585938	11	P	0.00585938	11	P	0.00195313	11	12
201684_s_at	9.81493	9.66202	10.0698	10.3015	10.0435	9.86325	11.3677	11.0574	11.1017	9.56904	10.1087	9.09305	P	0.000732	11	P	0.000244	11	P	0.000732	11	P	0.000244	11	P	0.000244	11	P	0.000244	11	P	0.000244	11	P	0.000732	11	P	0.000732	11	P	0.000244	11	P	0.000244	11	P	0.0012207	11	12
201687_s_at	11.5639	11.6167	11.6157	10.9698	10.7709	10.8723	8.48231	8.93391	9.11055	11.2526	11.3878	11.4128	P	0.000244	11	P	0.000244	11	P	0.000244	11	P	0.000244	11	P	0.000244	11	P	0.000244	11	P	0.0107422	11	P	0.0141602	11	P	0.0012207	11	P	0.000244	11	P	0.000244	11	P	0.000244	11	12
201692_at	10.5179	10.1382	10.6875	10.2657	9.74972	9.92793	11.9184	11.7256	11.5701	9.82639	10.3431	9.52519	P	0.0012207	11	P	0.000732	11	P	0.0012207	11	P	0.000244	11	P	0.000244	11	P	0.0012207	11	P	0.000732	11	P	0.000732	11	P	0.000244	11	P	0.000732	11	P	0.000732	11	P	0.000244	11	12
201693_s_at	11.6094	11.0419	10.9912	11.2193	11.6859	11.5609	13.2096	12.7716	12.3861	11.3263	12.2106	10.5907	P	0.000732	11	P	0.00195313	11	P	0.00195313	11	P	0.00195313	11	P	0.000732	11	P	0.000732	11	P	0.00195313	11	P	0.0012207	11	P	0.0012207	11	P	0.00292969	11	P	0.000732	11	P	0.0141602	11	12
201694_s_at	13.8002	13.2837	13.2944	13.5512	14.0339	13.9617	14.9996	14.9699	14.7002	13.1515	14.648	12.9281	P	0.000244	11	P	0.000244	11	P	0.000244	11	P	0.000244	11	P	0.000244	11	P	0.000244	11	P	0.000244	11	P	0.000244	11	P	0.000244	11	P	0.000244	11	P	0.000244	11	P	0.000244	11	12
201699_at	12.8525	12.5349	12.5459	12.5658	12.348	12.3243	9.99654	8.55839	8.52345	12.7461	13.1468	12.7805	P	0.000244	11	P	0.000244	11	P	0.000244	11	P	0.000244	11	P	0.000244	11	P	0.000244	11	P	0.000244	11	P	0.000244	11	P	0.000244	11	P	0.000244	11	P	0.000244	11	P	0.000244	11	12
201700_at	10.396	10.3564	10.1855	10.2531	10.3883	10.229	12.0412	11.8115	11.4148	11.1834	11.0202	10.7995	P	0.000244	11	P	0.000244	11	P	0.000244	11	P	0.000732	11	P	0.000732	11	P	0.000732	11	P	0.0012207	11	P	0.000732	11	P	0.000244	11	P	0.000732	11	P	0.000732	11	P	0.000244	11	12
201703_s_at	9.21847	9.62004	9.59459	8.93547	8.90532	8.50598	10.4411	10.1022	9.90709	9.70117	9.76879	9.54371	P	0.0185547	11	P	0.00585938	11	P	0.00585938	11	P	0.0107422	11	A	0.067627	11	M	0.0561523	11	P	0.0461426	11	P	0.0461426	11	P	0.0302734	11	P	0.0141602	11	P	0.0461426	11	P	0.0239258	11	10
201706_s_at	8.30174	7.95934	8.65618	8.19402	7.68122	8.52197	10.33	10.2864	10.2217	8.66984	9.26753	8.39568	P	0.0375977	11	A	0.129639	11	P	0.0239258	11	A	0.067627	11	A	0.067627	11	A	0.067627	11	P	0.0107422	11	P	0.0141602	11	P	0.0302734	11	A	0.067627	11	P	0.0302734	11	A	0.067627	11	6
201707_at	10.5673	10.393	10.5225	10.3512	10.7786	10.8871	11.6783	11.8986	12.1802	10.3471	11.0045	10.6346	P	0.000244	11	P	0.000244	11	P	0.000732	11	P	0.000244	11	P	0.000244	11	P	0.000732	11	P	0.000732	11	P	0.000244	11	P	0.000732	11	P	0.000732	11	P	0.00292969	11	P	0.000244	11	12
201708_s_at	8.94838	8.92511	8.9845	8.94004	8.04048	7.92207	11.1005	10.5925	10.3929	8.16873	9.24847	7.92312	P	0.00292969	11	P	0.00415039	11	P	0.00292969	11	P	0.00585938	11	P	0.0107422	11	P	0.0239258	11	P	0.00292969	11	P	0.00292969	11	P	0.00415039	11	P	0.0375977	11	P	0.0107422	11	P	0.0375977	11	12
201711_x_at	9.09065	9.38223	9.18389	8.99004	9.13985	9.17785	5.64354	2.26582	5.59137	9.36946	7.71377	9.06239	P	0.000244	11	P	0.000244	11	P	0.000244	11	P	0.000244	11	P	0.000244	11	P	0.000244	11	A	0.129639	11	A	0.601074	11	A	0.149658	11	P	0.000244	11	P	0.00195313	11	P	0.000244	11	9
201712_s_at	8.59875	8.60673	8.91297	8.65501	8.44486	8.83455	7.6787	6.94018	7.61599	8.77588	8.26133	8.66607	P	0.000244	11	P	0.000244	11	P	0.000244	11	P	0.000244	11	P	0.000732	11	P	0.000244	11	A	0.0805664	11	A	0.125	11	M	0.0561523	11	P	0.000244	11	P	0.0302734	11	P	0.000244	11	9
201713_s_at	11.6967	12.2208	12.1243	12.1001	12.2387	11.9889	7.83087	4.82985	7.90854	11.9642	10.457	12.1077	P	0.000244	11	P	0.000244	11	P	0.000244	11	P	0.000244	11	P	0.000244	11	P	0.000244	11	P	0.00805664	11	A	0.334473	11	P	0.0141602	11	P	0.000244	11	P	0.000244	11	P	0.000244	11	11
201714_at	11.0966	10.6254	10.8191	10.2575	10.4459	10.4269	12.0133	11.9133	11.6169	10.7873	11.2947	10.3886	P	0.000244	11	P	0.000244	11	P	0.000244	11	P	0.000244	11	P	0.000244	11	P	0.000244	11	P	0.000244	11	P	0.000244	11	P	0.000732	11	P	0.000244	11	P	0.000244	11	P	0.000732	11	12
201717_at	10.6459	10.4248	10.4794	10.4653	10.5287	10.2207	12.3428	11.8662	11.8915	11.3492	11.5871	10.5714	P	0.000244	11	P	0.000732	11	P	0.000244	11	P	0.000244	11	P	0.000244	11	P	0.000244	11	P	0.000244	11	P	0.000244	11	P	0.000244	11	P	0.000244	11	P	0.000244	11	P	0.000244	11	12
201718_s_at	8.07212	8.64245	8.32014	8.45763	8.7873	8.87586	5.22856	5.86485	5.83834	7.74672	8.19985	7.92514	P	0.0141602	11	P	0.00585938	11	P	0.00195313	11	P	0.00292969	11	P	0.00415039	11	P	0.00292969	11	A	0.633789	11	A	0.390625	11	A	0.665527	11	A	0.0805664	11	A	0.171387	11	P	0.0302734	11	7
201721_s_at	6.54081	7.14459	7.35231	7.39571	7.14255	6.89667	8.76135	8.82487	8.57081	7.58794	7.13331	7.98984	P	0.0461426	11	P	0.00585938	11	P	0.00292969	11	P	0.0107422	11	P	0.0302734	11	A	0.0805664	11	P	0.00292969	11	P	0.00292969	11	P	0.0185547	11	P	0.00805664	11	P	0.0185547	11	P	0.000732	11	11
201722_s_at	11.8261	12.1297	12.0432	12.2262	12.1949	12.322	8.58807	7.26205	7.85471	12.4496	10.9208	12.2114	P	0.000244	11	P	0.000244	11	P	0.000244	11	P	0.000244	11	P	0.000244	11	P	0.000244	11	P	0.0012207	11	P	0.0239258	11	P	0.0012207	11	P	0.000244	11	P	0.000244	11	P	0.000244	11	12
201723_s_at	11.1572	11.7682	11.53	11.7022	11.9312	11.7363	8.30128	7.04471	6.67676	11.8693	10.4522	11.3687	P	0.000244	11	P	0.000244	11	P	0.000244	11	P	0.000244	11	P	0.000244	11	P	0.000244	11	P	0.00195313	11	A	0.111572	11	A	0.398926	11	P	0.000244	11	P	0.000732	11	P	0.000244	11	10
201724_s_at	10.9281	11.4876	11.4278	11.5801	11.738	11.6939	6.21578	6.63703	6.85555	11.8263	9.99269	11.7425	P	0.000244	11	P	0.000244	11	P	0.000244	11	P	0.000244	11	P	0.000244	11	P	0.000244	11	P	0.0375977	11	P	0.0239258	11	A	0.067627	11	P	0.000244	11	P	0.000244	11	P	0.000244	11	11
201730_s_at	10.2401	10.6747	10.4205	10.6094	10.5364	10.4245	7.60309	6.32441	7.25277	10.3975	8.98619	10.8205	P	0.000244	11	P	0.000244	11	P	0.000244	11	P	0.000244	11	P	0.000244	11	P	0.000244	11	P	0.0239258	11	A	0.171387	11	A	0.171387	11	P	0.000244	11	P	0.00195313	11	P	0.000244	11	10
201731_s_at	10.9293	11.2804	11.3519	11.3247	11.208	11.5009	7.64251	5.18216	5.17641	11.2041	9.76172	11.1593	P	0.0012207	11	P	0.0012207	11	P	0.0012207	11	P	0.0012207	11	P	0.0012207	11	P	0.0012207	11	A	0.219482	11	A	0.567627	11	A	0.432373	11	P	0.00415039	11	P	0.0107422	11	P	0.00415039	11	9
201732_s_at	7.81103	7.80363	8.22514	9.28334	9.30924	9.21033	6.46978	5.8499	2.36284	8.34433	7.60648	7.88408	P	0.0239258	11	A	0.0805664	11	P	0.0141602	11	P	0.00415039	11	P	0.00585938	11	P	0.00805664	11	A	0.219482	11	A	0.567627	11	A	0.919434	11	M	0.0561523	11	A	0.149658	11	P	0.0239258	11	6
201733_at	7.62446	7.24698	7.68718	7.70608	7.3649	7.59686	5.38022	3.03316	5.04017	8.11916	6.30035	7.26264	P	0.0185547	11	P	0.0185547	11	P	0.0107422	11	P	0.00585938	11	P	0.0375977	11	P	0.0302734	11	A	0.303711	11	A	0.943848	11	A	0.398926	11	P	0.0461426	11	M	0.0561523	11	P	0.0239258	11	8
201734_at	11.2817	11.3377	11.3884	11.7196	11.6827	11.7595	8.08934	8.09697	8.38373	11.4889	10.6058	11.3891	P	0.000244	11	P	0.000244	11	P	0.000244	11	P	0.000244	11	P	0.000244	11	P	0.000244	11	P	0.000244	11	P	0.000244	11	P	0.000244	11	P	0.000244	11	P	0.000244	11	P	0.000244	11	12
201735_s_at	10.4323	10.5082	10.3775	11.5017	11.1716	11.1822	7.68757	8.5314	9.18064	10.5322	10.2497	10.3087	P	0.000732	11	P	0.000732	11	P	0.000732	11	P	0.000244	11	P	0.000244	11	P	0.000244	11	A	0.067627	11	P	0.0239258	11	P	0.00585938	11	P	0.0012207	11	P	0.000732	11	P	0.000732	11	11
201737_s_at	11.0773	10.5972	10.6009	9.63281	10.2027	9.80258	7.03534	8.10497	8.24686	10.9332	10.2976	11.0287	P	0.000244	11	P	0.000244	11	P	0.000244	11	P	0.000244	11	P	0.000244	11	P	0.000244	11	P	0.000244	11	P	0.00195313	11	P	0.000732	11	P	0.000244	11	P	0.000244	11	P	0.000244	11	12
201738_at	13.4731	13.6285	13.5115	13.3892	13.0282	13.0571	14.4459	14.3452	14.4013	13.4604	14.2994	13.7638	P	0.000244	11	P	0.000244	11	P	0.000244	11	P	0.000244	11	P	0.000244	11	P	0.000244	11	P	0.000244	11	P	0.000244	11	P	0.000244	11	P	0.000244	11	P	0.000244	11	P	0.000244	11	12
201740_at	11.9489	11.8038	11.6911	12.192	11.9208	11.9324	13.449	13.3295	13.0787	12.1188	12.5876	12.1064	P	0.000244	11	P	0.000244	11	P	0.000244	11	P	0.000244	11	P	0.000244	11	P	0.000244	11	P	0.000244	11	P	0.000244	11	P	0.000244	11	P	0.000732	11	P	0.000244	11	P	0.000244	11	12
201742_x_at	9.99719	9.96328	10.0974	10.3335	10.3166	10.4235	8.42422	8.30328	8.32465	9.43714	9.21791	9.65767	P	0.000732	11	P	0.000732	11	P	0.000732	11	P	0.000732	11	P	0.000732	11	P	0.000732	11	P	0.0239258	11	P	0.0239258	11	P	0.0302734	11	P	0.0012207	11	P	0.00805664	11	P	0.00292969	11	12
201744_s_at	14.3365	13.8184	13.873	13.9649	14.0656	14.0921	11.9363	11.0096	11.0791	13.9838	13.3968	14.5546	P	0.000732	11	P	0.000244	11	P	0.000244	11	P	0.000732	11	P	0.000732	11	P	0.000732	11	P	0.000732	11	P	0.000244	11	P	0.000244	11	P	0.000732	11	P	0.000732	11	P	0.000244	11	12
201745_at	13.0564	12.8539	12.7705	12.9594	12.8053	12.9067	9.38675	8.56638	9.11631	12.763	11.8394	12.5984	P	0.000244	11	P	0.000244	11	P	0.000244	11	P	0.000244	11	P	0.000244	11	P	0.000244	11	P	0.000244	11	P	0.00195313	11	P	0.000244	11	P	0.000244	11	P	0.000244	11	P	0.000244	11	12
201746_at	7.70715	7.45689	7.55606	8.2834	7.63845	7.88286	8.73283	9.47464	9.16958	7.83211	8.15086	7.37173	P	0.0302734	11	P	0.0239258	11	P	0.0141602	11	P	0.0302734	11	P	0.0461426	11	P	0.0239258	11	P	0.0461426	11	P	0.0185547	11	P	0.0239258	11	P	0.0375977	11	P	0.0375977	11	M	0.064209	11	11
201749_at	9.22517	9.46927	9.4338	9.02349	8.92529	8.6351	11.0625	10.8686	10.483	9.54211	9.07825	9.10475	P	0.00805664	11	P	0.0239258	11	P	0.00805664	11	P	0.0461426	11	A	0.0805664	11	P	0.0461426	11	P	0.0107422	11	P	0.00195313	11	P	0.00292969	11	P	0.00805664	11	P	0.0107422	11	P	0.0185547	11	11
201751_at	10.6142	10.3801	10.3632	10.5563	9.78771	10.21	11.5348	11.4543	11.3172	10.9507	10.77	10.1852	P	0.000244	11	P	0.000732	11	P	0.000244	11	P	0.000732	11	P	0.00415039	11	P	0.000732	11	P	0.000244	11	P	0.000244	11	P	0.000244	11	P	0.000244	11	P	0.000732	11	P	0.0012207	11	12
201752_s_at	10.6753	10.9977	10.9745	12.4855	12.7042	12.7279	7.03425	7.01486	6.47946	10.6365	9.13942	10.2814	P	0.000244	11	P	0.000244	11	P	0.000244	11	P	0.000244	11	P	0.000244	11	P	0.000244	11	A	0.165771	11	A	0.27417	11	A	0.129639	11	P	0.000244	11	P	0.000244	11	P	0.000244	11	9
201753_s_at	11.8932	12.3519	12.2013	13.0903	13.2914	13.5518	9.09276	8.49956	8.97456	11.857	10.8822	11.7576	P	0.000244	11	P	0.000244	11	P	0.000244	11	P	0.000244	11	P	0.000244	11	P	0.000244	11	P	0.000244	11	P	0.000244	11	P	0.000244	11	P	0.000244	11	P	0.000244	11	P	0.000244	11	12
201762_s_at	12.3166	12.2014	12.0269	12.3107	11.7409	11.9395	13.1515	13.0822	12.8865	12.4703	12.8115	12.3099	P	0.000244	11	P	0.000244	11	P	0.000244	11	P	0.000244	11	P	0.000244	11	P	0.000244	11	P	0.000244	11	P	0.000244	11	P	0.000244	11	P	0.000244	11	P	0.000244	11	P	0.000244	11	12
201765_s_at	10.4279	10.493	10.3898	10.1995	10.6806	10.4338	13.2736	12.9536	12.9249	10.4591	10.4556	10.5241	P	0.000244	11	P	0.0012207	11	P	0.00195313	11	P	0.000732	11	P	0.000244	11	P	0.000732	11	P	0.000244	11	P	0.000244	11	P	0.000244	11	P	0.00415039	11	P	0.000244	11	P	0.00415039	11	12
201767_s_at	9.5281	8.98053	9.20289	9.17916	9.17017	9.12082	10.5812	11.0529	10.461	8.75678	9.78777	8.81661	P	0.0012207	11	P	0.00195313	11	P	0.0012207	11	P	0.00195313	11	P	0.00585938	11	P	0.0141602	11	P	0.00195313	11	P	0.00415039	11	P	0.00195313	11	P	0.0185547	11	P	0.0141602	11	P	0.0141602	11	12
201768_s_at	9.13257	9.14205	9.08646	9.69572	9.7033	9.57365	8.12609	8.54615	8.52806	9.57041	8.90768	9.09419	P	0.000244	11	P	0.000244	11	P	0.000244	11	P	0.000244	11	P	0.0012207	11	P	0.0012207	11	A	0.0952148	11	P	0.0461426	11	P	0.0185547	11	P	0.00292969	11	P	0.000732	11	P	0.00415039	11	11
201769_at	12.6784	12.5052	12.4122	12.5833	12.7603	12.9757	8.93914	9.14581	9.81184	12.4283	12.6206	12.3911	P	0.000244	11	P	0.000244	11	P	0.000244	11	P	0.000244	11	P	0.000244	11	P	0.000244	11	P	0.00585938	11	P	0.000244	11	P	0.000732	11	P	0.000244	11	P	0.000244	11	P	0.000244	11	12
201770_at	8.81241	9.33082	9.4574	9.07013	9.10931	8.875	10.7027	10.6019	10.0265	9.0401	9.7299	9.0826	P	0.000732	11	P	0.0012207	11	P	0.000732	11	P	0.000244	11	P	0.0012207	11	P	0.000732	11	P	0.000244	11	P	0.000244	11	P	0.000244	11	P	0.00292969	11	P	0.0012207	11	P	0.0141602	11	12
201771_at	10.9422	10.9639	10.5867	10.8587	10.9056	10.4755	12.7109	12.3297	12.2781	11.4438	11.7449	11.2204	P	0.00195313	11	P	0.000732	11	P	0.00805664	11	P	0.0012207	11	P	0.0012207	11	P	0.00195313	11	P	0.000732	11	P	0.0012207	11	P	0.00292969	11	P	0.0012207	11	P	0.0012207	11	P	0.0012207	11	12
201773_at	11.701	11.8134	11.8935	11.7285	11.6263	11.6395	9.74189	10.256	10.3467	11.793	11.7391	11.395	P	0.000244	11	P	0.000244	11	P	0.000244	11	P	0.000244	11	P	0.000244	11	P	0.000244	11	P	0.0012207	11	P	0.000732	11	P	0.0012207	11	P	0.000244	11	P	0.000244	11	P	0.000244	11	12
201774_s_at	7.60107	8.19955	8.20103	7.61481	7.10794	7.22006	9.13376	8.86471	8.82527	7.7814	7.77958	8.26981	P	0.0107422	11	P	0.00195313	11	P	0.000732	11	P	0.0012207	11	P	0.0302734	11	P	0.0461426	11	P	0.0185547	11	P	0.00292969	11	P	0.00415039	11	P	0.0141602	11	P	0.0239258	11	P	0.00195313	11	12
201779_s_at	11.4133	11.2447	11.2108	11.0782	11.3982	11.3209	8.967	8.56594	8.44716	11.391	11.524	11.3707	P	0.000244	11	P	0.000244	11	P	0.000244	11	P	0.000244	11	P	0.000244	11	P	0.000244	11	P	0.000244	11	P	0.000244	11	P	0.000244	11	P	0.000244	11	P	0.000244	11	P	0.000244	11	12
201780_s_at	11.3706	11.1119	11.1754	11.2241	11.46	11.1223	8.53315	8.49256	9.09192	10.7953	10.9973	11.0973	P	0.000244	11	P	0.000244	11	P	0.000244	11	P	0.000244	11	P	0.000244	11	P	0.000244	11	P	0.00585938	11	P	0.00415039	11	P	0.000732	11	P	0.000244	11	P	0.000244	11	P	0.000244	11	12
201781_s_at	9.18393	9.03101	8.69146	8.93175	8.31457	8.44216	10.8513	10.4198	10.2745	8.98115	9.49548	8.46341	P	0.000244	11	P	0.000732	11	P	0.000244	11	P	0.000244	11	P	0.00585938	11	P	0.000732	11	P	0.000244	11	P	0.000244	11	P	0.000244	11	P	0.000244	11	P	0.000244	11	P	0.00195313	11	12
201782_s_at	10.9382	10.7186	10.5476	9.92455	10.0052	9.88192	12.2727	12.2983	11.9696	11.186	11.5864	10.9154	P	0.000244	11	P	0.000732	11	P	0.000244	11	P	0.000244	11	P	0.000732	11	P	0.000732	11	P	0.000244	11	P	0.000244	11	P	0.000244	11	P	0.000244	11	P	0.000244	11	P	0.000732	11	12
201783_s_at	10.8903	10.9145	10.9123	9.86558	9.99392	10.0725	12.432	12.1599	12.1078	11.3233	12.0072	11.1571	P	0.000244	11	P	0.000244	11	P	0.000244	11	P	0.0012207	11	P	0.00195313	11	P	0.000732	11	P	0.000244	11	P	0.000244	11	P	0.000244	11	P	0.000244	11	P	0.000244	11	P	0.000244	11	12
201784_s_at	13.299	13.3054	13.2918	13.1418	13.0287	13.0065	10.8853	10.6594	10.8817	13.4002	13.381	13.4498	P	0.000244	11	P	0.000244	11	P	0.000244	11	P	0.000244	11	P	0.000244	11	P	0.000244	11	P	0.000244	11	P	0.000244	11	P	0.000244	11	P	0.000244	11	P	0.000244	11	P	0.000244	11	12
201787_at	9.01385	9.24132	9.61899	8.09984	8.10574	8.31874	12.7228	12.5707	12.5838	9.33334	10.2827	9.51238	P	0.0375977	11	P	0.0239258	11	P	0.0239258	11	A	0.0952148	11	A	0.0952148	11	A	0.0805664	11	P	0.0141602	11	P	0.00585938	11	P	0.00585938	11	P	0.0375977	11	P	0.0302734	11	M	0.0561523	11	8
201788_at	10.4326	10.9175	11.0571	10.9323	11.1641	11.1899	9.83017	9.77765	9.57764	10.3222	9.8073	10.4553	P	0.000244	11	P	0.000244	11	P	0.000244	11	P	0.000244	11	P	0.000244	11	P	0.000244	11	P	0.00195313	11	P	0.0012207	11	P	0.0012207	11	P	0.000244	11	P	0.000244	11	P	0.000244	11	12
201790_s_at	9.90966	10.0725	10.044	9.60056	9.26817	9.31677	11.3713	10.9351	10.6273	10.3992	9.93347	9.43087	P	0.00805664	11	P	0.00195313	11	P	0.00415039	11	P	0.00585938	11	P	0.00805664	11	P	0.00585938	11	P	0.00415039	11	P	0.00585938	11	P	0.00585938	11	P	0.0107422	11	P	0.0107422	11	P	0.0185547	11	12
201791_s_at	9.71434	10.3338	10.2035	9.16551	8.95217	9.12391	11.1788	10.4606	10.7093	10.3925	9.95044	10.0864	P	0.00195313	11	P	0.00415039	11	P	0.00195313	11	P	0.00415039	11	P	0.0141602	11	P	0.0185547	11	P	0.00805664	11	P	0.00415039	11	P	0.0141602	11	P	0.00585938	11	P	0.00585938	11	P	0.00585938	11	12
201792_at	11.9111	12.474	12.7046	10.7882	10.6007	10.4012	14.7535	14.5393	14.6481	12.39	12.1186	12.5242	P	0.000244	11	P	0.000244	11	P	0.000244	11	P	0.000244	11	P	0.000244	11	P	0.000244	11	P	0.000244	11	P	0.000244	11	P	0.000244	11	P	0.000244	11	P	0.000244	11	P	0.000244	11	12
201795_at	10.3377	11.1481	10.8072	10.5175	10.5454	10.3532	6.97412	7.89051	8.06407	10.9243	10.4225	10.7105	P	0.000244	11	P	0.000244	11	P	0.000732	11	P	0.000244	11	P	0.000244	11	P	0.000244	11	A	0.0952148	11	P	0.0239258	11	P	0.0107422	11	P	0.000244	11	P	0.000244	11	P	0.000244	11	11
201797_s_at	10.0051	10.0707	10.1722	10.1393	9.61915	9.28392	11.1883	11.2724	10.5027	9.31248	9.95546	8.98483	P	0.000244	11	P	0.000244	11	P	0.000244	11	P	0.000244	11	P	0.000244	11	P	0.000732	11	P	0.000244	11	P	0.000244	11	P	0.000244	11	P	0.000732	11	P	0.000244	11	P	0.00292969	11	12
201803_at	12.414	12.5447	12.3896	12.4434	12.4604	12.4737	9.97683	9.39231	9.94986	12.4747	12.5319	12.4386	P	0.000244	11	P	0.000244	11	P	0.000244	11	P	0.000244	11	P	0.000244	11	P	0.000244	11	P	0.0107422	11	P	0.00292969	11	P	0.00292969	11	P	0.000244	11	P	0.000244	11	P	0.000244	11	12
201804_x_at	11.4495	11.2174	11.1661	11.53	11.1716	11.1149	12.8998	12.4951	12.1598	11.183	11.4962	11.0805	P	0.0012207	11	P	0.000732	11	P	0.00195313	11	P	0.000732	11	P	0.00195313	11	P	0.00195313	11	P	0.000244	11	P	0.00292969	11	P	0.000244	11	P	0.00292969	11	P	0.0012207	11	P	0.000732	11	12
201805_at	11.044	10.6851	10.7722	11.0615	10.6541	10.4564	12.4526	11.9811	12.1662	9.95843	11.0385	9.55521	P	0.000244	11	P	0.000244	11	P	0.000244	11	P	0.000732	11	P	0.000732	11	P	0.00415039	11	P	0.000244	11	P	0.000732	11	P	0.000732	11	P	0.0012207	11	P	0.000244	11	P	0.00292969	11	12
201807_at	12.9306	12.7467	12.7181	12.83	12.7586	12.6935	9.98873	9.82226	10.2384	12.7322	12.7151	12.7379	P	0.000244	11	P	0.000244	11	P	0.000244	11	P	0.000244	11	P	0.000244	11	P	0.000244	11	P	0.0012207	11	P	0.000244	11	P	0.000244	11	P	0.000244	11	P	0.000244	11	P	0.000244	11	12
201810_s_at	10.6395	10.7759	10.7301	10.8767	11.4678	11.3679	9.93695	10.7511	9.83334	10.6775	9.95646	10.9693	P	0.000244	11	P	0.000244	11	P	0.000244	11	P	0.000244	11	P	0.000244	11	P	0.000244	11	P	0.00292969	11	P	0.00195313	11	P	0.000732	11	P	0.0012207	11	P	0.0012207	11	P	0.000244	11	12
201814_at	10.0951	10.1426	10.0699	10.3971	9.9652	10.1076	9.11267	8.94982	9.36444	9.35933	10.1378	9.75648	P	0.00585938	11	P	0.00415039	11	P	0.00585938	11	P	0.00415039	11	P	0.00585938	11	P	0.00585938	11	P	0.0302734	11	P	0.0185547	11	P	0.0141602	11	P	0.00805664	11	P	0.00805664	11	P	0.00415039	11	12
201816_s_at	12.0571	11.9947	12.0434	11.5703	11.4006	11.3423	7.98344	8.3655	8.89367	11.6469	11.4737	11.1909	P	0.000244	11	P	0.000244	11	P	0.000244	11	P	0.000244	11	P	0.000244	11	P	0.000244	11	P	0.00195313	11	P	0.00585938	11	P	0.000732	11	P	0.000244	11	P	0.000244	11	P	0.000244	11	12
201818_at	10.9739	10.5015	10.4419	10.4697	10.447	10.515	11.803	11.7775	11.8061	9.88109	10.8318	10.0517	P	0.00195313	11	P	0.00195313	11	P	0.0012207	11	P	0.000244	11	P	0.0012207	11	P	0.0012207	11	P	0.000732	11	P	0.000244	11	P	0.000732	11	P	0.0012207	11	P	0.0012207	11	P	0.000732	11	12
201819_at	7.2779	7.96709	7.70852	7.76758	7.66941	7.94123	9.69251	9.41184	9.30709	8.48911	7.70151	8.38702	A	0.0952148	11	P	0.0461426	11	P	0.0239258	11	A	0.067627	11	A	0.0952148	11	A	0.0805664	11	P	0.0375977	11	P	0.0461426	11	P	0.0461426	11	A	0.067627	11	A	0.149658	11	A	0.0952148	11	5
201821_s_at	12.028	11.9726	11.9317	12.0453	11.9435	11.8396	10.4648	10.7871	10.5699	11.8129	11.673	11.5667	P	0.000244	11	P	0.000244	11	P	0.000244	11	P	0.000244	11	P	0.000244	11	P	0.000244	11	P	0.00292969	11	P	0.0012207	11	P	0.000732	11	P	0.000244	11	P	0.000244	11	P	0.000244	11	12
201822_at	7.48572	6.74392	7.2893	7.55253	7.43725	7.25851	6.27907	6.28744	6.63261	6.95817	6.941	7.42038	P	0.0107422	11	P	0.0141602	11	P	0.0239258	11	P	0.00195313	11	P	0.0239258	11	P	0.0185547	11	A	0.19458	11	A	0.466064	11	A	0.0952148	11	P	0.0185547	11	P	0.0239258	11	P	0.0375977	11	9
201827_at	9.08784	9.16105	9.15263	9.86401	9.39642	9.37858	10.831	11.1372	10.7808	8.64303	8.17946	8.52706	P	0.000244	11	P	0.000244	11	P	0.000244	11	P	0.000244	11	P	0.000244	11	P	0.000244	11	P	0.000244	11	P	0.000244	11	P	0.000732	11	P	0.000732	11	P	0.0012207	11	P	0.000732	11	12
201828_x_at	12.0334	11.988	12.0153	12.0408	11.9567	12.0212	13.3144	13.3688	13.2139	12.2561	12.6713	12.2132	P	0.000732	11	P	0.000732	11	P	0.000732	11	P	0.000244	11	P	0.0012207	11	P	0.000732	11	P	0.00195313	11	P	0.00195313	11	P	0.00195313	11	P	0.000732	11	P	0.000732	11	P	0.00195313	11	12
201829_at	10.0679	10.7536	10.4437	10.6817	9.61714	9.94164	8.30379	8.99918	8.64367	10.4958	9.66445	10.3148	P	0.000244	11	P	0.000244	11	P	0.000244	11	P	0.000244	11	P	0.000244	11	P	0.00415039	11	P	0.0302734	11	P	0.0302734	11	P	0.00195313	11	P	0.000244	11	P	0.00195313	11	P	0.000244	11	12
201831_s_at	10.2229	10.3162	9.96415	10.0838	10.1852	9.97485	5.42055	4.07603	2.8808	9.93487	9.05887	10.5741	P	0.0012207	11	P	0.00195313	11	P	0.00195313	11	P	0.0012207	11	P	0.00195313	11	P	0.00195313	11	A	0.72583	11	A	0.904785	11	A	0.969727	11	P	0.00292969	11	P	0.00415039	11	P	0.00195313	11	9
201832_s_at	13.0497	12.9435	12.8676	12.8801	12.8249	12.8788	9.82172	8.86921	9.42918	12.9577	12.4015	12.9764	P	0.000244	11	P	0.000244	11	P	0.000244	11	P	0.000244	11	P	0.000244	11	P	0.000244	11	P	0.0012207	11	P	0.00585938	11	P	0.00292969	11	P	0.000244	11	P	0.000244	11	P	0.000244	11	12
201833_at	12.4752	12.4314	12.3979	12.6803	12.5315	12.5395	9.49925	9.53144	9.83731	12.4874	12.361	12.3666	P	0.000244	11	P	0.000244	11	P	0.000732	11	P	0.000732	11	P	0.000244	11	P	0.000732	11	P	0.00415039	11	P	0.00195313	11	P	0.0012207	11	P	0.000732	11	P	0.000244	11	P	0.000732	11	12
201834_at	7.72254	8.35915	8.7809	8.28217	7.80599	8.2398	9.64987	9.55516	9.49091	8.32785	8.81906	8.57596	P	0.00195313	11	P	0.00585938	11	P	0.00585938	11	P	0.00195313	11	P	0.0141602	11	P	0.00805664	11	P	0.0012207	11	P	0.00292969	11	P	0.00585938	11	P	0.0107422	11	P	0.0107422	11	P	0.0180664	11	12
201836_s_at	8.50589	8.29185	8.13564	8.78247	8.92308	8.50172	7.72438	7.45576	7.70413	8.50969	8.28516	8.56404	P	0.000732	11	P	0.0012207	11	P	0.00292969	11	P	0.000732	11	P	0.0012207	11	P	0.000732	11	P	0.0375977	11	P	0.0461426	11	P	0.0012207	11	P	0.0012207	11	P	0.00415039	11	P	0.0107422	11	12
201838_s_at	7.33385	7.25405	7.67862	7.88961	7.98579	8.05998	3.95693	6.26976	6.10675	6.94127	7.53376	7.37497	P	0.0012207	11	P	0.00195313	11	P	0.000732	11	P	0.0012207	11	P	0.000732	11	P	0.00195313	11	A	0.633789	11	M	0.0561523	11	P	0.0239258	11	P	0.0375977	11	P	0.00585938	11	M	0.0561523	11	9
201840_at	13.235	13.032	13.0245	13.4011	13.1289	13.0843	14.4119	14.377	13.9442	13.2476	13.6562	13.3495	P	0.000244	11	P	0.000244	11	P	0.000244	11	P	0.000244	11	P	0.000244	11	P	0.000244	11	P	0.000244	11	P	0.000244	11	P	0.000244	11	P	0.000244	11	P	0.000244	11	P	0.000244	11	12
201841_s_at	10.3059	10.0349	10.1239	11.2217	10.6713	10.5618	12.0621	11.8848	11.7297	10.1481	10.9296	9.53884	P	0.000244	11	P	0.000244	11	P	0.000244	11	P	0.000244	11	P	0.000244	11	P	0.000244	11	P	0.000244	11	P	0.000244	11	P	0.000244	11	P	0.000244	11	P	0.000244	11	P	0.000244	11	12
201842_s_at	13.6857	13.1354	13.3434	13.5337	13.9823	13.9277	15.1632	15.3242	15.3185	11.961	13.7088	12.4658	P	0.000244	11	P	0.000244	11	P	0.000244	11	P	0.000244	11	P	0.000244	11	P	0.000244	11	P	0.000244	11	P	0.000244	11	P	0.000244	11	P	0.000244	11	P	0.000244	11	P	0.000244	11	12
201844_s_at	9.19112	9.39721	9.11193	9.98593	9.84588	10.0176	6.48438	4.40448	7.57494	9.91505	9.10139	9.36622	P	0.000244	11	P	0.000244	11	P	0.000244	11	P	0.000244	11	P	0.000244	11	P	0.000244	11	A	0.334473	11	A	0.567627	11	A	0.19458	11	P	0.000244	11	P	0.0107422	11	P	0.000244	11	9
201845_s_at	11.45	11.5185	11.198	11.6835	11.6326	11.6382	8.6734	7.83558	8.27546	11.7803	11.3276	11.5727	P	0.000244	11	P	0.000244	11	P	0.000244	11	P	0.000244	11	P	0.000244	11	P	0.000244	11	P	0.000244	11	P	0.0012207	11	P	0.000732	11	P	0.000244	11	P	0.000244	11	P	0.000244	11	12
201846_s_at	9.15654	9.16282	9.02957	9.7813	9.5495	9.79966	7.3758	7.80076	5.09817	9.40792	8.52217	9.39916	P	0.0012207	11	P	0.000244	11	P	0.000732	11	P	0.000244	11	P	0.000244	11	P	0.000244	11	P	0.0375977	11	A	0.129639	11	A	0.533936	11	P	0.000732	11	P	0.00805664	11	P	0.000244	11	10
201849_at	14.1201	13.7166	13.6815	13.685	14.1583	14.1617	12.686	12.5757	12.7144	13.5638	14.3921	13.5485	P	0.000244	11	P	0.000244	11	P	0.000244	11	P	0.000244	11	P	0.000244	11	P	0.000244	11	P	0.000244	11	P	0.000244	11	P	0.000244	11	P	0.000244	11	P	0.000244	11	P	0.000244	11	12
201850_at	9.23215	8.34689	8.43934	9.10027	8.56185	8.62395	10.4766	10.1963	9.82086	8.84904	9.01943	8.68067	P	0.000244	11	P	0.000244	11	P	0.000244	11	P	0.000244	11	P	0.00805664	11	P	0.00805664	11	P	0.000732	11	P	0.000732	11	P	0.00195313	11	P	0.00415039	11	P	0.000244	11	P	0.00195313	11	12
201851_at	9.98253	9.88174	10.445	10.0467	9.17702	9.03012	11.0219	11.1534	11.1417	10.0312	10.4722	9.85051	P	0.000732	11	P	0.00195313	11	P	0.0012207	11	P	0.00415039	11	P	0.0107422	11	P	0.00292969	11	P	0.000244	11	P	0.00292969	11	P	0.00195313	11	P	0.00415039	11	P	0.000244	11	P	0.00415039	11	12
201855_s_at	10.9232	10.9047	11.0517	10.6838	10.7298	10.8224	7.41115	7.78646	8.23048	11.1151	10.2597	11.1451	P	0.000244	11	P	0.000244	11	P	0.000244	11	P	0.000244	11	P	0.000244	11	P	0.000244	11	P	0.0185547	11	P	0.0107422	11	P	0.0141602	11	P	0.000244	11	P	0.000244	11	P	0.000244	11	12
201856_s_at	9.77807	9.40838	9.56768	9.10042	9.28332	9.24905	6.54743	7.71999	8.21092	9.54425	9.40908	8.81576	P	0.000732	11	P	0.000732	11	P	0.000732	11	P	0.000244	11	P	0.000244	11	P	0.000732	11	A	0.219482	11	P	0.0461426	11	P	0.0302734	11	P	0.000244	11	P	0.000732	11	P	0.000244	11	11
201857_at	13.6317	13.3928	13.2176	13.203	13.4386	13.3797	10.0149	10.236	10.4888	13.3102	13.1964	13.0989	P	0.000244	11	P	0.000244	11	P	0.000244	11	P	0.000244	11	P	0.000244	11	P	0.000244	11	P	0.000732	11	P	0.000732	11	P	0.000732	11	P	0.000244	11	P	0.000244	11	P	0.000244	11	12
201858_s_at	13.8601	14.3886	14.2236	13.2424	13.683	13.5796	12.0633	11.2563	11.5191	14.0274	13.8541	13.8525	P	0.000244	11	P	0.000244	11	P	0.000244	11	P	0.000244	11	P	0.000244	11	P	0.000244	11	P	0.000244	11	P	0.000244	11	P	0.000244	11	P	0.000244	11	P	0.000244	11	P	0.000244	11	12
201860_s_at	12.571	12.8061	12.7425	10.8113	11.2567	11.3743	14.6914	14.4148	14.561	12.8924	12.0828	12.1378	P	0.000244	11	P	0.000244	11	P	0.000244	11	P	0.000244	11	P	0.000244	11	P	0.000244	11	P	0.000244	11	P	0.000244	11	P	0.000244	11	P	0.000244	11	P	0.000244	11	P	0.000244	11	12
201861_s_at	9.41431	9.79196	9.301	10.2124	10.6057	10.1526	7.36254	7.93283	7.81623	9.76179	9.62998	9.76612	P	0.000244	11	P	0.000244	11	P	0.000244	11	P	0.000244	11	P	0.000244	11	P	0.000244	11	A	0.246094	11	A	0.19458	11	A	0.111572	11	P	0.000732	11	P	0.00195313	11	P	0.000732	11	9
201862_s_at	11.6451	11.5945	11.4651	11.1461	11.563	11.6269	5.1125	6.72585	6.56443	11.716	11.1162	11.128	P	0.000244	11	P	0.000244	11	P	0.000244	11	P	0.000244	11	P	0.000244	11	P	0.000244	11	A	0.188477	11	P	0.00415039	11	P	0.00805664	11	P	0.000244	11	P	0.000244	11	P	0.000244	11	11
201864_at	10.9982	10.5162	10.6889	9.89906	10.4543	10.489	12.3992	12.2356	12.2565	10.9642	11.4294	10.9745	P	0.000732	11	P	0.000732	11	P	0.000732	11	P	0.00292969	11	P	0.000732	11	P	0.00292969	11	P	0.000732	11	P	0.0012207	11	P	0.000732	11	P	0.0012207	11	P	0.000732	11	P	0.000732	11	12
201865_x_at	12.4843	12.4153	12.1975	13.0891	13.282	13.2775	8.88251	8.70069	9.18371	12.6	11.8431	12.3848	P	0.000244	11	P	0.000244	11	P	0.000244	11	P	0.000244	11	P	0.000244	11	P	0.000244	11	P	0.000244	11	P	0.000732	11	P	0.000244	11	P	0.000244	11	P	0.000244	11	P	0.000244	11	12
201866_s_at	10.253	10.491	10.3988	10.2051	10.7758	10.5887	8.60228	8.35253	8.76242	10.3413	9.89912	10.1959	P	0.000732	11	P	0.0012207	11	P	0.000732	11	P	0.000732	11	P	0.000732	11	P	0.000732	11	A	0.0952148	11	A	0.0805664	11	A	0.129639	11	P	0.00195313	11	P	0.00195313	11	P	0.00195313	11	9
201867_s_at	7.94263	7.7199	7.59322	7.10111	6.93018	7.00802	8.9049	8.3754	8.74	8.30504	7.53716	8.30085	P	0.000244	11	P	0.000244	11	P	0.000244	11	P	0.000244	11	P	0.000244	11	P	0.0107422	11	P	0.00292969	11	P	0.00195313	11	P	0.0012207	11	P	0.000732	11	P	0.000244	11	P	0.000244	11	12
201871_s_at	11.3451	11.2578	11.2135	11.0865	10.8316	10.7659	12.8908	12.8566	12.3927	11.4352	12.1188	11.1679	P	0.000244	11	P	0.000732	11	P	0.000244	11	P	0.0012207	11	P	0.000732	11	P	0.00195313	11	P	0.000244	11	P	0.000732	11	P	0.000244	11	P	0.0012207	11	P	0.000244	11	P	0.000732	11	12
201872_s_at	12.0429	11.9128	11.9111	12.0129	11.7915	11.6744	9.10689	8.89379	9.46043	11.626	12.1066	11.3802	P	0.000244	11	P	0.000244	11	P	0.000244	11	P	0.000244	11	P	0.000244	11	P	0.000244	11	P	0.000732	11	P	0.00195313	11	P	0.000244	11	P	0.000244	11	P	0.000244	11	P	0.000244	11	12
201873_s_at	11.695	11.994	11.9081	11.8032	11.1622	11.4527	8.4564	8.22753	8.75205	11.4422	11.0072	11.4807	P	0.000244	11	P	0.000244	11	P	0.000244	11	P	0.000244	11	P	0.000244	11	P	0.000244	11	P	0.000244	11	P	0.00415039	11	P	0.0012207	11	P	0.000244	11	P	0.000244	11	P	0.000244	11	12
201876_at	10.8181	10.9896	11.0459	11.9229	11.8955	11.9679	9.02614	9.26959	9.65252	10.8624	9.34427	11.2312	P	0.000244	11	P	0.000244	11	P	0.000244	11	P	0.000244	11	P	0.000244	11	P	0.000244	11	P	0.000244	11	P	0.00195313	11	P	0.00195313	11	P	0.000244	11	P	0.000244	11	P	0.000244	11	12
201877_s_at	11.6943	11.281	11.251	11.2669	11.3436	11.2689	8.90149	9.51022	9.66276	11.1359	11.4103	11.2414	P	0.000244	11	P	0.000244	11	P	0.000244	11	P	0.000244	11	P	0.000244	11	P	0.000244	11	P	0.000732	11	P	0.000732	11	P	0.000244	11	P	0.000244	11	P	0.000244	11	P	0.000244	11	12
201883_s_at	11.2674	11.7418	11.6473	11.8949	11.8643	11.9943	13.0932	13.031	12.925	11.7641	11.1328	11.2935	P	0.000244	11	P	0.000732	11	P	0.000244	11	P	0.000732	11	P	0.000244	11	P	0.000244	11	P	0.000732	11	P	0.000732	11	P	0.000732	11	P	0.000732	11	P	0.000244	11	P	0.000732	11	12
201885_s_at	14.0187	13.882	13.8823	13.9186	13.8489	13.8568	15.9729	15.7459	15.48	14.1074	14.7303	14.2182	P	0.000732	11	P	0.000732	11	P	0.000732	11	P	0.000244	11	P	0.000732	11	P	0.000732	11	P	0.000244	11	P	0.000244	11	P	0.000732	11	P	0.000244	11	P	0.000732	11	P	0.000244	11	12
201886_at	8.29618	8.48712	8.46785	8.2223	8.74774	8.77643	9.86243	9.64794	9.53502	8.50726	8.75635	8.62928	P	0.000244	11	P	0.0012207	11	P	0.000732	11	P	0.000732	11	P	0.00195313	11	P	0.0012207	11	P	0.000732	11	P	0.000732	11	P	0.00415039	11	P	0.000244	11	P	0.00195313	11	P	0.00195313	11	12
201887_at	10.9509	10.8071	10.9137	11.9746	11.525	11.3628	9.36879	10.2821	10.7331	10.2768	10.4905	10.3008	P	0.000244	11	P	0.000244	11	P	0.000244	11	P	0.000244	11	P	0.000244	11	P	0.000244	11	P	0.000244	11	P	0.000244	11	P	0.000244	11	P	0.000244	11	P	0.000732	11	P	0.000244	11	12
201888_s_at	9.79769	9.15393	9.45644	10.4796	9.80377	9.83256	8.57822	8.43889	9.24999	9.36933	8.28942	9.55414	P	0.00195313	11	P	0.000732	11	P	0.000732	11	P	0.000244	11	P	0.000244	11	P	0.000244	11	P	0.00292969	11	P	0.00585938	11	P	0.0141602	11	P	0.000732	11	P	0.00805664	11	P	0.000244	11	12
201889_at	13.0932	13.112	13.1589	13.0004	12.9708	13.0858	9.56414	9.6835	10.0659	12.9723	12.4878	13.1563	P	0.000244	11	P	0.000244	11	P	0.000244	11	P	0.000244	11	P	0.000244	11	P	0.000244	11	P	0.000244	11	P	0.000244	11	P	0.000244	11	P	0.000244	11	P	0.000244	11	P	0.000244	11	12
201892_s_at	12.7182	12.58	12.7642	12.9657	12.3611	12.333	14.5747	14.2732	14.183	12.6333	13.4368	12.2797	P	0.000244	11	P	0.000244	11	P	0.000244	11	P	0.000244	11	P	0.000244	11	P	0.000244	11	P	0.000244	11	P	0.000244	11	P	0.000244	11	P	0.000244	11	P	0.000244	11	P	0.000244	11	12
201893_x_at	15.1574	15.1703	15.1037	14.6499	15.1955	15.109	16.3656	16.5116	16.2552	15.5247	16.2236	15.7907	P	0.000244	11	P	0.000244	11	P	0.000244	11	P	0.000244	11	P	0.000244	11	P	0.000244	11	P	0.000244	11	P	0.000244	11	P	0.000244	11	P	0.000244	11	P	0.000244	11	P	0.000244	11	12
201894_s_at	12.5748	12.5999	12.5336	12.4474	12.7007	12.5918	9.69664	9.91565	10.1514	12.6182	12.2362	12.2341	P	0.000244	11	P	0.000244	11	P	0.000244	11	P	0.000244	11	P	0.000244	11	P	0.000244	11	P	0.000244	11	P	0.000732	11	P	0.000244	11	P	0.000244	11	P	0.000244	11	P	0.000244	11	12
201896_s_at	8.07053	8.00192	8.31666	7.56079	7.68735	7.28191	9.72883	9.52516	9.70747	7.93861	8.25371	7.45493	P	0.000732	11	P	0.00195313	11	P	0.0012207	11	P	0.00415039	11	P	0.00805664	11	P	0.0141602	11	P	0.000732	11	P	0.000732	11	P	0.0012207	11	P	0.00585938	11	P	0.00805664	11	P	0.00805664	11	12
201897_s_at	11.1126	11.0055	10.8293	10.8855	10.6264	10.7425	11.9928	11.8979	11.8541	10.5498	11.4159	10.3722	P	0.000244	11	P	0.000244	11	P	0.000244	11	P	0.000244	11	P	0.000244	11	P	0.000244	11	P	0.000244	11	P	0.000244	11	P	0.000244	11	P	0.000244	11	P	0.000244	11	P	0.000244	11	12
201900_s_at	12.3971	12.3543	12.3621	12.0355	12.3514	12.272	14.072	13.906	13.6489	12.441	13.2975	12.5862	P	0.000244	11	P	0.000244	11	P	0.000244	11	P	0.000244	11	P	0.000244	11	P	0.000244	11	P	0.000244	11	P	0.000244	11	P	0.000244	11	P	0.000244	11	P	0.000244	11	P	0.000244	11	12
201903_at	11.8489	11.3926	11.4573	10.979	10.4266	10.3551	13.4209	13.2346	12.9758	11.9768	12.477	11.5176	P	0.000244	11	P	0.000244	11	P	0.000244	11	P	0.00195313	11	P	0.0012207	11	P	0.000244	11	P	0.000244	11	P	0.000244	11	P	0.000244	11	P	0.000244	11	P	0.000244	11	P	0.000244	11	12
201904_s_at	9.39473	9.48241	9.48644	8.96703	8.70654	8.12753	9.35726	9.79499	10.1032	9.51904	9.65885	9.25126	P	0.0141602	11	P	0.0302734	11	P	0.0107422	11	P	0.0239258	11	P	0.0375977	11	A	0.149658	11	P	0.0185547	11	P	0.0141602	11	P	0.00585938	11	P	0.0461426	11	P	0.0185547	11	P	0.0239258	11	11
201908_at	10.0911	10.2563	10.4074	10.1581	10.2381	10.3141	11.4006	11.0947	11.3245	10.7775	10.819	10.5	P	0.000732	11	P	0.0012207	11	P	0.000732	11	P	0.00195313	11	P	0.0012207	11	P	0.0012207	11	P	0.000732	11	P	0.000244	11	P	0.000732	11	P	0.0012207	11	P	0.000732	11	P	0.000244	11	12
201910_at	10.2725	10.0185	10.066	9.75497	9.53605	9.344	11.6559	11.7201	11.5872	9.80467	10.2062	9.94974	P	0.00195313	11	P	0.00415039	11	P	0.00195313	11	P	0.00195313	11	P	0.0141602	11	P	0.0141602	11	P	0.00195313	11	P	0.00585938	11	P	0.00195313	11	P	0.00805664	11	P	0.00585938	11	P	0.0141602	11	12
201911_s_at	8.71687	8.77095	8.72086	8.17806	8.58991	8.42691	11.068	10.8145	10.5169	8.35279	8.88248	8.84328	P	0.000732	11	P	0.0012207	11	P	0.000732	11	P	0.000244	11	P	0.00195313	11	P	0.00585938	11	P	0.000732	11	P	0.000732	11	P	0.000244	11	P	0.0107422	11	A	0.067627	11	P	0.00195313	11	11
201913_s_at	9.58867	9.61011	9.67835	9.68953	9.19119	9.17956	10.8872	10.8527	10.9174	9.17906	10.1627	9.3087	P	0.000732	11	P	0.0012207	11	P	0.00292969	11	P	0.000732	11	P	0.00292969	11	P	0.000732	11	P	0.00585938	11	P	0.00292969	11	P	0.000244	11	P	0.000732	11	P	0.000244	11	P	0.00195313	11	12
201914_s_at	11.1376	11.4072	11.3675	11.0457	11.6122	11.5731	7.9636	7.82767	8.08758	10.9985	10.4288	11.4379	P	0.00415039	11	P	0.0012207	11	P	0.000732	11	P	0.000732	11	P	0.000244	11	P	0.000732	11	A	0.111572	11	M	0.0561523	11	A	0.0805664	11	P	0.00195313	11	P	0.00805664	11	P	0.0012207	11	9
201915_at	9.10728	9.01129	9.30587	8.95093	9.03369	9.07631	6.8383	6.37752	7.27765	8.63034	7.6986	8.91899	P	0.00195313	11	P	0.000244	11	P	0.000244	11	P	0.0012207	11	P	0.000244	11	P	0.000732	11	A	0.0952148	11	A	0.067627	11	P	0.0461426	11	P	0.00195313	11	P	0.00195313	11	P	0.00195313	11	10
201916_s_at	12.5952	12.4921	12.5715	12.2514	12.5345	12.4546	8.65395	8.75266	8.61766	12.4815	11.9392	12.4263	P	0.000244	11	P	0.000244	11	P	0.000244	11	P	0.000244	11	P	0.000244	11	P	0.000244	11	P	0.000244	11	P	0.000244	11	P	0.000244	11	P	0.000244	11	P	0.000244	11	P	0.000244	11	12
201917_s_at	11.2293	11.0444	10.7741	11.0931	11.3613	11.1487	8.1334	7.1351	7.39403	10.8978	10.1385	10.8351	P	0.000732	11	P	0.000732	11	P	0.000244	11	P	0.000732	11	P	0.000732	11	P	0.000244	11	P	0.0375977	11	P	0.0375977	11	P	0.00805664	11	P	0.000732	11	P	0.000732	11	P	0.000732	11	12
201918_at	11.5084	11.3481	11.2964	11.08	11.4603	11.3406	8.13283	5.50136	7.42003	11.1522	10.3598	11.1569	P	0.000244	11	P	0.000244	11	P	0.000244	11	P	0.000244	11	P	0.000244	11	P	0.000244	11	P	0.0375977	11	A	0.246094	11	A	0.0805664	11	P	0.0141602	11	P	0.000244	11	P	0.000244	11	10
201919_at	11.99	11.7063	11.8629	11.4148	11.8572	11.8421	9.80923	7.94396	7.95629	11.8572	11.6306	11.9369	P	0.000244	11	P	0.000244	11	P	0.000244	11	P	0.000244	11	P	0.000244	11	P	0.000244	11	P	0.00195313	11	P	0.00195313	11	P	0.0141602	11	P	0.000244	11	P	0.000732	11	P	0.000244	11	12
201920_at	12.182	13.2091	13.0321	14.3158	14.3188	14.2937	12.5944	12.4694	12.5104	13.5483	12.2815	13.1817	P	0.000244	11	P	0.000244	11	P	0.000244	11	P	0.000244	11	P	0.000244	11	P	0.000244	11	P	0.000244	11	P	0.000244	11	P	0.000244	11	P	0.000244	11	P	0.000244	11	P	0.000244	11	12
201921_at	13.6609	13.4765	13.3634	13.4709	13.4359	13.3595	10.9274	10.8639	10.2856	13.3905	13.5881	13.5619	P	0.000244	11	P	0.000244	11	P	0.000244	11	P	0.000244	11	P	0.000244	11	P	0.000244	11	P	0.00292969	11	P	0.00415039	11	P	0.00195313	11	P	0.000244	11	P	0.000244	11	P	0.000244	11	12
201922_at	13.0656	13.1243	13.0636	13.3358	12.9573	12.9101	11.2582	10.4248	10.2063	13.1675	13.416	13.2649	P	0.000244	11	P	0.000244	11	P	0.000244	11	P	0.000244	11	P	0.000244	11	P	0.000244	11	P	0.000244	11	P	0.000244	11	P	0.0239258	11	P	0.000244	11	P	0.000244	11	P	0.000244	11	12
201924_at	11.4692	11.0793	11.4353	11.0941	11.1481	11.0855	8.52916	8.86076	9.42246	10.9298	11.0283	11.0644	P	0.000244	11	P	0.000244	11	P	0.000244	11	P	0.000244	11	P	0.000244	11	P	0.000244	11	P	0.000244	11	P	0.000244	11	P	0.000244	11	P	0.000244	11	P	0.000244	11	P	0.000244	11	12
201932_at	10.7424	10.5885	10.7555	10.1887	10.0032	9.80039	12.5074	12.2882	11.9491	10.6024	11.5209	10.4443	P	0.000732	11	P	0.0012207	11	P	0.00195313	11	P	0.00195313	11	P	0.00415039	11	P	0.00195313	11	P	0.0012207	11	P	0.00195313	11	P	0.00195313	11	P	0.00292969	11	P	0.00195313	11	P	0.00415039	11	12
201933_at	9.96244	9.89839	10.0771	9.59182	9.30265	9.39514	11.2661	11.1344	10.7184	10.056	10.3765	10.004	P	0.0012207	11	P	0.0012207	11	P	0.0012207	11	P	0.00195313	11	P	0.00195313	11	P	0.00415039	11	P	0.000732	11	P	0.000732	11	P	0.000732	11	P	0.00195313	11	P	0.0012207	11	P	0.00195313	11	12
201935_s_at	11.2147	11.1536	11.2157	11.5383	11.6207	11.539	7.899	8.00315	9.26541	10.6532	10.3096	10.8817	P	0.000244	11	P	0.000244	11	P	0.000244	11	P	0.000244	11	P	0.000244	11	P	0.000244	11	A	0.0805664	11	P	0.00585938	11	P	0.00805664	11	P	0.000244	11	P	0.000244	11	P	0.000244	11	11
201936_s_at	11.0835	10.8019	11.0817	10.8818	10.7682	10.8906	7.49784	7.83102	8.03324	11.0208	9.39731	10.4917	P	0.000732	11	P	0.000732	11	P	0.0012207	11	P	0.000244	11	P	0.000244	11	P	0.0012207	11	P	0.0375977	11	P	0.0107422	11	P	0.0012207	11	P	0.00195313	11	P	0.00415039	11	P	0.000244	11	12
201937_s_at	9.15942	9.2802	9.30039	8.82794	8.56443	8.55967	11.0651	11.1391	10.6997	9.42799	9.7889	9.11916	P	0.00805664	11	P	0.00585938	11	P	0.00585938	11	P	0.00585938	11	M	0.0561523	11	P	0.0461426	11	P	0.00585938	11	P	0.00415039	11	P	0.00415039	11	P	0.0239258	11	P	0.00415039	11	P	0.0239258	11	11
201939_at	9.26257	9.7766	9.93526	10.5691	10.9034	11.0363	8.81317	9.29391	9.90231	10.5675	9.54011	10.5593	P	0.000244	11	P	0.000244	11	P	0.000244	11	P	0.000244	11	P	0.000244	11	P	0.000244	11	P	0.00195313	11	P	0.0141602	11	P	0.000732	11	P	0.000244	11	P	0.000244	11	P	0.000244	11	12
201940_at	10.6884	10.6398	10.6788	10.2298	10.3572	10.3881	6.98671	7.32277	7.17309	10.6002	9.78828	10.6597	P	0.000244	11	P	0.000244	11	P	0.000244	11	P	0.000244	11	P	0.000244	11	P	0.000244	11	P	0.0185547	11	P	0.0375977	11	P	0.00292969	11	P	0.000244	11	P	0.000244	11	P	0.000244	11	12
201941_at	11.93	11.9473	12.0357	11.7127	11.9523	11.8129	8.64656	8.35365	7.98454	11.6636	10.9645	11.9168	P	0.000244	11	P	0.000244	11	P	0.000244	11	P	0.000244	11	P	0.000244	11	P	0.000244	11	P	0.00195313	11	P	0.00195313	11	P	0.00195313	11	P	0.000244	11	P	0.000244	11	P	0.000244	11	12
201943_s_at	9.60008	9.54625	9.96329	9.6219	9.48884	9.55471	7.22958	7.96998	7.85933	9.84853	9.27047	9.67719	P	0.0012207	11	P	0.00195313	11	P	0.00195313	11	P	0.000732	11	P	0.00292969	11	P	0.00292969	11	A	0.124756	11	M	0.0561523	11	A	0.0805664	11	P	0.00415039	11	P	0.00585938	11	P	0.00415039	11	9
201945_at	7.87159	7.42064	8.34054	7.60397	7.66858	7.6749	8.95989	9.2707	8.80062	8.16174	8.75521	8.00326	P	0.0461426	11	P	0.0239258	11	P	0.0239258	11	P	0.0185547	11	P	0.0302734	11	P	0.0302734	11	P	0.0375977	11	P	0.0185547	11	P	0.0185547	11	P	0.0239258	11	P	0.0461426	11	P	0.0461426	11	12
201946_s_at	10.9969	11.1905	10.9862	11.6805	11.3036	11.2708	9.89655	10.1909	10.6138	10.5091	10.7144	10.1805	P	0.000244	11	P	0.000244	11	P	0.000244	11	P	0.000244	11	P	0.000244	11	P	0.000244	11	P	0.000244	11	P	0.000244	11	P	0.000244	11	P	0.000244	11	P	0.000244	11	P	0.000244	11	12
201948_at	11.3534	11.2713	11.4049	11.2013	10.6857	10.6673	8.08738	8.53505	8.73366	10.8791	10.6267	11.2131	P	0.000244	11	P	0.000244	11	P	0.000244	11	P	0.000244	11	P	0.000244	11	P	0.000244	11	P	0.00195313	11	P	0.00195313	11	P	0.0012207	11	P	0.000244	11	P	0.000244	11	P	0.000244	11	12
201949_x_at	12.7115	12.5421	12.3116	12.3093	12.457	12.2443	13.805	13.753	13.3137	12.618	12.3411	12.8265	P	0.00195313	11	P	0.00195313	11	P	0.000732	11	P	0.00195313	11	P	0.0012207	11	P	0.0012207	11	P	0.00195313	11	P	0.00415039	11	P	0.00195313	11	P	0.000244	11	P	0.000732	11	P	0.00415039	11	12
201951_at	12.5502	12.2198	12.2169	10.2187	10.6821	10.82	9.47063	8.87149	8.64969	11.2365	10.4362	11.8914	P	0.000244	11	P	0.000244	11	P	0.000244	11	P	0.000732	11	P	0.000244	11	P	0.000732	11	P	0.0012207	11	P	0.000732	11	P	0.0012207	11	P	0.000244	11	P	0.000244	11	P	0.000244	11	12
201952_at	13.6218	13.5475	13.5024	12.4404	12.7502	12.7557	11.137	10.795	10.6841	12.8821	12.3867	13.3494	P	0.000244	11	P	0.000244	11	P	0.000244	11	P	0.000244	11	P	0.000244	11	P	0.000244	11	P	0.000244	11	P	0.000244	11	P	0.000244	11	P	0.000244	11	P	0.000244	11	P	0.000244	11	12
201953_at	12.0126	11.9436	11.9517	12.1891	11.923	12.0288	13.4557	13.0627	13.0382	12.2107	12.5132	12.1392	P	0.000244	11	P	0.000244	11	P	0.000244	11	P	0.000244	11	P	0.000244	11	P	0.000244	11	P	0.000244	11	P	0.000244	11	P	0.000244	11	P	0.000244	11	P	0.000244	11	P	0.000732	11	12
201955_at	12.2829	12.1194	11.9245	12.081	12.0246	12.0024	10.2298	9.50639	10.1665	12.2493	12.1093	12.1061	P	0.000244	11	P	0.000244	11	P	0.000244	11	P	0.000244	11	P	0.000244	11	P	0.000244	11	P	0.000244	11	P	0.000244	11	P	0.000244	11	P	0.000244	11	P	0.000244	11	P	0.000244	11	12
201959_s_at	10.1868	9.86494	10.0891	10.0598	10.0099	9.7505	5.10065	4.3801	7.17829	9.38766	9.11415	9.86479	P	0.0012207	11	P	0.00292969	11	P	0.00195313	11	P	0.00195313	11	P	0.00415039	11	P	0.00292969	11	A	0.633789	11	A	0.780518	11	A	0.366211	11	P	0.00805664	11	M	0.0561523	11	P	0.0239258	11	8
201960_s_at	11.4651	11.4078	11.5186	11.7016	11.5478	11.4727	7.99005	7.96713	8.14258	11.2599	10.5325	11.419	P	0.000244	11	P	0.000244	11	P	0.000244	11	P	0.000244	11	P	0.000244	11	P	0.000244	11	A	0.129639	11	P	0.0239258	11	M	0.0561523	11	P	0.000244	11	P	0.000244	11	P	0.000244	11	10
201961_s_at	8.77218	8.04864	8.10114	7.84322	7.60795	7.9462	10.3117	10.2996	10.3142	8.58918	9.57118	7.98327	P	0.00585938	11	M	0.0561523	11	P	0.0302734	11	P	0.0302734	11	A	0.0952148	11	A	0.0805664	11	P	0.0185547	11	P	0.0107422	11	P	0.0185547	11	P	0.0185547	11	P	0.00415039	11	A	0.111572	11	8
201962_s_at	8.03905	8.22516	8.04847	7.48653	7.75273	7.93157	9.57325	9.46354	9.2705	7.81356	8.71753	8.1737	P	0.0012207	11	P	0.00195313	11	P	0.00585938	11	P	0.0375977	11	P	0.0141602	11	P	0.0141602	11	P	0.00195313	11	P	0.00195313	11	P	0.0141602	11	P	0.00195313	11	P	0.00585938	11	P	0.0185547	11	12
201964_at	10.6136	11.0222	10.8694	10.6165	10.655	10.6768	7.79605	7.36232	7.52014	10.8327	9.63464	10.9045	P	0.000244	11	P	0.000244	11	P	0.000244	11	P	0.000244	11	P	0.000244	11	P	0.000244	11	P	0.0461426	11	M	0.0561523	11	A	0.111572	11	P	0.000244	11	P	0.000244	11	P	0.000244	11	10
201965_s_at	9.21965	10.0086	9.4956	9.13539	9.77749	9.60714	7.31737	6.8202	7.34389	9.85392	9.05853	9.59556	P	0.00805664	11	P	0.00805664	11	P	0.00805664	11	P	0.0107422	11	P	0.0239258	11	P	0.0302734	11	A	0.696289	11	A	0.366211	11	A	0.366211	11	P	0.0141602	11	A	0.0952148	11	P	0.00292969	11	8
201967_at	9.87633	10.0936	10.3217	10.2649	10.3162	10.2311	8.82135	9.42792	8.77431	10.4421	9.72322	10.2322	P	0.000244	11	P	0.000244	11	P	0.000732	11	P	0.000732	11	P	0.000732	11	P	0.000732	11	P	0.00195313	11	P	0.00805664	11	P	0.000244	11	P	0.000732	11	P	0.00195313	11	P	0.000732	11	12
201968_s_at	12.5913	12.4396	12.377	12.0708	12.4293	12.5857	14.0021	13.6645	13.6593	12.4203	12.7854	12.1716	P	0.000244	11	P	0.000244	11	P	0.000244	11	P	0.000244	11	P	0.000244	11	P	0.000244	11	P	0.000244	11	P	0.000244	11	P	0.000244	11	P	0.000244	11	P	0.000244	11	P	0.000244	11	12
201970_s_at	10.1764	10.6111	10.7446	11.1525	10.3897	10.2657	8.69307	9.64001	9.51358	10.5515	9.8443	10.4956	P	0.000244	11	P	0.000244	11	P	0.000244	11	P	0.000244	11	P	0.000244	11	P	0.000244	11	P	0.00805664	11	P	0.000732	11	P	0.00195313	11	P	0.000244	11	P	0.000732	11	P	0.000732	11	12
201971_s_at	7.54111	8.49433	8.12739	8.78021	8.95332	9.05033	6.34326	6.01802	6.90518	8.00441	7.6971	8.10403	P	0.000732	11	P	0.000732	11	P	0.000244	11	P	0.000244	11	P	0.000732	11	P	0.000244	11	A	0.27417	11	A	0.171387	11	A	0.111572	11	P	0.00585938	11	P	0.00805664	11	P	0.00195313	11	9
201972_at	12.2683	12.6304	12.6779	12.7669	12.9223	12.9202	10.6526	10.7567	11.3812	13.2942	12.9303	13.321	P	0.000244	11	P	0.000732	11	P	0.000732	11	P	0.000732	11	P	0.000732	11	P	0.000732	11	P	0.00805664	11	P	0.00195313	11	P	0.00195313	11	P	0.000732	11	P	0.000244	11	P	0.000732	11	12
201973_s_at	13.3069	12.9887	13.0701	13.0799	13.2946	13.1541	11.9689	12.0336	12.0784	13.2468	13.7903	13.0062	P	0.000244	11	P	0.000732	11	P	0.000244	11	P	0.000244	11	P	0.000244	11	P	0.000244	11	P	0.0012207	11	P	0.0012207	11	P	0.000732	11	P	0.000732	11	P	0.000244	11	P	0.000732	11	12
201975_at	11.3786	10.8986	11.2943	11.0168	11.0867	10.9283	7.9165	7.48926	6.6443	11.0005	10.4964	11.1386	P	0.000732	11	P	0.000244	11	P	0.000732	11	P	0.000732	11	P	0.0012207	11	P	0.000732	11	P	0.00585938	11	P	0.00195313	11	P	0.00585938	11	P	0.000244	11	P	0.000732	11	P	0.000244	11	12
201977_s_at	8.04463	8.27054	8.2699	8.10652	8.47483	8.03209	10.0919	9.37994	9.38884	8.31286	7.87282	8.51763	P	0.000732	11	P	0.000244	11	P	0.000244	11	P	0.000244	11	P	0.000244	11	P	0.000244	11	P	0.000244	11	P	0.000244	11	P	0.000244	11	P	0.000244	11	P	0.00195313	11	P	0.000732	11	12
201978_s_at	9.80857	10.044	10.1141	9.83931	9.72332	9.84886	11.0299	11.0254	11.059	10.2458	10.4337	10.2852	P	0.0239258	11	P	0.0375977	11	P	0.0302734	11	P	0.0461426	11	A	0.067627	11	P	0.0375977	11	P	0.0239258	11	P	0.0239258	11	P	0.0375977	11	P	0.0302734	11	P	0.0239258	11	M	0.0561523	11	10
201981_at	12.2822	11.4578	11.6708	12.3199	12.9662	12.9541	10.1528	10.9074	10.8711	11.2951	11.2893	11.688	P	0.000244	11	P	0.000244	11	P	0.000244	11	P	0.000244	11	P	0.000244	11	P	0.000244	11	P	0.000732	11	P	0.000244	11	P	0.000244	11	P	0.000244	11	P	0.000244	11	P	0.000244	11	12
201983_s_at	11.2215	11.3397	11.4736	11.2943	11.1477	10.9985	9.37394	9.39977	9.47508	10.9372	10.5464	11.0243	P	0.000244	11	P	0.000244	11	P	0.000244	11	P	0.000244	11	P	0.000732	11	P	0.000244	11	P	0.00195313	11	P	0.00585938	11	P	0.0012207	11	P	0.000244	11	P	0.000244	11	P	0.000244	11	12
201985_at	9.72845	9.66404	9.71554	9.94461	9.97	9.85242	7.46427	8.2068	8.1235	9.78074	9.77845	9.9141	P	0.000244	11	P	0.000244	11	P	0.000244	11	P	0.000244	11	P	0.000244	11	P	0.000732	11	P	0.0141602	11	P	0.0375977	11	P	0.0375977	11	P	0.000732	11	P	0.00195313	11	P	0.000732	11	12
201986_at	10.6619	11.1004	11.0618	10.3699	10.6699	10.615	6.45587	6.05383	7.54686	11.1124	9.61369	11.0303	P	0.000732	11	P	0.000732	11	P	0.000244	11	P	0.000732	11	P	0.000244	11	P	0.000732	11	A	0.111572	11	A	0.334473	11	A	0.129639	11	P	0.000732	11	P	0.000732	11	P	0.000732	11	9
201987_at	12.4744	12.7374	12.2906	11.7879	11.8919	11.9398	10.5812	9.87877	10.513	12.7623	11.4833	12.5772	P	0.000732	11	P	0.000732	11	P	0.000732	11	P	0.000732	11	P	0.000732	11	P	0.000732	11	P	0.00292969	11	P	0.00805664	11	P	0.0141602	11	P	0.000732	11	P	0.0012207	11	P	0.000732	11	12
201988_s_at	9.1877	8.83055	9.10405	9.43012	9.34186	9.57037	7.57013	8.1799	8.81937	8.79653	8.92428	9.20098	P	0.0012207	11	P	0.000244	11	P	0.000732	11	P	0.000732	11	P	0.000244	11	P	0.000732	11	A	0.149658	11	A	0.0952148	11	P	0.0437012	11	P	0.000244	11	P	0.00195313	11	P	0.00292969	11	10
201989_s_at	11.0061	11.0651	11.0221	11.4574	11.5276	11.5294	9.025	9.43783	9.7168	11.2065	11.0335	11.2626	P	0.000244	11	P	0.000244	11	P	0.000244	11	P	0.000244	11	P	0.000244	11	P	0.000244	11	P	0.000732	11	P	0.000732	11	P	0.0185547	11	P	0.000244	11	P	0.000244	11	P	0.000244	11	12
201990_s_at	10.6155	10.4354	10.514	10.6286	10.6409	10.6763	7.42495	7.50248	8.13224	10.4771	10.0017	10.7449	P	0.000244	11	P	0.000244	11	P	0.000244	11	P	0.000244	11	P	0.000244	11	P	0.000244	11	P	0.0012207	11	P	0.00292969	11	P	0.00195313	11	P	0.000244	11	P	0.000732	11	P	0.000244	11	12
201991_s_at	12.6014	12.5803	12.4538	12.3875	12.5902	12.5591	9.39243	7.3981	7.49574	12.5035	10.9614	12.7728	P	0.000244	11	P	0.000244	11	P	0.000244	11	P	0.000244	11	P	0.000244	11	P	0.000244	11	P	0.000244	11	P	0.0107422	11	P	0.000244	11	P	0.000244	11	P	0.000244	11	P	0.000244	11	12
201992_s_at	8.78041	8.17396	8.69263	8.60548	9.06339	9.08502	3.70251	6.6116	5.94291	8.78713	7.76474	8.33562	P	0.00415039	11	P	0.00195313	11	P	0.00415039	11	P	0.0012207	11	P	0.00585938	11	P	0.00195313	11	A	0.696289	11	A	0.171387	11	A	0.696289	11	P	0.00415039	11	A	0.067627	11	P	0.00292969	11	8
201993_x_at	12.2742	12.6513	12.6787	12.4447	12.4797	12.4031	10.2203	10.4945	10.3519	12.7093	12.4736	12.6152	P	0.000732	11	P	0.000732	11	P	0.000732	11	P	0.000732	11	P	0.000244	11	P	0.000732	11	P	0.0012207	11	P	0.000732	11	P	0.00415039	11	P	0.000732	11	P	0.000732	11	P	0.000732	11	12
201994_at	14.7908	14.8705	14.7042	14.8249	14.7858	14.7687	13.5887	13.7451	14.0337	15.1842	15.4252	15.1386	P	0.000244	11	P	0.000244	11	P	0.000244	11	P	0.000244	11	P	0.000244	11	P	0.000244	11	P	0.000244	11	P	0.000244	11	P	0.000244	11	P	0.000244	11	P	0.000244	11	P	0.000244	11	12
202004_x_at	11.2252	11.1652	10.9656	11.8274	11.568	11.579	12.7387	12.6223	12.7359	10.6304	11.3076	10.3162	P	0.000244	11	P	0.000732	11	P	0.00292969	11	P	0.000732	11	P	0.0012207	11	P	0.000732	11	P	0.000244	11	P	0.000244	11	P	0.000244	11	P	0.00585938	11	P	0.0012207	11	P	0.00195313	11	12
202006_at	13.1324	13.109	13.0224	12.3736	12.6688	12.5895	9.50979	9.02888	9.21151	12.8025	12.8921	12.7632	P	0.000244	11	P	0.000244	11	P	0.000244	11	P	0.000244	11	P	0.000244	11	P	0.000244	11	P	0.00805664	11	P	0.00805664	11	P	0.00292969	11	P	0.000244	11	P	0.000244	11	P	0.000244	11	12
202007_at	11.6404	12.5027	12.6091	12.624	12.5956	12.6876	13.7332	14.1777	14.3438	12.2511	11.0768	12.6141	P	0.000244	11	P	0.000244	11	P	0.000244	11	P	0.000244	11	P	0.000244	11	P	0.000244	11	P	0.000244	11	P	0.000244	11	P	0.000244	11	P	0.000244	11	P	0.000244	11	P	0.000244	11	12
202009_at	10.1192	10.0824	10.1276	10.0034	9.86916	9.92122	11.6059	11.4515	10.9862	9.94254	10.4876	9.9059	P	0.000732	11	P	0.000732	11	P	0.0012207	11	P	0.0012207	11	P	0.00195313	11	P	0.00585938	11	P	0.000732	11	P	0.0012207	11	P	0.00195313	11	P	0.00292969	11	P	0.0012207	11	P	0.00195313	11	12
202010_s_at	10.4575	10.4628	10.3111	10.0798	10.2953	10.3998	11.1525	11.4081	11.4936	10.6881	11.0789	10.5584	P	0.000244	11	P	0.000244	11	P	0.000244	11	P	0.000244	11	P	0.000244	11	P	0.000244	11	P	0.000244	11	P	0.000244	11	P	0.000244	11	P	0.000244	11	P	0.000244	11	P	0.000244	11	12
202011_at	11.9544	11.9424	11.8486	12.3347	12.1825	12.2394	9.20004	9.1529	9.91286	11.7912	11.7226	11.6647	P	0.000244	11	P	0.000244	11	P	0.000244	11	P	0.000244	11	P	0.000244	11	P	0.000244	11	P	0.000244	11	P	0.000244	11	P	0.000244	11	P	0.000244	11	P	0.000244	11	P	0.000244	11	12
202012_s_at	11.5392	11.5028	11.3257	11.7709	11.9434	11.9586	13.7966	13.6049	13.2527	11.4085	11.8462	11.3892	P	0.000244	11	P	0.000244	11	P	0.000244	11	P	0.000244	11	P	0.000244	11	P	0.000244	11	P	0.000732	11	P	0.000244	11	P	0.000244	11	P	0.000732	11	P	0.000732	11	P	0.000732	11	12
202014_at	8.20074	8.12376	8.50294	7.76721	7.61467	7.22284	9.70203	9.27563	8.72735	9.28298	8.70987	8.21812	P	0.0239258	11	P	0.0185547	11	P	0.00415039	11	P	0.0239258	11	A	0.111572	11	M	0.0561523	11	P	0.0239258	11	P	0.0185547	11	P	0.0185547	11	P	0.00585938	11	A	0.0805664	11	M	0.0561523	11	8
202020_s_at	10.9302	11.2633	11.3105	11.6053	11.5237	11.311	7.80211	8.1398	8.52742	11.1681	10.3915	11.6199	P	0.000244	11	P	0.000244	11	P	0.000244	11	P	0.000244	11	P	0.000244	11	P	0.000244	11	A	0.067627	11	A	0.067627	11	P	0.0239258	11	P	0.000244	11	P	0.000244	11	P	0.000244	11	10
202021_x_at	14.2699	14.1528	14.1551	13.8084	13.9427	13.8951	15.4956	15.3849	15.3107	14.4585	15.0609	14.2154	P	0.000244	11	P	0.000244	11	P	0.000244	11	P	0.000244	11	P	0.000244	11	P	0.000244	11	P	0.000244	11	P	0.000244	11	P	0.000244	11	P	0.000244	11	P	0.000244	11	P	0.000244	11	12
202022_at	9.98889	9.77519	10.0534	8.41196	8.51353	8.80046	11.255	11.1059	10.8503	10.3648	10.7123	10.4768	P	0.000732	11	P	0.0012207	11	P	0.00292969	11	P	0.0185547	11	P	0.0107422	11	P	0.00732422	11	P	0.000244	11	P	0.000244	11	P	0.0012207	11	P	0.00292969	11	P	0.000732	11	P	0.0012207	11	12
202024_at	9.51073	9.10285	9.11449	9.2489	8.85723	8.86908	11.106	10.9376	10.7068	9.42347	9.93581	9.40126	P	0.000244	11	P	0.000244	11	P	0.000244	11	P	0.000244	11	P	0.000244	11	P	0.000244	11	P	0.000244	11	P	0.000244	11	P	0.000244	11	P	0.000244	11	P	0.000732	11	P	0.00292969	11	12
202026_at	12.6118	12.4611	12.4492	12.5531	12.4819	12.4853	11.1747	11.2073	11.5951	12.3729	12.6414	12.4229	P	0.000244	11	P	0.000244	11	P	0.000244	11	P	0.000244	11	P	0.000244	11	P	0.000244	11	P	0.000244	11	P	0.000244	11	P	0.000244	11	P	0.000244	11	P	0.000244	11	P	0.000244	11	12
202027_at	11.2371	10.7722	10.8633	10.6686	10.9794	10.931	12.3306	12.4255	12.0685	11.0289	11.5589	10.7756	P	0.00292969	11	P	0.00292969	11	P	0.00195313	11	P	0.00585938	11	P	0.00415039	11	P	0.00195313	11	P	0.00195313	11	P	0.00415039	11	P	0.00195313	11	P	0.00805664	11	P	0.00195313	11	P	0.00415039	11	12
202029_x_at	14.8895	14.8216	14.7046	14.793	14.7353	14.7456	16.2092	16.0922	15.8574	15.1347	15.8048	15.0632	P	0.000244	11	P	0.000244	11	P	0.000244	11	P	0.000244	11	P	0.000244	11	P	0.000244	11	P	0.000244	11	P	0.000244	11	P	0.000244	11	P	0.000244	11	P	0.000244	11	P	0.000732	11	12
202030_at	9.21956	9.48028	9.30815	8.84159	9.41018	9.08104	10.6825	10.3046	10.3355	9.77991	10.0702	9.30257	P	0.0012207	11	P	0.0012207	11	P	0.00195313	11	P	0.00415039	11	P	0.00195313	11	P	0.00292969	11	P	0.000732	11	P	0.00195313	11	P	0.00292969	11	P	0.00195313	11	P	0.00292969	11	P	0.00585938	11	12
202031_s_at	11.45	11.6763	11.5499	11.4093	11.5046	11.4036	13.0167	12.754	12.9984	11.7023	12.2683	11.7606	P	0.000732	11	P	0.000732	11	P	0.000732	11	P	0.000732	11	P	0.0012207	11	P	0.0012207	11	P	0.0012207	11	P	0.000732	11	P	0.000732	11	P	0.000732	11	P	0.0012207	11	P	0.000732	11	12
202032_s_at	8.85394	8.82576	8.96403	8.30673	8.26584	8.39754	9.82481	9.91564	9.65906	8.72382	9.65986	8.90702	P	0.00195313	11	P	0.000732	11	P	0.000244	11	P	0.00415039	11	P	0.0012207	11	P	0.000244	11	P	0.000244	11	P	0.00195313	11	P	0.000244	11	P	0.000244	11	P	0.000244	11	P	0.000244	11	12
202033_s_at	12.0049	12.0826	11.9152	11.3804	11.4414	11.5349	8.76604	7.92931	8.49733	11.8614	10.5214	11.9846	P	0.000244	11	P	0.000244	11	P	0.000244	11	P	0.000244	11	P	0.000244	11	P	0.000244	11	P	0.00195313	11	P	0.00292969	11	P	0.0012207	11	P	0.000244	11	P	0.000244	11	P	0.000244	11	12
202034_x_at	11.4846	11.4747	11.5742	10.9057	10.8181	11.0754	8.52499	8.02246	6.89898	11.2544	9.96272	11.4263	P	0.000732	11	P	0.000244	11	P	0.000244	11	P	0.000244	11	P	0.000732	11	P	0.000244	11	P	0.000732	11	P	0.00195313	11	P	0.0461426	11	P	0.000244	11	P	0.00195313	11	P	0.000732	11	12
202035_s_at	9.49403	9.25393	9.06625	7.16613	7.62605	7.81204	10.1135	9.92516	9.87383	8.58551	8.34945	9.39531	P	0.000244	11	P	0.000732	11	P	0.000732	11	P	0.0107422	11	P	0.000244	11	P	0.0012207	11	P	0.000244	11	P	0.000732	11	P	0.000244	11	P	0.0012207	11	P	0.00292969	11	P	0.000244	11	12
202036_s_at	9.79271	9.3559	8.8703	7.28142	8.25654	8.55909	10.3321	10.2383	10.2242	8.8503	9.15371	9.61511	P	0.000244	11	P	0.000244	11	P	0.000244	11	P	0.00195313	11	P	0.000244	11	P	0.00195313	11	P	0.000244	11	P	0.000244	11	P	0.000244	11	P	0.000732	11	P	0.000732	11	P	0.000732	11	12
202037_s_at	13.4127	13.1916	13.1271	10.3553	11.3736	11.486	13.5908	14.1459	14.2668	13.2179	13.5959	13.5362	P	0.000244	11	P	0.000244	11	P	0.000244	11	P	0.000244	11	P	0.000244	11	P	0.000244	11	P	0.000244	11	P	0.000244	11	P	0.000244	11	P	0.000244	11	P	0.000244	11	P	0.000244	11	12
202038_at	11.8658	11.9802	12.1593	12.1577	12.0067	12.1217	10.0043	10.1891	11.0565	12.0505	11.9677	12.1719	P	0.000244	11	P	0.000244	11	P	0.000244	11	P	0.000244	11	P	0.000244	11	P	0.000244	11	P	0.000732	11	P	0.000244	11	P	0.000244	11	P	0.000244	11	P	0.000244	11	P	0.000244	11	12
202039_at	7.37943	7.10951	7.81317	7.30943	6.83603	6.98944	9.42787	9.02364	8.27276	7.27604	7.35868	7.42764	M	0.0561523	11	A	0.111572	11	P	0.0302734	11	M	0.0561523	11	A	0.129639	11	A	0.171387	11	P	0.0141602	11	P	0.00292969	11	P	0.0302734	11	A	0.067627	11	P	0.0461426	11	A	0.0805664	11	5
202040_s_at	9.67855	9.70101	9.86484	10.1858	9.99214	9.96357	7.65119	8.70562	9.01382	9.95996	9.31661	9.9767	P	0.000244	11	P	0.000244	11	P	0.000244	11	P	0.000244	11	P	0.000244	11	P	0.000244	11	A	0.0915527	11	P	0.00585938	11	P	0.00195313	11	P	0.000244	11	P	0.000244	11	P	0.000244	11	11
202041_s_at	11.7334	11.6849	11.5212	12.2772	12.0606	12.0561	13.4946	13.2212	13.0288	11.7537	12.1826	11.567	P	0.000244	11	P	0.000244	11	P	0.000244	11	P	0.000244	11	P	0.000244	11	P	0.000244	11	P	0.000244	11	P	0.000244	11	P	0.000244	11	P	0.000244	11	P	0.000244	11	P	0.000244	11	12
202043_s_at	11.9586	11.7393	11.7516	12.1125	11.6909	11.789	10.4113	10.8242	11.313	11.2769	11.967	11.1322	P	0.000244	11	P	0.000244	11	P	0.000244	11	P	0.000244	11	P	0.000244	11	P	0.000244	11	P	0.000244	11	P	0.000244	11	P	0.000244	11	P	0.000244	11	P	0.000244	11	P	0.000244	11	12
202047_s_at	9.97161	10.1206	10.1219	10.3889	10.5095	10.4266	11.9146	11.7419	11.5573	10.2447	10.537	10.3222	P	0.0012207	11	P	0.000732	11	P	0.000244	11	P	0.0012207	11	P	0.00195313	11	P	0.00415039	11	P	0.000244	11	P	0.0012207	11	P	0.0012207	11	P	0.00195313	11	P	0.00805664	11	P	0.00292969	11	12
202049_s_at	9.49996	9.63623	9.90821	10.2118	9.96203	10.2368	6.27288	7.69984	7.9298	9.01201	8.9872	9.83029	P	0.000244	11	P	0.000244	11	P	0.000244	11	P	0.000244	11	P	0.000244	11	P	0.000244	11	A	0.067627	11	P	0.0302734	11	P	0.00585938	11	P	0.000244	11	P	0.000244	11	P	0.000244	11	11
202050_s_at	9.18905	9.70152	9.78524	9.86886	9.80869	9.94749	7.1858	6.61916	7.76743	9.29644	8.91276	9.47188	P	0.000244	11	P	0.000244	11	P	0.000244	11	P	0.000244	11	P	0.000244	11	P	0.000244	11	P	0.0375977	11	A	0.149658	11	P	0.00415039	11	P	0.000244	11	P	0.000244	11	P	0.000244	11	11
202051_s_at	10.1127	10.4678	10.5648	10.4667	10.3016	10.1734	7.38506	5.97663	5.50788	9.97823	8.87961	10.3804	P	0.000244	11	P	0.000244	11	P	0.000244	11	P	0.000244	11	P	0.000244	11	P	0.000244	11	A	0.149658	11	A	0.45752	11	A	0.567627	11	P	0.000244	11	P	0.000244	11	P	0.000244	11	9
202052_s_at	13.2353	13.1643	13.07	13.0618	12.9512	13.0412	9.19939	9.72838	9.42948	12.8881	12.3563	12.7401	P	0.000244	11	P	0.000244	11	P	0.000244	11	P	0.000244	11	P	0.000244	11	P	0.000244	11	M	0.0561523	11	P	0.0461426	11	P	0.00585938	11	P	0.000244	11	P	0.000244	11	P	0.000244	11	11
202056_at	10.1598	10.3541	10.5826	10.0901	10.2981	10.4048	7.47316	7.75908	8.10313	10.0883	10.179	10.3172	P	0.000244	11	P	0.000244	11	P	0.000244	11	P	0.000244	11	P	0.000244	11	P	0.000244	11	M	0.0561523	11	P	0.0302734	11	M	0.0561523	11	P	0.000244	11	P	0.000244	11	P	0.000244	11	10
202057_at	8.73163	8.69016	8.71639	8.65378	8.55189	8.39214	5.11165	5.86821	4.62305	8.77026	8.40734	8.91805	P	0.0302734	11	P	0.0141602	11	P	0.0185547	11	P	0.0185547	11	P	0.0302734	11	P	0.0239258	11	A	0.780518	11	A	0.432373	11	A	0.601074	11	P	0.0302734	11	P	0.0375977	11	P	0.0185547	11	9
202060_at	10.9307	11.0091	11.115	12.0673	11.5767	11.819	7.94604	8.21327	8.61293	11.0817	10.352	11.0151	P	0.000244	11	P	0.000244	11	P	0.000244	11	P	0.000244	11	P	0.000244	11	P	0.000244	11	P	0.0012207	11	P	0.00585938	11	P	0.0012207	11	P	0.000244	11	P	0.000244	11	P	0.000244	11	12
202061_s_at	11.6055	11.7232	11.7208	11.9454	12.268	12.2488	8.92298	9.41026	10.2353	11.415	11.051	11.7031	P	0.000244	11	P	0.000244	11	P	0.000244	11	P	0.000244	11	P	0.000244	11	P	0.000244	11	P	0.000244	11	P	0.000732	11	P	0.0012207	11	P	0.000244	11	P	0.000244	11	P	0.000244	11	12
202062_s_at	8.9972	9.07905	9.27573	9.90986	10.0887	9.64895	6.69035	6.79077	7.16031	9.75603	8.00291	8.96072	P	0.000244	11	P	0.000732	11	P	0.000244	11	P	0.000244	11	P	0.000244	11	P	0.000244	11	A	0.27417	11	A	0.432373	11	A	0.124756	11	P	0.000732	11	P	0.00585938	11	P	0.00415039	11	9
202063_s_at	7.20094	7.23519	7.21999	7.3593	7.84023	7.45164	2.2429	1.74777	3.36757	6.84236	6.52784	7.40628	P	0.0141602	11	P	0.0185547	11	P	0.0141602	11	P	0.00415039	11	P	0.0141602	11	P	0.00415039	11	A	0.943848	11	A	0.72583	11	A	0.696289	11	A	0.0805664	11	A	0.067627	11	P	0.0461426	11	7
202064_s_at	7.14822	7.94807	8.05104	8.6886	8.94767	8.59874	4.31272	6.4495	6.82624	7.45084	7.43031	7.96976	P	0.0141602	11	P	0.0107422	11	P	0.00805664	11	P	0.000732	11	P	0.00415039	11	P	0.00292969	11	A	0.780518	11	A	0.398926	11	A	0.27417	11	P	0.0239258	11	M	0.064209	11	P	0.0185547	11	8
202066_at	11.3624	11.1289	11.2213	11.2599	11.5479	11.4429	9.03097	9.0843	9.78135	11.0275	11.0877	11.2024	P	0.000244	11	P	0.000244	11	P	0.000244	11	P	0.000244	11	P	0.000244	11	P	0.000244	11	P	0.00805664	11	P	0.000244	11	P	0.000732	11	P	0.000732	11	P	0.000732	11	P	0.000244	11	12
202067_s_at	8.687	9.13036	8.8737	8.25931	8.06983	8.0976	10.6064	10.4614	10.2106	8.25108	8.08003	7.48296	P	0.00585938	11	P	0.00585938	11	P	0.00292969	11	P	0.0141602	11	P	0.0185547	11	P	0.0302734	11	P	0.00415039	11	P	0.0012207	11	P	0.00415039	11	P	0.0375977	11	P	0.00805664	11	M	0.0561523	11	11
202068_s_at	12.4088	12.7288	12.7077	12.2254	11.7164	11.7209	14.0189	14.0675	13.9251	12.8206	12.5563	12.7074	P	0.000244	11	P	0.000244	11	P	0.000244	11	P	0.000244	11	P	0.000244	11	P	0.000244	11	P	0.000244	11	P	0.000244	11	P	0.000244	11	P	0.000244	11	P	0.000244	11	P	0.000244	11	12
202072_at	11.0525	10.9938	11.008	10.659	10.4113	10.5975	12.3432	12.1125	12.2826	10.7334	10.8965	10.697	P	0.000244	11	P	0.00195313	11	P	0.000244	11	P	0.000244	11	P	0.00415039	11	P	0.00415039	11	P	0.000244	11	P	0.000244	11	P	0.000732	11	P	0.0012207	11	P	0.000732	11	P	0.00805664	11	12
202073_at	10.68	10.677	10.4085	10.881	11.0903	11.0588	7.45903	8.09323	8.71272	10.7658	10.1428	10.432	P	0.000244	11	P	0.000244	11	P	0.000244	11	P	0.000244	11	P	0.000244	11	P	0.000244	11	P	0.00195313	11	P	0.00805664	11	P	0.000244	11	P	0.000244	11	P	0.000244	11	P	0.000244	11	12
202075_s_at	7.12147	8.51395	8.49577	7.17133	7.26461	6.8997	10.5439	10.3484	10.0482	10.0271	8.40715	9.62055	P	0.000244	11	P	0.000244	11	P	0.000244	11	P	0.0185547	11	P	0.00805664	11	P	0.00805664	11	P	0.000244	11	P	0.000244	11	P	0.000244	11	P	0.000244	11	P	0.000732	11	P	0.000244	11	12
202076_at	12.5973	12.4076	12.3423	12.2262	12.2822	12.2511	8.41585	7.99918	8.02317	12.6227	11.9571	12.5712	P	0.000244	11	P	0.000244	11	P	0.000244	11	P	0.000244	11	P	0.000244	11	P	0.000244	11	P	0.000244	11	P	0.0107422	11	P	0.00585938	11	P	0.000244	11	P	0.000244	11	P	0.000244	11	12
202081_at	11.3548	11.6147	11.4964	11.477	11.46	11.499	13.3318	13.1055	12.8618	12.2571	12.4326	11.2829	P	0.0239258	11	P	0.0107422	11	P	0.0239258	11	P	0.0239258	11	P	0.00805664	11	P	0.0185547	11	P	0.00805664	11	P	0.00585938	11	P	0.0141602	11	P	0.015625	11	P	0.0141602	11	P	0.0239258	11	12
202088_at	14.0685	14.0241	13.808	13.9765	14.3518	14.2212	10.8531	10.6942	11.0218	13.9752	13.87	13.9198	P	0.000244	11	P	0.000244	11	P	0.000244	11	P	0.000244	11	P	0.000244	11	P	0.000244	11	P	0.0107422	11	P	0.00805664	11	P	0.000732	11	P	0.000244	11	P	0.000244	11	P	0.000244	11	12
202089_s_at	11.9417	12.1088	12.126	11.9859	12.4704	12.3859	7.42175	8.09525	7.60194	11.545	10.6848	10.989	P	0.000244	11	P	0.000244	11	P	0.000244	11	P	0.000244	11	P	0.000244	11	P	0.000244	11	P	0.000244	11	P	0.00415039	11	P	0.000732	11	P	0.000244	11	P	0.000244	11	P	0.000244	11	12
202090_s_at	13.7737	13.5959	13.4409	13.8837	13.8016	13.8547	15.0176	15.182	14.8579	13.588	14.0748	13.939	P	0.000244	11	P	0.000244	11	P	0.000244	11	P	0.000244	11	P	0.000244	11	P	0.000244	11	P	0.000244	11	P	0.000244	11	P	0.000244	11	P	0.000244	11	P	0.000244	11	P	0.000244	11	12
202093_s_at	9.16363	9.47978	9.00737	9.13509	8.97304	9.09757	10.6189	10.7661	10.2436	9.52375	9.81786	9.18815	P	0.00292969	11	P	0.00195313	11	P	0.00195313	11	P	0.00195313	11	P	0.00585938	11	P	0.00195313	11	P	0.000732	11	P	0.00195313	11	P	0.00195313	11	P	0.00292969	11	P	0.00292969	11	P	0.00292969	11	12
202096_s_at	13.3338	13.0183	12.841	13.1846	13.1751	13.1651	14.4838	14.3858	14.0925	13.0294	13.6282	12.8504	P	0.000244	11	P	0.000244	11	P	0.000244	11	P	0.000244	11	P	0.000244	11	P	0.000244	11	P	0.000244	11	P	0.000244	11	P	0.000244	11	P	0.000244	11	P	0.000244	11	P	0.000244	11	12
202097_at	11.607	11.649	11.5913	11.23	11.0994	11.1149	9.39077	9.53252	10.2243	11.3931	11.4959	11.1936	P	0.000244	11	P	0.000244	11	P	0.000244	11	P	0.000244	11	P	0.000244	11	P	0.000244	11	P	0.0239258	11	P	0.000244	11	P	0.000244	11	P	0.000244	11	P	0.000244	11	P	0.000244	11	12
202102_s_at	10.5531	10.9306	10.7417	10.3424	10.5496	10.3173	11.8383	11.3569	11.1166	11.1071	11.2925	10.8902	P	0.000244	11	P	0.000244	11	P	0.000244	11	P	0.000244	11	P	0.000244	11	P	0.000244	11	P	0.000244	11	P	0.000244	11	P	0.000244	11	P	0.000244	11	P	0.000244	11	P	0.000244	11	12
202103_at	7.95581	7.89945	8.35143	7.04125	7.07172	7.15273	8.46243	9.09385	8.65345	7.83218	8.37012	7.93706	P	0.000732	11	P	0.00195313	11	P	0.00195313	11	P	0.0141602	11	P	0.00292969	11	P	0.0107422	11	P	0.00585938	11	P	0.0107422	11	P	0.0012207	11	P	0.0012207	11	P	0.0185547	11	P	0.00585938	11	12
202104_s_at	10.0554	10.0011	10.201	9.4379	9.84998	9.79102	11.4701	11.286	11.0672	10.1612	10.4788	9.91826	P	0.0185547	11	P	0.0185547	11	P	0.0185547	11	P	0.0141602	11	P	0.0239258	11	P	0.0239258	11	P	0.0239258	11	P	0.0185547	11	P	0.0185547	11	P	0.0239258	11	P	0.0239258	11	P	0.0239258	11	12
202105_at	11.1458	11.0013	10.9841	11.1244	10.7892	10.8522	11.9945	12.3459	12.2788	11.0209	11.773	10.7728	P	0.000244	11	P	0.000244	11	P	0.000244	11	P	0.000244	11	P	0.000244	11	P	0.000244	11	P	0.000244	11	P	0.000244	11	P	0.000244	11	P	0.000244	11	P	0.000244	11	P	0.000244	11	12
202108_at	10.8499	9.55341	10.515	9.83577	9.57261	9.79619	11.857	12.1047	12.1229	10.1256	10.7282	10.5646	P	0.0012207	11	P	0.00292969	11	P	0.00292969	11	P	0.00415039	11	P	0.00415039	11	P	0.00292969	11	P	0.0012207	11	P	0.000732	11	P	0.00195313	11	P	0.00415039	11	P	0.000732	11	P	0.00585938	11	12
202109_at	9.83604	9.96492	10.2105	9.8834	9.95101	10.0799	11.5089	11.2601	10.9095	10.1003	10.3292	9.70677	P	0.000732	11	P	0.00195313	11	P	0.00195313	11	P	0.00415039	11	P	0.0185547	11	P	0.00585938	11	P	0.00195313	11	P	0.00195313	11	P	0.00805664	11	P	0.00585938	11	P	0.0012207	11	P	0.0107422	11	12
202113_s_at	10.9471	11.1008	10.9993	11.3361	11.0752	11.09	8.28876	7.21099	8.02585	10.9607	10.6928	10.768	P	0.000244	11	P	0.000244	11	P	0.000244	11	P	0.000244	11	P	0.000732	11	P	0.000244	11	P	0.0185547	11	P	0.0375977	11	P	0.0302734	11	P	0.000732	11	P	0.000732	11	P	0.000732	11	12
202114_at	9.97301	9.92688	9.82897	10.7854	10.1696	9.98183	7.66385	6.12236	5.08947	9.96192	9.75575	9.87598	P	0.00195313	11	P	0.000244	11	P	0.00195313	11	P	0.000732	11	P	0.000244	11	P	0.00195313	11	P	0.000732	11	A	0.19458	11	A	0.19458	11	P	0.0012207	11	P	0.00195313	11	P	0.0012207	11	10
202115_s_at	8.96631	8.47818	8.72008	8.4593	8.20992	8.45476	9.89796	9.70426	10.1133	8.687	9.38292	8.97167	P	0.00195313	11	P	0.0107422	11	P	0.00585938	11	P	0.00805664	11	P	0.00195313	11	P	0.0107422	11	P	0.00415039	11	P	0.00195313	11	P	0.0107422	11	P	0.00585938	11	P	0.00805664	11	P	0.0107422	11	12
202116_at	10.0959	9.96849	10.1233	9.99289	10.3235	9.95788	11.5951	11.5022	11.5699	10.532	10.9196	10.0376	P	0.00195313	11	P	0.00195313	11	P	0.00195313	11	P	0.00195313	11	P	0.00195313	11	P	0.0012207	11	P	0.00195313	11	P	0.00292969	11	P	0.00292969	11	P	0.00195313	11	P	0.00195313	11	P	0.00585938	11	12
202117_at	11.4588	11.8473	11.8869	12.0291	12.1147	12.0546	13.2049	13.2364	13.1182	12.1149	12.1848	12.0276	P	0.000244	11	P	0.000244	11	P	0.000244	11	P	0.000244	11	P	0.000244	11	P	0.000244	11	P	0.000244	11	P	0.000244	11	P	0.000244	11	P	0.000244	11	P	0.000244	11	P	0.000244	11	12
202118_s_at	11.2092	10.8008	10.534	9.55501	9.2536	9.19459	6.7449	7.53095	7.52892	10.6547	10.572	10.7525	P	0.000244	11	P	0.000244	11	P	0.000244	11	P	0.000244	11	P	0.000244	11	P	0.000244	11	P	0.0185547	11	P	0.0141602	11	P	0.00415039	11	P	0.000244	11	P	0.000732	11	P	0.000244	11	12
202119_s_at	13.4396	13.2652	13.2936	12.5522	12.3087	12.3352	10.0218	9.82227	10.6666	13.1174	13.2718	13.4145	P	0.000244	11	P	0.000244	11	P	0.000244	11	P	0.000244	11	P	0.000244	11	P	0.000244	11	P	0.000244	11	P	0.000244	11	P	0.000244	11	P	0.000244	11	P	0.000244	11	P	0.000244	11	12
202120_x_at	11.2813	11.2568	11.3339	11.4616	11.1915	11.2525	13.0993	12.9194	12.694	11.3689	11.7933	11.3718	P	0.000732	11	P	0.00195313	11	P	0.000732	11	P	0.000732	11	P	0.000732	11	P	0.0012207	11	P	0.0012207	11	P	0.00195313	11	P	0.000244	11	P	0.00195313	11	P	0.0012207	11	P	0.00195313	11	12
202121_s_at	11.7385	11.47	11.5276	11.9577	11.9965	12.0075	13.1861	12.9107	12.9508	11.3735	11.981	11.6921	P	0.000244	11	P	0.000244	11	P	0.000244	11	P	0.000244	11	P	0.000244	11	P	0.000244	11	P	0.000244	11	P	0.000244	11	P	0.000244	11	P	0.000244	11	P	0.000244	11	P	0.000244	11	12
202122_s_at	12.6412	12.3406	12.2126	12.375	11.957	12.0204	14.1177	14.0318	13.8935	12.3729	13.0343	12.1908	P	0.000244	11	P	0.000732	11	P	0.000244	11	P	0.000244	11	P	0.000244	11	P	0.000244	11	P	0.000244	11	P	0.000244	11	P	0.000244	11	P	0.000732	11	P	0.000244	11	P	0.000732	11	12
202123_s_at	12.3988	12.6162	12.5323	12.1276	12.0032	12.0283	13.3112	13.1863	13.0136	12.5072	12.1002	12.5769	P	0.000244	11	P	0.000244	11	P	0.000244	11	P	0.000244	11	P	0.000244	11	P	0.000244	11	P	0.000244	11	P	0.000244	11	P	0.000244	11	P	0.000244	11	P	0.000244	11	P	0.000244	11	12
202124_s_at	9.47021	8.75678	9.10994	9.06056	9.49661	9.46773	6.71758	7.75559	6.97354	8.66304	8.54492	8.81352	P	0.000244	11	P	0.000244	11	P	0.000244	11	P	0.0012207	11	P	0.000244	11	P	0.000244	11	A	0.111572	11	P	0.0141602	11	P	0.0461426	11	P	0.000732	11	P	0.0012207	11	P	0.000732	11	11
202125_s_at	11.3775	11.0418	11.1142	11.1378	11.2965	11.2966	8.42414	8.24651	8.50796	11.0993	10.5465	11.1983	P	0.0012207	11	P	0.0012207	11	P	0.000732	11	P	0.000732	11	P	0.0012207	11	P	0.00195313	11	P	0.0239258	11	P	0.0239258	11	P	0.0185547	11	P	0.0012207	11	P	0.00195313	11	P	0.0012207	11	12
202126_at	10.9799	10.9159	10.7687	11.2159	11.0802	11.1273	6.78816	7.61155	7.12393	10.635	10.5919	10.8121	P	0.000244	11	P	0.000244	11	P	0.000244	11	P	0.000244	11	P	0.000244	11	P	0.000244	11	A	0.27417	11	A	0.19458	11	A	0.171387	11	P	0.0012207	11	P	0.0012207	11	P	0.000244	11	9
202127_at	9.95391	10.2296	10.6207	10.4192	10.3425	10.1944	6.32909	7.24228	6.51662	10.1668	8.5817	10.5672	P	0.000244	11	P	0.000244	11	P	0.000244	11	P	0.000244	11	P	0.000244	11	P	0.000244	11	P	0.0302734	11	P	0.0302734	11	A	0.366211	11	P	0.000244	11	P	0.0012207	11	P	0.000244	11	11
202129_s_at	7.56267	7.68676	7.68711	8.69655	8.30345	8.32415	3.65209	3.91924	5.15642	8.47898	7.44179	7.63933	P	0.0141602	11	P	0.0107422	11	P	0.0239258	11	P	0.00195313	11	P	0.0239258	11	P	0.00585938	11	A	0.870361	11	A	0.904785	11	A	0.665527	11	P	0.0141602	11	M	0.0561523	11	P	0.0185547	11	8
202130_at	11.7659	11.5992	11.6445	11.9632	12.0635	11.8815	9.03598	9.74883	10.0038	11.8014	11.4238	11.5956	P	0.000244	11	P	0.000244	11	P	0.000244	11	P	0.000244	11	P	0.000244	11	P	0.000244	11	P	0.000732	11	P	0.000732	11	P	0.000244	11	P	0.000244	11	P	0.000244	11	P	0.000244	11	12
202131_s_at	10.1329	10.1571	9.56804	9.36034	9.48178	10.0949	6.4238	6.65493	8.012	10.1114	8.22545	9.76486	P	0.00415039	11	P	0.0012207	11	P	0.00585938	11	P	0.000244	11	P	0.0012207	11	P	0.00415039	11	A	0.111572	11	P	0.00585938	11	P	0.00195313	11	P	0.000732	11	A	0.129639	11	P	0.00537109	11	10
202132_at	10.6424	11.5347	11.1911	11.6959	11.5764	11.6082	7.44483	7.98342	8.00643	11.0553	10.2238	10.2943	P	0.000732	11	P	0.0012207	11	P	0.00195313	11	P	0.000732	11	P	0.000244	11	P	0.000244	11	P	0.0461426	11	A	0.0952148	11	P	0.0375977	11	P	0.000732	11	P	0.0012207	11	P	0.000732	11	11
202133_at	13.5882	13.7538	13.6398	13.7637	13.7631	13.6874	10.3449	10.096	10.3167	13.7719	13.3641	13.7187	P	0.000244	11	P	0.000244	11	P	0.000244	11	P	0.000244	11	P	0.000244	11	P	0.000244	11	P	0.000244	11	P	0.000244	11	P	0.000244	11	P	0.000244	11	P	0.000244	11	P	0.000244	11	12
202135_s_at	10.0002	10.0384	10.131	9.89245	9.69217	9.87421	11.8045	11.3669	11.0978	9.91715	10.0372	9.73097	P	0.00195313	11	P	0.00195313	11	P	0.0012207	11	P	0.000732	11	P	0.000732	11	P	0.00195313	11	P	0.0012207	11	P	0.0012207	11	P	0.00195313	11	P	0.00805664	11	P	0.00805664	11	P	0.00585938	11	12
202136_at	11.8911	11.7204	11.5893	11.617	11.4735	11.5841	8.963	8.60854	8.83742	11.6668	11.6751	11.746	P	0.000244	11	P	0.000244	11	P	0.000244	11	P	0.000244	11	P	0.000244	11	P	0.000244	11	P	0.000244	11	P	0.000244	11	P	0.000244	11	P	0.000244	11	P	0.000244	11	P	0.000244	11	12
202139_at	12.0414	12.0809	11.9666	11.9093	11.7535	11.7885	13.7418	13.3474	13.2113	12.4057	12.4415	12.349	P	0.000244	11	P	0.000244	11	P	0.000244	11	P	0.000244	11	P	0.000244	11	P	0.000244	11	P	0.000244	11	P	0.000244	11	P	0.000244	11	P	0.000244	11	P	0.000244	11	P	0.000244	11	12
202140_s_at	10.2005	9.45015	9.52213	9.46912	9.58581	9.48783	11.1741	11.1638	10.8546	9.82532	11.0085	8.89545	P	0.000732	11	P	0.0012207	11	P	0.0012207	11	P	0.00195313	11	P	0.00195313	11	P	0.00195313	11	P	0.000732	11	P	0.000244	11	P	0.000732	11	P	0.000244	11	P	0.000732	11	P	0.000732	11	12
202143_s_at	10.7521	11.0254	10.7189	11.4823	11.4097	11.27	10.1428	10.1763	10.6828	11.0577	10.822	10.5018	P	0.000732	11	P	0.000244	11	P	0.000732	11	P	0.000244	11	P	0.000732	11	P	0.000244	11	P	0.00415039	11	P	0.00292969	11	P	0.000732	11	P	0.00195313	11	P	0.0012207	11	P	0.00415039	11	12
202144_s_at	11.5968	11.7608	11.6467	12.3373	11.9088	11.9549	13.4624	13.2425	13.0322	11.5205	11.9891	11.3823	P	0.000244	11	P	0.000244	11	P	0.000244	11	P	0.000244	11	P	0.000244	11	P	0.000244	11	P	0.000244	11	P	0.000244	11	P	0.000244	11	P	0.000244	11	P	0.000244	11	P	0.000244	11	12
202145_at	9.32533	8.97333	8.79329	8.43005	8.20591	8.61692	10.9509	10.7216	10.8189	8.64034	9.53867	7.88024	P	0.00195313	11	P	0.00195313	11	P	0.00805664	11	P	0.00415039	11	M	0.0561523	11	P	0.0239258	11	P	0.0012207	11	P	0.00292969	11	P	0.00292969	11	P	0.0141602	11	P	0.0107422	11	P	0.0302734	11	11
202146_at	11.7987	11.5528	11.6597	10.4468	11.0116	10.905	7.38456	8.3703	7.99612	12.0567	11.6922	11.772	P	0.000244	11	P	0.000244	11	P	0.000244	11	P	0.000244	11	P	0.000244	11	P	0.000244	11	P	0.000244	11	P	0.00805664	11	P	0.0012207	11	P	0.000244	11	P	0.000244	11	P	0.000244	11	12
202147_s_at	10.1856	10.1486	10.1195	9.26364	10.0906	9.91536	7.56386	8.30738	8.10545	10.7322	10.8252	10.154	P	0.000244	11	P	0.000244	11	P	0.000244	11	P	0.000732	11	P	0.000244	11	P	0.000732	11	A	0.129639	11	P	0.0461426	11	A	0.067627	11	P	0.000244	11	P	0.000732	11	P	0.000244	11	10
202148_s_at	10.3413	10.0245	10.428	9.33271	9.92593	9.61344	11.025	11.3873	11.4614	10.3745	10.8334	10.5396	P	0.0012207	11	P	0.00292969	11	P	0.0012207	11	P	0.00195313	11	P	0.0012207	11	P	0.000732	11	P	0.0012207	11	P	0.000732	11	P	0.000732	11	P	0.000244	11	P	0.00195313	11	P	0.00195313	11	12
202149_at	7.40208	6.82354	6.67276	4.60471	5.29751	5.54869	7.5141	7.71945	8.27017	6.60342	6.76405	5.70633	P	0.000244	11	P	0.00195313	11	P	0.00292969	11	A	0.19458	11	P	0.0461426	11	P	0.0239258	11	P	0.00415039	11	P	0.00195313	11	P	0.00195313	11	P	0.000244	11	P	0.0107422	11	P	0.0375977	11	11
202151_s_at	9.56158	9.19072	9.42461	9.198	8.59799	8.92816	10.8451	10.5943	10.224	9.21852	10.1896	8.667	P	0.00415039	11	P	0.0185547	11	P	0.0461426	11	P	0.0375977	11	A	0.0952148	11	P	0.0141602	11	P	0.0239258	11	P	0.0239258	11	P	0.0375977	11	P	0.0239258	11	P	0.0141602	11	P	0.0239258	11	11
202152_x_at	10.2163	9.83193	9.8643	9.36586	9.29051	9.26946	11.5353	11.5717	11.5811	10.3367	10.8038	10.2348	P	0.0141602	11	P	0.0375977	11	P	0.0302734	11	P	0.0461426	11	P	0.0375977	11	A	0.0805664	11	P	0.0461426	11	P	0.0239258	11	P	0.0239258	11	P	0.0239258	11	P	0.0107422	11	P	0.0107422	11	11
202154_x_at	11.6568	11.8261	11.434	11.4425	11.3366	11.3886	12.9012	12.7399	12.4562	11.665	11.765	11.1757	P	0.00195313	11	P	0.00195313	11	P	0.0012207	11	P	0.000732	11	P	0.00195313	11	P	0.00195313	11	P	0.00195313	11	P	0.0012207	11	P	0.00195313	11	P	0.0012207	11	P	0.00292969	11	P	0.00195313	11	12
202155_s_at	8.06865	8.33446	8.24403	8.38903	7.95218	8.47769	9.59508	9.86457	9.52127	8.44177	8.71372	8.48558	P	0.0107422	11	P	0.0107422	11	P	0.00805664	11	P	0.0302734	11	A	0.067627	11	P	0.0461426	11	P	0.0107422	11	P	0.0107422	11	P	0.00805664	11	P	0.0185547	11	P	0.00805664	11	P	0.0141602	11	11
202157_s_at	9.7551	9.33265	9.50494	9.60423	10.2132	10.2678	8.65763	8.43062	9.01094	9.03473	10.0416	9.29871	P	0.000244	11	P	0.000244	11	P	0.000244	11	P	0.000732	11	P	0.000732	11	P	0.000244	11	P	0.000244	11	P	0.000244	11	P	0.0012207	11	P	0.000732	11	P	0.000244	11	P	0.000244	11	12
202158_s_at	8.67749	7.91283	8.16882	8.47467	8.77426	8.94578	6.51849	7.79811	7.5736	7.86817	8.11227	8.53188	P	0.000732	11	P	0.000244	11	P	0.000244	11	P	0.000244	11	P	0.000244	11	P	0.000244	11	P	0.00805664	11	P	0.000244	11	P	0.00415039	11	P	0.000732	11	P	0.000244	11	P	0.0012207	11	12
202159_at	8.89776	8.79141	9.15216	9.61926	9.50233	9.05044	10.7633	10.7428	10.6612	8.93803	10.1218	9.3883	P	0.00195313	11	P	0.00292969	11	P	0.000732	11	P	0.000732	11	P	0.000244	11	P	0.0012207	11	P	0.0012207	11	P	0.00415039	11	P	0.00195313	11	P	0.00195313	11	P	0.0012207	11	P	0.0012207	11	12
202165_at	10.6193	10.2852	10.5179	10.1234	9.74785	9.78282	7.71812	8.21148	7.43221	10.2763	9.95648	10.4852	P	0.000244	11	P	0.000244	11	P	0.000244	11	P	0.000244	11	P	0.000732	11	P	0.000732	11	P	0.00415039	11	P	0.00585938	11	P	0.0302734	11	P	0.000244	11	P	0.000732	11	P	0.000732	11	12
202167_s_at	9.96717	9.89654	9.83316	10.1024	10.0443	9.94496	11.5314	11.2544	11.3098	9.97778	10.2727	9.73594	P	0.000244	11	P	0.000732	11	P	0.000732	11	P	0.000732	11	P	0.000732	11	P	0.000732	11	P	0.000244	11	P	0.000732	11	P	0.000732	11	P	0.000732	11	P	0.000732	11	P	0.000732	11	12
202168_at	12.157	12.2945	12.0163	12.5368	12.2813	12.1912	9.62123	9.5305	9.29456	12.3264	12.0191	11.917	P	0.000244	11	P	0.000244	11	P	0.000244	11	P	0.000244	11	P	0.000244	11	P	0.000244	11	P	0.000732	11	P	0.000732	11	P	0.0107422	11	P	0.000244	11	P	0.000244	11	P	0.000244	11	12
202169_s_at	12.1783	12.2853	12.262	12.4907	12.2486	12.2884	8.42538	8.4307	8.55374	12.0706	11.4053	12.0316	P	0.000244	11	P	0.000244	11	P	0.000244	11	P	0.000244	11	P	0.000244	11	P	0.000244	11	P	0.0012207	11	P	0.000244	11	P	0.000244	11	P	0.000244	11	P	0.000244	11	P	0.000244	11	12
202170_s_at	10.3022	10.1503	10.1674	10.5113	10.0986	9.85215	8.96203	8.72311	8.91576	10.2583	9.86769	9.75614	P	0.000244	11	P	0.000244	11	P	0.000244	11	P	0.000244	11	P	0.000244	11	P	0.000244	11	P	0.0012207	11	P	0.0012207	11	P	0.000732	11	P	0.000244	11	P	0.000244	11	P	0.000244	11	12
202171_at	10.8544	10.6957	10.6376	10.1826	10.2559	10.3268	8.49446	8.15986	8.29745	10.4561	10.6149	10.8735	P	0.000244	11	P	0.000244	11	P	0.000244	11	P	0.000244	11	P	0.000244	11	P	0.000244	11	P	0.00415039	11	P	0.00585938	11	P	0.0012207	11	P	0.000244	11	P	0.000244	11	P	0.000244	11	12
202172_at	10.158	10.1312	10.2185	9.57534	9.96893	10.0319	6.39982	8.26125	8.56392	9.97246	10.0456	9.92513	P	0.000244	11	P	0.000244	11	P	0.000732	11	P	0.000732	11	P	0.000732	11	P	0.0012207	11	A	0.067627	11	P	0.000244	11	P	0.000244	11	P	0.000732	11	P	0.0012207	11	P	0.000244	11	11
202173_s_at	9.95231	9.64601	9.74524	8.8978	8.96498	8.92633	6.56293	7.76729	7.75159	9.65037	9.40875	10.3	P	0.000244	11	P	0.000244	11	P	0.000244	11	P	0.000244	11	P	0.000244	11	P	0.000244	11	A	0.27417	11	A	0.067627	11	P	0.00805664	11	P	0.000244	11	P	0.000244	11	P	0.000244	11	10
202174_s_at	10.8103	10.91	10.8432	11.2074	10.9259	10.7997	7.43473	6.91635	6.42556	10.7558	9.47842	10.8132	P	0.000244	11	P	0.000244	11	P	0.000244	11	P	0.000244	11	P	0.000244	11	P	0.000244	11	P	0.0302734	11	A	0.171387	11	A	0.246094	11	P	0.000244	11	P	0.000732	11	P	0.000244	11	10
202175_at	8.28161	7.41137	8.071	7.63317	8.24026	7.43309	9.72582	9.43685	10.0319	8.45844	8.46074	7.93283	P	0.0375977	11	A	0.171387	11	M	0.0561523	11	A	0.111572	11	A	0.0805664	11	P	0.0302734	11	P	0.0375977	11	P	0.0141602	11	P	0.00805664	11	M	0.0561523	11	M	0.0561523	11	A	0.171387	11	5
202177_at	11.4059	10.8349	10.5863	10.022	10.7148	10.4743	14.3877	14.1424	13.9918	10.1743	10.8776	10.0273	P	0.0185547	11	P	0.0239258	11	P	0.0239258	11	P	0.0239258	11	P	0.0239258	11	P	0.0239258	11	P	0.00292969	11	P	0.00415039	11	P	0.00415039	11	P	0.0239258	11	P	0.0239258	11	P	0.0290527	11	12
202180_s_at	10.4763	10.6762	10.4758	10.5481	9.39134	9.56368	12.9175	12.7322	12.2976	10.5435	10.7514	10.646	P	0.000732	11	P	0.000244	11	P	0.000244	11	P	0.000244	11	P	0.000732	11	P	0.000732	11	P	0.000244	11	P	0.000244	11	P	0.000244	11	P	0.000244	11	P	0.000732	11	P	0.000244	11	12
202184_s_at	10.1345	10.2388	10.457	10.6861	10.364	10.3841	8.14101	8.56171	9.25859	9.88449	10.1967	10.0516	P	0.000244	11	P	0.000244	11	P	0.000244	11	P	0.000244	11	P	0.000244	11	P	0.000732	11	P	0.0239258	11	P	0.0107422	11	P	0.000732	11	P	0.000244	11	P	0.000244	11	P	0.000732	11	12
202185_at	11.9747	12.0715	12.1219	11.6673	11.535	11.5821	14.1717	13.9208	13.7309	11.724	12.0826	11.545	P	0.000244	11	P	0.000244	11	P	0.000244	11	P	0.000244	11	P	0.000244	11	P	0.000244	11	P	0.000244	11	P	0.000244	11	P	0.000244	11	P	0.000244	11	P	0.000244	11	P	0.000244	11	12
202187_s_at	10.1729	9.83728	10.1958	9.16501	9.48001	9.72908	7.91622	8.0531	8.74076	10.4956	10.5568	10.4344	P	0.0012207	11	P	0.00195313	11	P	0.00195313	11	P	0.00195313	11	P	0.0141602	11	P	0.00585938	11	A	0.303711	11	A	0.303711	11	A	0.129639	11	P	0.00195313	11	P	0.00195313	11	P	0.00292969	11	9
202188_at	9.13412	9.22687	9.48206	9.91874	9.19301	9.24812	10.9131	10.514	10.3296	8.96036	9.23924	9.26513	P	0.000732	11	P	0.000244	11	P	0.00195313	11	P	0.000244	11	P	0.000732	11	P	0.000732	11	P	0.00292969	11	P	0.0012207	11	P	0.00195313	11	P	0.0012207	11	P	0.000244	11	P	0.00415039	11	12
202189_x_at	11.9814	12.1856	12.0476	12.2197	11.8625	11.678	13.0888	12.8548	12.8921	12.1059	12.5246	11.992	P	0.00292969	11	P	0.00195313	11	P	0.00415039	11	P	0.000732	11	P	0.00415039	11	P	0.00415039	11	P	0.00195313	11	P	0.00292969	11	P	0.00292969	11	P	0.0012207	11	P	0.000732	11	P	0.00585938	11	12
202194_at	13.3868	13.2777	13.1427	13.4227	13.6832	13.6596	9.95139	8.89146	9.62563	13.164	12.4593	13.0867	P	0.000244	11	P	0.000244	11	P	0.000244	11	P	0.000244	11	P	0.000244	11	P	0.000244	11	P	0.000244	11	P	0.000244	11	P	0.0012207	11	P	0.000244	11	P	0.000244	11	P	0.000244	11	12
202195_s_at	11.3811	11.0167	11.0656	11.0032	11.2448	11.3235	8.87893	9.30913	9.6808	11.0418	11.4976	10.8974	P	0.000244	11	P	0.000244	11	P	0.000244	11	P	0.000244	11	P	0.000244	11	P	0.000244	11	P	0.00292969	11	P	0.0012207	11	P	0.0012207	11	P	0.000732	11	P	0.000244	11	P	0.000244	11	12
202196_s_at	11.1192	10.4858	10.555	7.7375	7.2036	6.27827	12.4304	12.2167	12.1235	10.8626	10.8531	10.8257	P	0.000244	11	P	0.000244	11	P	0.000244	11	P	0.0107422	11	P	0.0107422	11	M	0.0561523	11	P	0.000244	11	P	0.000244	11	P	0.000244	11	P	0.000244	11	P	0.000732	11	P	0.000244	11	11
202200_s_at	11.9206	11.838	11.8488	11.8814	11.6512	11.6791	7.99046	7.82228	9.0982	11.5486	12.0036	11.5818	P	0.000244	11	P	0.000244	11	P	0.000244	11	P	0.000244	11	P	0.000244	11	P	0.000244	11	P	0.0185547	11	P	0.00292969	11	P	0.0012207	11	P	0.000244	11	P	0.000244	11	P	0.000244	11	12
202201_at	10.2309	9.99481	9.73036	10.5906	9.61369	9.5901	12.5821	12.3056	11.7263	10.5456	11.3959	10.6342	P	0.0141602	11	P	0.000244	11	P	0.000732	11	P	0.000244	11	P	0.000732	11	P	0.000732	11	P	0.000244	11	P	0.000244	11	P	0.000244	11	P	0.000244	11	P	0.000244	11	P	0.000244	11	12
202202_s_at	13.1061	13.4713	13.4694	13.9314	13.8961	13.8553	11.4192	11.9016	12.3924	13.3848	12.2835	13.3684	P	0.000244	11	P	0.000244	11	P	0.000244	11	P	0.000244	11	P	0.000244	11	P	0.000244	11	P	0.000244	11	P	0.000244	11	P	0.000244	11	P	0.000244	11	P	0.000244	11	P	0.000244	11	12
202203_s_at	11.7467	11.6435	11.567	10.3282	10.4188	10.3479	13.0573	12.798	12.9651	11.3692	11.8027	10.9552	P	0.000244	11	P	0.000244	11	P	0.000244	11	P	0.000244	11	P	0.0012207	11	P	0.000732	11	P	0.000732	11	P	0.000244	11	P	0.000244	11	P	0.000244	11	P	0.000244	11	P	0.000244	11	12
202204_s_at	9.52083	8.95346	9.23821	9.5501	9.3371	8.96053	10.9438	10.3117	10.4914	9.55919	10.0089	8.58666	P	0.00415039	11	P	0.00415039	11	P	0.00292969	11	P	0.00195313	11	P	0.00292969	11	P	0.00292969	11	P	0.00292969	11	P	0.00415039	11	P	0.00415039	11	P	0.00292969	11	P	0.00805664	11	P	0.0239258	11	12
202205_at	9.20795	9.17513	8.77398	9.28789	9.56161	9.39377	10.7573	10.6017	10.3103	9.14559	9.105	9.15864	P	0.00585938	11	P	0.00195313	11	P	0.00415039	11	P	0.00585938	11	P	0.00585938	11	P	0.00195313	11	P	0.00292969	11	P	0.000244	11	P	0.000244	11	P	0.00415039	11	P	0.00415039	11	P	0.0107422	11	12
202212_at	9.57645	9.14843	9.69354	9.67629	9.4764	8.89097	11.1909	10.7431	10.3872	9.626	10.2566	9.01524	P	0.0012207	11	P	0.00195313	11	P	0.0012207	11	P	0.000732	11	P	0.00195313	11	P	0.000732	11	P	0.000732	11	P	0.000732	11	P	0.000732	11	P	0.00195313	11	P	0.00415039	11	P	0.00415039	11	12
202213_s_at	11.5809	11.9463	11.9201	11.5116	11.7713	11.8564	8.76023	8.76207	8.44984	11.3735	9.98357	11.197	P	0.000244	11	P	0.000244	11	P	0.000244	11	P	0.000244	11	P	0.000244	11	P	0.000244	11	P	0.000732	11	P	0.0012207	11	P	0.00415039	11	P	0.000244	11	P	0.000244	11	P	0.000244	11	12
202214_s_at	11.7721	11.812	11.9905	11.7976	11.7724	11.6747	9.04464	8.44814	7.37803	11.2793	10.6842	11.7727	P	0.000732	11	P	0.000732	11	P	0.000244	11	P	0.000244	11	P	0.000244	11	P	0.000244	11	M	0.0561523	11	M	0.0561523	11	A	0.19458	11	P	0.00195313	11	P	0.00415039	11	P	0.000732	11	9
202215_s_at	8.47574	8.12138	8.37729	8.47194	7.85319	7.95055	9.55683	9.76575	9.13799	8.98709	9.15048	8.98293	P	0.000244	11	P	0.000244	11	P	0.000244	11	P	0.000244	11	P	0.000732	11	P	0.000732	11	P	0.000732	11	P	0.000732	11	P	0.000732	11	P	0.000732	11	P	0.000732	11	P	0.000244	11	12
202216_x_at	8.41323	8.52485	8.41308	8.03444	8.63944	8.32345	9.76418	9.17617	9.34011	8.98448	9.20183	7.88115	P	0.000244	11	P	0.00415039	11	P	0.0012207	11	P	0.00415039	11	P	0.00195313	11	P	0.00585938	11	P	0.0185547	11	P	0.00292969	11	P	0.0012207	11	P	0.000732	11	P	0.000244	11	P	0.00195313	11	12
202217_at	11.0562	11.1411	10.7996	11.4235	11.1917	11.2532	12.6543	12.4087	12.3554	11.4782	11.7584	11.3203	P	0.000244	11	P	0.000244	11	P	0.000244	11	P	0.000244	11	P	0.000244	11	P	0.000244	11	P	0.000244	11	P	0.000244	11	P	0.000244	11	P	0.000244	11	P	0.000244	11	P	0.000244	11	12
202218_s_at	9.0538	9.79069	9.79189	9.02995	9.138	8.61135	10.8608	10.7766	10.7949	9.66964	8.74257	9.04574	P	0.0107422	11	P	0.0107422	11	P	0.0185547	11	P	0.00292969	11	P	0.00805664	11	P	0.00195313	11	P	0.0239258	11	P	0.00805664	11	P	0.0141602	11	P	0.0141602	11	P	0.0461426	11	P	0.0302734	11	12
202219_at	9.46139	9.10524	9.13543	8.80615	9.13904	9.27097	11.0493	11.0664	10.9959	9.79094	10.53	9.93979	P	0.000244	11	P	0.00195313	11	P	0.0012207	11	P	0.00195313	11	P	0.0239258	11	P	0.00195313	11	P	0.00585938	11	P	0.00292969	11	P	0.00195313	11	P	0.000244	11	P	0.000244	11	P	0.000244	11	12
202221_s_at	9.9308	9.86144	10.2407	7.3618	7.4405	7.85469	8.61712	9.5348	9.68854	9.68386	9.6151	10.3875	P	0.000244	11	P	0.000244	11	P	0.000244	11	P	0.000244	11	P	0.000244	11	P	0.000732	11	P	0.000732	11	P	0.000732	11	P	0.000732	11	P	0.000244	11	P	0.000732	11	P	0.000244	11	12
202224_at	10.8394	10.9504	10.8304	10.734	10.8333	10.8047	8.43678	8.79423	8.61639	11.138	10.4511	11.0043	P	0.000244	11	P	0.000244	11	P	0.000244	11	P	0.000244	11	P	0.000244	11	P	0.000244	11	P	0.0141602	11	P	0.000244	11	P	0.000244	11	P	0.000244	11	P	0.000244	11	P	0.000244	11	12
202225_at	12.1113	11.8393	11.7362	11.505	11.5313	11.5246	8.52828	8.61942	9.71905	12.0035	12.3065	11.9558	P	0.000244	11	P	0.000244	11	P	0.000244	11	P	0.000244	11	P	0.000244	11	P	0.000244	11	P	0.00195313	11	P	0.00195313	11	P	0.000244	11	P	0.000244	11	P	0.000244	11	P	0.000244	11	12
202226_s_at	10.1208	10.4224	10.3558	10.1388	10.2695	10.2947	4.33857	7.35645	7.99549	9.76439	9.07947	9.61161	P	0.00805664	11	P	0.00292969	11	P	0.00415039	11	P	0.00195313	11	P	0.00195313	11	P	0.00292969	11	A	0.753906	11	A	0.567627	11	A	0.366211	11	P	0.00805664	11	A	0.0952148	11	A	0.067627	11	7
202230_s_at	10.9822	11.21	11.0914	10.9303	10.8306	10.7554	12.3472	12.2724	12.0038	10.9108	11.2907	10.986	P	0.000244	11	P	0.000244	11	P	0.000244	11	P	0.000244	11	P	0.000244	11	P	0.000244	11	P	0.000244	11	P	0.000244	11	P	0.000244	11	P	0.000244	11	P	0.000244	11	P	0.000244	11	12
202234_s_at	10.2075	9.98234	10.12	10.093	10.2869	10.3825	7.2092	8.03345	7.60274	10.3848	10.3864	10.3987	P	0.000244	11	P	0.000244	11	P	0.000244	11	P	0.000244	11	P	0.000244	11	P	0.000244	11	A	0.219482	11	P	0.0239258	11	P	0.00805664	11	P	0.000244	11	P	0.000244	11	P	0.000244	11	11
202235_at	8.46139	8.81592	8.5997	9.02304	8.81521	8.75137	5.59641	6.69878	6.06418	8.42156	8.3162	8.39648	P	0.00292969	11	P	0.000244	11	P	0.000732	11	P	0.000244	11	P	0.000244	11	P	0.000244	11	A	0.19458	11	P	0.0107422	11	A	0.111572	11	P	0.000732	11	P	0.00805664	11	P	0.000244	11	10
202236_s_at	11.3961	11.3775	11.4584	11.4043	11.7165	11.7131	8.106	8.48453	8.69748	11.3543	11.1332	11.0037	P	0.000244	11	P	0.000244	11	P	0.000244	11	P	0.000244	11	P	0.000244	11	P	0.000244	11	P	0.00292969	11	P	0.00195313	11	P	0.000244	11	P	0.000244	11	P	0.000244	11	P	0.000244	11	12
202237_at	13.7991	13.7696	13.6927	14.4536	14.3218	14.3338	16.2976	16.1532	15.9049	13.6498	14.4291	13.7075	P	0.000244	11	P	0.000244	11	P	0.000244	11	P	0.000244	11	P	0.000244	11	P	0.000244	11	P	0.000244	11	P	0.000244	11	P	0.000244	11	P	0.000244	11	P	0.000244	11	P	0.000244	11	12
202238_s_at	12.6764	12.7923	12.6465	13.3196	13.2222	13.1764	15.1015	15.118	14.8988	12.2598	13.0216	12.3333	P	0.000244	11	P	0.000244	11	P	0.000244	11	P	0.000244	11	P	0.000244	11	P	0.000244	11	P	0.000244	11	P	0.000244	11	P	0.000244	11	P	0.000244	11	P	0.000244	11	P	0.000244	11	12
202239_at	10.8985	11.0469	11.2911	11.38	11.308	11.1483	7.78757	9.32894	9.85813	11.4473	10.795	11.1705	P	0.000244	11	P	0.000244	11	P	0.000244	11	P	0.000244	11	P	0.00195313	11	P	0.00195313	11	A	0.366211	11	A	0.27417	11	A	0.067627	11	P	0.00195313	11	P	0.0107422	11	P	0.000732	11	9
202243_s_at	12.9803	12.8885	12.7537	13.2352	13.2243	13.2154	14.4584	14.2242	13.9974	13.1733	13.8712	13.1486	P	0.000244	11	P	0.000244	11	P	0.000244	11	P	0.000244	11	P	0.000244	11	P	0.000244	11	P	0.000244	11	P	0.000244	11	P	0.000244	11	P	0.000244	11	P	0.000244	11	P	0.000244	11	12
202244_at	13.6848	13.4823	13.4906	13.9082	13.8229	13.7941	15.1602	15.0934	14.8783	13.879	14.6964	13.9242	P	0.000244	11	P	0.000244	11	P	0.000244	11	P	0.000244	11	P	0.000244	11	P	0.000244	11	P	0.000244	11	P	0.000244	11	P	0.000244	11	P	0.000244	11	P	0.000244	11	P	0.000244	11	12
202245_at	10.6961	10.4246	10.4669	11.0444	10.8147	10.7552	12.4985	12.1776	12.3522	10.8341	11.2703	10.5311	P	0.00292969	11	P	0.00292969	11	P	0.00195313	11	P	0.00415039	11	P	0.00415039	11	P	0.00415039	11	P	0.00292969	11	P	0.00415039	11	P	0.00195313	11	P	0.00585938	11	P	0.00415039	11	P	0.00585938	11	12
202246_s_at	11.1799	10.9668	11.0612	11.4742	11.016	11.0962	12.924	12.8292	12.7472	11.4491	11.9755	11.1357	P	0.000244	11	P	0.000244	11	P	0.000244	11	P	0.000244	11	P	0.000244	11	P	0.000244	11	P	0.000244	11	P	0.000244	11	P	0.000244	11	P	0.000732	11	P	0.000244	11	P	0.000244	11	12
202249_s_at	8.28624	7.99753	8.62056	8.5323	8.06133	8.13812	10.0225	9.72975	9.92647	8.05732	8.42852	8.64622	P	0.0375977	11	P	0.0375977	11	P	0.00805664	11	P	0.0185547	11	P	0.0141602	11	P	0.0461426	11	P	0.0302734	11	P	0.0461426	11	P	0.0375977	11	P	0.0461426	11	M	0.0561523	11	P	0.0239258	11	11
202250_s_at	9.10494	9.13593	9.31134	9.07914	9.0654	8.99253	10.0129	9.91784	10.2127	9.14037	9.28466	9.31873	P	0.000244	11	P	0.000244	11	P	0.000244	11	P	0.000244	11	P	0.000244	11	P	0.000244	11	P	0.0012207	11	P	0.0012207	11	P	0.000244	11	P	0.000244	11	P	0.000732	11	P	0.000732	11	12
202253_s_at	8.8032	8.46893	9.05321	7.6013	8.15352	8.24544	10.4063	9.82273	10.0539	8.47204	8.70413	8.43448	P	0.00415039	11	P	0.0375977	11	P	0.0185547	11	M	0.0561523	11	P	0.0461426	11	M	0.0561523	11	P	0.0185547	11	P	0.0239258	11	P	0.0239258	11	A	0.067627	11	P	0.00585938	11	P	0.0302734	11	9
202256_at	8.65315	7.7826	8.01232	7.74662	7.98122	8.1215	9.88675	9.84103	9.73542	8.7238	8.28061	8.09773	P	0.000244	11	P	0.00585938	11	P	0.0012207	11	P	0.0012207	11	P	0.00805664	11	P	0.00415039	11	P	0.000244	11	P	0.0012207	11	P	0.000732	11	P	0.00195313	11	P	0.000732	11	P	0.0302734	11	12
202257_s_at	9.05545	9.28172	9.43854	9.1352	8.70835	8.71506	10.7194	10.8129	10.6985	9.33543	9.9183	9.54247	P	0.0375977	11	P	0.0141602	11	P	0.0239258	11	P	0.00195313	11	P	0.0141602	11	A	0.0805664	11	P	0.0141602	11	P	0.00585938	11	P	0.00805664	11	P	0.0107422	11	P	0.0141602	11	A	0.067627	11	10
202258_s_at	11.7601	11.7861	11.6791	10.888	10.8492	10.7238	9.07207	9.04616	8.57857	11.5692	11.3591	11.7391	P	0.000244	11	P	0.000244	11	P	0.000244	11	P	0.000244	11	P	0.000732	11	P	0.000244	11	P	0.00292969	11	P	0.00195313	11	P	0.000732	11	P	0.000244	11	P	0.000732	11	P	0.000244	11	12
202259_s_at	9.41643	9.78509	10.1593	9.16633	9.53282	9.2261	6.52805	5.32777	6.62303	10.0601	8.54435	10.2966	P	0.000732	11	P	0.0012207	11	P	0.000244	11	P	0.00415039	11	P	0.000732	11	P	0.00292969	11	A	0.246094	11	A	0.398926	11	A	0.149658	11	P	0.00195313	11	P	0.00415039	11	P	0.000244	11	9
202260_s_at	11.4763	11.6119	11.625	11.2757	11.5483	11.4042	12.7428	12.8311	12.8835	11.5276	12.0462	11.5652	P	0.000732	11	P	0.000732	11	P	0.000732	11	P	0.000732	11	P	0.000732	11	P	0.000732	11	P	0.000732	11	P	0.000244	11	P	0.000244	11	P	0.000732	11	P	0.000732	11	P	0.0012207	11	12
202261_at	9.80962	9.564	9.89095	9.6355	9.22707	9.27069	11.4645	11.4028	11.2528	10.12	10.1269	9.86382	P	0.00585938	11	P	0.0012207	11	P	0.00415039	11	P	0.0012207	11	P	0.00805664	11	P	0.00292969	11	P	0.00195313	11	P	0.000732	11	P	0.00195313	11	P	0.00292969	11	P	0.0107422	11	P	0.0141602	11	12
202263_at	10.2933	10.3234	10.343	10.4325	11.0969	10.9518	13.131	12.6923	12.634	10.8153	11.0944	10.6825	P	0.000732	11	P	0.00195313	11	P	0.0012207	11	P	0.000244	11	P	0.000244	11	P	0.000244	11	P	0.000244	11	P	0.000732	11	P	0.000732	11	P	0.000732	11	P	0.0012207	11	P	0.00195313	11	12
202264_s_at	9.16255	9.61512	9.35293	8.83239	8.46703	8.66772	10.252	10.2448	9.92255	9.13374	9.51673	8.85495	P	0.00195313	11	P	0.00195313	11	P	0.00292969	11	P	0.0012207	11	P	0.00195313	11	P	0.000732	11	P	0.00195313	11	P	0.00415039	11	P	0.00195313	11	P	0.00195313	11	P	0.00195313	11	P	0.000732	11	12
202265_at	12.2373	12.0213	12.1694	12.1305	12.2769	12.315	8.71922	8.55567	9.15338	12.4603	12.0526	12.3138	P	0.000244	11	P	0.000244	11	P	0.000244	11	P	0.000244	11	P	0.000244	11	P	0.000244	11	P	0.0012207	11	P	0.000244	11	P	0.00415039	11	P	0.000244	11	P	0.000244	11	P	0.000244	11	12
202266_at	12.6101	12.7095	12.6876	12.5615	12.7321	12.8102	9.58484	9.78925	9.86773	13.0087	13.3457	12.9338	P	0.000244	11	P	0.000244	11	P	0.000244	11	P	0.000244	11	P	0.000244	11	P	0.000244	11	P	0.0012207	11	P	0.000244	11	P	0.000732	11	P	0.000244	11	P	0.000244	11	P	0.000244	11	12
202268_s_at	12.8526	12.7985	12.6678	12.6703	12.3939	12.5013	9.36395	8.6174	9.16855	12.7098	12.5845	12.7313	P	0.000732	11	P	0.000732	11	P	0.000732	11	P	0.000732	11	P	0.000732	11	P	0.000732	11	P	0.000244	11	P	0.0012207	11	P	0.000732	11	P	0.000732	11	P	0.000732	11	P	0.000732	11	12
202270_at	8.91779	8.56761	8.1304	9.72872	9.09705	9.11744	6.23212	7.34587	6.63882	7.13812	6.82977	7.40925	P	0.000244	11	P	0.000244	11	P	0.000244	11	P	0.000244	11	P	0.000244	11	P	0.000244	11	A	0.111572	11	P	0.00415039	11	P	0.0239258	11	P	0.00585938	11	P	0.00415039	11	P	0.000732	11	11
202271_at	11.5401	11.3431	11.3711	11.1098	10.8946	10.8102	7.6803	8.19676	7.55388	11.5753	11.1938	11.5687	P	0.000244	11	P	0.000244	11	P	0.000244	11	P	0.000244	11	P	0.000244	11	P	0.000244	11	P	0.000244	11	P	0.00195313	11	P	0.000244	11	P	0.000244	11	P	0.000244	11	P	0.000244	11	12
202272_s_at	9.82856	9.88106	9.61102	10.2759	9.95764	10.121	7.15176	7.84643	8.75863	10.06	9.96205	9.63358	P	0.000244	11	P	0.000244	11	P	0.000244	11	P	0.000244	11	P	0.000244	11	P	0.000244	11	P	0.0302734	11	P	0.00195313	11	P	0.000244	11	P	0.000244	11	P	0.000244	11	P	0.000244	11	12
202273_at	11.0473	12.1058	11.8031	11.2175	10.9359	11.0103	11.9205	12.2878	12.1483	12.1415	10.172	11.9368	P	0.000244	11	P	0.000732	11	P	0.000732	11	P	0.000732	11	P	0.000732	11	P	0.0012207	11	P	0.000244	11	P	0.00195313	11	P	0.000244	11	P	0.000732	11	P	0.0141602	11	P	0.000732	11	12
202274_at	7.68244	6.58838	5.89556	5.73892	5.52895	7.27757	7.94182	7.79084	7.67975	5.64062	10.7372	5.19937	P	0.0185547	11	P	0.0375977	11	A	0.19458	11	A	0.111572	11	A	0.27417	11	M	0.0561523	11	P	0.0239258	11	P	0.0239258	11	P	0.0239258	11	A	0.466064	11	P	0.0012207	11	A	0.5	11	6
202275_at	9.21991	9.30575	9.44229	8.65638	8.65035	8.54357	10.9872	10.5099	10.8086	9.36257	9.43302	8.46975	P	0.000732	11	P	0.00805664	11	P	0.00415039	11	P	0.00415039	11	P	0.0141602	11	P	0.0107422	11	P	0.000244	11	P	0.000244	11	P	0.000732	11	P	0.0302734	11	P	0.0107422	11	P	0.0239258	11	12
202276_at	11.7161	12.1161	11.6106	12.0181	11.8459	11.7117	10.7218	10.5888	10.0173	11.7505	11.9965	11.9076	P	0.000244	11	P	0.0012207	11	P	0.000244	11	P	0.000244	11	P	0.000244	11	P	0.000244	11	P	0.000732	11	P	0.00292969	11	P	0.00195313	11	P	0.000244	11	P	0.000732	11	P	0.000244	11	12
202277_at	13.7151	13.5489	13.5137	13.2383	13.3973	13.3701	11.7591	11.7141	11.8722	13.4947	13.4084	13.7346	P	0.000244	11	P	0.000244	11	P	0.000244	11	P	0.000244	11	P	0.000244	11	P	0.000244	11	P	0.000244	11	P	0.000244	11	P	0.000244	11	P	0.000244	11	P	0.000244	11	P	0.000244	11	12
202278_s_at	9.13254	9.49413	9.3257	9.42743	9.57828	9.76049	6.16967	7.11822	6.77135	8.71405	8.45602	7.46507	P	0.0239258	11	P	0.0239258	11	P	0.0302734	11	P	0.0107422	11	P	0.0141602	11	P	0.0107422	11	A	0.601074	11	A	0.466064	11	A	0.567627	11	A	0.111572	11	P	0.0461426	11	A	0.129639	11	7
202279_at	12.2821	11.8788	11.7097	12.1139	11.7121	11.7971	13.4605	13.275	13.1648	11.9003	13.0128	11.9622	P	0.000244	11	P	0.000244	11	P	0.000244	11	P	0.000244	11	P	0.000244	11	P	0.000244	11	P	0.000244	11	P	0.000244	11	P	0.000244	11	P	0.000244	11	P	0.000244	11	P	0.000244	11	12
202281_at	9.0942	9.25484	9.4118	8.5057	8.58889	8.11115	10.7801	10.6333	10.6059	9.44588	9.68824	9.44548	P	0.0107422	11	P	0.0107422	11	P	0.0141602	11	P	0.0461426	11	P	0.0375977	11	A	0.0805664	11	P	0.0185547	11	P	0.0239258	11	P	0.0239258	11	P	0.0185547	11	P	0.00805664	11	P	0.0185547	11	11
202282_at	10.2711	10.4879	10.308	11.3263	10.9968	11.0788	12.4761	12.0529	12.0425	10.5648	10.5117	10.8042	P	0.00195313	11	P	0.000732	11	P	0.000732	11	P	0.000244	11	P	0.000732	11	P	0.000732	11	P	0.000732	11	P	0.0012207	11	P	0.0012207	11	P	0.0012207	11	P	0.00195313	11	P	0.0012207	11	12
202283_at	11.7459	12.3628	12.6085	11.3056	11.4785	11.5852	15.0079	14.8625	14.6663	13.3002	12.7741	13.2283	P	0.000244	11	P	0.000244	11	P	0.000244	11	P	0.000732	11	P	0.00195313	11	P	0.000732	11	P	0.000244	11	P	0.000244	11	P	0.000244	11	P	0.000244	11	P	0.000244	11	P	0.000244	11	12
202284_s_at	13.4214	13.3192	13.1433	13.1573	13.4082	13.3443	15.0099	14.8022	14.4642	13.8529	14.3161	13.5701	P	0.000244	11	P	0.000244	11	P	0.000244	11	P	0.000244	11	P	0.000244	11	P	0.000244	11	P	0.000244	11	P	0.000244	11	P	0.000244	11	P	0.000244	11	P	0.000244	11	P	0.000244	11	12
202286_s_at	9.76811	9.26972	8.89311	8.2979	9.86638	10.0246	7.73645	7.50129	7.76282	9.09315	9.77458	9.69345	P	0.000244	11	P	0.000244	11	P	0.000732	11	P	0.000732	11	P	0.000244	11	P	0.000732	11	P	0.0141602	11	P	0.000244	11	A	0.0805664	11	P	0.000244	11	P	0.000244	11	P	0.000244	11	11
202289_s_at	8.93215	9.06752	9.35207	8.64606	8.15108	8.89616	10.8294	10.4951	10.3301	9.05627	9.47499	9.24705	P	0.00195313	11	P	0.000244	11	P	0.000732	11	P	0.000244	11	P	0.000244	11	P	0.000244	11	P	0.000244	11	P	0.000732	11	P	0.0012207	11	P	0.000732	11	P	0.000244	11	P	0.000732	11	12
202292_x_at	9.64863	9.73429	9.90407	10.1995	10.0713	9.8486	11.1866	11.1165	11.0237	10.4817	10.1936	10.0536	P	0.000732	11	P	0.0012207	11	P	0.000732	11	P	0.00195313	11	P	0.00195313	11	P	0.00805664	11	P	0.0012207	11	P	0.00292969	11	P	0.00195313	11	P	0.000732	11	P	0.00195313	11	P	0.0012207	11	12
202293_at	10.072	9.86856	9.68703	10.1403	10.2234	10.0369	6.0471	6.36074	4.53474	9.6158	9.45351	9.54917	P	0.000244	11	P	0.000732	11	P	0.000732	11	P	0.000244	11	P	0.000732	11	P	0.000244	11	A	0.432373	11	A	0.601074	11	A	0.601074	11	P	0.000732	11	P	0.000732	11	P	0.000732	11	9
202294_at	10.5524	9.41785	10.1328	10.1116	10.0775	10.4069	7.34097	7.77071	7.96461	10.2482	9.88399	9.41135	P	0.000244	11	P	0.000244	11	P	0.000244	11	P	0.000244	11	P	0.000244	11	P	0.000244	11	P	0.0107422	11	A	0.144531	11	P	0.0375977	11	P	0.000244	11	P	0.000244	11	P	0.000244	11	11
202295_s_at	6.71551	6.59144	5.62543	6.56809	6.76828	6.93314	8.24459	8.18936	8.38446	6.22347	7.60036	5.1199	P	0.00585938	11	P	0.000244	11	P	0.0239258	11	P	0.0302734	11	P	0.0185547	11	M	0.0561523	11	P	0.000244	11	P	0.00585938	11	P	0.000244	11	A	0.0805664	11	P	0.000732	11	A	0.219482	11	9
202296_s_at	11.9114	12.2407	12.039	12.5031	12.2729	12.2702	13.8493	13.4595	13.439	12.1494	12.1384	12.0383	P	0.000244	11	P	0.000244	11	P	0.000244	11	P	0.000244	11	P	0.000244	11	P	0.000244	11	P	0.000244	11	P	0.000244	11	P	0.000244	11	P	0.000244	11	P	0.000244	11	P	0.000244	11	12
202301_s_at	10.0062	10.2993	10.0601	10.0674	10.3547	10.1695	7.98012	7.88723	7.83972	10.7915	8.97179	10.5906	P	0.000244	11	P	0.000244	11	P	0.000244	11	P	0.000244	11	P	0.000244	11	P	0.000244	11	P	0.0239258	11	A	0.0805664	11	A	0.067627	11	P	0.000244	11	P	0.000244	11	P	0.000244	11	10
202302_s_at	12.3379	12.3219	12.1937	11.9229	12.1022	11.9564	9.56672	9.82867	10.1169	12.6831	11.9028	12.4333	P	0.000244	11	P	0.000244	11	P	0.000244	11	P	0.000244	11	P	0.000244	11	P	0.000244	11	P	0.000732	11	P	0.000244	11	P	0.000244	11	P	0.000244	11	P	0.000244	11	P	0.000244	11	12
202303_x_at	11.4823	11.3646	11.2861	11.268	11.206	11.1374	5.88364	7.13428	6.49917	11.1346	10.3142	11.0454	P	0.000732	11	P	0.000732	11	P	0.000732	11	P	0.000244	11	P	0.000732	11	P	0.000732	11	A	0.633789	11	A	0.5	11	A	0.246094	11	P	0.000732	11	P	0.000732	11	P	0.000732	11	9
202304_at	13.2054	13.1361	13.2486	12.5845	12.4503	12.4643	9.9383	9.88949	10.1808	12.8865	12.1191	13.0132	P	0.000244	11	P	0.000244	11	P	0.000244	11	P	0.000244	11	P	0.000244	11	P	0.000244	11	P	0.000244	11	P	0.000244	11	P	0.000244	11	P	0.000244	11	P	0.000244	11	P	0.000244	11	12
202306_at	12.2678	12.2225	12.1601	12.2158	11.8623	11.9868	14.1054	13.9874	13.7109	12.3988	13.203	12.439	P	0.000244	11	P	0.000244	11	P	0.000244	11	P	0.000244	11	P	0.000244	11	P	0.000244	11	P	0.000244	11	P	0.000244	11	P	0.000244	11	P	0.000244	11	P	0.000244	11	P	0.000244	11	12
202307_s_at	10.4592	9.8192	10.1137	10.3624	9.85868	9.81417	11.9893	11.9283	11.6392	10.3864	11.1896	10.1653	P	0.0012207	11	P	0.00415039	11	P	0.00585938	11	P	0.000732	11	P	0.00292969	11	P	0.00415039	11	P	0.00195313	11	P	0.00292969	11	P	0.00415039	11	P	0.00195313	11	P	0.00195313	11	P	0.00805664	11	12
202308_at	8.47343	9.19926	9.29252	8.88979	8.90408	8.78111	10.7299	10.4704	10.2342	9.35804	8.90986	9.52949	P	0.0107422	11	P	0.00415039	11	P	0.0012207	11	P	0.0141602	11	P	0.0185547	11	P	0.0185547	11	P	0.00292969	11	P	0.00805664	11	P	0.00805664	11	P	0.00415039	11	P	0.0302734	11	P	0.00292969	11	12
202310_s_at	11.1378	12.2653	12.4005	12.8734	13.2333	13.2097	14.5179	14.303	14.1494	13.0099	11.3505	13.3006	P	0.000244	11	P	0.000244	11	P	0.000244	11	P	0.000244	11	P	0.000244	11	P	0.000244	11	P	0.000244	11	P	0.000244	11	P	0.000244	11	P	0.000244	11	P	0.000244	11	P	0.000244	11	12
202311_s_at	9.38299	10.6198	10.8014	11.604	11.7876	11.9612	13.3442	13.15	13.1375	10.5743	9.74415	11.1776	P	0.000244	11	P	0.000244	11	P	0.000244	11	P	0.000244	11	P	0.000244	11	P	0.000244	11	P	0.000244	11	P	0.000244	11	P	0.000244	11	P	0.000244	11	P	0.0012207	11	P	0.000244	11	12
202318_s_at	11.5843	11.491	11.6632	11.4049	11.36	11.454	7.2306	7.16616	7.16474	11.4845	10.2133	11.3967	P	0.000244	11	P	0.000244	11	P	0.000244	11	P	0.000244	11	P	0.000244	11	P	0.000244	11	P	0.0107422	11	P	0.00415039	11	P	0.000244	11	P	0.000244	11	P	0.000244	11	P	0.000244	11	12
202320_at	9.16968	9.11937	9.57196	9.13448	8.97661	8.85064	10.3658	10.5184	10.546	9.47884	9.31249	9.25347	P	0.0239258	11	P	0.0107422	11	P	0.00805664	11	P	0.00805664	11	P	0.0141602	11	P	0.0185547	11	P	0.0141602	11	P	0.0107422	11	P	0.0107422	11	P	0.0107422	11	P	0.0141602	11	P	0.0107422	11	12
202321_at	9.12344	9.25995	9.40574	9.14318	9.18452	9.28646	6.25932	7.37665	7.29028	9.07619	8.9293	9.69097	P	0.000244	11	P	0.000244	11	P	0.000244	11	P	0.000244	11	P	0.000244	11	P	0.000244	11	A	0.149658	11	P	0.00195313	11	P	0.00415039	11	P	0.000244	11	P	0.000244	11	P	0.000244	11	11
202322_s_at	10.9245	11.0941	11.0069	11.01	11.0302	11.0036	8.9252	8.75555	8.42501	10.9965	11.0763	11.0052	P	0.000244	11	P	0.000244	11	P	0.000244	11	P	0.000244	11	P	0.000244	11	P	0.000244	11	P	0.00195313	11	P	0.00585938	11	P	0.00805664	11	P	0.00195313	11	P	0.000244	11	P	0.000244	11	12
202323_s_at	9.11643	10.0575	10.1162	8.85139	9.9085	8.91413	8.07144	6.30695	7.85054	9.71403	8.99946	10.477	P	0.000244	11	P	0.000732	11	P	0.000732	11	P	0.00195313	11	P	0.000732	11	P	0.000244	11	P	0.0141602	11	A	0.0952148	11	P	0.00415039	11	P	0.000244	11	P	0.0012207	11	P	0.000732	11	11
202324_s_at	12.7543	12.6372	12.5938	12.5206	12.4252	12.3968	9.24075	9.44343	9.55454	12.7725	13.1034	12.6404	P	0.000244	11	P	0.000244	11	P	0.000244	11	P	0.000244	11	P	0.000244	11	P	0.000244	11	P	0.000732	11	P	0.000244	11	P	0.0012207	11	P	0.000244	11	P	0.000244	11	P	0.000244	11	12
202329_at	9.50733	9.2629	9.58596	9.56996	9.38521	9.5653	11.001	10.7874	10.688	8.9445	9.62311	8.94285	P	0.0375977	11	P	0.0141602	11	P	0.0107422	11	P	0.0141602	11	P	0.0239258	11	P	0.0107422	11	P	0.0185547	11	P	0.0141602	11	P	0.0141602	11	P	0.0141602	11	P	0.0302734	11	P	0.0461426	11	12
202330_s_at	9.38838	9.28162	9.28664	9.78158	9.72282	9.74784	10.7725	10.9027	11.2717	8.85668	8.92645	9.02244	P	0.000732	11	P	0.000244	11	P	0.000244	11	P	0.000244	11	P	0.000732	11	P	0.000244	11	P	0.000732	11	P	0.000244	11	P	0.000732	11	P	0.000732	11	P	0.000244	11	P	0.000244	11	12
202331_at	9.66109	9.55735	9.21469	9.38316	8.93963	9.23154	11.2847	11.1332	10.8762	9.42469	10.3267	9.19449	P	0.00292969	11	P	0.00585938	11	P	0.00805664	11	P	0.00415039	11	P	0.00585938	11	P	0.00292969	11	P	0.00195313	11	P	0.0012207	11	P	0.00195313	11	P	0.00585938	11	P	0.00195313	11	P	0.0239258	11	12
202332_at	10.9023	10.7903	10.7332	9.73958	10.0432	10.1463	11.1867	11.605	11.585	10.9091	11.3672	10.65	P	0.00805664	11	P	0.0185547	11	P	0.0141602	11	P	0.0107422	11	P	0.0239258	11	P	0.0239258	11	P	0.0239258	11	P	0.0239258	11	P	0.0239258	11	P	0.0239258	11	P	0.0239258	11	P	0.0185547	11	12
202337_at	8.94951	8.48462	8.58758	8.01663	7.52857	7.53204	10.6457	10.3508	9.67912	9.01093	8.92357	8.58718	P	0.00585938	11	P	0.0107422	11	P	0.0239258	11	A	0.129639	11	A	0.246094	11	A	0.111572	11	P	0.00805664	11	P	0.0302734	11	P	0.0302734	11	P	0.0375977	11	P	0.0107422	11	P	0.0239258	11	9
202338_at	8.36839	8.09127	8.2555	8.33906	6.23826	6.26023	9.14579	8.922	9.23976	7.68094	8.17563	7.84812	P	0.00195313	11	P	0.0012207	11	P	0.00415039	11	P	0.00195313	11	A	0.219482	11	A	0.0805664	11	P	0.00805664	11	P	0.00585938	11	P	0.0141602	11	P	0.0185547	11	P	0.0375977	11	P	0.0185547	11	10
202340_x_at	11.0968	10.6996	10.5775	7.82138	7.87275	8.64981	12.6992	12.2649	12.0061	10.4386	10.9389	10.0197	P	0.000244	11	P	0.000244	11	P	0.000244	11	A	0.129639	11	P	0.0461426	11	P	0.00415039	11	P	0.000244	11	P	0.000244	11	P	0.000244	11	P	0.000244	11	P	0.000244	11	P	0.000244	11	11
202341_s_at	9.47188	8.87975	9.39254	9.44611	9.47261	9.65933	5.92697	6.85763	5.99768	9.34989	7.44204	10.1806	P	0.000732	11	P	0.0012207	11	P	0.00195313	11	P	0.000244	11	P	0.000732	11	P	0.000732	11	A	0.80542	11	A	0.432373	11	A	0.398926	11	P	0.000244	11	P	0.0461426	11	P	0.00195313	11	9
202342_s_at	10.3545	10.3976	10.5097	10.2535	10.5931	10.5742	6.68925	6.81357	7.55	10.2969	7.8781	10.5488	P	0.000732	11	P	0.000244	11	P	0.000244	11	P	0.000244	11	P	0.000244	11	P	0.000244	11	P	0.0141602	11	P	0.000244	11	P	0.00585938	11	P	0.000732	11	P	0.000244	11	P	0.000244	11	12
202343_x_at	12.8302	12.6403	12.539	12.9942	12.7031	12.643	14.2366	14.1232	14.1159	12.648	13.3464	12.6695	P	0.000732	11	P	0.000732	11	P	0.000732	11	P	0.000244	11	P	0.000732	11	P	0.000732	11	P	0.000244	11	P	0.000732	11	P	0.000732	11	P	0.000244	11	P	0.000244	11	P	0.000244	11	12
202344_at	8.35701	8.44863	7.95924	7.52823	7.37448	7.91662	10.237	9.82637	9.54675	8.7218	8.20146	8.53808	P	0.0302734	11	P	0.0302734	11	P	0.0141602	11	A	0.246094	11	P	0.0239258	11	A	0.0805664	11	P	0.0107422	11	P	0.0141602	11	P	0.0141602	11	P	0.0302734	11	P	0.0141602	11	A	0.111572	11	9
202346_at	11.1367	10.8274	10.8219	10.6153	10.8487	10.9357	8.26833	8.62548	9.66202	10.8272	10.7183	10.7804	P	0.000244	11	P	0.0012207	11	P	0.0012207	11	P	0.000732	11	P	0.00195313	11	P	0.0012207	11	P	0.00585938	11	P	0.0141602	11	P	0.0107422	11	P	0.00415039	11	P	0.00195313	11	P	0.00195313	11	12
202350_s_at	6.42798	4.90149	3.79357	6.51248	5.95936	6.23564	4.55055	5.44282	3.26251	5.08086	3.20405	5.81241	P	0.0185547	11	A	0.27417	11	A	0.27417	11	P	0.0185547	11	P	0.0239258	11	P	0.0375977	11	A	0.5	11	A	0.334473	11	A	0.533936	11	P	0.00292969	11	A	0.633789	11	A	0.19458	11	5
202351_at	13.7418	13.8536	13.7715	13.7634	14.1029	14.0723	10.2335	9.58356	9.77831	13.9024	12.2497	13.7334	P	0.000244	11	P	0.000244	11	P	0.000244	11	P	0.000244	11	P	0.000244	11	P	0.000244	11	P	0.0107422	11	P	0.0107422	11	P	0.00805664	11	P	0.000244	11	P	0.000244	11	P	0.000244	11	12
202353_s_at	11.1387	11.1473	11.1964	11.3215	11.3014	10.9107	7.84286	7.8143	8.36963	11.2775	10.3961	10.9236	P	0.000244	11	P	0.000244	11	P	0.000244	11	P	0.000244	11	P	0.000244	11	P	0.000244	11	P	0.0185547	11	P	0.0078125	11	P	0.000732	11	P	0.000244	11	P	0.000244	11	P	0.000244	11	12
202355_s_at	9.65034	9.73258	9.46926	9.38918	9.2985	9.78401	11.3625	10.9315	10.9834	10.2537	9.8308	8.8588	P	0.000244	11	P	0.000244	11	P	0.000732	11	P	0.000244	11	P	0.000244	11	P	0.0012207	11	P	0.000244	11	P	0.000732	11	P	0.000732	11	P	0.000732	11	P	0.000244	11	P	0.000732	11	12
202356_s_at	9.24557	9.57344	9.56058	9.10537	8.96546	8.74586	10.5137	10.2751	10.3338	9.48255	9.67528	9.02205	P	0.000244	11	P	0.000244	11	P	0.000244	11	P	0.000244	11	P	0.000244	11	P	0.000244	11	P	0.000244	11	P	0.000244	11	P	0.000244	11	P	0.000244	11	P	0.000244	11	P	0.000244	11	12
202360_at	10.4794	10.57	10.481	10.349	10.2385	10.2764	11.2741	11.5214	11.473	11.0275	11.0681	10.876	P	0.000732	11	P	0.000732	11	P	0.0012207	11	P	0.00195313	11	P	0.00195313	11	P	0.00195313	11	P	0.0012207	11	P	0.0012207	11	P	0.0012207	11	P	0.0012207	11	P	0.0012207	11	P	0.000732	11	12
202361_at	9.84988	10.2968	10.2878	10.2107	9.96088	9.93862	11.2313	11.0801	10.88	10.1046	10.4561	10.2559	P	0.000244	11	P	0.000244	11	P	0.000244	11	P	0.000244	11	P	0.000244	11	P	0.000244	11	P	0.000244	11	P	0.000244	11	P	0.000244	11	P	0.000244	11	P	0.000244	11	P	0.000244	11	12
202362_at	12.6431	12.2641	12.4767	12.0339	12.0149	11.992	9.76271	10.097	10.7737	12.42	12.8378	12.5717	P	0.000244	11	P	0.000244	11	P	0.000244	11	P	0.000244	11	P	0.000244	11	P	0.000244	11	P	0.00292969	11	P	0.00195313	11	P	0.000244	11	P	0.000244	11	P	0.000244	11	P	0.000244	11	12
202363_at	12.4977	12.7409	12.7677	13.5233	13.8874	13.7773	11.7543	12.2163	12.3823	12.739	11.797	12.7894	P	0.000244	11	P	0.000244	11	P	0.000244	11	P	0.000244	11	P	0.000244	11	P	0.000244	11	P	0.00292969	11	P	0.00195313	11	P	0.00195313	11	P	0.0012207	11	P	0.00195313	11	P	0.000244	11	12
202366_at	6.66336	7.48196	7.62309	6.90031	6.70957	6.52801	9.31429	9.1014	9.08751	7.66197	8.35871	7.70089	A	0.149658	11	A	0.129639	11	P	0.0141602	11	A	0.0805664	11	P	0.000244	11	A	0.219482	11	P	0.000732	11	P	0.0107422	11	P	0.00585938	11	P	0.0375977	11	P	0.0302734	11	P	0.0185547	11	8
202367_at	8.59359	8.2786	8.22279	8.07289	7.81832	8.61441	10.7292	10.0687	10.2523	8.93683	9.20712	8.8863	P	0.0302734	11	A	0.067627	11	P	0.0375977	11	A	0.0952148	11	M	0.0561523	11	P	0.0461426	11	P	0.0185547	11	P	0.0461426	11	P	0.0302734	11	A	0.0805664	11	P	0.0302734	11	P	0.0375977	11	8
202368_s_at	9.50489	9.92167	10.0318	8.83315	9.12597	8.89255	10.5227	10.4252	10.631	9.29846	8.92742	10.1406	P	0.000244	11	P	0.000244	11	P	0.000244	11	P	0.000244	11	P	0.000732	11	P	0.000732	11	P	0.000244	11	P	0.000244	11	P	0.000244	11	P	0.000244	11	P	0.000244	11	P	0.000244	11	12
202370_s_at	12.2747	12.3134	12.2625	12.1336	12.0499	12.0454	8.95781	9.52489	10.2562	12.5694	12.5068	12.4131	P	0.000244	11	P	0.000244	11	P	0.000244	11	P	0.000244	11	P	0.000244	11	P	0.000244	11	P	0.000244	11	P	0.000244	11	P	0.000244	11	P	0.000244	11	P	0.000244	11	P	0.000244	11	12
202371_at	11.9507	12.138	12.1476	12.9193	12.6885	12.7653	10.8522	10.8892	11.1243	12.1785	11.6176	12.073	P	0.000244	11	P	0.000244	11	P	0.000244	11	P	0.000244	11	P	0.000244	11	P	0.000244	11	P	0.000732	11	P	0.000732	11	P	0.000244	11	P	0.000244	11	P	0.000732	11	P	0.000244	11	12
202372_at	10.8659	10.7867	10.826	10.6949	10.764	10.6365	6.59082	8.03593	7.05374	10.3479	9.80698	10.5348	P	0.000732	11	P	0.000244	11	P	0.000244	11	P	0.000732	11	P	0.000732	11	P	0.000244	11	A	0.149658	11	P	0.0185547	11	A	0.246094	11	P	0.000244	11	P	0.0012207	11	P	0.000244	11	10
202373_s_at	11.0777	11.223	11.3137	11.0411	11.3277	11.1295	7.47603	7.54202	5.11979	11.2103	10.1571	11.2785	P	0.0012207	11	P	0.0012207	11	P	0.000732	11	P	0.0012207	11	P	0.000732	11	P	0.0012207	11	A	0.5	11	A	0.366211	11	A	0.525635	11	P	0.00195313	11	P	0.00415039	11	P	0.0012207	11	9
202378_s_at	12.5514	12.7909	12.4865	12.5012	12.8791	12.775	11.3343	11.2169	11.7441	12.6607	12.6836	12.9662	P	0.000244	11	P	0.000244	11	P	0.000244	11	P	0.000244	11	P	0.000244	11	P	0.000244	11	P	0.0375977	11	P	0.0461426	11	P	0.0302734	11	P	0.000732	11	P	0.0012207	11	P	0.000244	11	12
202379_s_at	9.91367	10.2814	10.1912	10.4629	10.5158	10.4816	5.76041	4.45086	4.39683	9.91649	7.7286	10.4245	P	0.000732	11	P	0.000732	11	P	0.000244	11	P	0.000244	11	P	0.000244	11	P	0.000244	11	A	0.696289	11	A	0.665527	11	A	0.72583	11	P	0.00195313	11	A	0.171387	11	P	0.0012207	11	8
202380_s_at	8.65111	9.22191	9.40415	9.31954	9.44681	9.3667	4.3761	6.77115	6.99944	9.26594	6.93391	9.52964	P	0.000732	11	P	0.000244	11	P	0.000244	11	P	0.00195313	11	P	0.000732	11	P	0.000732	11	A	0.780518	11	A	0.19458	11	A	0.149658	11	P	0.00195313	11	A	0.149658	11	P	0.000244	11	8
202381_at	13.803	13.9162	13.9287	14.2955	14.1025	14.1512	10.1818	10.4967	10.092	13.522	12.0562	13.5093	P	0.000244	11	P	0.000244	11	P	0.000244	11	P	0.000244	11	P	0.000244	11	P	0.000244	11	P	0.000732	11	P	0.0012207	11	P	0.0012207	11	P	0.000244	11	P	0.000244	11	P	0.000244	11	12
202382_s_at	9.41779	9.346	9.15468	9.86008	9.63883	9.42395	10.9415	10.8331	10.8857	9.98162	10.3348	9.31802	P	0.0012207	11	P	0.0012207	11	P	0.00195313	11	P	0.000244	11	P	0.000732	11	P	0.00195313	11	P	0.00292969	11	P	0.00585938	11	P	0.00292969	11	P	0.00195313	11	P	0.00195313	11	P	0.00292969	11	12
202383_at	7.30515	8.58484	8.7562	7.54294	8.12872	8.11708	9.30203	9.23987	9.13386	8.40574	8.05842	7.95663	P	0.0141602	11	P	0.0141602	11	P	0.0185547	11	P	0.00195313	11	P	0.0239258	11	P	0.0302734	11	M	0.0561523	11	P	0.0185547	11	A	0.0805664	11	A	0.067627	11	P	0.0356445	11	A	0.0952148	11	8
202384_s_at	8.3346	7.80733	8.14648	6.95769	6.55404	7.60446	8.4769	9.14355	8.67408	7.0601	8.16468	6.66862	P	0.00292969	11	P	0.00195313	11	P	0.0012207	11	P	0.000732	11	A	0.0952148	11	P	0.00415039	11	P	0.0375977	11	P	0.00805664	11	P	0.00292969	11	A	0.111572	11	P	0.0141602	11	A	0.067627	11	9
202385_s_at	9.07987	9.24754	8.94444	8.66497	8.6257	8.36624	10.2862	10.1042	10.4725	9.22405	9.89814	9.35956	P	0.00585938	11	P	0.0239258	11	P	0.00585938	11	P	0.0375977	11	P	0.0239258	11	P	0.0239258	11	P	0.0141602	11	P	0.00805664	11	P	0.00415039	11	P	0.0141602	11	P	0.00805664	11	P	0.00585938	11	12
202391_at	12.9606	12.8385	12.7925	12.8707	12.8835	12.9474	14.1806	14.1116	14.0523	13.1013	13.6653	12.8089	P	0.000244	11	P	0.000244	11	P	0.000244	11	P	0.000244	11	P	0.000244	11	P	0.000244	11	P	0.000244	11	P	0.000244	11	P	0.000244	11	P	0.000244	11	P	0.000244	11	P	0.000244	11	12
202392_s_at	8.92137	9.40969	9.44981	9.02624	9.05649	9.33891	10.7239	10.2053	9.88895	8.91134	9.43569	8.83073	P	0.00415039	11	P	0.00195313	11	P	0.0012207	11	P	0.0012207	11	P	0.00195313	11	P	0.00585938	11	P	0.00585938	11	P	0.00415039	11	P	0.0012207	11	P	0.00415039	11	P	0.00292969	11	P	0.0185547	11	12
202394_s_at	9.42688	8.98677	9.19537	9.30124	8.9591	9.22046	10.3056	10.462	10.3837	9.1528	9.71713	9.12472	P	0.000244	11	P	0.000244	11	P	0.000244	11	P	0.000732	11	P	0.000244	11	P	0.0012207	11	P	0.000244	11	P	0.000244	11	P	0.000244	11	P	0.000732	11	P	0.000732	11	P	0.000732	11	12
202396_at	11.8815	12.113	12.1328	11.6984	11.6328	11.5744	8.03138	8.69762	8.88376	11.7776	11.456	11.8524	P	0.000244	11	P	0.000244	11	P	0.000244	11	P	0.000244	11	P	0.000244	11	P	0.000244	11	P	0.000732	11	P	0.000244	11	P	0.0012207	11	P	0.000244	11	P	0.000244	11	P	0.000732	11	12
202398_at	6.55521	6.0515	7.13876	6.86414	7.07498	6.63083	8.77052	8.33334	8.19352	5.60643	7.72194	6.26205	P	0.0302734	11	P	0.0107422	11	P	0.00585938	11	P	0.0107422	11	P	0.00415039	11	P	0.00415039	11	P	0.000732	11	P	0.000732	11	P	0.000244	11	P	0.0375977	11	P	0.00585938	11	P	0.0175781	11	12
202399_s_at	10.2409	10.0198	9.99069	10.8233	10.5709	10.6437	12.3448	12.111	11.9167	10.3219	10.8869	9.91839	P	0.000244	11	P	0.000244	11	P	0.000244	11	P	0.000244	11	P	0.000244	11	P	0.000244	11	P	0.000244	11	P	0.000244	11	P	0.000244	11	P	0.000244	11	P	0.000244	11	P	0.000244	11	12
202401_s_at	7.54902	7.98809	8.02232	7.54095	8.30262	7.98463	8.85558	8.73406	9.4647	8.02431	8.4047	7.2719	P	0.0107422	11	P	0.00805664	11	P	0.0012207	11	P	0.00805664	11	P	0.00805664	11	P	0.00585938	11	P	0.0375977	11	P	0.0185547	11	P	0.0185547	11	P	0.00195313	11	P	0.0012207	11	P	0.0141602	11	12
202403_s_at	15.0494	15.4014	15.262	15.3673	15.6852	15.6129	16.7739	16.7548	16.4456	15.8365	15.6055	16.0077	P	0.000244	11	P	0.000244	11	P	0.000244	11	P	0.000244	11	P	0.000244	11	P	0.000244	11	P	0.000244	11	P	0.000244	11	P	0.000244	11	P	0.000244	11	P	0.000244	11	P	0.000244	11	12
202405_at	8.29643	7.8886	8.37013	8.5247	9.06709	8.66081	6.225	6.8076	6.75315	8.21189	8.46013	8.06655	P	0.000244	11	P	0.000732	11	P	0.000732	11	P	0.000244	11	P	0.000244	11	P	0.000244	11	A	0.366211	11	A	0.171387	11	A	0.19458	11	P	0.000244	11	P	0.0012207	11	P	0.000244	11	9
202412_s_at	8.85454	8.68686	8.86337	7.93196	8.4046	7.84604	6.33469	1.65552	3.57314	8.00135	6.54365	7.52543	P	0.000244	11	P	0.000244	11	P	0.000244	11	P	0.000244	11	P	0.00195313	11	P	0.000244	11	A	0.246094	11	A	0.969727	11	A	0.5	11	P	0.00195313	11	P	0.00805664	11	P	0.000244	11	9
202413_s_at	11.5095	11.3993	11.4729	10.9252	10.6975	10.6964	8.32431	7.66064	8.23597	11.1905	10.6782	11.0193	P	0.000244	11	P	0.000244	11	P	0.000244	11	P	0.000244	11	P	0.000244	11	P	0.000244	11	P	0.00292969	11	P	0.0107422	11	P	0.000732	11	P	0.000244	11	P	0.000244	11	P	0.000244	11	12
202414_at	10.6179	10.8323	10.8512	11.3907	11.4654	11.4818	8.11833	8.88642	9.06984	10.7708	9.98672	10.7143	P	0.000244	11	P	0.000244	11	P	0.000244	11	P	0.000244	11	P	0.000244	11	P	0.000244	11	P	0.0107422	11	P	0.00292969	11	P	0.00415039	11	P	0.000244	11	P	0.000244	11	P	0.000244	11	12
202416_at	11.1103	11.0095	10.8196	11.2439	11.3576	11.3412	10.0828	10.2235	10.4516	10.2834	10.6835	10.3833	P	0.000244	11	P	0.000244	11	P	0.000244	11	P	0.000244	11	P	0.000244	11	P	0.000244	11	P	0.0107422	11	P	0.00292969	11	P	0.00415039	11	P	0.000244	11	P	0.000244	11	P	0.000732	11	12
202417_at	10.9063	10.8158	10.7868	10.543	10.5492	10.376	12.6406	12.3885	12.1636	10.4919	11.2192	10.5822	P	0.000244	11	P	0.000244	11	P	0.000244	11	P	0.000244	11	P	0.000732	11	P	0.000732	11	P	0.000244	11	P	0.000244	11	P	0.000244	11	P	0.000244	11	P	0.000244	11	P	0.000244	11	12
202418_at	12.2306	11.9018	11.8825	11.8347	11.6141	11.7751	12.8728	13.4413	13.3825	11.9596	12.7449	11.732	P	0.000732	11	P	0.000732	11	P	0.000732	11	P	0.000244	11	P	0.000244	11	P	0.000244	11	P	0.000244	11	P	0.000244	11	P	0.000732	11	P	0.000732	11	P	0.000732	11	P	0.000732	11	12
202422_s_at	13.1061	13.2613	13.1782	11.6956	11.8008	12.4065	9.07349	8.73045	9.58227	12.8488	11.7679	13.3842	P	0.000244	11	P	0.000244	11	P	0.000244	11	P	0.000244	11	P	0.000244	11	P	0.000244	11	P	0.000244	11	P	0.000244	11	P	0.000244	11	P	0.000244	11	P	0.000244	11	P	0.000244	11	12
202423_at	10.76	10.8472	10.5947	10.1292	10.143	10.1482	8.52021	8.81756	9.52188	11.166	10.7497	11.278	P	0.000732	11	P	0.000732	11	P	0.000244	11	P	0.000732	11	P	0.000732	11	P	0.00415039	11	A	0.219482	11	P	0.0375977	11	P	0.0239258	11	P	0.000732	11	P	0.000732	11	P	0.000732	11	11
202424_at	11.4654	11.1956	11.2169	10.5282	10.374	10.3491	13.0491	12.7656	12.6224	11.2504	11.9875	10.9902	P	0.000244	11	P	0.000244	11	P	0.000244	11	P	0.000244	11	P	0.000244	11	P	0.000244	11	P	0.000244	11	P	0.000244	11	P	0.000244	11	P	0.000244	11	P	0.000244	11	P	0.000244	11	12
202425_x_at	12.0658	12.348	12.5225	12.0055	12.2182	12.0142	8.92753	9.02262	9.46923	12.4014	10.9025	12.6075	P	0.000732	11	P	0.0012207	11	P	0.000732	11	P	0.00195313	11	P	0.000732	11	P	0.000732	11	P	0.00195313	11	P	0.0239258	11	P	0.0107422	11	P	0.00292969	11	P	0.00195313	11	P	0.00195313	11	12
202426_s_at	7.59898	6.64171	7.30654	6.47733	6.56366	6.7697	9.46865	8.8448	9.04045	7.58075	7.81381	6.54113	P	0.000732	11	P	0.00195313	11	P	0.000244	11	P	0.0375977	11	P	0.0107422	11	A	0.0952148	11	P	0.000244	11	P	0.000244	11	P	0.000244	11	P	0.0239258	11	P	0.00585938	11	M	0.0561523	11	10
202429_s_at	12.5543	12.367	12.4199	12.0455	12.1365	12.2182	9.12153	9.03093	9.55433	12.3954	11.7617	12.4517	P	0.000244	11	P	0.000244	11	P	0.000244	11	P	0.000244	11	P	0.000244	11	P	0.000244	11	P	0.000732	11	P	0.000244	11	P	0.000244	11	P	0.000244	11	P	0.000244	11	P	0.000244	11	12
202433_at	10.367	10.4992	10.4615	10.7879	10.722	10.751	11.9847	11.719	11.6799	10.6318	10.5624	10.5844	P	0.000244	11	P	0.000244	11	P	0.000732	11	P	0.000244	11	P	0.000244	11	P	0.000244	11	P	0.000244	11	P	0.000244	11	P	0.000732	11	P	0.000244	11	P	0.000244	11	P	0.000244	11	12
202435_s_at	12.4637	12.8261	12.5266	12.4342	13.0307	12.962	8.83906	9.14898	9.00493	13.0964	12.8033	13.8647	P	0.000244	11	P	0.000244	11	P	0.000244	11	P	0.000244	11	P	0.000244	11	P	0.000244	11	P	0.0141602	11	P	0.0107422	11	P	0.0141602	11	P	0.000244	11	P	0.000244	11	P	0.000244	11	12
202436_s_at	12.9774	13.5163	13.3255	13.3215	14.0283	14.0256	9.16317	8.41381	8.19799	13.8942	13.5492	14.3932	P	0.000244	11	P	0.000244	11	P	0.000244	11	P	0.000244	11	P	0.000244	11	P	0.000244	11	P	0.0012207	11	P	0.0107422	11	P	0.0302734	11	P	0.000244	11	P	0.000244	11	P	0.000244	11	12
202437_s_at	13.3324	13.6457	13.5219	13.0948	13.7767	13.8536	9.87496	9.38532	9.70917	13.9676	13.4097	14.5371	P	0.000244	11	P	0.000244	11	P	0.000244	11	P	0.000244	11	P	0.000244	11	P	0.000244	11	P	0.000244	11	P	0.000244	11	P	0.000732	11	P	0.000244	11	P	0.000244	11	P	0.000244	11	12
202438_x_at	7.71321	7.111	7.37897	8.09681	8.90502	8.43271	1.51028	4.91322	6.08524	7.64027	7.64435	7.32714	P	0.00195313	11	P	0.000244	11	P	0.000732	11	P	0.000244	11	P	0.00195313	11	P	0.000244	11	A	0.567627	11	A	0.19458	11	P	0.00415039	11	P	0.0012207	11	P	0.0012207	11	P	0.000732	11	10
202439_s_at	9.39082	9.04692	9.14906	10.5715	10.9116	10.9573	9.87441	9.20726	9.38602	9.79984	10.0341	9.31991	P	0.0012207	11	P	0.000244	11	P	0.000732	11	P	0.000244	11	P	0.000732	11	P	0.000244	11	P	0.00585938	11	P	0.00292969	11	P	0.00415039	11	P	0.000732	11	P	0.000732	11	P	0.0012207	11	12
202440_s_at	7.53407	8.63299	8.19102	7.85522	7.9982	8.38167	10.6211	10.2647	9.76135	8.17528	8.03232	8.33535	P	0.0239258	11	P	0.0461426	11	P	0.0461426	11	P	0.0185547	11	P	0.0185547	11	P	0.0302734	11	P	0.00585938	11	P	0.00585938	11	P	0.0107422	11	P	0.0239258	11	A	0.0805664	11	A	0.149658	11	10
202446_s_at	11.1381	10.8596	10.8964	10.9872	10.0745	10.2168	11.6096	11.7308	11.9567	10.8804	11.122	10.7717	P	0.000244	11	P	0.000244	11	P	0.000244	11	P	0.000732	11	P	0.000244	11	P	0.000244	11	P	0.000244	11	P	0.000244	11	P	0.000244	11	P	0.000244	11	P	0.000244	11	P	0.000732	11	12
202449_s_at	9.7174	9.31674	9.84368	9.05748	9.65291	9.40393	11.5752	11.0471	11.3572	9.71004	10.0566	10.1274	P	0.000244	11	P	0.00805664	11	P	0.00805664	11	P	0.00805664	11	P	0.0141602	11	P	0.0302734	11	P	0.00585938	11	P	0.0185547	11	P	0.00415039	11	P	0.00415039	11	P	0.00805664	11	P	0.00585938	11	12
202450_s_at	13.5417	13.2057	13.1115	12.6945	12.3475	12.2917	15.3512	15.3371	15.2141	13.3468	13.584	13.5211	P	0.000244	11	P	0.000244	11	P	0.000244	11	P	0.000244	11	P	0.000244	11	P	0.000244	11	P	0.000244	11	P	0.000244	11	P	0.000244	11	P	0.000244	11	P	0.000244	11	P	0.000244	11	12
202451_at	10.8764	10.9584	11.1789	11.4267	11.3386	11.2606	7.96915	8.11946	8.30301	11.3589	10.9419	11.1549	P	0.000244	11	P	0.000244	11	P	0.000244	11	P	0.000244	11	P	0.000244	11	P	0.000244	11	P	0.00585938	11	P	0.000732	11	P	0.000732	11	P	0.000244	11	P	0.000244	11	P	0.000244	11	12
202453_s_at	9.36495	9.26342	9.29246	9.92295	9.50809	9.4531	6.7219	4.33224	4.93698	9.681	9.50584	8.98424	P	0.000732	11	P	0.000732	11	P	0.000732	11	P	0.000732	11	P	0.000244	11	P	0.000732	11	A	0.466064	11	A	0.601074	11	A	0.5	11	P	0.000732	11	P	0.00805664	11	P	0.0012207	11	9
202455_at	9.80108	9.49405	9.44452	8.24263	8.58595	8.73533	11.4584	11.4798	11.1644	10.1751	10.1275	9.45183	P	0.00805664	11	P	0.0461426	11	P	0.0302734	11	A	0.149658	11	A	0.171387	11	A	0.246094	11	P	0.00585938	11	P	0.00585938	11	P	0.00585938	11	P	0.0302734	11	P	0.0141602	11	A	0.067627	11	8
202457_s_at	11.5643	11.6086	11.7218	11.6259	11.6533	11.7652	7.90432	9.3101	9.4393	11.6732	10.589	11.6755	P	0.000244	11	P	0.000244	11	P	0.000244	11	P	0.000244	11	P	0.000244	11	P	0.000244	11	A	0.0952148	11	P	0.0012207	11	P	0.0012207	11	P	0.000244	11	P	0.000244	11	P	0.000244	11	11
202458_at	9.66299	10.9257	11.2167	10.6434	10.0118	9.93409	11.6823	11.6539	11.9682	11.835	10.3048	11.904	P	0.00415039	11	P	0.0012207	11	P	0.000244	11	P	0.000244	11	P	0.00195313	11	P	0.0012207	11	P	0.00585938	11	P	0.00415039	11	P	0.00195313	11	P	0.000244	11	P	0.0012207	11	P	0.000244	11	12
202462_s_at	11.419	11.5706	11.2197	11.9432	11.507	11.4199	5.25229	4.92777	7.78678	11.1222	10.5216	11.1185	P	0.00585938	11	P	0.0107422	11	P	0.00585938	11	P	0.00585938	11	P	0.0239258	11	P	0.0239258	11	A	0.72583	11	A	0.665527	11	A	0.219482	11	P	0.0239258	11	P	0.0302734	11	P	0.0302734	11	9
202463_s_at	8.61882	8.21873	8.6258	8.10268	8.57713	8.47219	10.3009	9.78246	9.74256	8.58132	9.15692	8.37147	P	0.0302734	11	P	0.0375977	11	P	0.0302734	11	P	0.0375977	11	P	0.0185547	11	P	0.0461426	11	P	0.0185547	11	P	0.0302734	11	P	0.0239258	11	A	0.0805664	11	P	0.0239258	11	A	0.171387	11	10
202464_s_at	11.8959	11.6877	11.58	9.68706	10.2652	10.2233	12.1888	12.2783	12.0004	12.5294	12.094	12.3757	P	0.000244	11	P	0.000244	11	P	0.000244	11	P	0.000244	11	P	0.000244	11	P	0.000244	11	P	0.000244	11	P	0.000244	11	P	0.000244	11	P	0.000244	11	P	0.000244	11	P	0.000244	11	12
202465_at	12.7038	12.9945	13.0094	12.9074	12.6804	12.5835	14.8026	14.5233	14.3658	13.1037	12.9032	13.067	P	0.000244	11	P	0.000244	11	P	0.000244	11	P	0.000244	11	P	0.000244	11	P	0.000244	11	P	0.000244	11	P	0.000244	11	P	0.000244	11	P	0.000244	11	P	0.000244	11	P	0.000244	11	12
202467_s_at	13.0216	13.087	12.9053	13.1658	13.0981	13.1166	11.389	9.68524	10.0628	13.3182	13.0933	13.1201	P	0.000244	11	P	0.000244	11	P	0.000244	11	P	0.000244	11	P	0.000244	11	P	0.000244	11	P	0.000244	11	P	0.000244	11	P	0.000244	11	P	0.000244	11	P	0.000244	11	P	0.000244	11	12
202468_s_at	12.0636	12.0775	11.9938	11.7513	11.8373	11.5973	8.23239	7.86115	8.33722	12.0344	11.3031	11.9097	P	0.000244	11	P	0.000244	11	P	0.000244	11	P	0.000244	11	P	0.000244	11	P	0.000244	11	P	0.0239258	11	P	0.0107422	11	P	0.00195313	11	P	0.000244	11	P	0.000244	11	P	0.000244	11	12
202470_s_at	7.63837	7.54632	7.79133	6.77449	7.20409	6.85568	5.37479	3.20153	5.40914	7.6838	7.72625	7.093	P	0.00195313	11	P	0.00585938	11	P	0.00585938	11	P	0.00415039	11	P	0.0012207	11	P	0.0012207	11	A	0.334473	11	A	0.665527	11	A	0.5	11	P	0.00292969	11	P	0.0141602	11	P	0.00292969	11	9
202471_s_at	10.547	10.4059	10.2557	10.7624	10.4328	10.4037	12.0698	11.7606	11.6925	10.366	10.5665	9.64898	P	0.000244	11	P	0.000244	11	P	0.000732	11	P	0.000732	11	P	0.000732	11	P	0.000244	11	P	0.000732	11	P	0.000732	11	P	0.000732	11	P	0.000732	11	P	0.00292969	11	P	0.000732	11	12
202472_at	8.32922	8.41423	8.22111	8.27417	8.44347	8.02424	9.8178	9.3405	9.23347	7.4431	8.38052	7.06903	P	0.00292969	11	P	0.000732	11	P	0.000732	11	P	0.000732	11	P	0.00195313	11	P	0.000732	11	P	0.000732	11	P	0.000244	11	P	0.00415039	11	P	0.000244	11	P	0.0012207	11	P	0.0107422	11	12
202474_s_at	9.30555	8.56779	9.04691	8.10998	8.38617	8.67837	10.069	9.88306	10.161	8.7652	9.06256	9.19124	P	0.00195313	11	P	0.00195313	11	P	0.00195313	11	P	0.00292969	11	P	0.000732	11	P	0.00585938	11	P	0.00585938	11	P	0.0107422	11	P	0.00292969	11	P	0.00415039	11	P	0.00292969	11	P	0.0107422	11	12
202475_at	12.0722	12.1244	12.0785	12.1236	12.1827	12.1446	13.8482	13.5153	13.46	12.2625	13.0542	12.2151	P	0.000244	11	P	0.000244	11	P	0.000244	11	P	0.000732	11	P	0.000244	11	P	0.000732	11	P	0.000244	11	P	0.000244	11	P	0.000244	11	P	0.000244	11	P	0.000244	11	P	0.000732	11	12
202477_s_at	9.72879	9.87869	9.71444	9.24458	9.07343	9.08287	10.9926	10.8551	11.0323	9.67425	10.0253	9.23033	P	0.000732	11	P	0.000732	11	P	0.0012207	11	P	0.000732	11	P	0.00415039	11	P	0.00292969	11	P	0.0012207	11	P	0.000732	11	P	0.0012207	11	P	0.00292969	11	P	0.00195313	11	P	0.00195313	11	12
202480_s_at	7.20868	7.06278	7.16528	6.74286	6.36448	6.80323	7.83595	8.23027	8.04477	6.39498	7.61766	6.57796	P	0.0461426	11	P	0.0131836	11	P	0.0141602	11	P	0.00292969	11	P	0.0141602	11	P	0.0239258	11	P	0.00585938	11	P	0.00415039	11	A	0.0952148	11	A	0.219482	11	P	0.0302734	11	P	0.00805664	11	10
202481_at	8.79594	7.72531	8.01927	8.95859	9.29146	9.43909	11.2464	10.8407	11.239	8.24581	9.26802	8.36238	P	0.00195313	11	P	0.00805664	11	P	0.00195313	11	P	0.00195313	11	P	0.00292969	11	P	0.000732	11	P	0.000244	11	P	0.000244	11	P	0.000732	11	P	0.0239258	11	P	0.000732	11	P	0.0461426	11	12
202491_s_at	10.8233	10.9088	10.9219	11.2328	11.3048	11.3018	9.11197	9.30351	9.68597	10.5649	10.4217	10.5982	P	0.000244	11	P	0.000244	11	P	0.000244	11	P	0.000244	11	P	0.000244	11	P	0.000244	11	P	0.00415039	11	P	0.00585938	11	P	0.00292969	11	P	0.000244	11	P	0.000244	11	P	0.000244	11	12
202492_at	9.81005	9.98049	9.97282	8.94337	8.95477	8.89904	11.7428	11.6866	11.3757	10.004	10.4477	10.1854	P	0.000244	11	P	0.000244	11	P	0.000244	11	P	0.000244	11	P	0.000732	11	P	0.000732	11	P	0.0012207	11	P	0.000244	11	P	0.000732	11	P	0.000732	11	P	0.000244	11	P	0.000244	11	12
202494_at	9.45752	9.21572	9.4059	9.06001	8.56639	8.98782	11.0782	10.843	10.7995	9.54194	10.1526	9.53159	P	0.000244	11	P	0.000244	11	P	0.000732	11	P	0.000732	11	P	0.000732	11	P	0.0012207	11	P	0.000732	11	P	0.000732	11	P	0.000732	11	P	0.000244	11	P	0.000244	11	P	0.00195313	11	12
202495_at	10.3902	10.4876	10.3834	10.8	10.4427	10.3465	12.0928	12.0933	11.9671	10.8538	10.736	10.6381	P	0.000732	11	P	0.000732	11	P	0.00195313	11	P	0.0012207	11	P	0.000732	11	P	0.000732	11	P	0.000732	11	P	0.000732	11	P	0.000732	11	P	0.000732	11	P	0.000732	11	P	0.000732	11	12
202496_at	9.10668	8.60301	8.81171	7.98277	8.54621	8.35904	10.5807	9.97887	10.2501	8.44768	9.52405	8.14059	P	0.000244	11	P	0.00415039	11	P	0.0012207	11	P	0.0012207	11	P	0.000244	11	P	0.000244	11	P	0.0012207	11	P	0.000244	11	P	0.00195313	11	P	0.00415039	11	P	0.000244	11	P	0.00805664	11	12
202497_x_at	11.2686	10.8294	10.9485	9.80331	9.81971	10.0027	12.0837	11.6249	11.9415	11.0843	11.226	10.3316	P	0.000244	11	P	0.000244	11	P	0.000244	11	P	0.000244	11	P	0.000244	11	P	0.000244	11	P	0.000732	11	P	0.000244	11	P	0.000732	11	P	0.000732	11	P	0.000244	11	P	0.000732	11	12
202500_at	8.84415	8.29289	8.64178	7.31871	7.87046	7.03328	9.8632	10.1116	9.9746	8.23088	8.75785	8.19244	P	0.000732	11	P	0.00415039	11	P	0.000244	11	P	0.0107422	11	P	0.00415039	11	P	0.000244	11	P	0.000244	11	P	0.000244	11	P	0.000732	11	P	0.000244	11	P	0.000244	11	P	0.00195313	11	12
202502_at	11.4039	11.3323	11.3275	11.1234	11.1103	11.3436	8.05597	7.45359	7.27521	11.3599	10.5462	11.6771	P	0.000244	11	P	0.000244	11	P	0.000244	11	P	0.000244	11	P	0.000244	11	P	0.000244	11	P	0.00195313	11	P	0.0107422	11	P	0.00805664	11	P	0.000244	11	P	0.000244	11	P	0.000244	11	12
202505_at	13.1276	13.1741	13.174	13.0899	12.9641	12.7543	9.68489	10.5001	10.7027	13.1867	13.306	13.3447	P	0.000244	11	P	0.000732	11	P	0.000244	11	P	0.000244	11	P	0.000732	11	P	0.000732	11	P	0.00415039	11	P	0.00415039	11	P	0.00415039	11	P	0.000732	11	P	0.000244	11	P	0.000244	11	12
202506_at	11.936	11.488	11.3536	10.7794	10.7562	10.8027	7.95149	6.73312	7.09818	11.2264	10.7873	11.295	P	0.000244	11	P	0.000244	11	P	0.000244	11	P	0.000244	11	P	0.000244	11	P	0.000244	11	P	0.0012207	11	P	0.000732	11	P	0.000732	11	P	0.000244	11	P	0.000244	11	P	0.000244	11	12
202508_s_at	7.77007	7.01466	7.53267	9.99342	9.73348	9.49616	7.52266	7.48944	8.6765	9.64899	7.00195	9.09543	P	0.0107422	11	P	0.0461426	11	A	0.067627	11	P	0.000244	11	P	0.000244	11	P	0.000244	11	A	0.171387	11	A	0.246094	11	A	0.0805664	11	P	0.0012207	11	A	0.19458	11	P	0.0107422	11	7
202510_s_at	7.54381	8.5702	8.20504	8.23155	8.42751	8.71866	10.3837	10.0186	9.8428	9.11963	7.94957	7.83358	P	0.000732	11	P	0.000732	11	P	0.000244	11	P	0.000244	11	P	0.00195313	11	P	0.000732	11	P	0.000244	11	P	0.000244	11	P	0.000244	11	P	0.000732	11	P	0.000732	11	P	0.0107422	11	12
202511_s_at	11.203	10.8735	10.9008	11.3404	11.2152	11.2724	8.29207	8.31799	8.2368	10.9767	10.8881	11.0386	P	0.000244	11	P	0.000244	11	P	0.000244	11	P	0.000244	11	P	0.000244	11	P	0.000244	11	P	0.00585938	11	P	0.0141602	11	A	0.111572	11	P	0.000244	11	P	0.000244	11	P	0.000244	11	11
202512_s_at	9.78317	9.35821	9.33227	9.39359	9.44919	9.51586	6.77072	6.14425	7.05207	9.35291	9.74651	9.49961	P	0.000732	11	P	0.0012207	11	P	0.000732	11	P	0.000244	11	P	0.000732	11	P	0.000732	11	A	0.129639	11	A	0.5	11	A	0.219482	11	P	0.00195313	11	P	0.0012207	11	P	0.00195313	11	9
202513_s_at	9.83811	9.74213	9.77629	9.28702	9.32506	9.26881	10.7907	10.7553	10.7383	9.84789	9.76517	10.2173	P	0.00292969	11	P	0.00195313	11	P	0.00415039	11	P	0.00537109	11	P	0.00415039	11	P	0.0107422	11	P	0.000244	11	P	0.000244	11	P	0.000732	11	P	0.00805664	11	P	0.00585938	11	P	0.00805664	11	12
202514_at	10.3333	9.98635	9.83477	9.29503	9.69549	9.82533	5.14935	5.42399	6.23327	10.0607	9.52528	9.63686	P	0.000244	11	P	0.000244	11	P	0.000244	11	P	0.000732	11	P	0.000732	11	P	0.000244	11	A	0.366211	11	A	0.171387	11	A	0.111572	11	P	0.000244	11	P	0.000244	11	P	0.000244	11	9
202515_at	11.4121	11.0039	11.4502	10.7837	10.6237	10.8657	7.18653	7.31187	7.44306	11.3274	10.7152	11.3331	P	0.000244	11	P	0.000244	11	P	0.000244	11	P	0.000244	11	P	0.000244	11	P	0.000244	11	P	0.000244	11	P	0.0012207	11	P	0.00805664	11	P	0.000244	11	P	0.000244	11	P	0.000732	11	12
202516_s_at	7.96977	7.57261	7.58628	6.90856	7.64333	7.76048	5.11058	4.52273	6.36255	7.04989	5.47119	7.23285	P	0.000732	11	P	0.00415039	11	P	0.000732	11	P	0.00415039	11	P	0.000732	11	P	0.0012207	11	A	0.219482	11	A	0.601074	11	A	0.0952148	11	P	0.0302734	11	P	0.0461426	11	P	0.000732	11	9
202518_at	9.61134	9.47257	9.14397	9.08578	8.16953	8.8945	10.3963	10.267	9.97755	9.75766	10.3311	9.44101	P	0.000244	11	P	0.000732	11	P	0.0012207	11	P	0.000244	11	P	0.00805664	11	P	0.000244	11	P	0.000244	11	P	0.000732	11	P	0.000244	11	P	0.0012207	11	P	0.0012207	11	P	0.0012207	11	12
202522_at	11.9056	11.9066	12.1315	12.0567	11.9774	11.9492	10.5463	10.7253	10.8749	11.8986	12.0974	11.8691	P	0.000244	11	P	0.000732	11	P	0.000244	11	P	0.000732	11	P	0.000732	11	P	0.000732	11	P	0.00195313	11	P	0.0012207	11	P	0.00805664	11	P	0.000732	11	P	0.000732	11	P	0.000732	11	12
202524_s_at	6.63269	7.34251	6.60214	6.64439	6.85723	6.92198	7.54738	8.26078	7.62989	7.55727	7.20749	6.6742	P	0.000732	11	P	0.00195313	11	A	0.067627	11	A	0.111572	11	A	0.0952148	11	P	0.0375977	11	P	0.0107422	11	P	0.0239258	11	P	0.0375977	11	P	0.0107422	11	P	0.0012207	11	A	0.067627	11	8
202526_at	6.41516	6.58592	6.81808	6.03362	5.60712	6.59134	3.05499	4.60809	3.11526	5.73467	6.24798	6.58163	P	0.0012207	11	P	0.00195313	11	P	0.000244	11	P	0.000244	11	P	0.0185547	11	P	0.0012207	11	A	0.466064	11	A	0.466064	11	A	0.334473	11	A	0.0952148	11	P	0.00415039	11	P	0.0100098	11	8
202529_at	11.516	11.3073	11.2059	11.1667	11.2568	11.1923	12.5874	12.6372	12.6094	11.6223	11.7698	11.4576	P	0.000244	11	P	0.000244	11	P	0.000244	11	P	0.000244	11	P	0.000244	11	P	0.000244	11	P	0.000244	11	P	0.000244	11	P	0.000244	11	P	0.000244	11	P	0.000244	11	P	0.000244	11	12
202531_at	8.52626	8.77444	8.92621	8.16346	8.46168	7.87554	9.91487	9.8564	9.95811	9.60614	8.97317	9.21592	P	0.00292969	11	P	0.0012207	11	P	0.00195313	11	P	0.00415039	11	P	0.0141602	11	P	0.00805664	11	P	0.00585938	11	P	0.00292969	11	P	0.00415039	11	P	0.00415039	11	P	0.00585938	11	P	0.0107422	11	12
202532_s_at	8.49263	8.63821	8.51306	9.0555	8.13385	8.53665	6.30849	7.30018	7.51007	8.25481	6.54565	8.15515	P	0.000732	11	P	0.000244	11	P	0.000244	11	P	0.000244	11	P	0.000732	11	P	0.000244	11	P	0.000732	11	P	0.00585938	11	P	0.00585938	11	P	0.000732	11	P	0.0461426	11	P	0.00415039	11	12
202533_s_at	7.92468	8.20963	8.32842	8.33031	7.54449	7.64837	8.98461	8.84407	9.04957	7.99276	8.21721	4.44289	P	0.00585938	11	P	0.00292969	11	P	0.00292969	11	P	0.000732	11	P	0.00415039	11	P	0.00561523	11	P	0.00292969	11	P	0.00415039	11	P	0.0185547	11	P	0.0185547	11	P	0.0461426	11	A	0.466064	11	11
202534_x_at	9.08906	9.48626	9.64915	10.6	9.62786	9.89164	7.17958	8.3727	8.20582	8.87232	7.82341	9.03479	P	0.0012207	11	P	0.0012207	11	P	0.000732	11	P	0.000732	11	P	0.000732	11	P	0.000732	11	A	0.0952148	11	P	0.0461426	11	P	0.0185547	11	P	0.00585938	11	P	0.0375977	11	P	0.0141602	11	11
202535_at	10.0462	10.2405	10.2108	10.5416	10.1968	9.95085	11.7864	11.6232	11.5195	9.80327	10.4249	9.20986	P	0.000244	11	P	0.000244	11	P	0.00195313	11	P	0.000244	11	P	0.000732	11	P	0.000244	11	P	0.000244	11	P	0.000244	11	P	0.000244	11	P	0.000732	11	P	0.000244	11	P	0.0012207	11	12
202536_at	11.55	11.1937	11.2341	11.1848	11.4948	11.5934	9.09477	8.84924	8.7614	11.4474	11.0408	11.5639	P	0.000244	11	P	0.000244	11	P	0.000244	11	P	0.000244	11	P	0.000244	11	P	0.000244	11	P	0.000244	11	P	0.000732	11	P	0.000244	11	P	0.000244	11	P	0.000244	11	P	0.000244	11	12
202537_s_at	10.8203	10.6541	10.4481	11.0209	10.9268	11.0088	8.90765	8.28738	8.62002	10.4895	10.4622	10.6642	P	0.000732	11	P	0.000732	11	P	0.000732	11	P	0.000244	11	P	0.000244	11	P	0.000244	11	P	0.00415039	11	P	0.00415039	11	P	0.00292969	11	P	0.000732	11	P	0.000732	11	P	0.000732	11	12
202538_s_at	10.9986	10.7199	10.7061	10.5708	10.8844	11.0282	8.9987	7.87287	8.49991	10.7671	10.7058	10.9465	P	0.000244	11	P	0.000244	11	P	0.000244	11	P	0.000244	11	P	0.000244	11	P	0.000732	11	P	0.0141602	11	P	0.0185547	11	P	0.0107422	11	P	0.000732	11	P	0.000244	11	P	0.000244	11	12
202539_s_at	11.1754	11.6093	11.739	11.2731	11.0354	10.7205	8.31985	9.0876	9.28709	11.7676	10.6006	11.0333	P	0.000732	11	P	0.000244	11	P	0.000244	11	P	0.000732	11	P	0.000732	11	P	0.000244	11	P	0.00292969	11	P	0.000732	11	P	0.000244	11	P	0.000732	11	P	0.000732	11	P	0.000732	11	12
202540_s_at	11.0143	11.3586	11.4051	11.4113	10.8955	11.2728	8.36702	8.55217	8.66639	11.4974	10.3859	11.1104	P	0.000244	11	P	0.000244	11	P	0.000244	11	P	0.000244	11	P	0.000244	11	P	0.000244	11	P	0.00415039	11	P	0.000732	11	P	0.0012207	11	P	0.000244	11	P	0.000244	11	P	0.000732	11	12
202541_at	11.06	10.9168	11.1477	10.6201	10.5354	10.5698	7.46988	5.75867	7.13925	10.6816	10.674	10.6829	P	0.000244	11	P	0.000244	11	P	0.000244	11	P	0.000244	11	P	0.000244	11	P	0.000244	11	P	0.0012207	11	A	0.219482	11	P	0.00805664	11	P	0.000244	11	P	0.000244	11	P	0.000244	11	11
202542_s_at	11.9678	11.7378	11.904	11.8196	11.5658	11.6078	9.76692	9.40207	9.90321	11.6745	11.8001	11.6169	P	0.000244	11	P	0.000244	11	P	0.000244	11	P	0.000244	11	P	0.000244	11	P	0.000244	11	P	0.00195313	11	P	0.00195313	11	P	0.00585938	11	P	0.000244	11	P	0.000244	11	P	0.000244	11	12
202543_s_at	10.8712	10.7846	10.5895	10.3311	10.1713	10.263	9.35995	8.48897	8.42162	10.8541	10.1875	10.7404	P	0.000244	11	P	0.000244	11	P	0.000244	11	P	0.000244	11	P	0.000244	11	P	0.000244	11	P	0.000244	11	P	0.000732	11	P	0.000732	11	P	0.000244	11	P	0.000244	11	P	0.000244	11	12
202544_at	12.9146	12.82	12.7086	12.59	12.6332	12.6166	10.1701	9.67264	9.53933	12.7809	11.7995	12.8279	P	0.000244	11	P	0.000244	11	P	0.000244	11	P	0.000244	11	P	0.000244	11	P	0.000244	11	P	0.00195313	11	P	0.00415039	11	P	0.00415039	11	P	0.000244	11	P	0.000244	11	P	0.000244	11	12
202545_at	7.68926	7.52369	7.4763	6.76999	6.41542	6.95275	9.29441	8.73382	8.8807	7.04247	8.22127	7.31315	P	0.0141602	11	P	0.0375977	11	M	0.0561523	11	A	0.149658	11	A	0.366211	11	A	0.111572	11	P	0.0302734	11	P	0.0461426	11	P	0.0141602	11	A	0.27417	11	P	0.0239258	11	A	0.129639	11	6
202551_s_at	11.7631	11.6508	11.6773	11.1496	11.5144	11.5873	8.65488	9.68837	10.2564	9.94686	10.0704	10.3742	P	0.000244	11	P	0.000244	11	P	0.000244	11	P	0.000244	11	P	0.000244	11	P	0.000244	11	P	0.00805664	11	P	0.000732	11	P	0.000244	11	P	0.000244	11	P	0.000244	11	P	0.000732	11	12
202552_s_at	11.5221	11.2222	11.2954	11.2555	11.6897	11.2642	9.94425	10.0969	10.9308	9.84567	10.0533	10.5131	P	0.000732	11	P	0.000244	11	P	0.000244	11	P	0.000732	11	P	0.000732	11	P	0.000244	11	P	0.00195313	11	P	0.000244	11	P	0.000732	11	P	0.000732	11	P	0.000244	11	P	0.000244	11	12
202553_s_at	11.5696	11.1843	11.2689	11.1862	11.3232	11.2528	10.1161	9.98208	9.70803	11.5943	11.5739	11.4875	P	0.00585938	11	P	0.0107422	11	P	0.00585938	11	P	0.0141602	11	P	0.00805664	11	P	0.00585938	11	P	0.0239258	11	P	0.0141602	11	P	0.0461426	11	P	0.00585938	11	P	0.00585938	11	P	0.00585938	11	12
202554_s_at	13.1119	13.0015	12.875	11.9457	12.4656	12.329	14.9272	14.8411	14.648	13.2859	13.7913	13.3196	P	0.000244	11	P	0.000244	11	P	0.000244	11	P	0.000244	11	P	0.000244	11	P	0.000244	11	P	0.000244	11	P	0.000244	11	P	0.000244	11	P	0.000244	11	P	0.000244	11	P	0.000244	11	12
202556_s_at	8.38033	8.46358	8.29526	7.74665	7.72178	7.63968	9.98932	9.41337	9.84498	8.30634	8.93765	8.17266	P	0.000244	11	P	0.000244	11	P	0.0012207	11	P	0.000244	11	P	0.00292969	11	P	0.0302734	11	P	0.0012207	11	P	0.000244	11	P	0.000244	11	P	0.0107422	11	P	0.00292969	11	P	0.000244	11	12
202557_at	12.56	12.3935	12.0887	12.0396	12.0691	12.2697	9.59687	8.61925	8.64065	12.2728	11.3892	12.2663	P	0.000244	11	P	0.000244	11	P	0.000244	11	P	0.000244	11	P	0.000244	11	P	0.000244	11	P	0.000244	11	P	0.000244	11	P	0.000244	11	P	0.000244	11	P	0.000244	11	P	0.000244	11	12
202558_s_at	10.2896	9.96121	9.95131	9.99503	10.25	10.5707	8.64144	7.85103	7.89323	9.92471	10.3411	9.86195	P	0.000244	11	P	0.000244	11	P	0.000244	11	P	0.000244	11	P	0.000244	11	P	0.000244	11	P	0.000732	11	P	0.0012207	11	P	0.0012207	11	P	0.000244	11	P	0.000244	11	P	0.00195313	11	12
202559_x_at	10.492	10.2998	10.1225	10.3017	10.1253	10.1968	11.4474	11.4061	11.2861	10.2311	11.3453	10.3445	P	0.00585938	11	P	0.00805664	11	P	0.00585938	11	P	0.00805664	11	P	0.00805664	11	P	0.00585938	11	P	0.00585938	11	P	0.00805664	11	P	0.00585938	11	P	0.0141602	11	P	0.00585938	11	P	0.0141602	11	12
202560_s_at	10.664	10.6314	10.7366	10.4679	10.2585	10.3742	11.6109	11.5404	11.5477	10.5388	10.9511	10.5307	P	0.000244	11	P	0.000244	11	P	0.000244	11	P	0.000244	11	P	0.000244	11	P	0.000244	11	P	0.000244	11	P	0.000244	11	P	0.000244	11	P	0.000244	11	P	0.000244	11	P	0.000244	11	12
202561_at	10.2568	10.3963	10.3902	10.5101	10.3079	10.3988	8.39195	8.40126	9.12514	10.2421	10.1607	10.6526	P	0.000244	11	P	0.000244	11	P	0.000244	11	P	0.000244	11	P	0.000244	11	P	0.000244	11	P	0.0012207	11	P	0.000732	11	P	0.0141602	11	P	0.000244	11	P	0.000244	11	P	0.000244	11	12
202564_x_at	10.3101	9.8768	10.0199	9.65683	9.51666	9.3746	12.2489	11.9623	11.8467	9.61655	10.35	9.58674	P	0.00195313	11	P	0.00195313	11	P	0.00195313	11	P	0.00585938	11	P	0.00415039	11	P	0.00415039	11	P	0.0012207	11	P	0.00195313	11	P	0.000732	11	P	0.00805664	11	P	0.00415039	11	P	0.0141602	11	12
202565_s_at	9.25881	9.19921	9.35446	11.059	11.1932	11.2341	8.73614	9.03184	9.40557	9.20696	9.48822	9.43244	P	0.000732	11	P	0.000732	11	P	0.000732	11	P	0.000244	11	P	0.000244	11	P	0.000244	11	P	0.00805664	11	P	0.00292969	11	P	0.00292969	11	P	0.000732	11	P	0.0012207	11	P	0.000244	11	12
202566_s_at	6.9234	7.73878	7.99573	8.84363	9.00891	9.30126	7.55491	7.50438	7.15805	6.96931	6.5693	6.74455	P	0.0461426	11	P	0.0302734	11	P	0.0461426	11	P	0.0107422	11	P	0.00805664	11	P	0.0185547	11	A	0.0805664	11	A	0.219482	11	A	0.398926	11	A	0.303711	11	A	0.246094	11	A	0.129639	11	6
202568_s_at	10.2822	10.2367	10.2078	10.2539	10.2161	10.269	8.38212	8.85729	8.9748	10.3013	9.84315	9.9821	P	0.000244	11	P	0.000244	11	P	0.000244	11	P	0.000244	11	P	0.000244	11	P	0.000244	11	P	0.0141602	11	P	0.0239258	11	P	0.0185547	11	P	0.000244	11	P	0.000244	11	P	0.000244	11	12
202569_s_at	9.72819	9.94105	10.0448	10.0112	9.85188	9.69165	7.31773	8.14173	8.76179	9.59664	8.94514	9.72514	P	0.000244	11	P	0.000244	11	P	0.000244	11	P	0.000244	11	P	0.000244	11	P	0.000244	11	P	0.00292969	11	P	0.00805664	11	P	0.000732	11	P	0.000244	11	P	0.00195312	11	P	0.000244	11	12
202570_s_at	9.43245	9.9604	9.86263	9.60928	9.5591	9.2243	10.7756	10.7051	10.4193	9.70115	10.2933	9.94812	P	0.0012207	11	P	0.0012207	11	P	0.000732	11	P	0.00195313	11	P	0.0012207	11	P	0.00415039	11	P	0.0107422	11	P	0.00292969	11	P	0.00805664	11	P	0.0012207	11	P	0.00195313	11	P	0.000732	11	12
202571_s_at	7.41172	7.82096	8.16641	7.55712	8.05791	8.0569	9.82787	9.01338	9.35529	8.37978	8.42608	8.16779	P	0.0461426	11	P	0.0302734	11	A	0.067627	11	P	0.0107422	11	M	0.0561523	11	P	0.0375977	11	P	0.00805664	11	P	0.0375977	11	P	0.0141602	11	P	0.0302734	11	P	0.00195313	11	P	0.0302734	11	10
202573_at	10.7198	10.9405	10.7984	10.2692	10.1563	10.1963	11.5539	11.7661	11.664	11.1868	10.6957	10.9529	P	0.000244	11	P	0.000732	11	P	0.00195313	11	P	0.0012207	11	P	0.00415039	11	P	0.000732	11	P	0.00292969	11	P	0.000244	11	P	0.000732	11	P	0.000732	11	P	0.000732	11	P	0.00415039	11	12
202575_at	11.4087	10.7642	10.8673	9.67909	10.6294	10.6198	12.5119	12.3344	12.3203	10.9917	11.3123	10.8007	P	0.0012207	11	P	0.00292969	11	P	0.0012207	11	P	0.0141602	11	P	0.00805664	11	P	0.00195313	11	P	0.00292969	11	P	0.0012207	11	P	0.0012207	11	P	0.00585938	11	P	0.00195313	11	P	0.0141602	11	12
202581_at	10.3214	10.3544	10.4096	10.1318	10.4083	10.242	11.9734	11.9477	11.8525	10.4046	11.5072	10.4152	P	0.000244	11	P	0.000244	11	P	0.000244	11	P	0.000244	11	P	0.000244	11	P	0.000244	11	P	0.000244	11	P	0.000244	11	P	0.000244	11	P	0.000244	11	P	0.000244	11	P	0.000244	11	12
202582_s_at	13.106	12.8657	13.0263	12.2978	12.5125	12.6575	10.7763	11.3329	11.9025	12.9698	13.0946	13.2018	P	0.000244	11	P	0.000244	11	P	0.000244	11	P	0.000244	11	P	0.000244	11	P	0.000244	11	P	0.000732	11	P	0.000244	11	P	0.000244	11	P	0.000244	11	P	0.000244	11	P	0.000244	11	12
202583_s_at	11.0182	10.8086	10.8547	10.1559	10.5562	10.6576	7.92264	8.96528	9.26348	10.8006	10.5659	10.179	P	0.000244	11	P	0.000244	11	P	0.000244	11	P	0.000244	11	P	0.000244	11	P	0.000244	11	P	0.000244	11	P	0.000732	11	P	0.000732	11	P	0.000244	11	P	0.000244	11	P	0.000244	11	12
202590_s_at	7.77173	7.56037	7.44296	7.1543	8.11777	8.62869	9.36149	9.28692	9.05155	7.47385	8.41024	7.77657	A	0.0805664	11	M	0.0561523	11	A	0.0771484	11	A	0.0952148	11	A	0.111572	11	A	0.0952148	11	P	0.0185547	11	P	0.0375977	11	P	0.0185547	11	A	0.067627	11	P	0.0375977	11	A	0.171387	11	4
202592_at	9.80322	9.65558	9.48692	9.35111	9.18169	9.52795	11.293	11.2863	11.0419	10.0708	10.5119	9.62069	P	0.0107422	11	P	0.0302734	11	P	0.0302734	11	P	0.0239258	11	A	0.0952148	11	P	0.0302734	11	P	0.0107422	11	P	0.0185547	11	P	0.00805664	11	P	0.0375977	11	P	0.0141602	11	P	0.0461426	11	11
202594_at	10.96	10.9152	10.8807	11.0477	11.1245	11.139	8.9243	9.08237	9.34757	11.1583	11.2543	11.0551	P	0.000244	11	P	0.000244	11	P	0.000244	11	P	0.000244	11	P	0.000244	11	P	0.000244	11	P	0.000244	11	P	0.000244	11	P	0.000244	11	P	0.000244	11	P	0.000244	11	P	0.000244	11	12
202595_s_at	11.0747	10.9165	10.9461	11.2206	11.1148	11.1017	12.4677	12.2658	12.122	11.494	11.9113	11.5126	P	0.000244	11	P	0.000244	11	P	0.000244	11	P	0.000244	11	P	0.000244	11	P	0.000244	11	P	0.000244	11	P	0.000244	11	P	0.000244	11	P	0.000244	11	P	0.000244	11	P	0.000244	11	12
202599_s_at	10.6303	11.1594	10.7037	11.5327	10.7932	10.9286	7.2048	7.32231	7.61222	10.4682	9.14496	10.2167	P	0.000732	11	P	0.000732	11	P	0.000732	11	P	0.000732	11	P	0.000732	11	P	0.000732	11	A	0.149658	11	A	0.19458	11	P	0.0185547	11	P	0.0012207	11	P	0.00585938	11	P	0.000732	11	10
202600_s_at	8.55036	8.69751	8.22197	8.47797	8.13988	8.18451	5.51501	5.89629	5.50534	8.56464	7.18465	8.8127	P	0.000244	11	P	0.000244	11	P	0.000244	11	P	0.000244	11	P	0.000732	11	P	0.000732	11	A	0.366211	11	A	0.111572	11	A	0.533936	11	P	0.000732	11	P	0.00585938	11	P	0.000244	11	9
202602_s_at	11.3328	11.3522	11.2412	11.5049	11.4712	11.673	7.50735	7.64632	8.22781	11.1146	10.9033	10.9801	P	0.000732	11	P	0.000244	11	P	0.000244	11	P	0.000244	11	P	0.00195313	11	P	0.000732	11	P	0.00415039	11	P	0.000244	11	P	0.00195313	11	P	0.000244	11	P	0.0012207	11	P	0.000732	11	12
202603_at	13.0951	13.0289	12.9799	13.1658	13.1945	13.219	9.65208	9.37698	9.63955	13.1907	11.9508	13.4956	P	0.000244	11	P	0.000244	11	P	0.000244	11	P	0.000244	11	P	0.000244	11	P	0.000244	11	P	0.000244	11	P	0.000244	11	P	0.000244	11	P	0.000244	11	P	0.000244	11	P	0.000244	11	12
202604_x_at	9.68647	9.7316	9.90845	10.2171	10.3167	10.3101	7.46596	7.89116	8.25856	10.2448	9.00446	10.3846	P	0.000244	11	P	0.000244	11	P	0.000244	11	P	0.000244	11	P	0.000244	11	P	0.000244	11	P	0.00585938	11	P	0.00415039	11	P	0.000732	11	P	0.000244	11	P	0.000732	11	P	0.000244	11	12
202605_at	10.3937	10.4214	10.6545	10.3831	10.1213	9.92295	12.8189	12.6482	12.6847	10.7888	10.8849	11.2991	P	0.000244	11	P	0.000244	11	P	0.000244	11	P	0.000244	11	P	0.000244	11	P	0.000244	11	P	0.000244	11	P	0.000244	11	P	0.000244	11	P	0.000244	11	P	0.000244	11	P	0.000244	11	12
202606_s_at	11.3598	11.4623	11.502	11.0625	11.2698	11.3399	7.8392	7.51846	7.44265	11.1812	10.707	11.3918	P	0.000244	11	P	0.000244	11	P	0.000244	11	P	0.000244	11	P	0.000244	11	P	0.000244	11	P	0.00415039	11	P	0.0012207	11	P	0.0141602	11	P	0.000244	11	P	0.000244	11	P	0.000244	11	12
202609_at	12.6204	12.833	12.7947	12.6938	13.0551	13.0554	9.34533	9.63284	9.35835	12.282	11.9507	12.4562	P	0.000244	11	P	0.000244	11	P	0.000244	11	P	0.000244	11	P	0.000244	11	P	0.000244	11	P	0.000244	11	P	0.000244	11	P	0.000244	11	P	0.000244	11	P	0.000244	11	P	0.000244	11	12
202611_s_at	9.87635	9.60697	9.6249	9.06534	9.25382	9.13609	7.02323	7.57506	7.84878	9.74107	8.79388	9.81964	P	0.000244	11	P	0.000244	11	P	0.000244	11	P	0.000244	11	P	0.000244	11	P	0.00195313	11	A	0.171387	11	P	0.0375977	11	P	0.000732	11	P	0.000244	11	P	0.000244	11	P	0.000732	11	11
202614_at	12.1483	12.1686	12.2165	11.7623	11.5447	11.6512	8.93656	8.52384	8.41239	11.9942	11.3852	11.9691	P	0.000244	11	P	0.000244	11	P	0.000244	11	P	0.000244	11	P	0.000244	11	P	0.000244	11	P	0.00292969	11	P	0.000732	11	P	0.00292969	11	P	0.000244	11	P	0.000732	11	P	0.000244	11	12
202615_at	11.8135	11.4279	11.561	11.0287	11.3212	11.246	7.89317	8.00093	8.42477	11.3696	10.8378	11.967	P	0.000244	11	P	0.000244	11	P	0.000244	11	P	0.000244	11	P	0.000244	11	P	0.000244	11	P	0.0375977	11	A	0.129639	11	P	0.0461426	11	P	0.000244	11	P	0.000244	11	P	0.000244	11	11
202619_s_at	13.6733	13.6581	13.5909	13.8616	14.7488	14.7807	8.37938	8.0951	8.88055	13.2309	11.9817	12.7793	P	0.000244	11	P	0.000244	11	P	0.000244	11	P	0.000244	11	P	0.000244	11	P	0.000244	11	P	0.000244	11	P	0.000244	11	P	0.000244	11	P	0.000244	11	P	0.000244	11	P	0.000244	11	12
202620_s_at	14.8385	14.6179	14.4808	14.4494	15.06	15.0992	10.7434	10.7254	10.8311	14.3963	13.6208	14.0426	P	0.000244	11	P	0.000244	11	P	0.000244	11	P	0.000244	11	P	0.000244	11	P	0.000244	11	P	0.000244	11	P	0.000244	11	P	0.000244	11	P	0.000244	11	P	0.000244	11	P	0.000244	11	12
202621_at	8.46649	7.68387	8.4511	8.09138	7.71788	7.36095	9.37888	9.42991	9.47389	8.43063	9.24704	8.41151	P	0.00195313	11	P	0.00292969	11	P	0.0012207	11	P	0.0185547	11	P	0.0107422	11	P	0.0141602	11	P	0.00195313	11	P	0.00292969	11	P	0.00415039	11	P	0.00292969	11	P	0.00195313	11	P	0.000244	11	12
202622_s_at	8.71002	9.08261	9.55635	9.0214	8.964	9.50221	10.7628	10.2103	9.93164	8.49555	9.49621	9.4218	P	0.000244	11	P	0.000244	11	P	0.000732	11	P	0.000244	11	P	0.000244	11	P	0.000244	11	P	0.00195313	11	P	0.000244	11	P	0.0012207	11	P	0.000244	11	P	0.000244	11	P	0.00585938	11	12
202624_s_at	7.43766	8.04153	6.80143	7.68513	7.45529	7.71342	8.49687	9.15832	8.79129	7.80628	8.13439	6.71346	P	0.0107422	11	P	0.0107422	11	M	0.0561523	11	P	0.00292969	11	P	0.0302734	11	P	0.0185547	11	P	0.00805664	11	P	0.0107422	11	P	0.0185547	11	P	0.0185547	11	P	0.0239258	11	P	0.0375977	11	11
202625_at	6.39811	6.11939	6.53703	6.02446	6.33678	6.14368	7.09421	8.61544	7.97932	5.55123	7.72343	7.0293	P	0.000732	11	P	0.000732	11	P	0.000244	11	P	0.0107422	11	P	0.0239258	11	P	0.0461426	11	P	0.000244	11	P	0.00292969	11	P	0.00585938	11	A	0.149658	11	P	0.0107422	11	P	0.00415039	11	11
202627_s_at	14.5875	14.1324	14.0401	12.7694	13.8914	13.733	14.6753	14.6075	14.5126	14.2552	14.5914	13.3699	P	0.000244	11	P	0.000244	11	P	0.000244	11	P	0.000732	11	P	0.000244	11	P	0.000244	11	P	0.000244	11	P	0.000244	11	P	0.000244	11	P	0.000244	11	P	0.000244	11	P	0.000244	11	12
202629_at	10.8484	10.5695	10.7124	11.0825	10.9211	11.1402	7.31222	6.08979	8.26323	10.8176	10.7857	10.6554	P	0.000732	11	P	0.000732	11	P	0.000732	11	P	0.000732	11	P	0.000732	11	P	0.000732	11	A	0.129639	11	A	0.432373	11	A	0.0952148	11	P	0.000732	11	P	0.00195313	11	P	0.000732	11	9
202630_at	10.7179	10.7843	10.7915	10.8152	10.5896	10.6578	3.67995	7.26173	6.53345	11.0482	10.0973	11.1748	P	0.000244	11	P	0.000244	11	P	0.000244	11	P	0.000244	11	P	0.000244	11	P	0.000244	11	A	0.334473	11	P	0.0461426	11	P	0.0185547	11	P	0.000244	11	P	0.000244	11	P	0.000244	11	11
202631_s_at	9.27435	8.46616	8.51165	9.22721	8.83999	8.8784	6.68868	7.2275	7.21581	8.81158	9.19196	8.51003	P	0.000244	11	P	0.000244	11	P	0.000732	11	P	0.000244	11	P	0.000244	11	P	0.000244	11	P	0.0302734	11	P	0.00292969	11	P	0.0012207	11	P	0.000244	11	P	0.000244	11	P	0.000244	11	12
202632_at	10.0938	9.89258	9.73798	10.1078	9.92559	9.93313	11.4689	11.3018	11.1756	10.0966	10.4946	10.0992	P	0.000732	11	P	0.000732	11	P	0.0012207	11	P	0.000732	11	P	0.00195313	11	P	0.0012207	11	P	0.00415039	11	P	0.0012207	11	P	0.000732	11	P	0.000732	11	P	0.000244	11	P	0.0012207	11	12
202633_at	10.2227	10.1449	10.1939	9.78151	9.99428	9.75931	8.10228	6.6204	6.67924	10.0213	9.65213	10.0248	P	0.000244	11	P	0.000244	11	P	0.000244	11	P	0.000244	11	P	0.000244	11	P	0.000244	11	P	0.0012207	11	P	0.0361328	11	A	0.0805664	11	P	0.000244	11	P	0.000244	11	P	0.000244	11	11
202635_s_at	12.1547	12.0135	11.9838	11.8239	11.7104	11.7256	11.1898	9.93832	10.5449	12.1381	12.5309	12.0243	P	0.000244	11	P	0.000244	11	P	0.000244	11	P	0.000244	11	P	0.000244	11	P	0.000244	11	P	0.000244	11	P	0.000244	11	P	0.000244	11	P	0.000244	11	P	0.000244	11	P	0.000244	11	12
202638_s_at	8.95142	9.95024	9.73928	9.35684	9.70025	9.53791	10.8442	10.5943	10.7308	9.58753	9.34084	9.11394	P	0.000732	11	P	0.000244	11	P	0.000732	11	P	0.000244	11	P	0.000244	11	P	0.000244	11	P	0.000732	11	P	0.000732	11	P	0.0012207	11	P	0.0012207	11	P	0.00292969	11	P	0.00585938	11	12
202643_s_at	9.62876	10.1904	10.1945	10.0491	10.2583	10.1821	8.89499	9.43825	8.99924	10	9.70759	9.98694	P	0.000244	11	P	0.000244	11	P	0.000244	11	P	0.000244	11	P	0.000244	11	P	0.000244	11	P	0.0107422	11	P	0.00415039	11	P	0.00195313	11	P	0.000244	11	P	0.000244	11	P	0.000244	11	12
202646_s_at	12.7068	12.5793	12.6207	13.0091	12.9593	12.9318	9.7872	10.0999	10.3515	12.5092	12.3726	12.6131	P	0.000244	11	P	0.000732	11	P	0.000732	11	P	0.000244	11	P	0.000732	11	P	0.000732	11	P	0.000732	11	P	0.000732	11	P	0.0012207	11	P	0.000244	11	P	0.000244	11	P	0.000244	11	12
202649_x_at	15.4861	15.431	15.2166	15.3567	15.5155	15.4623	16.8081	16.7162	16.4152	15.5916	16.4198	15.5039	P	0.000244	11	P	0.000244	11	P	0.000244	11	P	0.000244	11	P	0.000244	11	P	0.000244	11	P	0.000244	11	P	0.000244	11	P	0.000244	11	P	0.000244	11	P	0.000244	11	P	0.000244	11	12
202650_s_at	7.06047	7.65482	7.8849	7.60476	7.31824	7.88989	8.89692	9.0405	8.76281	8.21781	7.15024	7.53502	A	0.0805664	11	P	0.0141602	11	P	0.00805664	11	P	0.0107422	11	P	0.0185547	11	P	0.00805664	11	P	0.000732	11	P	0.0012207	11	P	0.00585938	11	P	0.0185547	11	P	0.00805664	11	P	0.00805664	11	11
202651_at	11.0957	11.3687	11.4214	10.7417	10.6893	10.7815	7.10391	5.88172	7.08134	11.053	10.506	11.4156	P	0.000244	11	P	0.000244	11	P	0.000244	11	P	0.000244	11	P	0.000244	11	P	0.000244	11	P	0.00415039	11	A	0.27417	11	P	0.00537109	11	P	0.000244	11	P	0.000244	11	P	0.000244	11	11
202653_s_at	12.5234	12.3125	12.2993	12.0957	12.0844	12.0233	8.98937	8.83513	8.44171	12.263	11.7829	12.5272	P	0.000244	11	P	0.000244	11	P	0.000244	11	P	0.000244	11	P	0.000732	11	P	0.000244	11	P	0.000244	11	P	0.00292969	11	P	0.00195313	11	P	0.000244	11	P	0.000732	11	P	0.000244	11	12
202654_x_at	11.2289	11.0215	11.0532	10.5458	10.9038	10.9346	7.09081	7.04316	7.35419	11.0136	9.69044	10.6199	P	0.000244	11	P	0.000244	11	P	0.000244	11	P	0.000244	11	P	0.000244	11	P	0.000244	11	P	0.0461426	11	A	0.111572	11	P	0.000732	11	P	0.000244	11	P	0.000244	11	P	0.000244	11	11
202658_at	9.93091	9.91309	9.99975	10.0912	10.0865	9.86653	11.2557	11.3569	11.1645	10.2902	10.3096	10.3737	P	0.000244	11	P	0.000244	11	P	0.000244	11	P	0.000244	11	P	0.000244	11	P	0.000732	11	P	0.000244	11	P	0.000244	11	P	0.000244	11	P	0.000244	11	P	0.000244	11	P	0.000244	11	12
202659_at	9.45106	9.43626	9.5171	9.6005	9.06725	9.23743	11.3641	11.3604	11.0956	9.51484	9.93717	9.1181	P	0.000244	11	P	0.000244	11	P	0.000244	11	P	0.000244	11	P	0.000244	11	P	0.000244	11	P	0.000244	11	P	0.000244	11	P	0.000732	11	P	0.000244	11	P	0.000244	11	P	0.0012207	11	12
202660_at	8.99172	8.99712	8.99105	9.11842	9.13495	9.35286	4.82234	6.13053	5.52265	9.10516	7.45553	9.03089	P	0.000732	11	P	0.000244	11	P	0.000244	11	P	0.000244	11	P	0.000732	11	P	0.000732	11	A	0.5	11	P	0.00195313	11	P	0.0100098	11	P	0.000244	11	P	0.00195313	11	P	0.000732	11	11
202661_at	7.33535	7.03263	7.23358	7.21541	7.28142	6.9116	2.39547	4.53503	3.44409	6.60528	6.77545	7.16769	P	0.00195313	11	P	0.00195313	11	P	0.00292969	11	P	0.00195313	11	P	0.00805664	11	P	0.00585938	11	A	0.951904	11	A	0.601074	11	A	0.601074	11	P	0.0107422	11	P	0.00292969	11	P	0.00195313	11	9
202662_s_at	7.80111	8.56267	8.67233	7.89271	8.4746	8.60242	5.60066	4.70082	5.89626	7.86788	7.29808	7.83644	P	0.000244	11	P	0.0012207	11	P	0.0012207	11	P	0.000244	11	P	0.00292969	11	P	0.00195313	11	A	0.35791	11	A	0.524414	11	A	0.219482	11	P	0.0012207	11	A	0.067627	11	P	0.00585938	11	8
202664_at	11.3772	11.2053	11.2574	10.6421	10.6656	10.5895	9.09562	9.61233	10.1422	11.2775	11.1467	11.6058	P	0.000244	11	P	0.000244	11	P	0.000244	11	P	0.000244	11	P	0.000244	11	P	0.000244	11	P	0.000244	11	P	0.000244	11	P	0.000244	11	P	0.000244	11	P	0.000244	11	P	0.000244	11	12
202665_s_at	7.88441	7.92762	7.47324	8.11042	7.74701	6.79712	9.30564	8.95927	8.78269	8.09117	8.45395	7.66508	P	0.00805664	11	P	0.00292969	11	P	0.0185547	11	P	0.0107422	11	P	0.00415039	11	P	0.0107422	11	P	0.0012207	11	P	0.000732	11	P	0.00585938	11	P	0.00292969	11	P	0.0012207	11	P	0.00292969	11	12
202668_at	7.26536	8.7096	8.21738	10.0583	9.16705	9.14516	6.19794	6.8715	7.59602	9.75942	8.09288	9.46891	P	0.0107422	11	P	0.000244	11	P	0.000244	11	P	0.000244	11	P	0.000732	11	P	0.000732	11	A	0.111572	11	P	0.00561523	11	P	0.0141602	11	P	0.000732	11	P	0.0141602	11	P	0.000732	11	11
202670_at	12.2966	11.9803	11.7436	11.4756	11.6302	11.6703	12.8839	12.8841	12.8292	11.9356	12.7801	11.7414	P	0.000244	11	P	0.000244	11	P	0.000244	11	P	0.000244	11	P	0.000244	11	P	0.000244	11	P	0.000244	11	P	0.000244	11	P	0.000244	11	P	0.000244	11	P	0.000244	11	P	0.000244	11	12
202672_s_at	9.43695	10.0874	10.4066	7.90507	8.68073	8.66697	9.7525	9.89155	10.032	12.2286	10.5886	10.8608	P	0.000244	11	P	0.000244	11	P	0.000244	11	P	0.000732	11	P	0.0012207	11	P	0.000732	11	P	0.000732	11	P	0.00195313	11	P	0.0012207	11	P	0.000244	11	P	0.000244	11	P	0.000244	11	12
202673_at	13.5515	13.629	13.3779	13.3741	13.349	13.5194	10.7456	9.22193	10.2086	13.321	12.9874	13.28	P	0.000244	11	P	0.000244	11	P	0.000244	11	P	0.000244	11	P	0.000244	11	P	0.000244	11	P	0.000732	11	P	0.000732	11	P	0.0012207	11	P	0.000244	11	P	0.000732	11	P	0.000244	11	12
202677_at	12.7041	12.5377	12.6383	12.7468	12.9819	13.1361	9.65677	9.02684	9.40235	12.573	12.1338	12.4295	P	0.000244	11	P	0.000244	11	P	0.000244	11	P	0.000244	11	P	0.000244	11	P	0.000244	11	P	0.0107422	11	P	0.0141602	11	P	0.0107422	11	P	0.000244	11	P	0.000244	11	P	0.000244	11	12
202679_at	12.0364	11.816	11.8353	10.9227	11.02	10.8072	13.3987	13.4238	13.4319	11.9255	12.5532	11.5629	P	0.000244	11	P	0.000244	11	P	0.000244	11	P	0.000244	11	P	0.000244	11	P	0.000244	11	P	0.000244	11	P	0.000244	11	P	0.000244	11	P	0.000244	11	P	0.000244	11	P	0.000244	11	12
202681_at	9.92111	9.9822	9.86443	9.70106	9.93586	9.68988	11.1353	11.0486	11.4485	9.87268	10.7897	9.99534	P	0.00805664	11	P	0.00585938	11	P	0.00805664	11	P	0.00585938	11	P	0.00585938	11	P	0.00585938	11	P	0.0107422	11	P	0.00805664	11	P	0.00585938	11	P	0.0185547	11	P	0.00585938	11	P	0.0302734	11	12
202682_s_at	11.0936	11.1331	11.0774	11.1244	11.2743	11.2011	12.6646	12.6189	12.4259	10.9809	11.4555	11.1743	P	0.000244	11	P	0.000244	11	P	0.000244	11	P	0.000244	11	P	0.000244	11	P	0.000244	11	P	0.000244	11	P	0.000244	11	P	0.000732	11	P	0.000244	11	P	0.000244	11	P	0.000244	11	12
202683_s_at	10.9774	10.5693	10.7773	10.4004	10.2007	10.1974	8.28015	8.19682	8.25759	10.8392	10.4656	10.7893	P	0.000244	11	P	0.0012207	11	P	0.000244	11	P	0.00195313	11	P	0.000244	11	P	0.000244	11	P	0.0239258	11	P	0.0302734	11	P	0.0239258	11	P	0.000732	11	P	0.000244	11	P	0.000244	11	12
202684_s_at	8.76075	8.48253	8.84449	8.71249	8.3867	8.10311	5.65273	5.00161	6.38219	8.5879	7.70345	8.65688	P	0.000244	11	P	0.000244	11	P	0.000732	11	P	0.00585938	11	P	0.000244	11	P	0.000244	11	A	0.246094	11	A	0.5	11	P	0.0239258	11	P	0.000732	11	P	0.00415039	11	P	0.000732	11	10
202686_s_at	12.4197	11.9786	11.972	11.2625	11.1281	11.0982	13.9133	13.5721	13.684	12.0816	12.7333	12.3513	P	0.000244	11	P	0.000244	11	P	0.000244	11	P	0.000244	11	P	0.000244	11	P	0.000244	11	P	0.000244	11	P	0.000244	11	P	0.000244	11	P	0.000244	11	P	0.000244	11	P	0.000244	11	12
202687_s_at	1.87196	4.56926	5.43492	6.84522	6.26049	6.37508	5.42095	5.72009	4.89039	2.12427	2.14644	3.43441	A	0.466064	11	P	0.0141602	11	P	0.0107422	11	P	0.000732	11	P	0.00292969	11	P	0.000732	11	A	0.165771	11	P	0.0461426	11	A	0.398926	11	A	0.567627	11	A	0.932373	11	A	0.633789	11	6
202689_at	9.98365	10.1692	9.90718	9.75723	9.57104	9.5362	11.8737	11.621	11.6072	10.1851	10.4739	10.1357	P	0.000244	11	P	0.000732	11	P	0.000244	11	P	0.000244	11	P	0.00292969	11	P	0.0141602	11	P	0.000244	11	P	0.0012207	11	P	0.000732	11	P	0.000732	11	P	0.0012207	11	P	0.00415039	11	12
202691_at	9.40281	9.34015	9.68613	9.62451	9.76655	9.97498	7.102	6.78542	7.26181	9.29344	9.14946	9.50584	P	0.000244	11	P	0.000244	11	P	0.000732	11	P	0.000244	11	P	0.000732	11	P	0.000244	11	P	0.0461426	11	P	0.0012207	11	P	0.00415039	11	P	0.000732	11	P	0.000244	11	P	0.000244	11	12
202692_s_at	8.35444	8.4419	8.39756	8.14349	7.83506	8.46946	9.84449	9.81375	9.6797	8.87094	8.65992	8.86315	P	0.0012207	11	P	0.000244	11	P	0.00195313	11	P	0.00195313	11	P	0.000732	11	P	0.0012207	11	P	0.000244	11	P	0.000732	11	P	0.000732	11	P	0.000244	11	P	0.0141602	11	P	0.000732	11	12
202693_s_at	12.1299	12.0271	12.0951	13.1681	12.9203	12.9379	8.88867	9.52862	10.0134	12.0936	11.7951	11.6445	P	0.000244	11	P	0.000244	11	P	0.000244	11	P	0.000244	11	P	0.000244	11	P	0.000244	11	P	0.0012207	11	P	0.000732	11	P	0.000732	11	P	0.000244	11	P	0.000244	11	P	0.000244	11	12
202694_at	7.07991	7.03376	6.41307	7.50039	7.83739	7.69255	2.99564	1.83463	1.90838	6.53132	7.13392	6.21232	P	0.0375977	11	P	0.00805664	11	P	0.0239258	11	P	0.00585938	11	P	0.00805664	11	P	0.00195312	11	A	0.633789	11	A	0.870361	11	A	0.533936	11	P	0.0239258	11	A	0.0805664	11	P	0.0461426	11	8
202695_s_at	8.24829	8.50355	8.41023	9.58703	9.47214	9.39775	6.83341	7.74161	7.7973	8.45749	8.5227	8.11555	P	0.00195313	11	P	0.00415039	11	P	0.00292969	11	P	0.000732	11	P	0.0012207	11	P	0.0012207	11	A	0.219482	11	A	0.0805664	11	A	0.0952148	11	P	0.0141602	11	P	0.0107422	11	P	0.0107422	11	9
202696_at	10.8993	10.794	10.5211	10.6733	10.8611	10.8428	7.815	8.48908	8.94242	10.5614	10.8303	10.4715	P	0.000244	11	P	0.000244	11	P	0.000244	11	P	0.000244	11	P	0.000244	11	P	0.000244	11	A	0.171387	11	P	0.0107422	11	P	0.00195313	11	P	0.000244	11	P	0.000244	11	P	0.0012207	11	11
202697_at	10.8591	10.6493	10.6209	10.5884	10.1744	10.2088	11.436	11.4246	11.2113	10.7283	11.5576	10.3804	P	0.000244	11	P	0.000244	11	P	0.000244	11	P	0.000244	11	P	0.000244	11	P	0.000244	11	P	0.000244	11	P	0.000244	11	P	0.000244	11	P	0.000244	11	P	0.0141602	11	P	0.000244	11	12
202698_x_at	14.2115	14.071	13.9159	14.2028	14.2526	14.1635	15.7005	15.5719	15.3994	14.2228	14.9213	14.2183	P	0.000244	11	P	0.000244	11	P	0.000244	11	P	0.000244	11	P	0.000244	11	P	0.000244	11	P	0.000244	11	P	0.000244	11	P	0.000244	11	P	0.000244	11	P	0.000244	11	P	0.000244	11	12
202701_at	9.09916	9.72496	9.6164	9.95749	10.1348	9.64673	11.4896	11.2922	10.3901	9.59632	9.4122	9.46417	P	0.0185547	11	P	0.0185547	11	P	0.0141602	11	P	0.0141602	11	P	0.0107422	11	P	0.00292969	11	P	0.0141602	11	P	0.00805664	11	P	0.0185547	11	P	0.0107422	11	P	0.0375977	11	P	0.0141602	11	12
202702_at	7.68705	8.14237	8.08875	7.81297	7.98142	7.50618	9.22042	8.73555	9.17528	8.26472	7.90674	8.77086	P	0.0012207	11	P	0.0012207	11	P	0.000732	11	P	0.000732	11	P	0.00195313	11	P	0.00195313	11	P	0.00585938	11	P	0.00805664	11	P	0.00292969	11	P	0.000244	11	P	0.000732	11	P	0.00195313	11	12
202708_s_at	8.36439	8.75244	8.77362	10.3353	10.7197	10.6728	9.12964	8.76028	9.06459	8.76718	9.47646	8.7971	P	0.00195313	11	P	0.000732	11	P	0.000732	11	P	0.000244	11	P	0.000244	11	P	0.000244	11	P	0.0107422	11	P	0.0107422	11	P	0.00805664	11	P	0.000732	11	P	0.000732	11	P	0.00415039	11	12
202709_at	9.35364	8.07783	8.43688	7.4459	8.77428	8.73889	13.9353	13.9834	13.833	8.91094	9.98527	8.7678	P	0.000732	11	P	0.000732	11	P	0.000732	11	P	0.00585938	11	P	0.00585938	11	P	0.00195313	11	P	0.000244	11	P	0.000244	11	P	0.000244	11	P	0.00415039	11	P	0.00292969	11	P	0.000244	11	12
202710_at	11.8574	11.9079	11.9082	12.7826	12.5412	12.5959	9.07927	8.99804	9.00489	11.83	12.1426	12.0067	P	0.000244	11	P	0.000244	11	P	0.000244	11	P	0.000244	11	P	0.000244	11	P	0.000244	11	P	0.000732	11	P	0.00292969	11	P	0.00292969	11	P	0.000244	11	P	0.000244	11	P	0.000244	11	12
202715_at	9.29085	9.54788	9.44779	9.06201	8.71356	9.09142	11.0522	11.1257	10.7362	9.13955	9.2922	9.15518	P	0.00805664	11	P	0.00415039	11	P	0.00585938	11	P	0.00805664	11	P	0.0239258	11	P	0.0302734	11	P	0.00585938	11	P	0.00805664	11	P	0.00585938	11	P	0.0302734	11	P	0.00805664	11	P	0.0302734	11	12
202718_at	10.663	10.1284	10.5233	5.8543	6.66558	6.15296	14.6824	14.5707	14.3761	9.81762	11.8914	11.7931	P	0.0012207	11	P	0.000732	11	P	0.000732	11	A	0.357178	11	A	0.129639	11	A	0.129639	11	P	0.000732	11	P	0.000732	11	P	0.000244	11	P	0.000732	11	P	0.000732	11	P	0.000732	11	9
202719_s_at	7.94075	8.58915	8.85924	9.15161	9.31351	9.21392	7.07604	7.37516	7.14979	8.59699	8.77006	8.06462	P	0.0012207	11	P	0.000244	11	P	0.000244	11	P	0.000244	11	P	0.000244	11	P	0.000244	11	A	0.171387	11	A	0.129639	11	P	0.0461426	11	P	0.00585938	11	P	0.0012207	11	P	0.00585938	11	10
202720_at	10.8628	11.1613	10.741	12.2339	12.2316	12.2187	6.66589	8.42879	8.70469	10.763	10.5447	10.3664	P	0.000244	11	P	0.000244	11	P	0.000244	11	P	0.000244	11	P	0.000244	11	P	0.000244	11	P	0.0302734	11	P	0.00415039	11	P	0.00195313	11	P	0.000244	11	P	0.000244	11	P	0.000244	11	12
202725_at	8.88977	8.83876	8.84026	8.45751	8.83064	8.85446	10.7586	10.4382	10.0144	9.98565	9.17072	9.01552	P	0.0107422	11	A	0.067627	11	P	0.0107422	11	P	0.0107422	11	P	0.0302734	11	P	0.0461426	11	P	0.0107422	11	P	0.0239258	11	P	0.0239258	11	P	0.00585938	11	P	0.0461426	11	P	0.0141602	11	11
202727_s_at	12.1809	12.162	12.196	12.0698	12.1741	12.2624	10.1746	10.5979	11.0922	12.112	12.291	12.1221	P	0.000244	11	P	0.000244	11	P	0.000244	11	P	0.000244	11	P	0.000244	11	P	0.000244	11	P	0.00195313	11	P	0.00195313	11	P	0.000244	11	P	0.000244	11	P	0.000244	11	P	0.000244	11	12
202730_s_at	8.98325	9.20027	9.04994	9.46605	9.7883	9.54133	7.94068	7.99399	7.01142	8.72026	8.03087	8.07469	P	0.00195313	11	P	0.000732	11	P	0.000244	11	P	0.000244	11	P	0.000244	11	P	0.000244	11	P	0.00805664	11	P	0.0107422	11	P	0.00415039	11	P	0.00292969	11	P	0.000732	11	P	0.0012207	11	12
202731_at	9.03334	9.20708	9.49388	9.74654	9.77268	9.98995	6.44783	7.28482	8.06977	8.71195	8.7017	8.45148	P	0.000732	11	P	0.000732	11	P	0.000732	11	P	0.000732	11	P	0.000732	11	P	0.000732	11	A	0.129639	11	P	0.0239258	11	P	0.00585938	11	P	0.000732	11	P	0.00195313	11	P	0.000244	11	11
202732_at	10.8626	10.5044	10.8299	10.5221	10.9753	10.8992	12.6193	12.5314	12.3754	11.1181	11.6225	11.6944	P	0.000244	11	P	0.000244	11	P	0.000732	11	P	0.000732	11	P	0.0012207	11	P	0.000732	11	P	0.000732	11	P	0.000244	11	P	0.000244	11	P	0.000732	11	P	0.000244	11	P	0.000732	11	12
202734_at	8.07843	7.69685	7.95672	7.739	7.92501	8.77412	9.28012	8.96815	9.31361	8.12378	8.54598	7.91691	P	0.0239258	11	A	0.129639	11	P	0.00805664	11	P	0.0141602	11	M	0.0561523	11	P	0.0185547	11	P	0.0302734	11	P	0.0185547	11	P	0.0141602	11	P	0.0107422	11	P	0.0141602	11	P	0.0239258	11	10
202735_at	9.62391	9.11335	8.8484	9.32461	8.51458	8.78146	10.7315	10.829	10.3085	9.33259	9.69808	8.94199	P	0.000732	11	P	0.000244	11	P	0.000244	11	P	0.000732	11	P	0.00195313	11	P	0.00195313	11	P	0.000732	11	P	0.000244	11	P	0.000244	11	P	0.000732	11	P	0.000732	11	P	0.00195313	11	12
202738_s_at	9.17102	9.57639	9.461	10.1893	10.1966	10.2291	7.50845	8.28888	8.77557	8.95996	8.47464	9.72225	P	0.000244	11	P	0.000732	11	P	0.000244	11	P	0.000244	11	P	0.000244	11	P	0.000244	11	P	0.0185547	11	P	0.00292969	11	P	0.000732	11	P	0.000244	11	P	0.00585938	11	P	0.000244	11	12
202739_s_at	8.65864	9.12571	9.40696	9.30456	9.02926	9.59913	6.68513	7.18503	7.72901	9.09975	8.24838	9.20282	P	0.000732	11	P	0.000732	11	P	0.000732	11	P	0.000732	11	P	0.000244	11	P	0.000244	11	A	0.0952148	11	P	0.0375977	11	P	0.0239258	11	P	0.00195313	11	P	0.0141602	11	P	0.00195313	11	11
202741_at	11.523	11.0334	11.0298	11.5137	11.1573	11.5049	8.67823	7.82301	8.3155	11.1279	11.0544	11.4779	P	0.000244	11	P	0.000244	11	P	0.000244	11	P	0.000244	11	P	0.000244	11	P	0.000244	11	P	0.00415039	11	P	0.00805664	11	P	0.00415039	11	P	0.000244	11	P	0.000244	11	P	0.000244	11	12
202742_s_at	8.83642	8.42308	8.58686	8.44013	8.64742	8.59454	6.23474	4.70294	5.75882	8.05868	7.87057	7.62674	P	0.000244	11	P	0.000244	11	P	0.000244	11	P	0.000244	11	P	0.000244	11	P	0.000732	11	A	0.246094	11	A	0.601074	11	A	0.125244	11	P	0.000732	11	P	0.000244	11	P	0.0012207	11	9
202743_at	7.52499	7.8132	7.66707	8.59373	8.63197	9.32867	6.48508	6.66209	7.83235	8.05397	8.28301	7.97644	P	0.0375977	11	P	0.0375977	11	P	0.0302734	11	P	0.00805664	11	P	0.00292969	11	P	0.00805664	11	P	0.0461426	11	A	0.398926	11	A	0.0952148	11	P	0.0375977	11	P	0.0375977	11	P	0.0239258	11	10
202745_at	11.4796	11.3682	11.3326	10.7499	10.6109	10.7816	6.97909	6.71224	7.91239	11.2699	10.3304	11.3125	P	0.000244	11	P	0.000244	11	P	0.000244	11	P	0.0012207	11	P	0.00195313	11	P	0.0012207	11	P	0.0107422	11	P	0.0290527	11	P	0.0107422	11	P	0.000732	11	P	0.000732	11	P	0.000732	11	12
202748_at	8.0676	7.5924	8.20699	7.64331	7.5969	7.47821	8.40345	9.7227	9.22215	8.4586	7.91831	7.9793	P	0.00195313	11	P	0.00292969	11	P	0.00805664	11	P	0.00195313	11	P	0.00415039	11	M	0.0561523	11	P	0.00415039	11	P	0.0185547	11	P	0.0185547	11	P	0.00195313	11	P	0.0107422	11	P	0.00292969	11	11
202749_at	11.9548	11.6726	11.7449	11.773	11.9595	11.8785	10.1946	10.2903	10.3258	11.7284	11.9747	11.2821	P	0.000244	11	P	0.000244	11	P	0.000244	11	P	0.000244	11	P	0.000244	11	P	0.000244	11	P	0.000244	11	P	0.000244	11	P	0.000244	11	P	0.000244	11	P	0.000244	11	P	0.000244	11	12
202752_x_at	8.28672	8.34918	8.19403	8.29744	8.80606	8.1974	10.9016	10.9146	10.99	9.01278	9.74855	9.56708	A	0.111572	11	A	0.067627	11	A	0.129639	11	A	0.067627	11	A	0.067627	11	A	0.0805664	11	P	0.00292969	11	P	0.00415039	11	P	0.00805664	11	M	0.0561523	11	P	0.0185547	11	P	0.0185547	11	5
202753_at	12.2126	12.3797	12.2274	12.2436	12.1148	12.1592	10.8068	11.2695	11.3605	12.5125	12.9088	12.5572	P	0.000244	11	P	0.000244	11	P	0.000244	11	P	0.000244	11	P	0.000244	11	P	0.000244	11	P	0.000244	11	P	0.000244	11	P	0.000244	11	P	0.000244	11	P	0.000244	11	P	0.000244	11	12
202755_s_at	6.82391	6.63301	6.75111	5.54651	3.94525	7.05966	9.3252	9.85358	8.94917	6.2158	7.49157	6.6264	M	0.0561523	11	A	0.219482	11	A	0.19458	11	A	0.111572	11	A	0.567627	11	A	0.19458	11	P	0.00195313	11	P	0.0107422	11	P	0.00585938	11	A	0.219482	11	P	0.0375977	11	A	0.27417	11	4
202756_s_at	9.37308	9.57697	9.60008	9.39978	9.30762	9.2438	11.9543	11.8485	11.1835	9.57079	10.0951	9.85178	P	0.00415039	11	P	0.00805664	11	P	0.00585938	11	P	0.00415039	11	P	0.00805664	11	P	0.0141602	11	P	0.0012207	11	P	0.0012207	11	P	0.00195313	11	P	0.00415039	11	P	0.00195313	11	P	0.00415039	11	12
202757_at	9.76249	9.30614	9.60331	9.08158	9.00098	8.90911	11.5087	11.3919	10.9785	9.5004	10.3583	9.56425	P	0.000244	11	P	0.000244	11	P	0.000244	11	P	0.000244	11	P	0.000244	11	P	0.000244	11	P	0.000244	11	P	0.000244	11	P	0.000244	11	P	0.000244	11	P	0.000244	11	P	0.000244	11	12
202758_s_at	8.45298	8.22861	8.59865	9.28539	8.93997	8.62786	10.6078	10.9939	10.2599	8.51964	9.10762	8.71399	P	0.000244	11	P	0.0012207	11	P	0.000732	11	P	0.000244	11	P	0.000244	11	P	0.000732	11	P	0.000732	11	P	0.000244	11	P	0.000732	11	P	0.0012207	11	P	0.00195313	11	P	0.000732	11	12
202759_s_at	12.3672	12.5604	12.453	12.136	12.1127	12.1824	9.87319	9.89668	10.2233	12.3365	11.8663	12.0874	P	0.000244	11	P	0.000244	11	P	0.000244	11	P	0.000244	11	P	0.000244	11	P	0.000244	11	P	0.000244	11	P	0.000244	11	P	0.000244	11	P	0.000244	11	P	0.000244	11	P	0.000244	11	12
202760_s_at	11.3916	11.5829	11.4359	11.3266	11.1398	11.1019	8.74233	9.06081	9.61016	11.1179	10.5811	11.0971	P	0.000244	11	P	0.000244	11	P	0.000244	11	P	0.000244	11	P	0.000244	11	P	0.000244	11	P	0.000732	11	P	0.000244	11	P	0.000244	11	P	0.000244	11	P	0.000244	11	P	0.000244	11	12
202762_at	10.8342	10.7128	10.7218	10.5258	10.4204	10.5926	6.43037	3.51675	3.43937	10.4171	9.66141	10.2488	P	0.000732	11	P	0.000732	11	P	0.000732	11	P	0.0012207	11	P	0.0012207	11	P	0.00195313	11	A	0.303711	11	A	0.753906	11	A	0.870361	11	P	0.0012207	11	P	0.00415039	11	P	0.0012207	11	9
202763_at	10.7867	10.8455	10.6984	10.6309	10.4608	10.5168	7.76207	7.11197	6.98339	10.6045	10.3394	10.7864	P	0.000732	11	P	0.000244	11	P	0.000732	11	P	0.0012207	11	P	0.000732	11	P	0.000732	11	P	0.0285645	11	A	0.219482	11	P	0.0375977	11	P	0.000244	11	P	0.0012207	11	P	0.000244	11	11
202764_at	7.14405	7.5638	7.06088	6.53189	7.61334	7.27684	9.38894	9.41753	8.89553	7.61814	7.97756	7.62956	M	0.0561523	11	P	0.0185547	11	P	0.0185547	11	P	0.00415039	11	P	0.0356445	11	P	0.0185547	11	P	0.0302734	11	P	0.00195313	11	P	0.0375977	11	A	0.067627	11	M	0.0561523	11	P	0.0239258	11	9
202766_s_at	13.3073	13.784	13.8643	14.9565	14.8541	14.7644	12.9994	13.862	14.2331	13.8023	12.5798	13.9236	P	0.000244	11	P	0.000244	11	P	0.000244	11	P	0.000244	11	P	0.000244	11	P	0.000244	11	P	0.000244	11	P	0.000244	11	P	0.000244	11	P	0.000244	11	P	0.000244	11	P	0.000244	11	12
202769_at	11.9119	11.8431	11.7151	11.4056	11.8953	12.0155	8.80692	9.6768	9.55212	12.4991	11.711	12.3909	P	0.000244	11	P	0.000732	11	P	0.000244	11	P	0.000732	11	P	0.000244	11	P	0.000732	11	P	0.00292969	11	P	0.00292969	11	P	0.000244	11	P	0.000244	11	P	0.000732	11	P	0.000732	11	12
202770_s_at	10.3036	10.2256	10.2946	9.91575	9.84193	9.93562	6.52534	7.39355	8.33122	10.7142	9.90556	10.315	P	0.000244	11	P	0.000244	11	P	0.000244	11	P	0.000732	11	P	0.000732	11	P	0.000244	11	P	0.00805664	11	P	0.0012207	11	P	0.000732	11	P	0.000244	11	P	0.000732	11	P	0.000732	11	12
202771_at	10.7194	10.5576	10.6239	10.0762	10.2198	10.0327	12.0746	11.9669	11.6093	10.4318	10.4987	10.1798	P	0.000732	11	P	0.000732	11	P	0.000244	11	P	0.000244	11	P	0.000244	11	P	0.000244	11	P	0.000732	11	P	0.000732	11	P	0.000732	11	P	0.000732	11	P	0.000732	11	P	0.000732	11	12
202772_at	10.0254	9.98893	10.3395	10.3256	10.3484	10.1435	11.9427	11.9282	11.8671	10.566	10.7263	10.476	P	0.0239258	11	P	0.0239258	11	P	0.0239258	11	P	0.0239258	11	P	0.0239258	11	P	0.0239258	11	P	0.0239258	11	P	0.0239258	11	P	0.0239258	11	P	0.0239258	11	P	0.0239258	11	P	0.0239258	11	12
202776_at	11.6575	11.7338	11.6055	11.6581	11.408	11.4589	8.70062	8.10635	7.93236	11.8904	10.905	11.7238	P	0.000244	11	P	0.000244	11	P	0.000244	11	P	0.000244	11	P	0.000244	11	P	0.000244	11	P	0.00585938	11	P	0.0141602	11	P	0.00805664	11	P	0.000732	11	P	0.000244	11	P	0.000244	11	12
202777_at	11.8601	11.6006	11.4481	11.4396	11.6484	11.6025	8.67973	7.795	7.77338	11.3614	10.8595	11.3737	P	0.000244	11	P	0.000244	11	P	0.000244	11	P	0.000244	11	P	0.000244	11	P	0.000244	11	P	0.000244	11	P	0.000244	11	A	0.067627	11	P	0.000244	11	P	0.000244	11	P	0.000244	11	11
202778_s_at	11.9957	11.9476	12.0165	11.1801	11.2687	11.4717	8.23856	7.94969	8.03656	12.0824	10.7583	12.0339	P	0.000244	11	P	0.000732	11	P	0.000244	11	P	0.000244	11	P	0.000244	11	P	0.000244	11	P	0.0107422	11	P	0.00292969	11	P	0.00292969	11	P	0.000732	11	P	0.000244	11	P	0.000244	11	12
202779_s_at	11.4983	11.4266	11.4915	10.8316	10.4275	10.3577	12.9552	12.7205	12.4041	11.7617	12.0007	10.9082	P	0.000244	11	P	0.000244	11	P	0.000244	11	P	0.000244	11	P	0.000244	11	P	0.000244	11	P	0.000244	11	P	0.000244	11	P	0.000244	11	P	0.000244	11	P	0.000244	11	P	0.000244	11	12
202780_at	9.62253	9.83192	9.90609	11.1701	10.2685	10.0274	4.78245	7.3815	7.64066	9.10863	8.56689	10.1629	P	0.00805664	11	P	0.000732	11	P	0.00415039	11	P	0.000244	11	P	0.000244	11	P	0.000244	11	A	0.601074	11	A	0.246094	11	A	0.27417	11	P	0.00415039	11	P	0.0107422	11	P	0.00805664	11	9
202781_s_at	7.7083	7.37701	7.32058	7.66436	7.43278	6.99481	9.51429	9.29352	9.63774	7.89815	8.7527	8.22968	P	0.0375977	11	A	0.129639	11	P	0.0185547	11	M	0.0561523	11	P	0.0461426	11	A	0.0805664	11	P	0.00292969	11	P	0.0239258	11	P	0.00585938	11	A	0.0805664	11	P	0.0302734	11	P	0.0185547	11	8
202782_s_at	8.39871	7.79909	8.60651	7.75209	8.01483	8.29322	9.55866	9.70478	9.61617	8.67143	8.96476	9.06568	M	0.0561523	11	A	0.0952148	11	P	0.0375977	11	P	0.0375977	11	P	0.0302734	11	P	0.0375977	11	P	0.0185547	11	P	0.0107422	11	P	0.00415039	11	P	0.0239258	11	P	0.0239258	11	P	0.0239258	11	10
202783_at	10.0868	9.91757	10.0587	10.7907	10.4698	10.5693	9.44277	9.2299	9.87279	9.59915	9.54047	9.78302	P	0.000244	11	P	0.000244	11	P	0.000732	11	P	0.000244	11	P	0.000244	11	P	0.000244	11	P	0.00195312	11	P	0.000244	11	P	0.000244	11	P	0.000732	11	P	0.0012207	11	P	0.000732	11	12
202784_s_at	8.5506	8.93022	8.7096	9.39586	9.12688	9.26022	8.24342	7.48961	8.41846	8.17548	8.39939	8.3012	P	0.000732	11	P	0.000732	11	P	0.000244	11	P	0.000244	11	P	0.000732	11	P	0.000732	11	P	0.00805664	11	A	0.0805664	11	P	0.0141602	11	P	0.00415039	11	P	0.0141602	11	P	0.00805664	11	11
202785_at	11.2377	10.7999	10.8056	11.2757	10.8283	10.9177	12.8716	12.5701	12.5061	10.1244	11.4617	10.6795	P	0.000244	11	P	0.000244	11	P	0.000244	11	P	0.000244	11	P	0.000244	11	P	0.000244	11	P	0.000244	11	P	0.000244	11	P	0.000244	11	P	0.000244	11	P	0.000244	11	P	0.000244	11	12
202786_at	12.1691	11.621	11.7509	11.046	10.9455	11.0966	9.15113	9.53339	10.2307	11.4172	11.5842	11.6873	P	0.000244	11	P	0.000244	11	P	0.000244	11	P	0.000244	11	P	0.000244	11	P	0.000244	11	P	0.000732	11	P	0.000244	11	P	0.000244	11	P	0.000244	11	P	0.000244	11	P	0.000244	11	12
202787_s_at	7.47307	7.97217	7.85504	8.0015	7.26859	7.63053	9.08384	9.07428	8.66056	7.10203	7.81018	7.4999	P	0.00585938	11	P	0.0141602	11	P	0.0107422	11	P	0.00585938	11	M	0.059082	11	P	0.0302734	11	P	0.0141602	11	P	0.00805664	11	P	0.0107422	11	A	0.067627	11	P	0.00292969	11	A	0.246094	11	9
202788_at	9.16324	9.11499	9.83357	9.47441	9.18479	8.76873	11.1104	10.961	10.887	9.59543	8.81792	8.72962	P	0.00805664	11	P	0.0107422	11	P	0.0375977	11	P	0.00292969	11	M	0.0561523	11	P	0.0185547	11	P	0.0107422	11	P	0.0461426	11	P	0.0239258	11	P	0.0302734	11	A	0.067627	11	M	0.0561523	11	9
202789_at	9.16761	8.93204	9.39603	8.85671	9.09945	9.21958	10.3401	10.3719	10.3255	8.94277	9.04302	8.64578	P	0.000732	11	P	0.0012207	11	P	0.000732	11	P	0.000732	11	P	0.0012207	11	P	0.0012207	11	P	0.0012207	11	P	0.000244	11	P	0.000732	11	P	0.0141602	11	P	0.00195313	11	P	0.000732	11	12
202797_at	12.5592	12.2284	12.2655	12.1314	12.1486	12.2691	9.09138	8.89586	8.95904	12.3406	12.1966	12.5367	P	0.000244	11	P	0.000244	11	P	0.000244	11	P	0.000244	11	P	0.000244	11	P	0.000244	11	P	0.000244	11	P	0.00195313	11	P	0.000244	11	P	0.000244	11	P	0.000244	11	P	0.000244	11	12
202798_at	12.0107	11.9021	11.8152	11.6956	11.8609	11.8614	8.8519	9.38708	9.85229	11.6555	11.7964	11.5903	P	0.000244	11	P	0.000244	11	P	0.000244	11	P	0.000244	11	P	0.000244	11	P	0.000244	11	P	0.000244	11	P	0.000244	11	P	0.000732	11	P	0.000244	11	P	0.000244	11	P	0.000244	11	12
202799_at	10.9425	10.68	10.6287	10.8442	10.3925	10.4503	12.6449	12.2074	11.8519	10.8319	11.7042	10.861	P	0.000732	11	P	0.0012207	11	P	0.0012207	11	P	0.000732	11	P	0.0012207	11	P	0.00195313	11	P	0.00195313	11	P	0.00195313	11	P	0.0012207	11	P	0.00292969	11	P	0.000732	11	P	0.00292969	11	12
202801_at	8.66723	9.40115	9.07374	9.00472	9.17506	9.01046	10.4655	10.1968	10.1916	9.02568	9.38067	9.00652	P	0.0239258	11	P	0.0141602	11	P	0.0375977	11	P	0.0302734	11	P	0.0185547	11	P	0.0375977	11	P	0.0107422	11	P	0.0461426	11	P	0.0239258	11	M	0.0561523	11	P	0.0461426	11	P	0.0302734	11	11
202802_at	9.73305	9.48483	9.89345	8.65072	8.98531	8.76856	11.3735	11.3432	11.0376	9.89358	10.2524	10.0113	P	0.000244	11	P	0.000732	11	P	0.00195313	11	P	0.000244	11	P	0.00415039	11	P	0.00292969	11	P	0.000244	11	P	0.000244	11	P	0.000244	11	P	0.0012207	11	P	0.000732	11	P	0.000732	11	12
202804_at	12.0819	12.5359	12.6843	11.3624	11.8836	11.8127	13.6144	13.5689	13.4729	12.727	12.3594	12.8244	P	0.000244	11	P	0.000244	11	P	0.000244	11	P	0.000244	11	P	0.000244	11	P	0.000244	11	P	0.000244	11	P	0.000244	11	P	0.000244	11	P	0.000244	11	P	0.000244	11	P	0.000244	11	12
202805_s_at	8.44042	9.05684	9.29704	8.27532	8.41224	8.42504	10.5119	10.6099	10.2742	9.30587	9.30985	8.95433	P	0.0239258	11	P	0.0141602	11	P	0.0107422	11	P	0.00805664	11	P	0.0302734	11	P	0.0185547	11	P	0.0302734	11	P	0.0107422	11	P	0.0239258	11	P	0.0107422	11	P	0.0239258	11	P	0.0185547	11	12
202806_at	11.2676	11.2242	11.3704	10.8636	10.5072	10.7182	12.5681	12.4199	12.335	11.0379	11.6636	10.8802	P	0.000244	11	P	0.000244	11	P	0.000244	11	P	0.000244	11	P	0.000244	11	P	0.000244	11	P	0.000244	11	P	0.000244	11	P	0.000244	11	P	0.000244	11	P	0.000244	11	P	0.000244	11	12
202807_s_at	7.79169	8.09697	7.98734	7.34361	7.58356	7.21046	10.2647	9.73748	9.87753	8.68512	8.55101	8.08592	P	0.0302734	11	P	0.00415039	11	P	0.0302734	11	P	0.0185547	11	P	0.0107422	11	A	0.067627	11	P	0.000244	11	P	0.000732	11	P	0.000732	11	P	0.00292969	11	P	0.00585938	11	P	0.0141602	11	11
202808_at	11.7968	11.3772	11.355	10.772	11.0773	10.9888	13.9286	13.7917	13.6785	11.5736	12.2088	11.5604	P	0.000244	11	P	0.000244	11	P	0.000244	11	P	0.000244	11	P	0.000244	11	P	0.000244	11	P	0.000244	11	P	0.000244	11	P	0.000244	11	P	0.000244	11	P	0.000244	11	P	0.000244	11	12
[truncated: 11,787 more rows]
[truncated: 13 more columns]
