# Supplementary material for: Substrate-independent immunomodulatory characteristics of mesenchymal stem cells in three-dimensional culture
Source: PLoS One. 2018 Nov 8;13(11):e0206811. doi: 10.1371/journal.pone.0206811 (PMC6224081; doi:10.1371/journal.pone.0206811)
Supplement: S2 Data — (XLSX) [file pone.0206811.s003.xlsx]

## Sheet: Collagen vs 2D-MSC
Probe Set ID	p	FC (abs)	Regulation	Collagen-3	Collagen-1	Collagen-2	PLAG-1	PLAG-3	PLGA-2	MSC-2D-1	MSC-2D-2	MSC-2D-3	Collagen-3_call	Collagen-3_pVal_call	Collagen-3_numUsedProbes	Collagen-1.CEL_call	Collagen-1_pVal_call	Collagen-1_numUsedProbes	Collagen-2.CEL_call	Collagen-2_pVal_call	Collagen-2_numUsedProbes	PLGA-1.CEL_call	PLGA-1_pVal_call	PLGA-1_numUsedProbes	PLGA-3_call	PLGA-3_pVal_call	PLGA-3_numUsedProbes	PLGA-2_call	PLGA-2_pVal_call	PLGA-2_numUsedProbes	MSC-2D-1.CEL_call	MSC-2D-1_pVal_call	MSC-2D-1_numUsedProbes	MSC-2D-2.CEL_call	MSC-2D-2_pVal_call	MSC-2D-2_numUsedProbes	MSC-2D-3_call	MSC-2D-3_pVal_call	MSC-2D-3_numUsedProbes	Num "P" calls	Num "A" calls	Alignments	Entrez Gene	Gene Ontology Biological Process	Gene Ontology Cellular Component	Gene Ontology Molecular Function	Gene Symbol	Gene Title	GO(Avadis)
AFFX-BioB-5_at	0.0100185	3.38055	down	10.4822	10.3013	10.092	10.9029	11.7946	11.3145	12.4862	12.3366	11.3245	P	8.14e-05	20	P	0.000258	20	P	0.00034	20	P	9.45e-05	20	P	6.02e-05	20	P	5.17e-05	20	P	7.01e-05	20	P	5.17e-05	20	P	0.000258	20	9	0			0008152 // metabolic process // inferred from electronic annotation /// 0009058 // biosynthetic process // inferred from electronic annotation /// 0009102 // biotin biosynthetic process // inferred from electronic annotation /// 0009102 // biotin biosynth	0005737 // cytoplasm // inferred from electronic annotation	0000166 // nucleotide binding // inferred from electronic annotation /// 0000287 // magnesium ion binding // inferred from electronic annotation /// 0003824 // catalytic activity // inferred from electronic annotation /// 0004015 // adenosylmethionine-8-a			GO:0008152|GO:0009058|GO:0009102|GO:0009102|GO:0051186|GO:0005737|GO:0000166|GO:0000287|GO:0003824|GO:0004015|GO:0004076|GO:0004076|GO:0004141|GO:0004141|GO:0005524|GO:0008168|GO:0008483|GO:0008710|GO:0008710|GO:0016740|GO:0016769|GO:0016874|GO:0030170|GO
AFFX-BioB-M_at	0.00577549	3.48257	down	10.9732	10.5933	10.6401	11.4041	12.3895	11.9772	12.7856	12.9071	11.9144	P	4.43e-05	20	P	4.43e-05	20	P	4.43e-05	20	P	4.43e-05	20	P	4.43e-05	20	P	4.43e-05	20	P	4.43e-05	20	P	4.43e-05	20	P	4.43e-05	20	9	0			0008152 // metabolic process // inferred from electronic annotation /// 0009058 // biosynthetic process // inferred from electronic annotation /// 0009102 // biotin biosynthetic process // inferred from electronic annotation /// 0009102 // biotin biosynth	0005737 // cytoplasm // inferred from electronic annotation	0000166 // nucleotide binding // inferred from electronic annotation /// 0000287 // magnesium ion binding // inferred from electronic annotation /// 0003824 // catalytic activity // inferred from electronic annotation /// 0004015 // adenosylmethionine-8-a			GO:0008152|GO:0009058|GO:0009102|GO:0009102|GO:0051186|GO:0005737|GO:0000166|GO:0000287|GO:0003824|GO:0004015|GO:0004076|GO:0004076|GO:0004141|GO:0004141|GO:0005524|GO:0008168|GO:0008483|GO:0008710|GO:0008710|GO:0016740|GO:0016769|GO:0016874|GO:0030170|GO
AFFX-BioB-3_at	0.0062608	3.43949	down	10.4334	10.1134	10.039	10.7603	11.763	11.4156	12.2868	12.3011	11.3443	P	4.43e-05	20	P	5.17e-05	20	P	5.17e-05	20	P	4.43e-05	20	P	4.43e-05	20	P	4.43e-05	20	P	4.43e-05	20	P	4.43e-05	20	P	5.17e-05	20	9	0			0008152 // metabolic process // inferred from electronic annotation /// 0009058 // biosynthetic process // inferred from electronic annotation /// 0009102 // biotin biosynthetic process // inferred from electronic annotation /// 0009102 // biotin biosynth	0005737 // cytoplasm // inferred from electronic annotation	0000166 // nucleotide binding // inferred from electronic annotation /// 0000287 // magnesium ion binding // inferred from electronic annotation /// 0003824 // catalytic activity // inferred from electronic annotation /// 0004015 // adenosylmethionine-8-a			GO:0008152|GO:0009058|GO:0009102|GO:0009102|GO:0051186|GO:0005737|GO:0000166|GO:0000287|GO:0003824|GO:0004015|GO:0004076|GO:0004076|GO:0004141|GO:0004141|GO:0005524|GO:0008168|GO:0008483|GO:0008710|GO:0008710|GO:0016740|GO:0016769|GO:0016874|GO:0030170|GO
AFFX-BioC-5_at	0.00794855	3.48925	down	11.9164	11.7233	11.4988	12.3947	13.1927	12.8161	13.8669	13.8571	12.8232	P	5.17e-05	20	P	5.17e-05	20	P	4.43e-05	20	P	5.17e-05	20	P	5.17e-05	20	P	5.17e-05	20	P	5.17e-05	20	P	5.17e-05	20	P	5.17e-05	20	9	0			0008152 // metabolic process // inferred from electronic annotation /// 0009058 // biosynthetic process // inferred from electronic annotation /// 0009102 // biotin biosynthetic process // inferred from electronic annotation /// 0009102 // biotin biosynth	0005737 // cytoplasm // inferred from electronic annotation	0000166 // nucleotide binding // inferred from electronic annotation /// 0000287 // magnesium ion binding // inferred from electronic annotation /// 0003824 // catalytic activity // inferred from electronic annotation /// 0004015 // adenosylmethionine-8-a			GO:0008152|GO:0009058|GO:0009102|GO:0009102|GO:0051186|GO:0005737|GO:0000166|GO:0000287|GO:0003824|GO:0004015|GO:0004076|GO:0004076|GO:0004141|GO:0004141|GO:0005524|GO:0008168|GO:0008483|GO:0008710|GO:0008710|GO:0016740|GO:0016769|GO:0016874|GO:0030170|GO
AFFX-BioC-3_at	0.00542722	3.10166	down	12.5885	12.4062	12.2158	12.9836	13.6261	13.3382	14.2985	14.331	13.4802	P	4.43e-05	20	P	4.43e-05	20	P	4.43e-05	20	P	4.43e-05	20	P	4.43e-05	20	P	4.43e-05	20	P	4.43e-05	20	P	4.43e-05	20	P	4.43e-05	20	9	0			0008152 // metabolic process // inferred from electronic annotation /// 0009058 // biosynthetic process // inferred from electronic annotation /// 0009102 // biotin biosynthetic process // inferred from electronic annotation /// 0009102 // biotin biosynth	0005737 // cytoplasm // inferred from electronic annotation	0000166 // nucleotide binding // inferred from electronic annotation /// 0000287 // magnesium ion binding // inferred from electronic annotation /// 0003824 // catalytic activity // inferred from electronic annotation /// 0004015 // adenosylmethionine-8-a			GO:0008152|GO:0009058|GO:0009102|GO:0009102|GO:0051186|GO:0005737|GO:0000166|GO:0000287|GO:0003824|GO:0004015|GO:0004076|GO:0004076|GO:0004141|GO:0004141|GO:0005524|GO:0008168|GO:0008483|GO:0008710|GO:0008710|GO:0016740|GO:0016769|GO:0016874|GO:0030170|GO
AFFX-BioDn-5_at	0.010795	2.93165	down	13.1318	12.8097	12.6053	13.3839	14.2072	13.8713	14.6916	14.7265	13.7838	P	4.43e-05	20	P	4.43e-05	20	P	4.43e-05	20	P	4.43e-05	20	P	4.43e-05	20	P	4.43e-05	20	P	4.43e-05	20	P	4.43e-05	20	P	4.43e-05	20	9	0			0008152 // metabolic process // inferred from electronic annotation /// 0009058 // biosynthetic process // inferred from electronic annotation /// 0009102 // biotin biosynthetic process // inferred from electronic annotation /// 0009102 // biotin biosynth	0005737 // cytoplasm // inferred from electronic annotation	0000166 // nucleotide binding // inferred from electronic annotation /// 0000287 // magnesium ion binding // inferred from electronic annotation /// 0003824 // catalytic activity // inferred from electronic annotation /// 0004015 // adenosylmethionine-8-a			GO:0008152|GO:0009058|GO:0009102|GO:0009102|GO:0051186|GO:0005737|GO:0000166|GO:0000287|GO:0003824|GO:0004015|GO:0004076|GO:0004076|GO:0004141|GO:0004141|GO:0005524|GO:0008168|GO:0008483|GO:0008710|GO:0008710|GO:0016740|GO:0016769|GO:0016874|GO:0030170|GO
AFFX-BioDn-3_at	0.000768	3.11589	down	13.821	13.7549	13.5909	14.2433	14.9433	14.576	15.5342	15.5177	15.0339	P	4.43e-05	20	P	7.01e-05	20	P	6.02e-05	20	P	6.02e-05	20	P	4.43e-05	20	P	4.43e-05	20	P	4.43e-05	20	P	4.43e-05	20	P	6.02e-05	20	9	0			0008152 // metabolic process // inferred from electronic annotation /// 0009058 // biosynthetic process // inferred from electronic annotation /// 0009102 // biotin biosynthetic process // inferred from electronic annotation /// 0009102 // biotin biosynth	0005737 // cytoplasm // inferred from electronic annotation	0000166 // nucleotide binding // inferred from electronic annotation /// 0000287 // magnesium ion binding // inferred from electronic annotation /// 0003824 // catalytic activity // inferred from electronic annotation /// 0004015 // adenosylmethionine-8-a			GO:0008152|GO:0009058|GO:0009102|GO:0009102|GO:0051186|GO:0005737|GO:0000166|GO:0000287|GO:0003824|GO:0004015|GO:0004076|GO:0004076|GO:0004141|GO:0004141|GO:0005524|GO:0008168|GO:0008483|GO:0008710|GO:0008710|GO:0016740|GO:0016769|GO:0016874|GO:0030170|GO
AFFX-CreX-5_at	0.00543412	2.89485	down	15.2119	15.1427	14.8563	15.7176	16.3213	16.0977	16.8916	16.8315	16.0883	P	5.17e-05	20	P	5.17e-05	20	P	5.17e-05	20	P	5.17e-05	20	P	5.17e-05	20	P	5.17e-05	20	P	5.17e-05	20	P	5.17e-05	20	P	5.17e-05	20	9	0			0006310 // DNA recombination // inferred from electronic annotation /// 0015074 // DNA integration // inferred from electronic annotation		0003677 // DNA binding // inferred from electronic annotation			GO:0006310|GO:0015074|GO:0003677
AFFX-CreX-3_at	0.00241646	2.8681	down	15.2681	15.2258	15.0084	15.8268	16.4019	16.1462	16.8866	16.9041	16.2719	P	4.43e-05	20	P	4.43e-05	20	P	4.43e-05	20	P	4.43e-05	20	P	4.43e-05	20	P	4.43e-05	20	P	4.43e-05	20	P	4.43e-05	20	P	4.43e-05	20	9	0			0006310 // DNA recombination // inferred from electronic annotation /// 0015074 // DNA integration // inferred from electronic annotation		0003677 // DNA binding // inferred from electronic annotation			GO:0006310|GO:0015074|GO:0003677
AFFX-DapX-5_at	0.0031858	7.10099	down	11.0824	10.2233	9.98801	11.5768	13.2017	12.2657	13.3299	13.7367	12.7111	P	4.43e-05	20	P	4.43e-05	20	P	5.17e-05	20	P	4.43e-05	20	P	4.43e-05	20	P	4.43e-05	20	P	4.43e-05	20	P	4.43e-05	20	P	4.43e-05	20	9	0			0006350 // transcription // inferred from electronic annotation /// 0006355 // regulation of transcription, DNA-dependent // inferred from electronic annotation /// 0006396 // RNA processing // inferred from electronic annotation /// 0006464 // protein mo	0005737 // cytoplasm // inferred from electronic annotation /// 0005886 // plasma membrane // inferred from electronic annotation /// 0016020 // membrane // inferred from electronic annotation /// 0016021 // integral to membrane // inferred from electroni	0000166 // nucleotide binding // inferred from electronic annotation /// 0003677 // DNA binding // inferred from electronic annotation /// 0003723 // RNA binding // inferred from electronic annotation /// 0003824 // catalytic activity // inferred from ele			GO:0006350|GO:0006355|GO:0006396|GO:0006464|GO:0008033|GO:0008152|GO:0008652|GO:0009058|GO:0009085|GO:0009089|GO:0019242|GO:0019877|GO:0042245|GO:0045449|GO:0055114|GO:0005737|GO:0005886|GO:0016020|GO:0016021|GO:0000166|GO:0003677|GO:0003723|GO:0003824|GO
AFFX-DapX-M_at	0.00137939	6.11205	down	12.7266	12.0004	11.849	13.3038	14.7097	13.9573	14.6981	15.1699	14.543	P	0.00011	20	P	0.000195	20	P	0.000195	20	P	9.45e-05	20	P	5.17e-05	20	P	5.17e-05	20	P	8.14e-05	20	P	6.02e-05	20	P	7.01e-05	20	9	0			0006350 // transcription // inferred from electronic annotation /// 0006355 // regulation of transcription, DNA-dependent // inferred from electronic annotation /// 0006396 // RNA processing // inferred from electronic annotation /// 0006464 // protein mo	0005737 // cytoplasm // inferred from electronic annotation /// 0005886 // plasma membrane // inferred from electronic annotation /// 0016020 // membrane // inferred from electronic annotation /// 0016021 // integral to membrane // inferred from electroni	0000166 // nucleotide binding // inferred from electronic annotation /// 0003677 // DNA binding // inferred from electronic annotation /// 0003723 // RNA binding // inferred from electronic annotation /// 0003824 // catalytic activity // inferred from ele			GO:0006350|GO:0006355|GO:0006396|GO:0006464|GO:0008033|GO:0008152|GO:0008652|GO:0009058|GO:0009085|GO:0009089|GO:0019242|GO:0019877|GO:0042245|GO:0045449|GO:0055114|GO:0005737|GO:0005886|GO:0016020|GO:0016021|GO:0000166|GO:0003677|GO:0003723|GO:0003824|GO
AFFX-DapX-3_at	0.000842	4.95622	down	13.793	13.1619	13.0974	14.3925	15.6157	14.9698	15.6123	15.9027	15.4651	P	4.43e-05	20	P	4.43e-05	20	P	4.43e-05	20	P	4.43e-05	20	P	4.43e-05	20	P	4.43e-05	20	P	4.43e-05	20	P	4.43e-05	20	P	4.43e-05	20	9	0			0006350 // transcription // inferred from electronic annotation /// 0006355 // regulation of transcription, DNA-dependent // inferred from electronic annotation /// 0006396 // RNA processing // inferred from electronic annotation /// 0006464 // protein mo	0005737 // cytoplasm // inferred from electronic annotation /// 0005886 // plasma membrane // inferred from electronic annotation /// 0016020 // membrane // inferred from electronic annotation /// 0016021 // integral to membrane // inferred from electroni	0000166 // nucleotide binding // inferred from electronic annotation /// 0003677 // DNA binding // inferred from electronic annotation /// 0003723 // RNA binding // inferred from electronic annotation /// 0003824 // catalytic activity // inferred from ele			GO:0006350|GO:0006355|GO:0006396|GO:0006464|GO:0008033|GO:0008152|GO:0008652|GO:0009058|GO:0009085|GO:0009089|GO:0019242|GO:0019877|GO:0042245|GO:0045449|GO:0055114|GO:0005737|GO:0005886|GO:0016020|GO:0016021|GO:0000166|GO:0003677|GO:0003723|GO:0003824|GO
AFFX-LysX-5_at	0.00129615	5.67574	down	9.75636	9.05966	8.95412	10.2268	11.6379	10.9312	11.7963	12.0602	11.4281	P	4.43e-05	20	P	4.43e-05	20	P	4.43e-05	20	P	4.43e-05	20	P	4.43e-05	20	P	4.43e-05	20	P	4.43e-05	20	P	4.43e-05	20	P	4.43e-05	20	9	0			0008652 // cellular amino acid biosynthetic process // inferred from electronic annotation /// 0009085 // lysine biosynthetic process // inferred from electronic annotation /// 0009089 // lysine biosynthetic process via diaminopimelate // inferred from el		0003824 // catalytic activity // inferred from electronic annotation /// 0008836 // diaminopimelate decarboxylase activity // inferred from electronic annotation /// 0016829 // lyase activity // inferred from electronic annotation /// 0016831 // carboxy-l			GO:0008652|GO:0009085|GO:0009089|GO:0003824|GO:0008836|GO:0016829|GO:0016831
AFFX-LysX-M_at	0.000582	6.52888		10.2436	9.56194	9.51984	10.8578	12.3025	11.8302	12.4388	12.743	12.2642	P	8.14e-05	20	P	0.000147	20	P	0.000127	20	P	9.45e-05	20	P	4.43e-05	20	P	7.01e-05	20	P	4.43e-05	20	P	4.43e-05	20	P	8.14e-05	20	9	0			0008652 // cellular amino acid biosynthetic process // inferred from electronic annotation /// 0009085 // lysine biosynthetic process // inferred from electronic annotation /// 0009089 // lysine biosynthetic process via diaminopimelate // inferred from el		0003824 // catalytic activity // inferred from electronic annotation /// 0008836 // diaminopimelate decarboxylase activity // inferred from electronic annotation /// 0016829 // lyase activity // inferred from electronic annotation /// 0016831 // carboxy-l			GO:0008652|GO:0009085|GO:0009089|GO:0003824|GO:0008836|GO:0016829|GO:0016831
AFFX-LysX-3_at	0.000434	6.39779	down	11.3064	10.7636	10.7903	12.3178	13.3907	12.999	13.564	13.9668	13.3622	P	4.43e-05	20	P	5.17e-05	20	P	6.02e-05	20	P	4.43e-05	20	P	5.17e-05	20	P	4.43e-05	20	P	4.43e-05	20	P	4.43e-05	20	P	4.43e-05	20	9	0			0008652 // cellular amino acid biosynthetic process // inferred from electronic annotation /// 0009085 // lysine biosynthetic process // inferred from electronic annotation /// 0009089 // lysine biosynthetic process via diaminopimelate // inferred from el		0003824 // catalytic activity // inferred from electronic annotation /// 0008836 // diaminopimelate decarboxylase activity // inferred from electronic annotation /// 0016829 // lyase activity // inferred from electronic annotation /// 0016831 // carboxy-l			GO:0008652|GO:0009085|GO:0009089|GO:0003824|GO:0008836|GO:0016829|GO:0016831
AFFX-PheX-5_at	0.00179284	5.86956	down	10.1676	9.39278	9.25449	10.7052	12.0988	11.3632	12.1684	12.4942	11.812	P	4.43e-05	20	P	4.43e-05	20	P	4.43e-05	20	P	4.43e-05	20	P	4.43e-05	20	P	4.42e-05	20	P	4.43e-05	20	P	4.43e-05	20	P	4.43e-05	20	9	0			0000160 // two-component signal transduction system (phosphorelay) // inferred from electronic annotation /// 0008152 // metabolic process // inferred from electronic annotation /// 0008652 // cellular amino acid biosynthetic process // inferred from elec	0005622 // intracellular // inferred from electronic annotation /// 0005737 // cytoplasm // inferred from electronic annotation	0000155 // two-component sensor activity // inferred from electronic annotation /// 0000166 // nucleotide binding // inferred from electronic annotation /// 0004664 // prephenate dehydratase activity // inferred from electronic annotation /// 0005525 // G			GO:0000160|GO:0008152|GO:0008652|GO:0009073|GO:0009094|GO:0030435|GO:0050896|GO:0005622|GO:0005737|GO:0000155|GO:0000166|GO:0004664|GO:0005525|GO:0016301|GO:0016597|GO:0016740|GO:0016772|GO:0016829
AFFX-PheX-M_at	0.00113079	6.59242	down	10.5495	9.68516	9.72112	11.2195	12.6395	11.959	12.5514	13.0332	12.5335	P	4.43e-05	20	P	4.43e-05	20	P	4.43e-05	20	P	4.43e-05	20	P	4.43e-05	20	P	4.43e-05	20	P	4.43e-05	20	P	4.43e-05	20	P	4.43e-05	20	9	0			0000160 // two-component signal transduction system (phosphorelay) // inferred from electronic annotation /// 0008152 // metabolic process // inferred from electronic annotation /// 0008652 // cellular amino acid biosynthetic process // inferred from elec	0005622 // intracellular // inferred from electronic annotation /// 0005737 // cytoplasm // inferred from electronic annotation	0000155 // two-component sensor activity // inferred from electronic annotation /// 0000166 // nucleotide binding // inferred from electronic annotation /// 0004664 // prephenate dehydratase activity // inferred from electronic annotation /// 0005525 // G			GO:0000160|GO:0008152|GO:0008652|GO:0009073|GO:0009094|GO:0030435|GO:0050896|GO:0005622|GO:0005737|GO:0000155|GO:0000166|GO:0004664|GO:0005525|GO:0016301|GO:0016597|GO:0016740|GO:0016772|GO:0016829
AFFX-PheX-3_at	0.000825	7.28145	down	10.663	9.97611	9.84532	11.4721	12.7997	12.2889	12.9396	13.3878	12.7497	P	4.43e-05	20	P	4.43e-05	20	P	4.43e-05	20	P	4.43e-05	20	P	4.43e-05	20	P	4.43e-05	20	P	4.43e-05	20	P	4.43e-05	20	P	4.43e-05	20	9	0			0000160 // two-component signal transduction system (phosphorelay) // inferred from electronic annotation /// 0008152 // metabolic process // inferred from electronic annotation /// 0008652 // cellular amino acid biosynthetic process // inferred from elec	0005622 // intracellular // inferred from electronic annotation /// 0005737 // cytoplasm // inferred from electronic annotation	0000155 // two-component sensor activity // inferred from electronic annotation /// 0000166 // nucleotide binding // inferred from electronic annotation /// 0004664 // prephenate dehydratase activity // inferred from electronic annotation /// 0005525 // G			GO:0000160|GO:0008152|GO:0008652|GO:0009073|GO:0009094|GO:0030435|GO:0050896|GO:0005622|GO:0005737|GO:0000155|GO:0000166|GO:0004664|GO:0005525|GO:0016301|GO:0016597|GO:0016740|GO:0016772|GO:0016829
AFFX-ThrX-5_at	0.000751	6.55704	down	8.19088	7.8614	7.79433	9.22994	10.5059	9.38762	10.4988	11.1813	10.3057	P	8.14e-05	20	P	0.000297	20	P	0.000581	20	P	0.000147	20	P	5.17e-05	20	P	5.17e-05	20	P	0.000195	20	P	7.01e-05	20	P	8.14e-05	20	9	0			0006520 // cellular amino acid metabolic process // inferred from electronic annotation /// 0006566 // threonine metabolic process // inferred from electronic annotation /// 0008152 // metabolic process // inferred from electronic annotation /// 0008652 /	0005737 // cytoplasm // inferred from electronic annotation	0000166 // nucleotide binding // inferred from electronic annotation /// 0003824 // catalytic activity // inferred from electronic annotation /// 0004412 // homoserine dehydrogenase activity // inferred from electronic annotation /// 0004413 // homoserine			GO:0006520|GO:0006566|GO:0008152|GO:0008652|GO:0009082|GO:0009086|GO:0009088|GO:0009097|GO:0016310|GO:0055114|GO:0005737|GO:0000166|GO:0003824|GO:0004412|GO:0004413|GO:0004795|GO:0005488|GO:0005524|GO:0008233|GO:0008236|GO:0016301|GO:0016491|GO:0016597|GO
AFFX-ThrX-M_at	0.00243616	6.5755	down	10.3501	9.47125	9.46845	11.0373	12.5273	11.7355	12.4485	12.9645	12.0281	P	5.17e-05	20	P	0.00011	20	P	0.000127	20	P	5.17e-05	20	P	4.43e-05	20	P	5.17e-05	20	P	5.17e-05	20	P	5.17e-05	20	P	5.17e-05	20	9	0			0006520 // cellular amino acid metabolic process // inferred from electronic annotation /// 0006566 // threonine metabolic process // inferred from electronic annotation /// 0008152 // metabolic process // inferred from electronic annotation /// 0008652 /	0005737 // cytoplasm // inferred from electronic annotation	0000166 // nucleotide binding // inferred from electronic annotation /// 0003824 // catalytic activity // inferred from electronic annotation /// 0004412 // homoserine dehydrogenase activity // inferred from electronic annotation /// 0004413 // homoserine			GO:0006520|GO:0006566|GO:0008152|GO:0008652|GO:0009082|GO:0009086|GO:0009088|GO:0009097|GO:0016310|GO:0055114|GO:0005737|GO:0000166|GO:0003824|GO:0004412|GO:0004413|GO:0004795|GO:0005488|GO:0005524|GO:0008233|GO:0008236|GO:0016301|GO:0016491|GO:0016597|GO
AFFX-ThrX-3_at	0.00110746	6.85928	down	11.8027	11.0486	10.9019	12.5937	13.9421	13.2591	14.0174	14.3443	13.7256	P	4.43e-05	20	P	4.43e-05	20	P	4.43e-05	20	P	4.43e-05	20	P	4.43e-05	20	P	4.43e-05	20	P	4.43e-05	20	P	4.43e-05	20	P	4.43e-05	20	9	0			0006520 // cellular amino acid metabolic process // inferred from electronic annotation /// 0006566 // threonine metabolic process // inferred from electronic annotation /// 0008152 // metabolic process // inferred from electronic annotation /// 0008652 /	0005737 // cytoplasm // inferred from electronic annotation	0000166 // nucleotide binding // inferred from electronic annotation /// 0003824 // catalytic activity // inferred from electronic annotation /// 0004412 // homoserine dehydrogenase activity // inferred from electronic annotation /// 0004413 // homoserine			GO:0006520|GO:0006566|GO:0008152|GO:0008652|GO:0009082|GO:0009086|GO:0009088|GO:0009097|GO:0016310|GO:0055114|GO:0005737|GO:0000166|GO:0003824|GO:0004412|GO:0004413|GO:0004795|GO:0005488|GO:0005524|GO:0008233|GO:0008236|GO:0016301|GO:0016491|GO:0016597|GO
AFFX-r2-Ec-bioB-5_at	0.0165141	2.87185	down	10.7039	10.4046	10.42	11.1062	12.0831	11.4776	12.3564	12.4461	11.292	P	0.000244	11	P	0.000244	11	P	0.000244	11	P	0.000244	11	P	0.000244	11	P	0.000244	11	P	0.000244	11	P	0.000244	11	P	0.000244	11	9	0			0008152 // metabolic process // inferred from electronic annotation /// 0009058 // biosynthetic process // inferred from electronic annotation /// 0009102 // biotin biosynthetic process // inferred from electronic annotation /// 0009102 // biotin biosynth	0005737 // cytoplasm // inferred from electronic annotation	0000166 // nucleotide binding // inferred from electronic annotation /// 0000287 // magnesium ion binding // inferred from electronic annotation /// 0003824 // catalytic activity // inferred from electronic annotation /// 0004015 // adenosylmethionine-8-a			GO:0008152|GO:0009058|GO:0009102|GO:0009102|GO:0051186|GO:0005737|GO:0000166|GO:0000287|GO:0003824|GO:0004015|GO:0004076|GO:0004076|GO:0004141|GO:0004141|GO:0005524|GO:0008168|GO:0008483|GO:0008710|GO:0008710|GO:0016740|GO:0016769|GO:0016874|GO:0030170|GO
AFFX-r2-Ec-bioB-M_at	0.00324305	3.10819	down	11.0541	10.8602	10.8876	11.621	12.446	12.0768	12.788	12.8556	12.0665	P	0.000244	11	P	0.000244	11	P	0.000244	11	P	0.000244	11	P	0.000244	11	P	0.000244	11	P	0.000244	11	P	0.000244	11	P	0.000244	11	9	0			0008152 // metabolic process // inferred from electronic annotation /// 0009058 // biosynthetic process // inferred from electronic annotation /// 0009102 // biotin biosynthetic process // inferred from electronic annotation /// 0009102 // biotin biosynth	0005737 // cytoplasm // inferred from electronic annotation	0000166 // nucleotide binding // inferred from electronic annotation /// 0000287 // magnesium ion binding // inferred from electronic annotation /// 0003824 // catalytic activity // inferred from electronic annotation /// 0004015 // adenosylmethionine-8-a			GO:0008152|GO:0009058|GO:0009102|GO:0009102|GO:0051186|GO:0005737|GO:0000166|GO:0000287|GO:0003824|GO:0004015|GO:0004076|GO:0004076|GO:0004141|GO:0004141|GO:0005524|GO:0008168|GO:0008483|GO:0008710|GO:0008710|GO:0016740|GO:0016769|GO:0016874|GO:0030170|GO
AFFX-r2-Ec-bioB-3_at	0.00424301	3.31699	down	10.9558	10.7398	10.6982	11.3577	12.3504	12.0618	12.7842	12.8393	11.9599	P	0.000244	11	P	0.000244	11	P	0.000244	11	P	0.000244	11	P	0.000244	11	P	0.000244	11	P	0.000244	11	P	0.000244	11	P	0.000244	11	9	0			0008152 // metabolic process // inferred from electronic annotation /// 0009058 // biosynthetic process // inferred from electronic annotation /// 0009102 // biotin biosynthetic process // inferred from electronic annotation /// 0009102 // biotin biosynth	0005737 // cytoplasm // inferred from electronic annotation	0000166 // nucleotide binding // inferred from electronic annotation /// 0000287 // magnesium ion binding // inferred from electronic annotation /// 0003824 // catalytic activity // inferred from electronic annotation /// 0004015 // adenosylmethionine-8-a			GO:0008152|GO:0009058|GO:0009102|GO:0009102|GO:0051186|GO:0005737|GO:0000166|GO:0000287|GO:0003824|GO:0004015|GO:0004076|GO:0004076|GO:0004141|GO:0004141|GO:0005524|GO:0008168|GO:0008483|GO:0008710|GO:0008710|GO:0016740|GO:0016769|GO:0016874|GO:0030170|GO
AFFX-r2-Ec-bioC-5_at	0.00364474	3.28833	down	12.3751	12.2137	12.0844	12.8715	13.8415	13.3641	14.2091	14.2113	13.4048	P	0.000732	11	P	0.0012207	11	P	0.00415039	11	P	0.0012207	11	P	0.000732	11	P	0.000732	11	P	0.000732	11	P	0.000732	11	P	0.0012207	11	9	0			0008152 // metabolic process // inferred from electronic annotation /// 0009058 // biosynthetic process // inferred from electronic annotation /// 0009102 // biotin biosynthetic process // inferred from electronic annotation /// 0009102 // biotin biosynth	0005737 // cytoplasm // inferred from electronic annotation	0000166 // nucleotide binding // inferred from electronic annotation /// 0000287 // magnesium ion binding // inferred from electronic annotation /// 0003824 // catalytic activity // inferred from electronic annotation /// 0004015 // adenosylmethionine-8-a			GO:0008152|GO:0009058|GO:0009102|GO:0009102|GO:0051186|GO:0005737|GO:0000166|GO:0000287|GO:0003824|GO:0004015|GO:0004076|GO:0004076|GO:0004141|GO:0004141|GO:0005524|GO:0008168|GO:0008483|GO:0008710|GO:0008710|GO:0016740|GO:0016769|GO:0016874|GO:0030170|GO
AFFX-r2-Ec-bioC-3_at	0.00474583	3.00821	down	12.6832	12.5356	12.3855	13.1253	14.0129	13.5576	14.3306	14.4452	13.5952	P	0.000244	11	P	0.000244	11	P	0.000244	11	P	0.000244	11	P	0.000244	11	P	0.000244	11	P	0.000244	11	P	0.000244	11	P	0.000244	11	9	0			0008152 // metabolic process // inferred from electronic annotation /// 0009058 // biosynthetic process // inferred from electronic annotation /// 0009102 // biotin biosynthetic process // inferred from electronic annotation /// 0009102 // biotin biosynth	0005737 // cytoplasm // inferred from electronic annotation	0000166 // nucleotide binding // inferred from electronic annotation /// 0000287 // magnesium ion binding // inferred from electronic annotation /// 0003824 // catalytic activity // inferred from electronic annotation /// 0004015 // adenosylmethionine-8-a			GO:0008152|GO:0009058|GO:0009102|GO:0009102|GO:0051186|GO:0005737|GO:0000166|GO:0000287|GO:0003824|GO:0004015|GO:0004076|GO:0004076|GO:0004141|GO:0004141|GO:0005524|GO:0008168|GO:0008483|GO:0008710|GO:0008710|GO:0016740|GO:0016769|GO:0016874|GO:0030170|GO
AFFX-r2-Ec-bioD-5_at	0.00325293	2.87757	down	14.0133	13.8593	13.8047	14.5132	15.275	14.8679	15.6388	15.6635	14.9495	P	0.000244	11	P	0.000244	11	P	0.000244	11	P	0.000244	11	P	0.000244	11	P	0.000244	11	P	0.000244	11	P	0.000244	11	P	0.000244	11	9	0			0008152 // metabolic process // inferred from electronic annotation /// 0009058 // biosynthetic process // inferred from electronic annotation /// 0009102 // biotin biosynthetic process // inferred from electronic annotation /// 0009102 // biotin biosynth	0005737 // cytoplasm // inferred from electronic annotation	0000166 // nucleotide binding // inferred from electronic annotation /// 0000287 // magnesium ion binding // inferred from electronic annotation /// 0003824 // catalytic activity // inferred from electronic annotation /// 0004015 // adenosylmethionine-8-a			GO:0008152|GO:0009058|GO:0009102|GO:0009102|GO:0051186|GO:0005737|GO:0000166|GO:0000287|GO:0003824|GO:0004015|GO:0004076|GO:0004076|GO:0004141|GO:0004141|GO:0005524|GO:0008168|GO:0008483|GO:0008710|GO:0008710|GO:0016740|GO:0016769|GO:0016874|GO:0030170|GO
AFFX-r2-Ec-bioD-3_at	0.00347538	2.96385	down	14.4095	14.2597	14.1527	14.9343	15.6649	15.3753	16.0191	16.143	15.3622	P	0.000244	11	P	0.000244	11	P	0.000244	11	P	0.000244	11	P	0.000244	11	P	0.000244	11	P	0.000244	11	P	0.000244	11	P	0.000244	11	9	0			0008152 // metabolic process // inferred from electronic annotation /// 0009058 // biosynthetic process // inferred from electronic annotation /// 0009102 // biotin biosynthetic process // inferred from electronic annotation /// 0009102 // biotin biosynth	0005737 // cytoplasm // inferred from electronic annotation	0000166 // nucleotide binding // inferred from electronic annotation /// 0000287 // magnesium ion binding // inferred from electronic annotation /// 0003824 // catalytic activity // inferred from electronic annotation /// 0004015 // adenosylmethionine-8-a			GO:0008152|GO:0009058|GO:0009102|GO:0009102|GO:0051186|GO:0005737|GO:0000166|GO:0000287|GO:0003824|GO:0004015|GO:0004076|GO:0004076|GO:0004141|GO:0004141|GO:0005524|GO:0008168|GO:0008483|GO:0008710|GO:0008710|GO:0016740|GO:0016769|GO:0016874|GO:0030170|GO
AFFX-r2-P1-cre-5_at	0.0025516	2.65655	down	15.3059	15.295	15.0875	15.8564	16.4681	16.1704	16.8523	16.8199	16.2448	P	0.000244	11	P	0.000244	11	P	0.000244	11	P	0.000244	11	P	0.000244	11	P	0.000244	11	P	0.000244	11	P	0.000244	11	P	0.000244	11	9	0			0006310 // DNA recombination // inferred from electronic annotation /// 0015074 // DNA integration // inferred from electronic annotation		0003677 // DNA binding // inferred from electronic annotation			GO:0006310|GO:0015074|GO:0003677
AFFX-r2-P1-cre-3_at	0.00209653	2.66609	down	15.7521	15.7208	15.5939	16.3479	16.925	16.6426	17.287	17.3077	16.7163	P	0.000244	11	P	0.000244	11	P	0.000244	11	P	0.000244	11	P	0.000244	11	P	0.000244	11	P	0.000244	11	P	0.000244	11	P	0.000244	11	9	0			0006310 // DNA recombination // inferred from electronic annotation /// 0015074 // DNA integration // inferred from electronic annotation		0003677 // DNA binding // inferred from electronic annotation			GO:0006310|GO:0015074|GO:0003677
AFFX-r2-Bs-dap-5_at	0.00253725	6.67237	down	11.1629	10.1908	10.1377	11.5597	13.2214	12.1364	13.2465	13.6337	12.8258	P	0.000244	11	P	0.000244	11	P	0.000244	11	P	0.000244	11	P	0.000244	11	P	0.000244	11	P	0.000244	11	P	0.000244	11	P	0.000244	11	9	0			0006350 // transcription // inferred from electronic annotation /// 0006355 // regulation of transcription, DNA-dependent // inferred from electronic annotation /// 0006396 // RNA processing // inferred from electronic annotation /// 0006464 // protein mo	0005737 // cytoplasm // inferred from electronic annotation /// 0005886 // plasma membrane // inferred from electronic annotation /// 0016020 // membrane // inferred from electronic annotation /// 0016021 // integral to membrane // inferred from electroni	0000166 // nucleotide binding // inferred from electronic annotation /// 0003677 // DNA binding // inferred from electronic annotation /// 0003723 // RNA binding // inferred from electronic annotation /// 0003824 // catalytic activity // inferred from ele			GO:0006350|GO:0006355|GO:0006396|GO:0006464|GO:0008033|GO:0008152|GO:0008652|GO:0009058|GO:0009085|GO:0009089|GO:0019242|GO:0019877|GO:0042245|GO:0045449|GO:0055114|GO:0005737|GO:0005886|GO:0016020|GO:0016021|GO:0000166|GO:0003677|GO:0003723|GO:0003824|GO
AFFX-r2-Bs-dap-M_at	0.00152296	5.89618	down	13.1517	12.4618	12.2776	13.7743	14.9382	14.2658	15.2841	15.4774	14.809	P	0.000244	11	P	0.000244	11	P	0.000244	11	P	0.000244	11	P	0.000244	11	P	0.000244	11	P	0.000244	11	P	0.000244	11	P	0.000244	11	9	0			0006350 // transcription // inferred from electronic annotation /// 0006355 // regulation of transcription, DNA-dependent // inferred from electronic annotation /// 0006396 // RNA processing // inferred from electronic annotation /// 0006464 // protein mo	0005737 // cytoplasm // inferred from electronic annotation /// 0005886 // plasma membrane // inferred from electronic annotation /// 0016020 // membrane // inferred from electronic annotation /// 0016021 // integral to membrane // inferred from electroni	0000166 // nucleotide binding // inferred from electronic annotation /// 0003677 // DNA binding // inferred from electronic annotation /// 0003723 // RNA binding // inferred from electronic annotation /// 0003824 // catalytic activity // inferred from ele			GO:0006350|GO:0006355|GO:0006396|GO:0006464|GO:0008033|GO:0008152|GO:0008652|GO:0009058|GO:0009085|GO:0009089|GO:0019242|GO:0019877|GO:0042245|GO:0045449|GO:0055114|GO:0005737|GO:0005886|GO:0016020|GO:0016021|GO:0000166|GO:0003677|GO:0003723|GO:0003824|GO
AFFX-r2-Bs-dap-3_at	0.000847	4.92388	down	13.9981	13.4291	13.3674	14.6669	15.6958	15.2879	15.909	16.1668	15.6182	P	0.000244	11	P	0.000244	11	P	0.000244	11	P	0.000244	11	P	0.000244	11	P	0.000244	11	P	0.000244	11	P	0.000244	11	P	0.000244	11	9	0			0006350 // transcription // inferred from electronic annotation /// 0006355 // regulation of transcription, DNA-dependent // inferred from electronic annotation /// 0006396 // RNA processing // inferred from electronic annotation /// 0006464 // protein mo	0005737 // cytoplasm // inferred from electronic annotation /// 0005886 // plasma membrane // inferred from electronic annotation /// 0016020 // membrane // inferred from electronic annotation /// 0016021 // integral to membrane // inferred from electroni	0000166 // nucleotide binding // inferred from electronic annotation /// 0003677 // DNA binding // inferred from electronic annotation /// 0003723 // RNA binding // inferred from electronic annotation /// 0003824 // catalytic activity // inferred from ele			GO:0006350|GO:0006355|GO:0006396|GO:0006464|GO:0008033|GO:0008152|GO:0008652|GO:0009058|GO:0009085|GO:0009089|GO:0019242|GO:0019877|GO:0042245|GO:0045449|GO:0055114|GO:0005737|GO:0005886|GO:0016020|GO:0016021|GO:0000166|GO:0003677|GO:0003723|GO:0003824|GO
AFFX-r2-Bs-lys-5_at	0.00147183	5.93812	down	10.3406	9.51673	9.39003	10.8876	12.1849	11.5335	12.3285	12.5612	12.0677	P	0.000244	11	P	0.000244	11	P	0.000244	11	P	0.000244	11	P	0.000244	11	P	0.000244	11	P	0.000244	11	P	0.000244	11	P	0.000244	11	9	0			0008652 // cellular amino acid biosynthetic process // inferred from electronic annotation /// 0009085 // lysine biosynthetic process // inferred from electronic annotation /// 0009089 // lysine biosynthetic process via diaminopimelate // inferred from el		0003824 // catalytic activity // inferred from electronic annotation /// 0008836 // diaminopimelate decarboxylase activity // inferred from electronic annotation /// 0016829 // lyase activity // inferred from electronic annotation /// 0016831 // carboxy-l			GO:0008652|GO:0009085|GO:0009089|GO:0003824|GO:0008836|GO:0016829|GO:0016831
AFFX-r2-Bs-lys-M_at	0.000853	6.1758	down	10.1826	9.26429	9.3966	10.743	12.2029	11.7973	12.1481	12.3508	12.2245	P	0.000244	11	P	0.000244	11	P	0.000244	11	P	0.000244	11	P	0.000244	11	P	0.000244	11	P	0.000244	11	P	0.000244	11	P	0.000244	11	9	0			0008652 // cellular amino acid biosynthetic process // inferred from electronic annotation /// 0009085 // lysine biosynthetic process // inferred from electronic annotation /// 0009089 // lysine biosynthetic process via diaminopimelate // inferred from el		0003824 // catalytic activity // inferred from electronic annotation /// 0008836 // diaminopimelate decarboxylase activity // inferred from electronic annotation /// 0016829 // lyase activity // inferred from electronic annotation /// 0016831 // carboxy-l			GO:0008652|GO:0009085|GO:0009089|GO:0003824|GO:0008836|GO:0016829|GO:0016831
AFFX-r2-Bs-lys-3_at	0.000864	6.77684	down	10.6652	10.1308	9.82844	11.4525	12.5697	12.3232	12.9214	13.3157	12.6692	P	0.000244	11	P	0.000244	11	P	0.000244	11	P	0.000244	11	P	0.000244	11	P	0.000244	11	P	0.000244	11	P	0.000244	11	P	0.000244	11	9	0			0008652 // cellular amino acid biosynthetic process // inferred from electronic annotation /// 0009085 // lysine biosynthetic process // inferred from electronic annotation /// 0009089 // lysine biosynthetic process via diaminopimelate // inferred from el		0003824 // catalytic activity // inferred from electronic annotation /// 0008836 // diaminopimelate decarboxylase activity // inferred from electronic annotation /// 0016829 // lyase activity // inferred from electronic annotation /// 0016831 // carboxy-l			GO:0008652|GO:0009085|GO:0009089|GO:0003824|GO:0008836|GO:0016829|GO:0016831
AFFX-r2-Bs-phe-5_at	0.00249707	5.57072	down	10.6707	9.88606	9.55813	11.0211	12.4645	11.6977	12.4837	12.8069	12.2579	P	0.000244	11	P	0.000244	11	P	0.000244	11	P	0.000244	11	P	0.000244	11	P	0.000244	11	P	0.000244	11	P	0.000244	11	P	0.000244	11	9	0			0000160 // two-component signal transduction system (phosphorelay) // inferred from electronic annotation /// 0008152 // metabolic process // inferred from electronic annotation /// 0008652 // cellular amino acid biosynthetic process // inferred from elec	0005622 // intracellular // inferred from electronic annotation /// 0005737 // cytoplasm // inferred from electronic annotation	0000155 // two-component sensor activity // inferred from electronic annotation /// 0000166 // nucleotide binding // inferred from electronic annotation /// 0004664 // prephenate dehydratase activity // inferred from electronic annotation /// 0005525 // G			GO:0000160|GO:0008152|GO:0008652|GO:0009073|GO:0009094|GO:0030435|GO:0050896|GO:0005622|GO:0005737|GO:0000155|GO:0000166|GO:0004664|GO:0005525|GO:0016301|GO:0016597|GO:0016740|GO:0016772|GO:0016829
AFFX-r2-Bs-phe-M_at	0.000645	6.32739	down	10.7849	10.2509	10.1189	11.4657	12.7506	12.3146	12.9493	13.4062	12.784	P	0.000244	11	P	0.000244	11	P	0.000244	11	P	0.000244	11	P	0.000244	11	P	0.000244	11	P	0.000244	11	P	0.000244	11	P	0.000244	11	9	0			0000160 // two-component signal transduction system (phosphorelay) // inferred from electronic annotation /// 0008152 // metabolic process // inferred from electronic annotation /// 0008652 // cellular amino acid biosynthetic process // inferred from elec	0005622 // intracellular // inferred from electronic annotation /// 0005737 // cytoplasm // inferred from electronic annotation	0000155 // two-component sensor activity // inferred from electronic annotation /// 0000166 // nucleotide binding // inferred from electronic annotation /// 0004664 // prephenate dehydratase activity // inferred from electronic annotation /// 0005525 // G			GO:0000160|GO:0008152|GO:0008652|GO:0009073|GO:0009094|GO:0030435|GO:0050896|GO:0005622|GO:0005737|GO:0000155|GO:0000166|GO:0004664|GO:0005525|GO:0016301|GO:0016597|GO:0016740|GO:0016772|GO:0016829
AFFX-r2-Bs-phe-3_at	0.000726	6.5305	down	11.7446	11.0673	10.9677	12.3631	13.6674	13.1642	13.9043	14.2619	13.7351	P	0.000244	11	P	0.000244	11	P	0.000244	11	P	0.000244	11	P	0.000244	11	P	0.000244	11	P	0.000244	11	P	0.000244	11	P	0.000244	11	9	0			0000160 // two-component signal transduction system (phosphorelay) // inferred from electronic annotation /// 0008152 // metabolic process // inferred from electronic annotation /// 0008652 // cellular amino acid biosynthetic process // inferred from elec	0005622 // intracellular // inferred from electronic annotation /// 0005737 // cytoplasm // inferred from electronic annotation	0000155 // two-component sensor activity // inferred from electronic annotation /// 0000166 // nucleotide binding // inferred from electronic annotation /// 0004664 // prephenate dehydratase activity // inferred from electronic annotation /// 0005525 // G			GO:0000160|GO:0008152|GO:0008652|GO:0009073|GO:0009094|GO:0030435|GO:0050896|GO:0005622|GO:0005737|GO:0000155|GO:0000166|GO:0004664|GO:0005525|GO:0016301|GO:0016597|GO:0016740|GO:0016772|GO:0016829
AFFX-r2-Bs-thr-3_s_at	0.00112312	6.63456	down	12.3176	11.4936	11.4841	13.2169	14.6441	13.7412	14.5974	14.7331	14.1548	P	0.000244	11	P	0.000244	11	P	0.000244	11	P	0.000244	11	P	0.000244	11	P	0.000244	11	P	0.000244	11	P	0.000244	11	P	0.000244	11	9	0			0006520 // cellular amino acid metabolic process // inferred from electronic annotation /// 0006566 // threonine metabolic process // inferred from electronic annotation /// 0008152 // metabolic process // inferred from electronic annotation /// 0008652 /	0005737 // cytoplasm // inferred from electronic annotation	0000166 // nucleotide binding // inferred from electronic annotation /// 0003824 // catalytic activity // inferred from electronic annotation /// 0004412 // homoserine dehydrogenase activity // inferred from electronic annotation /// 0004413 // homoserine			GO:0006520|GO:0006566|GO:0008152|GO:0008652|GO:0009082|GO:0009086|GO:0009088|GO:0009097|GO:0016310|GO:0055114|GO:0005737|GO:0000166|GO:0003824|GO:0004412|GO:0004413|GO:0004795|GO:0005488|GO:0005524|GO:0008233|GO:0008236|GO:0016301|GO:0016491|GO:0016597|GO
AFFX-r2-Bs-thr-M_s_at	0.0020732	6.57211	down	10.6479	10.0164	9.77328	11.3862	12.8917	12.0761	12.769	13.3865	12.4312	P	0.000244	11	P	0.000244	11	P	0.000244	11	P	0.000244	11	P	0.000244	11	P	0.000244	11	P	0.000244	11	P	0.000244	11	P	0.000244	11	9	0			0006520 // cellular amino acid metabolic process // inferred from electronic annotation /// 0006566 // threonine metabolic process // inferred from electronic annotation /// 0008152 // metabolic process // inferred from electronic annotation /// 0008652 /	0005737 // cytoplasm // inferred from electronic annotation	0000166 // nucleotide binding // inferred from electronic annotation /// 0003824 // catalytic activity // inferred from electronic annotation /// 0004412 // homoserine dehydrogenase activity // inferred from electronic annotation /// 0004413 // homoserine			GO:0006520|GO:0006566|GO:0008152|GO:0008652|GO:0009082|GO:0009086|GO:0009088|GO:0009097|GO:0016310|GO:0055114|GO:0005737|GO:0000166|GO:0003824|GO:0004412|GO:0004413|GO:0004795|GO:0005488|GO:0005524|GO:0008233|GO:0008236|GO:0016301|GO:0016491|GO:0016597|GO
AFFX-r2-Bs-thr-5_s_at	0.00350298	5.71646	down	8.97015	8.04961	7.86688	9.38912	10.6932	9.87979	10.7745	11.2132	10.4443	P	0.000244	11	P	0.000732	11	P	0.000244	11	P	0.000244	11	P	0.000244	11	P	0.000244	11	P	0.000244	11	P	0.000244	11	P	0.000244	11	9	0			0006520 // cellular amino acid metabolic process // inferred from electronic annotation /// 0006566 // threonine metabolic process // inferred from electronic annotation /// 0008152 // metabolic process // inferred from electronic annotation /// 0008652 /	0005737 // cytoplasm // inferred from electronic annotation	0000166 // nucleotide binding // inferred from electronic annotation /// 0003824 // catalytic activity // inferred from electronic annotation /// 0004412 // homoserine dehydrogenase activity // inferred from electronic annotation /// 0004413 // homoserine			GO:0006520|GO:0006566|GO:0008152|GO:0008652|GO:0009082|GO:0009086|GO:0009088|GO:0009097|GO:0016310|GO:0055114|GO:0005737|GO:0000166|GO:0003824|GO:0004412|GO:0004413|GO:0004795|GO:0005488|GO:0005524|GO:0008233|GO:0008236|GO:0016301|GO:0016491|GO:0016597|GO
AFFX-HUMISGF3A/M97935_MB_at	0.00717835	2.61928	up	9.3369	9.43184	9.35818	8.57284	8.48291	8.55287	7.46912	8.09396	8.39633	P	4.43e-05	20	P	4.43e-05	20	P	5.17e-05	20	P	6.01e-05	20	P	8.14e-05	20	P	8.14e-05	20	P	0.0125468	20	P	0.000581	20	P	0.000147	20	9	0		6772	0006350 // transcription // inferred from electronic annotation /// 0006355 // regulation of transcription, DNA-dependent // inferred from electronic annotation /// 0006366 // transcription from RNA polymerase II promoter // traceable author statement ///	0005634 // nucleus // inferred from direct assay /// 0005634 // nucleus // inferred from electronic annotation /// 0005634 // nucleus // traceable author statement /// 0005730 // nucleolus // inferred from direct assay /// 0005737 // cytoplasm // inferred	0003677 // DNA binding // traceable author statement /// 0003677 // DNA binding // inferred from electronic annotation /// 0003700 // sequence-specific DNA binding transcription factor activity // inferred from electronic annotation /// 0003700 // sequenc	STAT1	signal transducer and activator of transcription 1, 91kDa	GO:0006350|GO:0006355|GO:0006366|GO:0006917|GO:0006919|GO:0007165|GO:0007165|GO:0007249|GO:0007259|GO:0007259|GO:0007260|GO:0007584|GO:0008015|GO:0008284|GO:0009612|GO:0009615|GO:0009617|GO:0014070|GO:0019221|GO:0031663|GO:0032496|GO:0032869|GO:0034097|GO
AFFX-HUMISGF3A/M97935_3_at	0.0115095	2.24715	up	12.1054	11.9479	11.9582	11.5991	11.7008	12.0528	10.4124	10.788	11.3069	P	4.43e-05	20	P	5.17e-05	20	P	5.17e-05	20	P	7.01e-05	20	P	4.43e-05	20	P	7.01e-05	20	P	0.000147	20	P	0.000147	20	P	7.01e-05	20	9	0		6772	0006350 // transcription // inferred from electronic annotation /// 0006355 // regulation of transcription, DNA-dependent // inferred from electronic annotation /// 0006366 // transcription from RNA polymerase II promoter // traceable author statement ///	0005634 // nucleus // inferred from direct assay /// 0005634 // nucleus // inferred from electronic annotation /// 0005634 // nucleus // traceable author statement /// 0005730 // nucleolus // inferred from direct assay /// 0005737 // cytoplasm // inferred	0003677 // DNA binding // traceable author statement /// 0003677 // DNA binding // inferred from electronic annotation /// 0003700 // sequence-specific DNA binding transcription factor activity // inferred from electronic annotation /// 0003700 // sequenc	STAT1	signal transducer and activator of transcription 1, 91kDa	GO:0006350|GO:0006355|GO:0006366|GO:0006917|GO:0006919|GO:0007165|GO:0007165|GO:0007249|GO:0007259|GO:0007259|GO:0007260|GO:0007584|GO:0008015|GO:0008284|GO:0009612|GO:0009615|GO:0009617|GO:0014070|GO:0019221|GO:0031663|GO:0032496|GO:0032869|GO:0034097|GO
AFFX-HUMRGE/M10098_5_at	0.00132375	2.41674	down	15.0593	15.1182	14.942	13.9227	15.1508	13.4006	16.5358	16.3764	16.0264	P	4.43e-05	20	P	4.43e-05	20	P	4.43e-05	20	P	4.43e-05	20	P	4.43e-05	20	P	4.43e-05	20	P	4.43e-05	20	P	4.43e-05	20	P	4.43e-05	20	9	0
AFFX-HUMRGE/M10098_M_at	0.000907	2.54089	down	14.6484	14.5875	14.4264	13.4642	14.6362	13.11	16.1066	15.9517	15.64	P	4.43e-05	20	P	4.43e-05	20	P	4.43e-05	20	P	4.43e-05	20	P	4.43e-05	20	P	4.43e-05	20	P	4.43e-05	20	P	4.43e-05	20	P	4.43e-05	20	9	0
AFFX-HUMRGE/M10098_3_at	0.000159	2.05266	down	14.1327	14.1649	13.9878	13.0988	13.8455	12.6262	15.23	15.1139	15.0539	P	4.43e-05	20	P	4.43e-05	20	P	4.43e-05	20	P	4.43e-05	20	P	4.43e-05	20	P	4.43e-05	20	P	4.43e-05	20	P	4.43e-05	20	P	4.43e-05	20	9	0
AFFX-HUMGAPDH/M33197_5_at	0.000936	2.33512	down	15.0463	15.0066	14.8666	15.2648	15.6016	15.1449	16.4087	16.2167	15.9646	P	4.43e-05	20	P	4.43e-05	20	P	4.43e-05	20	P	4.43e-05	20	P	4.43e-05	20	P	4.43e-05	20	P	4.43e-05	20	P	4.43e-05	20	P	4.43e-05	20	9	0		2597	0006006 // glucose metabolic process // inferred from electronic annotation /// 0006096 // glycolysis // non-traceable author statement /// 0006096 // glycolysis // inferred from electronic annotation /// 0008152 // metabolic process // inferred from elec	0005737 // cytoplasm // non-traceable author statement /// 0005737 // cytoplasm // inferred from electronic annotation /// 0016020 // membrane // inferred from electronic annotation /// 0048471 // perinuclear region of cytoplasm // inferred from electroni	0003824 // catalytic activity // inferred from electronic annotation /// 0004365 // glyceraldehyde-3-phosphate dehydrogenase (phosphorylating) activity // non-traceable author statement /// 0004365 // glyceraldehyde-3-phosphate dehydrogenase (phosphorylat	GAPDH	glyceraldehyde-3-phosphate dehydrogenase	GO:0006006|GO:0006096|GO:0006096|GO:0008152|GO:0055114|GO:0005737|GO:0005737|GO:0016020|GO:0048471|GO:0003824|GO:0004365|GO:0004365|GO:0005488|GO:0005515|GO:0008943|GO:0016491|GO:0051287
AFFX-HUMGAPDH/M33197_M_at	0.000871	2.50933	down	15.147	15.0831	14.959	15.4116	15.9478	15.4209	16.6038	16.4353	16.1319	P	4.43e-05	20	P	4.43e-05	20	P	4.43e-05	20	P	4.43e-05	20	P	4.43e-05	20	P	4.43e-05	20	P	4.43e-05	20	P	4.43e-05	20	P	4.43e-05	20	9	0		2597	0006006 // glucose metabolic process // inferred from electronic annotation /// 0006096 // glycolysis // non-traceable author statement /// 0006096 // glycolysis // inferred from electronic annotation /// 0008152 // metabolic process // inferred from elec	0005737 // cytoplasm // non-traceable author statement /// 0005737 // cytoplasm // inferred from electronic annotation /// 0016020 // membrane // inferred from electronic annotation /// 0048471 // perinuclear region of cytoplasm // inferred from electroni	0003824 // catalytic activity // inferred from electronic annotation /// 0004365 // glyceraldehyde-3-phosphate dehydrogenase (phosphorylating) activity // non-traceable author statement /// 0004365 // glyceraldehyde-3-phosphate dehydrogenase (phosphorylat	GAPDH	glyceraldehyde-3-phosphate dehydrogenase	GO:0006006|GO:0006096|GO:0006096|GO:0008152|GO:0055114|GO:0005737|GO:0005737|GO:0016020|GO:0048471|GO:0003824|GO:0004365|GO:0004365|GO:0005488|GO:0005515|GO:0008943|GO:0016491|GO:0051287
AFFX-HUMGAPDH/M33197_3_at	0.00123312	2.51253	down	15.4766	15.4461	15.2841	15.8307	16.3856	15.978	16.9196	16.8435	16.4311	P	4.43e-05	20	P	4.43e-05	20	P	4.43e-05	20	P	4.43e-05	20	P	4.43e-05	20	P	4.43e-05	20	P	4.43e-05	20	P	4.43e-05	20	P	4.43e-05	20	9	0		2597	0006006 // glucose metabolic process // inferred from electronic annotation /// 0006096 // glycolysis // non-traceable author statement /// 0006096 // glycolysis // inferred from electronic annotation /// 0008152 // metabolic process // inferred from elec	0005737 // cytoplasm // non-traceable author statement /// 0005737 // cytoplasm // inferred from electronic annotation /// 0016020 // membrane // inferred from electronic annotation /// 0048471 // perinuclear region of cytoplasm // inferred from electroni	0003824 // catalytic activity // inferred from electronic annotation /// 0004365 // glyceraldehyde-3-phosphate dehydrogenase (phosphorylating) activity // non-traceable author statement /// 0004365 // glyceraldehyde-3-phosphate dehydrogenase (phosphorylat	GAPDH	glyceraldehyde-3-phosphate dehydrogenase	GO:0006006|GO:0006096|GO:0006096|GO:0008152|GO:0055114|GO:0005737|GO:0005737|GO:0016020|GO:0048471|GO:0003824|GO:0004365|GO:0004365|GO:0005488|GO:0005515|GO:0008943|GO:0016491|GO:0051287
AFFX-HSAC07/X00351_5_at	0.000149	2.47902	down	10.9379	11.1607	10.9951	9.63311	11.1979	8.7067	12.4557	12.3366	12.2308	P	0.000662	20	P	0.000754	20	P	0.000857	20	P	0.00255552	20	P	0.000662	20	P	0.00401721	20	P	0.000754	20	P	0.000754	20	P	0.000581	20	9	0		60	0006928 // cellular component movement // traceable author statement /// 0007409 // axonogenesis // inferred from electronic annotation /// 0051592 // response to calcium ion // inferred from electronic annotation	0005737 // cytoplasm // traceable author statement /// 0005737 // cytoplasm // inferred from electronic annotation /// 0005829 // cytosol // not recorded /// 0005856 // cytoskeleton // traceable author statement /// 0005856 // cytoskeleton // inferred fro	0000166 // nucleotide binding // inferred from electronic annotation /// 0005200 // structural constituent of cytoskeleton // traceable author statement /// 0005515 // protein binding // inferred from physical interaction /// 0005515 // protein binding //	ACTB	actin, beta	GO:0006928|GO:0007409|GO:0051592|GO:0005737|GO:0005737|GO:0005829|GO:0005856|GO:0005856|GO:0030424|GO:0030529|GO:0035267|GO:0043234|GO:0070688|GO:0000166|GO:0005200|GO:0005515|GO:0005515|GO:0005524|GO:0019894|GO:0019901|GO:0050998
AFFX-HSAC07/X00351_M_at	0.000238	2.71233	down	13.4195	13.4826	13.4172	12.4536	13.4251	11.8468	15.091	14.8443	14.7025	P	4.43e-05	20	P	4.43e-05	20	P	4.43e-05	20	P	5.17e-05	20	P	4.43e-05	20	P	7.01e-05	20	P	4.43e-05	20	P	4.43e-05	20	P	4.43e-05	20	9	0		60	0006928 // cellular component movement // traceable author statement /// 0007409 // axonogenesis // inferred from electronic annotation /// 0051592 // response to calcium ion // inferred from electronic annotation	0005737 // cytoplasm // traceable author statement /// 0005737 // cytoplasm // inferred from electronic annotation /// 0005829 // cytosol // not recorded /// 0005856 // cytoskeleton // traceable author statement /// 0005856 // cytoskeleton // inferred fro	0000166 // nucleotide binding // inferred from electronic annotation /// 0005200 // structural constituent of cytoskeleton // traceable author statement /// 0005515 // protein binding // inferred from physical interaction /// 0005515 // protein binding //	ACTB	actin, beta	GO:0006928|GO:0007409|GO:0051592|GO:0005737|GO:0005737|GO:0005829|GO:0005856|GO:0005856|GO:0030424|GO:0030529|GO:0035267|GO:0043234|GO:0070688|GO:0000166|GO:0005200|GO:0005515|GO:0005515|GO:0005524|GO:0019894|GO:0019901|GO:0050998
AFFX-HSAC07/X00351_3_at	0.000349	2.83374	down	14.7048	14.6738	14.6379	14.4412	14.6498	14.3419	16.3557	16.25	15.919	P	4.43e-05	20	P	4.43e-05	20	P	4.43e-05	20	P	4.43e-05	20	P	4.43e-05	20	P	4.43e-05	20	P	4.43e-05	20	P	4.43e-05	20	P	4.43e-05	20	9	0		60	0006928 // cellular component movement // traceable author statement /// 0007409 // axonogenesis // inferred from electronic annotation /// 0051592 // response to calcium ion // inferred from electronic annotation	0005737 // cytoplasm // traceable author statement /// 0005737 // cytoplasm // inferred from electronic annotation /// 0005829 // cytosol // not recorded /// 0005856 // cytoskeleton // traceable author statement /// 0005856 // cytoskeleton // inferred fro	0000166 // nucleotide binding // inferred from electronic annotation /// 0005200 // structural constituent of cytoskeleton // traceable author statement /// 0005515 // protein binding // inferred from physical interaction /// 0005515 // protein binding //	ACTB	actin, beta	GO:0006928|GO:0007409|GO:0051592|GO:0005737|GO:0005737|GO:0005829|GO:0005856|GO:0005856|GO:0030424|GO:0030529|GO:0035267|GO:0043234|GO:0070688|GO:0000166|GO:0005200|GO:0005515|GO:0005515|GO:0005524|GO:0019894|GO:0019901|GO:0050998
AFFX-M27830_5_at	0.0021906	2.27121	down	14.6697	14.4262	14.3035	13.9467	14.7899	13.6286	15.8831	15.6345	15.4323	P	4.43e-05	20	P	4.43e-05	20	P	4.43e-05	20	P	4.43e-05	20	P	4.43e-05	20	P	4.43e-05	20	P	4.43e-05	20	P	4.43e-05	20	P	4.43e-05	20	9	0
AFFX-M27830_M_at	0.000311	2.74138	down	11.9834	11.9714	11.953	11.9124	11.9416	11.8861	13.608	13.1866	13.478	P	0.00141043	20	P	0.00255552	20	P	0.0012475	20	P	0.000857	20	P	0.000857	20	P	0.00179591	20	P	0.00499819	20	P	0.00227496	20	P	0.00359458	20	9	0
1007_s_at	0.00593161	2.00637	down	10.0299	10.2413	10.0844	11.1797	10.4174	10.4511	11.4697	10.8856	11.0141	P	0.00135385	16	P	0.00160229	16	P	0.00160229	16	P	0.0011411	16	P	0.00160229	16	P	0.00160229	16	P	0.00261695	16	P	0.0011411	16	P	0.00189162	16	9	0	chr6:30856165-30867931 (+) // 95.63 // p21.33	780	0001558 // regulation of cell growth // inferred from electronic annotation /// 0001952 // regulation of cell-matrix adhesion // inferred from electronic annotation /// 0006468 // protein phosphorylation // inferred from electronic annotation /// 0007155	0005576 // extracellular region // inferred from electronic annotation /// 0005886 // plasma membrane // inferred from electronic annotation /// 0005887 // integral to plasma membrane // traceable author statement /// 0016020 // membrane // inferred from	0000166 // nucleotide binding // inferred from electronic annotation /// 0004672 // protein kinase activity // inferred from electronic annotation /// 0004713 // protein tyrosine kinase activity // inferred from electronic annotation /// 0004714 // transm	DDR1	discoidin domain receptor tyrosine kinase 1	GO:0001558|GO:0001952|GO:0006468|GO:0007155|GO:0007155|GO:0007169|GO:0007566|GO:0008285|GO:0018108|GO:0031100|GO:0043583|GO:0043588|GO:0051789|GO:0060444|GO:0060749|GO:0005576|GO:0005886|GO:0005887|GO:0016020|GO:0016021|GO:0016323|GO:0000166|GO:0004672|GO
121_at	0.000854	2.6377	down	8.9281	9.13467	8.698	9.68189	9.22211	9.04728	10.503	10.227	10.2286	P	0.00358487	16	P	0.00306668	16	P	0.00653198	16	P	0.00358487	16	P	0.00261695	16	P	0.00754291	16	P	0.00486276	16	P	0.00486276	16	P	0.00653198	16	9	0	chr2:113974939-114036488 (-) // 98.3 // q13	7849	0001656 // metanephros development // inferred from electronic annotation /// 0006350 // transcription // inferred from electronic annotation /// 0006355 // regulation of transcription, DNA-dependent // inferred from electronic annotation /// 0007275 // m	0005634 // nucleus // inferred from electronic annotation /// 0005654 // nucleoplasm // inferred from sequence or structural similarity /// 0005654 // nucleoplasm // inferred from electronic annotation	0003677 // DNA binding // inferred from direct assay /// 0003677 // DNA binding // inferred from electronic annotation /// 0003700 // sequence-specific DNA binding transcription factor activity // traceable author statement /// 0004996 // thyroid-stimulat	PAX8	paired box 8	GO:0001656|GO:0006350|GO:0006355|GO:0007275|GO:0009653|GO:0030154|GO:0030878|GO:0045449|GO:0045893|GO:0045893|GO:0045893|GO:0045944|GO:0005634|GO:0005654|GO:0005654|GO:0003677|GO:0003677|GO:0003700|GO:0004996|GO:0005515|GO:0005515|GO:0016563|GO:0016563|GO
1294_at	0.000565	2.71216	down	8.09508	8.40247	8.54598	8.23236	8.47846	8.38642	9.7537	9.89597	9.71218	P	0.0011411	16	P	0.00306668	16	P	0.00358487	16	P	0.0218664	16	P	0.00754291	16	P	0.00418033	16	P	0.000805	16	P	0.00306668	16	P	0.00306668	16	9	0	chr3:49842639-49851423 (-) // 95.09 // p21.31	7318	0006464 // protein modification process // inferred from direct assay /// 0006464 // protein modification process // inferred from electronic annotation /// 0008152 // metabolic process // inferred from electronic annotation /// 0019941 // modification-de		0000166 // nucleotide binding // inferred from electronic annotation /// 0003824 // catalytic activity // inferred from electronic annotation /// 0005488 // binding // inferred from electronic annotation /// 0005524 // ATP binding // inferred from electro	UBA7	ubiquitin-like modifier activating enzyme 7	GO:0006464|GO:0006464|GO:0008152|GO:0019941|GO:0032020|GO:0032020|GO:0000166|GO:0003824|GO:0005488|GO:0005524|GO:0008641|GO:0016874|GO:0019782|GO:0019782
1316_at	0.0111122	2.42558	down	7.93262	7.99197	7.75787	8.3563	8.63291	8.82784	9.21808	9.62872	8.67066	P	0.000959	16	P	0.00135385	16	P	0.00222768	16	P	0.000673	16	P	0.000562	16	P	0.000322	16	P	0.0011411	16	P	0.00222768	16	P	0.00160229	16	9	0	chr17:38219155-38246289 (+) // 97.54 // q21.1	7067	0001502 // cartilage condensation // inferred from electronic annotation /// 0001503 // ossification // inferred from electronic annotation /// 0001822 // kidney development // inferred from electronic annotation /// 0001889 // liver development // inferr	0000790 // nuclear chromatin // inferred from direct assay /// 0005634 // nucleus // inferred from direct assay /// 0005634 // nucleus // inferred from electronic annotation /// 0005634 // nucleus // traceable author statement /// 0005737 // cytoplasm //	0002153 // steroid receptor RNA activator RNA binding // inferred from electronic annotation /// 0003677 // DNA binding // inferred from electronic annotation /// 0003700 // sequence-specific DNA binding transcription factor activity // inferred from dire	THRA	thyroid hormone receptor, alpha (erythroblastic leukemia viral (v-erb-a) oncogene homolog, avian)	GO:0001502|GO:0001503|GO:0001822|GO:0001889|GO:0002155|GO:0006350|GO:0006355|GO:0006366|GO:0006950|GO:0007420|GO:0007611|GO:0007623|GO:0008016|GO:0008050|GO:0009409|GO:0009755|GO:0009887|GO:0010551|GO:0010553|GO:0010831|GO:0010871|GO:0016481|GO:0017055|GO
1405_i_at	0.00186741	8.17075	down	8.14474	6.82936	7.15475	7.49944	9.71142	7.65684	10.6534	10.3191	10.2478	P	0.000944	14	P	0.00459071	14	P	0.000491	14	P	0.000762	14	P	0.000762	14	P	0.00928336	14	P	0.000762	14	P	0.000613	14	P	0.000491	14	9	0	chr17:34198526-34207330 (-) // 57.16 // q12	6352	0002544 // chronic inflammatory response // inferred from electronic annotation /// 0006874 // cellular calcium ion homeostasis // traceable author statement /// 0006887 // exocytosis // traceable author statement /// 0006928 // cellular component movemen	0005576 // extracellular region // not recorded /// 0005576 // extracellular region // inferred from electronic annotation /// 0005615 // extracellular space // inferred from electronic annotation /// 0005625 // soluble fraction // inferred from electroni	0004871 // signal transducer activity // traceable author statement /// 0005102 // receptor binding // traceable author statement /// 0005125 // cytokine activity // inferred from electronic annotation /// 0008009 // chemokine activity // non-traceable au	CCL5	chemokine (C-C motif) ligand 5	GO:0002544|GO:0006874|GO:0006887|GO:0006928|GO:0006935|GO:0006935|GO:0006935|GO:0006954|GO:0006954|GO:0006955|GO:0006955|GO:0006968|GO:0006979|GO:0007155|GO:0007165|GO:0007267|GO:0007568|GO:0009615|GO:0031622|GO:0032496|GO:0032868|GO:0034097|GO:0034612|GO
1487_at	0.000101	2.45442	down	9.91112	9.87264	9.97235	9.84207	10.4632	9.88325	11.3442	11.0731	11.2249	P	0.0170005	16	P	0.0218664	16	P	0.0193035	16	P	0.0193035	16	P	0.0170005	16	P	0.0278597	16	P	0.0149366	16	P	0.0170005	16	P	0.0170005	16	9	0	chr11:64073043-64084210 (+) // 97.02 // q13.1	2101	0006350 // transcription // inferred from electronic annotation /// 0006355 // regulation of transcription, DNA-dependent // inferred from electronic annotation /// 0030278 // regulation of ossification // inferred from electronic annotation /// 0042127 /	0005634 // nucleus // inferred from electronic annotation /// 0005634 // nucleus // traceable author statement	0003677 // DNA binding // traceable author statement /// 0003677 // DNA binding // inferred from electronic annotation /// 0003700 // sequence-specific DNA binding transcription factor activity // inferred from electronic annotation /// 0003707 // steroid	ESRRA	estrogen-related receptor alpha	GO:0006350|GO:0006355|GO:0030278|GO:0042127|GO:0045449|GO:0045667|GO:0045670|GO:0045893|GO:0045944|GO:0051216|GO:0005634|GO:0005634|GO:0003677|GO:0003677|GO:0003700|GO:0003707|GO:0004872|GO:0004879|GO:0004879|GO:0005515|GO:0005515|GO:0008270|GO:0019904|GO
1598_g_at	0.000164	8.23438	down	12.2187	11.7704	11.6196	11.3272	12.074	11.4008	15.1414	14.9005	14.6918	P	0.000219	16	P	0.000219	16	P	0.000219	16	P	0.000388	16	P	0.000219	16	P	0.000468	16	P	0.000219	16	P	0.000219	16	P	0.000219	16	9	0	chr13:114523546-114567030 (-) // 96.79 // q34	2621	0007165 // signal transduction // traceable author statement /// 0008283 // cell proliferation // traceable author statement /// 0040008 // regulation of growth // inferred from electronic annotation	0005576 // extracellular region // inferred from electronic annotation /// 0005615 // extracellular space // inferred from direct assay	0005102 // receptor binding // traceable author statement /// 0005509 // calcium ion binding // inferred from electronic annotation /// 0046872 // metal ion binding // inferred from electronic annotation	GAS6	growth arrest-specific 6	GO:0007165|GO:0008283|GO:0040008|GO:0005576|GO:0005615|GO:0005102|GO:0005509|GO:0046872
160020_at	9.69e-05	4.13061	down	11.9992	12.0448	12.2219	11.2829	11.4056	10.7378	14.3493	13.9743	14.0814	P	0.000219	16	P	0.000219	16	P	0.000219	16	P	0.000266	16	P	0.000322	16	P	0.000388	16	P	0.000219	16	P	0.000219	16	P	0.000219	16	9	0	chr14:23305807-23316802 (+) // 92.69 // q11.2	4323	0001503 // ossification // inferred from electronic annotation /// 0001525 // angiogenesis // inferred from electronic annotation /// 0001541 // ovarian follicle development // inferred from electronic annotation /// 0001666 // response to hypoxia // infe	0005737 // cytoplasm // inferred from electronic annotation /// 0005887 // integral to plasma membrane // traceable author statement /// 0016020 // membrane // inferred from electronic annotation /// 0016021 // integral to membrane // inferred from electr	0003700 // sequence-specific DNA binding transcription factor activity // inferred from electronic annotation /// 0004222 // metalloendopeptidase activity // inferred from electronic annotation /// 0004222 // metalloendopeptidase activity // traceable aut	MMP14	matrix metallopeptidase 14 (membrane-inserted)	GO:0001503|GO:0001525|GO:0001541|GO:0001666|GO:0001935|GO:0006508|GO:0006508|GO:0006979|GO:0008152|GO:0009612|GO:0009725|GO:0014070|GO:0016477|GO:0030324|GO:0031638|GO:0043615|GO:0043627|GO:0048754|GO:0048771|GO:0051895|GO:0005737|GO:0005887|GO:0016020|GO
1729_at	0.00111511	3.80605	down	9.451	9.24134	8.74704	9.29552	9.93018	9.81202	11.0579	11.2518	10.9145	P	0.000266	16	P	0.000388	16	P	0.000805	16	P	0.00135385	16	P	0.000388	16	P	0.00486276	16	P	0.000673	16	P	0.000673	16	P	0.00189162	16	9	0	chr16:67188103-67193780 (-) // 88.92 // q22.1	8717	0006915 // apoptosis // inferred from electronic annotation /// 0006917 // induction of apoptosis // inferred from direct assay /// 0006917 // induction of apoptosis // inferred from electronic annotation /// 0006917 // induction of apoptosis // traceable	0005737 // cytoplasm // inferred from direct assay /// 0005737 // cytoplasm // inferred from electronic annotation /// 0005829 // cytosol // not recorded /// 0005856 // cytoskeleton // inferred from electronic annotation /// 0043235 // receptor complex //	0004871 // signal transducer activity // inferred from electronic annotation /// 0004872 // receptor activity // inferred from electronic annotation /// 0005515 // protein binding // inferred from physical interaction /// 0005515 // protein binding // inf	TRADD	TNFRSF1A-associated via death domain	GO:0006915|GO:0006917|GO:0006917|GO:0006917|GO:0007165|GO:0007165|GO:0008633|GO:0033209|GO:0043123|GO:0043123|GO:0005737|GO:0005737|GO:0005829|GO:0005856|GO:0043235|GO:0004871|GO:0004872|GO:0005515|GO:0005515|GO:0019215|GO:0019900|GO:0042802|GO:0060090|GO
1861_at	0.00171237	2.69851	down	9.32017	9.10463	9.04268	9.39144	9.71334	9.23721	10.7629	10.7574	10.2437	P	0.000562	16	P	0.00486276	16	P	0.00653198	16	P	0.00358487	16	P	0.00189162	16	P	0.00754291	16	P	0.00135385	16	P	0.000959	16	P	0.00189162	16	9	0	chr11:64037301-64051883 (-) // 97.38 // q13.1	572	0006007 // glucose catabolic process // inferred from electronic annotation /// 0006915 // apoptosis // not recorded /// 0006915 // apoptosis // traceable author statement /// 0006915 // apoptosis // inferred from electronic annotation /// 0006917 // indu	0005737 // cytoplasm // non-traceable author statement /// 0005737 // cytoplasm // inferred from electronic annotation /// 0005739 // mitochondrion // inferred from electronic annotation /// 0005741 // mitochondrial outer membrane // non-traceable author	0005515 // protein binding // inferred from physical interaction /// 0019901 // protein kinase binding // inferred from physical interaction	BAD	BCL2-associated agonist of cell death	GO:0006007|GO:0006915|GO:0006915|GO:0006915|GO:0006917|GO:0006917|GO:0008283|GO:0008624|GO:0008624|GO:0008633|GO:0019221|GO:0042593|GO:0042981|GO:0043281|GO:0045579|GO:0045582|GO:0005737|GO:0005737|GO:0005739|GO:0005741|GO:0005741|GO:0005829|GO:0005829|GO
200000_s_at	0.000312	2.54867	down	10.955	11.1089	11.0729	11.0639	11.3554	10.9908	12.493	12.5102	12.1829	P	0.000244	11	P	0.000244	11	P	0.000244	11	P	0.000244	11	P	0.000244	11	P	0.000244	11	P	0.000244	11	P	0.000244	11	P	0.000244	11	9	0	chr17:1553923-1588100 (-) // 99.2 // p13.3	10594	0000375 // RNA splicing, via transesterification reactions // traceable author statement /// 0000398 // nuclear mRNA splicing, via spliceosome // inferred from electronic annotation /// 0006397 // mRNA processing // traceable author statement /// 0006397	0005634 // nucleus // inferred from electronic annotation /// 0005681 // spliceosomal complex // inferred from electronic annotation /// 0005682 // U5 snRNP // traceable author statement /// 0016607 // nuclear speck // inferred from electronic annotation	0003723 // RNA binding // inferred from electronic annotation /// 0005515 // protein binding // inferred from physical interaction	PRPF8	PRP8 pre-mRNA processing factor 8 homolog (S. cerevisiae)	GO:0000375|GO:0000398|GO:0006397|GO:0006397|GO:0007601|GO:0008380|GO:0008380|GO:0008380|GO:0050896|GO:0005634|GO:0005681|GO:0005682|GO:0016607|GO:0030529|GO:0003723|GO:0005515
200001_at	0.00235041	2.62755	down	11.0448	10.9557	10.9079	10.3745	10.7602	9.92629	12.7584	12.2041	12.1271	P	0.0107422	11	P	0.00585938	11	P	0.00585938	11	P	0.0239258	11	P	0.00805664	11	P	0.0461426	11	P	0.00292969	11	P	0.00415039	11	P	0.00805664	11	9	0	chr19:36630916-36641255 (+) // 93.37 // q13.12	826	0006508 // proteolysis // inferred from electronic annotation /// 0008284 // positive regulation of cell proliferation // traceable author statement	0005634 // nucleus // inferred from direct assay /// 0005737 // cytoplasm // inferred from direct assay /// 0005737 // cytoplasm // inferred from electronic annotation /// 0005886 // plasma membrane // inferred from electronic annotation /// 0016020 // me	0004198 // calcium-dependent cysteine-type endopeptidase activity // inferred from electronic annotation /// 0004198 // calcium-dependent cysteine-type endopeptidase activity // traceable author statement /// 0005509 // calcium ion binding // inferred fro	CAPNS1	calpain, small subunit 1	GO:0006508|GO:0008284|GO:0005634|GO:0005737|GO:0005737|GO:0005886|GO:0016020|GO:0004198|GO:0004198|GO:0005509|GO:0005515|GO:0005515|GO:0046982
200002_at	0.00115153	2.52238	down	14.8487	14.9021	14.7479	14.9662	15.8139	14.9701	16.4442	16.1482	15.9106	P	0.000244	11	P	0.000244	11	P	0.000244	11	P	0.000244	11	P	0.000244	11	P	0.000244	11	P	0.000244	11	P	0.000244	11	P	0.000244	11	9	0	chr1:237144615-237145042 (+) // 94.0 // q43 /// chr6:34231047-34231471 (-) // 94.46 // p21.31 /// chr7:66071690-66072108 (-) // 92.61 // q11.21 /// chr9:127620162-127624207 (-) // 97.46 // q33.3	11224	0006412 // translation // traceable author statement /// 0006412 // translation // inferred from electronic annotation /// 0006414 // translational elongation // not recorded	0005622 // intracellular // inferred from electronic annotation /// 0005730 // nucleolus // traceable author statement /// 0005737 // cytoplasm // inferred from direct assay /// 0005829 // cytosol // not recorded /// 0005840 // ribosome // inferred from e	0003729 // mRNA binding // traceable author statement /// 0003735 // structural constituent of ribosome // inferred from electronic annotation /// 0003735 // structural constituent of ribosome // traceable author statement /// 0005515 // protein binding /	RPL35	ribosomal protein L35	GO:0006412|GO:0006412|GO:0006414|GO:0005622|GO:0005730|GO:0005737|GO:0005829|GO:0005840|GO:0022625|GO:0030529|GO:0003729|GO:0003735|GO:0003735|GO:0005515
200003_s_at	0.00213556	2.21986	down	15.5682	15.5811	15.3115	15.7831	16.3773	15.7603	16.7971	16.7516	16.3635	P	0.000244	11	P	0.000244	11	P	0.000244	11	P	0.000244	11	P	0.000244	11	P	0.000244	11	P	0.000244	11	P	0.000244	11	P	0.000244	11	9	0	chr19:55897314-55899740 (+) // 98.56 // q13.42	6158	0006412 // translation // traceable author statement /// 0006412 // translation // inferred from electronic annotation /// 0006414 // translational elongation // not recorded	0005622 // intracellular // inferred from electronic annotation /// 0005829 // cytosol // not recorded /// 0005840 // ribosome // inferred from electronic annotation /// 0022625 // cytosolic large ribosomal subunit // traceable author statement /// 003052	0003723 // RNA binding // traceable author statement /// 0003735 // structural constituent of ribosome // inferred from electronic annotation /// 0003735 // structural constituent of ribosome // traceable author statement /// 0005515 // protein binding //	RPL28	ribosomal protein L28	GO:0006412|GO:0006412|GO:0006414|GO:0005622|GO:0005829|GO:0005840|GO:0022625|GO:0030529|GO:0003723|GO:0003735|GO:0003735|GO:0005515
200004_at	0.00573553	2.83856	up	14.4307	14.4615	14.3839	14.5752	14.443	14.6327	12.4236	12.9503	13.3866	P	0.000244	11	P	0.000244	11	P	0.000244	11	P	0.000244	11	P	0.000244	11	P	0.000244	11	P	0.000244	11	P	0.000244	11	P	0.000244	11	9	0	chr11:10818601-10830471 (-) // 97.46 // p15.3	1982	0006412 // translation // inferred from electronic annotation /// 0006417 // regulation of translation // inferred from electronic annotation /// 0006446 // regulation of translational initiation // inferred from direct assay /// 0006446 // regulation of	0005737 // cytoplasm // inferred from electronic annotation /// 0016281 // eukaryotic translation initiation factor 4F complex // inferred from direct assay	0003743 // translation initiation factor activity // inferred from direct assay /// 0003743 // translation initiation factor activity // inferred from electronic annotation /// 0005488 // binding // inferred from electronic annotation /// 0005515 // prote	EIF4G2	eukaryotic translation initiation factor 4 gamma, 2	GO:0006412|GO:0006417|GO:0006446|GO:0006446|GO:0007050|GO:0008219|GO:0016070|GO:0005737|GO:0016281|GO:0003743|GO:0003743|GO:0005488|GO:0005515|GO:0005515|GO:0008135|GO:0008135
200005_at	0.000903	2.66278	down	13.0351	12.9996	12.9373	13.0532	13.7942	12.609	14.7112	14.3063	14.1934	P	0.000244	11	P	0.000244	11	P	0.000244	11	P	0.000244	11	P	0.000244	11	P	0.000244	11	P	0.000244	11	P	0.000244	11	P	0.000244	11	9	0	chr22:36906902-36925183 (-) // 96.01 // q12.3	8664	0001732 // formation of translation initiation complex // inferred from electronic annotation /// 0006412 // translation // inferred from electronic annotation /// 0006413 // translational initiation // inferred by curator /// 0006413 // translational ini	0005737 // cytoplasm // inferred from electronic annotation /// 0005829 // cytosol // not recorded /// 0005852 // eukaryotic translation initiation factor 3 complex // inferred from direct assay /// 0005852 // eukaryotic translation initiation factor 3 co	0003743 // translation initiation factor activity // inferred by curator /// 0003743 // translation initiation factor activity // inferred from direct assay /// 0003743 // translation initiation factor activity // inferred from electronic annotation /// 0	EIF3D	eukaryotic translation initiation factor 3, subunit D	GO:0001732|GO:0006412|GO:0006413|GO:0006413|GO:0006413|GO:0005737|GO:0005829|GO:0005852|GO:0005852|GO:0003743|GO:0003743|GO:0003743|GO:0005515
200008_s_at	0.0135149	2.00414	up	11.5975	11.5858	11.5471	11.3122	11.5333	10.5562	10.2515	10.4332	11.0369	P	0.000244	11	P	0.000244	11	P	0.000244	11	P	0.000244	11	P	0.000244	11	P	0.000244	11	P	0.0012207	11	P	0.000244	11	P	0.000244	11	9	0	chr1:72740233-72740831 (+) // 41.87 // p31.1 /// chr10:5807948-5855215 (-) // 96.95 // p15.1	2665	0007165 // signal transduction // traceable author statement /// 0007264 // small GTPase mediated signal transduction // inferred from electronic annotation /// 0015031 // protein transport // inferred from electronic annotation /// 0043087 // regulation	0005737 // cytoplasm // traceable author statement /// 0005737 // cytoplasm // inferred from electronic annotation /// 0005794 // Golgi apparatus // inferred from electronic annotation /// 0009986 // cell surface // inferred from direct assay /// 0016020	0005093 // Rab GDP-dissociation inhibitor activity // inferred from electronic annotation /// 0005093 // Rab GDP-dissociation inhibitor activity // traceable author statement /// 0005096 // GTPase activator activity // inferred from electronic annotation	GDI2	GDP dissociation inhibitor 2	GO:0007165|GO:0007264|GO:0015031|GO:0043087|GO:0005737|GO:0005737|GO:0005794|GO:0009986|GO:0016020|GO:0005093|GO:0005093|GO:0005096|GO:0005097|GO:0005515
200011_s_at	0.00224023	2.30551	down	10.827	11.0689	11.1481	10.9371	11.0561	10.5528	12.4993	12.022	12.1379	P	0.000732	11	P	0.000244	11	P	0.000732	11	P	0.000244	11	P	0.000732	11	P	0.000732	11	P	0.000244	11	P	0.000244	11	P	0.000732	11	9	0	chr12:49329991-49351310 (-) // 98.47 // q13.12	377	0006810 // transport // inferred from electronic annotation /// 0007264 // small GTPase mediated signal transduction // inferred from electronic annotation /// 0015031 // protein transport // inferred from electronic annotation /// 0016192 // vesicle-medi	0005622 // intracellular // inferred from electronic annotation /// 0005737 // cytoplasm // inferred from electronic annotation /// 0005794 // Golgi apparatus // inferred from electronic annotation /// 0048471 // perinuclear region of cytoplasm // inferre	0000166 // nucleotide binding // inferred from electronic annotation /// 0003924 // GTPase activity // traceable author statement /// 0005525 // GTP binding // inferred from electronic annotation /// 0005525 // GTP binding // traceable author statement	ARF3	ADP-ribosylation factor 3	GO:0006810|GO:0007264|GO:0015031|GO:0016192|GO:0005622|GO:0005737|GO:0005794|GO:0048471|GO:0000166|GO:0003924|GO:0005525|GO:0005525
200015_s_at	0.0155495	3.33476	up	14.1288	13.9604	13.9654	13.9174	13.686	13.9533	11.5132	12.3436	12.9851	P	0.000732	11	P	0.000732	11	P	0.000732	11	P	0.000732	11	P	0.000732	11	P	0.000732	11	P	0.00415039	11	P	0.00415039	11	P	0.0012207	11	9	0	chr2:242254784-242293439 (+) // 99.91 // q37.3	4735	0002036 // regulation of L-glutamate transport // inferred from electronic annotation /// 0007049 // cell cycle // inferred from electronic annotation /// 0007067 // mitosis // inferred from electronic annotation /// 0031175 // neuron projection developme	0000145 // exocyst // inferred from electronic annotation /// 0000775 // chromosome, centromeric region // inferred from electronic annotation /// 0000776 // kinetochore // inferred from electronic annotation /// 0000777 // condensed chromosome kinetochor	0000166 // nucleotide binding // inferred from electronic annotation /// 0005515 // protein binding // inferred from physical interaction /// 0005515 // protein binding // inferred from electronic annotation /// 0005525 // GTP binding // inferred from ele	2015-09-02	septin 2	GO:0002036|GO:0007049|GO:0007067|GO:0031175|GO:0032880|GO:0051301|GO:0000145|GO:0000775|GO:0000776|GO:0000777|GO:0005634|GO:0005730|GO:0005737|GO:0005737|GO:0005819|GO:0005856|GO:0005886|GO:0009986|GO:0015629|GO:0019717|GO:0031105|GO:0042995|GO:0048471|GO
200018_at	0.00222262	2.00274	down	15.6591	15.6354	15.4116	15.7538	16.4455	15.7079	16.7561	16.6102	16.3457	P	0.000244	11	P	0.000244	11	P	0.000244	11	P	0.000244	11	P	0.000244	11	P	0.000244	11	P	0.000244	11	P	0.000244	11	P	0.000244	11	9	0	chr15:52387473-52387986 (+) // 90.19 // q21.2 /// chr1:53237826-53238346 (-) // 95.85 // p32.3 /// chr11:17095940-17099220 (-) // 99.43 // p15.1	6207	0006412 // translation // inferred by curator /// 0006412 // translation // inferred from electronic annotation /// 0006414 // translational elongation // not recorded /// 0033119 // negative regulation of RNA splicing // inferred from direct assay	0005622 // intracellular // inferred from electronic annotation /// 0005634 // nucleus // inferred from direct assay /// 0005730 // nucleolus // inferred from direct assay /// 0005829 // cytosol // not recorded /// 0005840 // ribosome // non-traceable aut	0003729 // mRNA binding // inferred from direct assay /// 0003735 // structural constituent of ribosome // inferred from electronic annotation /// 0005515 // protein binding // inferred from physical interaction	RPS13	ribosomal protein S13	GO:0006412|GO:0006412|GO:0006414|GO:0033119|GO:0005622|GO:0005634|GO:0005730|GO:0005829|GO:0005840|GO:0005840|GO:0022627|GO:0022627|GO:0030529|GO:0003729|GO:0003735|GO:0005515
200019_s_at	0.00116795	2.65792	down	14.9076	14.7705	14.5745	14.9289	15.8845	14.817	16.3811	16.2029	15.8995	P	0.000244	11	P	0.000244	11	P	0.000244	11	P	0.000244	11	P	0.000244	11	P	0.000244	11	P	0.000244	11	P	0.000244	11	P	0.000244	11	9	0	chr11:64888102-64889609 (-) // 97.88 // q13.1 /// chr18:72057065-72057594 (-) // 89.77 // q22.3	2197	0006412 // translation // inferred by curator /// 0006412 // translation // inferred from electronic annotation /// 0006414 // translational elongation // not recorded	0005622 // intracellular // inferred from electronic annotation /// 0005829 // cytosol // not recorded /// 0005840 // ribosome // inferred from electronic annotation /// 0015935 // small ribosomal subunit // inferred from direct assay /// 0022627 // cytos	0003723 // RNA binding // traceable author statement /// 0003735 // structural constituent of ribosome // inferred from direct assay /// 0003735 // structural constituent of ribosome // inferred from electronic annotation	FAU	Finkel-Biskis-Reilly murine sarcoma virus (FBR-MuSV) ubiquitously expressed	GO:0006412|GO:0006412|GO:0006414|GO:0005622|GO:0005829|GO:0005840|GO:0015935|GO:0022627|GO:0030529|GO:0003723|GO:0003735|GO:0003735
200020_at	0.00121566	2.63729	up	11.6924	11.8144	11.6791	11.6164	12.0302	11.5247	10.1655	10.6606	10.1626	P	0.000244	11	P	0.000244	11	P	0.000244	11	P	0.000244	11	P	0.000244	11	P	0.000244	11	P	0.0012207	11	P	0.000732	11	P	0.000244	11	9	0	chr1:11072728-11084101 (+) // 99.02 // p36.22 /// chr13:60848853-60851950 (+) // 90.7 // q21.2	23435	0006350 // transcription // inferred from electronic annotation /// 0006366 // transcription from RNA polymerase II promoter // traceable author statement /// 0006397 // mRNA processing // inferred from electronic annotation /// 0008219 // cell death // i	0005634 // nucleus // inferred from direct assay /// 0005634 // nucleus // inferred from electronic annotation /// 0005730 // nucleolus // inferred from direct assay	0000166 // nucleotide binding // inferred from electronic annotation /// 0003676 // nucleic acid binding // inferred from electronic annotation /// 0003677 // DNA binding // inferred from electronic annotation /// 0003690 // double-stranded DNA binding //	TARDBP	TAR DNA binding protein	GO:0006350|GO:0006366|GO:0006397|GO:0008219|GO:0008380|GO:0008380|GO:0043922|GO:0045449|GO:0070935|GO:0005634|GO:0005634|GO:0005730|GO:0000166|GO:0003676|GO:0003677|GO:0003690|GO:0003700|GO:0003723|GO:0003723|GO:0003730|GO:0005515
200021_at	4.04e-05	2.74586	down	14.2644	14.4357	14.3412	14.6887	15.1267	14.7936	15.9018	15.8024	15.7089	P	0.00415039	11	P	0.00585938	11	P	0.00195313	11	P	0.00415039	11	P	0.00585938	11	P	0.00292969	11	P	0.00585938	11	P	0.00585938	11	P	0.00195313	11	9	0	chr11:65622307-65625621 (-) // 98.96 // q13.1 /// chr5:68608697-68609750 (-) // 90.84 // q13.2	1072	0000910 // cytokinesis // inferred from electronic annotation /// 0001755 // neural crest cell migration // inferred from electronic annotation /// 0001842 // neural fold formation // inferred from electronic annotation /// 0006468 // protein phosphorylat	0005622 // intracellular // inferred from electronic annotation /// 0005634 // nucleus // traceable author statement /// 0005634 // nucleus // inferred from electronic annotation /// 0005737 // cytoplasm // traceable author statement /// 0005737 // cytopl	0003779 // actin binding // inferred from electronic annotation /// 0005515 // protein binding // inferred from physical interaction	CFL1	cofilin 1 (non-muscle)	GO:0000910|GO:0001755|GO:0001842|GO:0006468|GO:0006916|GO:0006928|GO:0007015|GO:0007266|GO:0009615|GO:0030010|GO:0030036|GO:0030836|GO:0043200|GO:0005622|GO:0005634|GO:0005634|GO:0005737|GO:0005737|GO:0005856|GO:0016363|GO:0030864|GO:0003779|GO:0005515
200022_at	0.00027	2.42526	down	14.8097	14.8044	14.7855	15.1919	15.9202	15.1068	16.0266	16.2811	15.9263	P	0.000244	11	P	0.000244	11	P	0.000244	11	P	0.000244	11	P	0.000244	11	P	0.000244	11	P	0.000244	11	P	0.000244	11	P	0.000244	11	9	0	chr16:76268919-76269536 (-) // 90.16 // q23.1 /// chr19:49118588-49121135 (-) // 96.03 // q13.33	6141	0006412 // translation // traceable author statement /// 0006412 // translation // inferred from electronic annotation /// 0006414 // translational elongation // not recorded	0005622 // intracellular // inferred from electronic annotation /// 0005737 // cytoplasm // inferred from electronic annotation /// 0005829 // cytosol // not recorded /// 0005840 // ribosome // inferred from electronic annotation /// 0022625 // cytosolic	0003723 // RNA binding // traceable author statement /// 0003735 // structural constituent of ribosome // inferred from electronic annotation /// 0003735 // structural constituent of ribosome // traceable author statement	RPL18	ribosomal protein L18	GO:0006412|GO:0006412|GO:0006414|GO:0005622|GO:0005737|GO:0005829|GO:0005840|GO:0022625|GO:0030529|GO:0003723|GO:0003735|GO:0003735
200023_s_at	0.000128	3.32148	down	14.0037	13.9566	13.8128	14.051	14.9811	13.7236	15.8582	15.5969	15.5134	P	0.000244	11	P	0.000244	11	P	0.000244	11	P	0.000244	11	P	0.000244	11	P	0.000244	11	P	0.000244	11	P	0.000244	11	P	0.000244	11	9	0	chr11:8008893-8017711 (+) // 90.74 // p15.4 /// chr2:58478568-58479802 (+) // 89.68 // p16.1	8665	0006412 // translation // inferred from electronic annotation /// 0006413 // translational initiation // inferred by curator /// 0006413 // translational initiation // inferred from direct assay /// 0006413 // translational initiation // inferred from ele	0005737 // cytoplasm // inferred from electronic annotation /// 0005829 // cytosol // not recorded /// 0005852 // eukaryotic translation initiation factor 3 complex // inferred from direct assay /// 0005852 // eukaryotic translation initiation factor 3 co	0003743 // translation initiation factor activity // inferred by curator /// 0003743 // translation initiation factor activity // inferred from direct assay /// 0003743 // translation initiation factor activity // traceable author statement /// 0003743 //	EIF3F	eukaryotic translation initiation factor 3, subunit F	GO:0006412|GO:0006413|GO:0006413|GO:0006413|GO:0005737|GO:0005829|GO:0005852|GO:0005852|GO:0005852|GO:0003743|GO:0003743|GO:0003743|GO:0003743|GO:0005515
200024_at	0.00115766	2.56725	down	14.9025	14.8292	14.6515	14.9415	15.8152	14.9097	16.3442	16.2527	15.8669	P	0.000244	11	P	0.000244	11	P	0.000244	11	P	0.000244	11	P	0.000244	11	P	0.000244	11	P	0.000244	11	P	0.000244	11	P	0.000244	11	9	0	chr19:58898670-58906170 (+) // 98.87 // q13.43 /// chr6:116579618-116580306 (-) // 91.49 // q22.1	6193	0006412 // translation // inferred by curator /// 0006412 // translation // inferred from genetic interaction /// 0006412 // translation // non-traceable author statement /// 0006412 // translation // inferred from electronic annotation /// 0006413 // tra	0005622 // intracellular // inferred from electronic annotation /// 0005829 // cytosol // not recorded /// 0005840 // ribosome // inferred from electronic annotation /// 0015935 // small ribosomal subunit // inferred from electronic annotation /// 0022627	0003723 // RNA binding // non-traceable author statement /// 0003723 // RNA binding // inferred from electronic annotation /// 0003729 // mRNA binding // inferred from direct assay /// 0003735 // structural constituent of ribosome // inferred from direct	RPS5	ribosomal protein S5	GO:0006412|GO:0006412|GO:0006412|GO:0006412|GO:0006413|GO:0006414|GO:0006450|GO:0005622|GO:0005829|GO:0005840|GO:0015935|GO:0022627|GO:0022627|GO:0030529|GO:0030529|GO:0003723|GO:0003723|GO:0003729|GO:0003735|GO:0003735
200025_s_at	0.00310667	2.26462	down	15.6059	15.5984	15.4027	15.8184	16.4002	15.7689	16.9415	16.8274	16.3761	P	0.000244	11	P	0.000244	11	P	0.000244	11	P	0.000244	11	P	0.000244	11	P	0.000244	11	P	0.000244	11	P	0.000244	11	P	0.000244	11	9	0	chr17:41150759-41154969 (+) // 94.54 // q21.31	6155	0006412 // translation // non-traceable author statement /// 0006412 // translation // inferred from electronic annotation /// 0006414 // translational elongation // not recorded	0005622 // intracellular // inferred from electronic annotation /// 0005829 // cytosol // not recorded /// 0005840 // ribosome // traceable author statement /// 0005840 // ribosome // inferred from electronic annotation /// 0030529 // ribonucleoprotein co	0003735 // structural constituent of ribosome // traceable author statement /// 0003735 // structural constituent of ribosome // inferred from electronic annotation	RPL27	ribosomal protein L27	GO:0006412|GO:0006412|GO:0006414|GO:0005622|GO:0005829|GO:0005840|GO:0005840|GO:0030529|GO:0030529|GO:0003735|GO:0003735
200027_at	2.43e-05	7.00012	up	13.7383	13.716	13.6826	13.7113	13.9622	13.772	11.1342	10.7027	10.8779	P	0.000244	11	P	0.000244	11	P	0.000244	11	P	0.000244	11	P	0.000244	11	P	0.000244	11	P	0.000244	11	P	0.000244	11	P	0.000244	11	9	0	chr18:55267895-55289013 (-) // 99.37 // q21.31	4677	0006412 // translation // inferred from electronic annotation /// 0006418 // tRNA aminoacylation for protein translation // inferred from electronic annotation /// 0006421 // asparaginyl-tRNA aminoacylation // inferred from electronic annotation /// 00064	0005625 // soluble fraction // traceable author statement /// 0005737 // cytoplasm // inferred from electronic annotation /// 0005737 // cytoplasm // traceable author statement /// 0005739 // mitochondrion // inferred from electronic annotation /// 000582	0000166 // nucleotide binding // inferred from electronic annotation /// 0003676 // nucleic acid binding // inferred from electronic annotation /// 0004812 // aminoacyl-tRNA ligase activity // inferred from electronic annotation /// 0004815 // aspartate-t	NARS	asparaginyl-tRNA synthetase	GO:0006412|GO:0006418|GO:0006421|GO:0006422|GO:0005625|GO:0005737|GO:0005737|GO:0005739|GO:0005829|GO:0000166|GO:0003676|GO:0004812|GO:0004815|GO:0004816|GO:0004816|GO:0004816|GO:0005515|GO:0005524|GO:0016874
200029_at	0.000652	2.18199	down	15.0649	15.0579	14.9264	15.3039	15.9027	15.3193	16.3193	16.1601	15.9467	P	0.000244	11	P	0.000244	11	P	0.000244	11	P	0.000244	11	P	0.000244	11	P	0.000244	11	P	0.000244	11	P	0.000244	11	P	0.000244	11	9	0	chr17:37356570-37360980 (+) // 99.86 // q12 /// chr2:131051367-131052095 (+) // 86.25 // q21.1 /// chr5:177482577-177483269 (+) // 96.42 // q35.3 /// chr5:31053646-31054342 (+) // 90.26 // p13.3 /// chrX:150161946-150162643 (+) // 93.55 // q28 /// chrX:44	6143	0006412 // translation // traceable author statement /// 0006412 // translation // inferred from electronic annotation /// 0006414 // translational elongation // not recorded	0005622 // intracellular // inferred from electronic annotation /// 0005829 // cytosol // not recorded /// 0005840 // ribosome // inferred from electronic annotation /// 0022625 // cytosolic large ribosomal subunit // traceable author statement /// 003052	0003723 // RNA binding // traceable author statement /// 0003735 // structural constituent of ribosome // traceable author statement /// 0003735 // structural constituent of ribosome // inferred from electronic annotation	RPL19	ribosomal protein L19	GO:0006412|GO:0006412|GO:0006414|GO:0005622|GO:0005829|GO:0005840|GO:0022625|GO:0030529|GO:0003723|GO:0003735|GO:0003735
200030_s_at	0.000115	2.5657	down	14.4637	14.4733	14.3663	14.8799	15.3729	14.7872	15.8612	15.8932	15.6271	P	0.000244	11	P	0.000244	11	P	0.000244	11	P	0.000244	11	P	0.000244	11	P	0.000244	11	P	0.000244	11	P	0.000244	11	P	0.000244	11	9	0	chr12:98987474-98995485 (+) // 98.42 // q23.1	5250	0006091 // generation of precursor metabolites and energy // traceable author statement /// 0006810 // transport // traceable author statement /// 0006810 // transport // inferred from electronic annotation /// 0055085 // transmembrane transport // inferr	0005739 // mitochondrion // inferred from electronic annotation /// 0005739 // mitochondrion // traceable author statement /// 0005743 // mitochondrial inner membrane // inferred from electronic annotation /// 0005743 // mitochondrial inner membrane // tr	0005215 // transporter activity // inferred from electronic annotation /// 0005488 // binding // inferred from electronic annotation /// 0015293 // symporter activity // inferred from electronic annotation /// 0015320 // phosphate carrier activity // trac	SLC25A3	solute carrier family 25 (mitochondrial carrier; phosphate carrier), member 3	GO:0006091|GO:0006810|GO:0006810|GO:0055085|GO:0005739|GO:0005739|GO:0005743|GO:0005743|GO:0005887|GO:0016020|GO:0016021|GO:0005215|GO:0005488|GO:0015293|GO:0015320
200031_s_at	0.000981	2.44	down	15.7298	15.6466	15.5155	15.9552	16.585	15.8715	17.1235	16.9657	16.6633	P	0.000244	11	P	0.000244	11	P	0.000244	11	P	0.000244	11	P	0.000244	11	P	0.000244	11	P	0.000244	11	P	0.000244	11	P	0.000244	11	9	0	chr12:133402276-133402823 (+) // 95.58 // q24.33 /// chr19:50000448-50002944 (+) // 94.66 // q13.33	6205	0006412 // translation // inferred by curator /// 0006412 // translation // non-traceable author statement /// 0006412 // translation // inferred from electronic annotation /// 0006414 // translational elongation // not recorded	0005622 // intracellular // inferred from electronic annotation /// 0005829 // cytosol // not recorded /// 0005840 // ribosome // non-traceable author statement /// 0005840 // ribosome // inferred from electronic annotation /// 0022627 // cytosolic small	0003723 // RNA binding // inferred from electronic annotation /// 0003735 // structural constituent of ribosome // inferred from electronic annotation /// 0005515 // protein binding // inferred from physical interaction /// 0019843 // rRNA binding // infe	RPS11	ribosomal protein S11	GO:0006412|GO:0006412|GO:0006412|GO:0006414|GO:0005622|GO:0005829|GO:0005840|GO:0005840|GO:0022627|GO:0030529|GO:0003723|GO:0003735|GO:0005515|GO:0019843
200032_s_at	0.00135671	2.48527	down	15.4536	15.4335	15.2811	15.6885	16.3548	15.7384	16.8876	16.8281	16.3927	P	0.000244	11	P	0.000244	11	P	0.000244	11	P	0.000244	11	P	0.000244	11	P	0.000244	11	P	0.000244	11	P	0.000244	11	P	0.000244	11	9	0	chr14:35731638-35732338 (+) // 90.87 // q13.2 /// chr15:82664414-82665118 (-) // 98.74 // q25.2 /// chr15:83040955-83041659 (-) // 98.74 // q25.2 /// chr15:66671575-66672261 (-) // 92.13 // q22.31 /// chr19:30447214-30447916 (-) // 93.4 // q12 /// chr4:39	6133	0006412 // translation // traceable author statement /// 0006412 // translation // inferred from electronic annotation /// 0006414 // translational elongation // not recorded	0005622 // intracellular // inferred from electronic annotation /// 0005730 // nucleolus // inferred from direct assay /// 0005737 // cytoplasm // inferred from direct assay /// 0005739 // mitochondrion // inferred from electronic annotation /// 0005829 /	0003723 // RNA binding // traceable author statement /// 0003735 // structural constituent of ribosome // inferred from electronic annotation /// 0003735 // structural constituent of ribosome // traceable author statement /// 0008415 // acyltransferase ac	RPL9	ribosomal protein L9	GO:0006412|GO:0006412|GO:0006414|GO:0005622|GO:0005730|GO:0005737|GO:0005739|GO:0005829|GO:0005840|GO:0005840|GO:0030529|GO:0003723|GO:0003735|GO:0003735|GO:0008415|GO:0016740|GO:0019843|GO:0047961
200033_at	0.0027711	3.32812	up	14.3593	14.7089	14.5766	14.9157	14.1877	14.8037	12.391	12.8154	13.2342	P	0.000244	11	P	0.000244	11	P	0.000244	11	P	0.000244	11	P	0.000244	11	P	0.000244	11	P	0.000244	11	P	0.000244	11	P	0.000244	11	9	0	chr17:62495739-62502407 (-) // 99.57 // q23.3	1655	0006397 // mRNA processing // inferred from electronic annotation /// 0008380 // RNA splicing // inferred from electronic annotation /// 0016049 // cell growth // non-traceable author statement /// 0045941 // positive regulation of transcription // inferr	0005634 // nucleus // non-traceable author statement /// 0005634 // nucleus // inferred from electronic annotation /// 0005681 // spliceosomal complex // inferred from electronic annotation /// 0005730 // nucleolus // inferred from electronic annotation /	0000166 // nucleotide binding // inferred from electronic annotation /// 0003676 // nucleic acid binding // inferred from electronic annotation /// 0003712 // transcription cofactor activity // inferred from electronic annotation /// 0003723 // RNA bindin	DDX5	DEAD (Asp-Glu-Ala-Asp) box polypeptide 5	GO:0006397|GO:0008380|GO:0016049|GO:0045941|GO:0005634|GO:0005634|GO:0005681|GO:0005730|GO:0030529|GO:0000166|GO:0003676|GO:0003712|GO:0003723|GO:0003724|GO:0003724|GO:0004386|GO:0005515|GO:0005515|GO:0005524|GO:0008026|GO:0016787|GO:0016818
200035_at	0.00267624	2.72154	down	10.5006	10.1355	10.3184	10.6174	11.2592	10.1317	12.0687	11.8058	11.4132	P	0.0107422	11	P	0.00805664	11	P	0.00805664	11	P	0.00805664	11	P	0.00585938	11	P	0.00585938	11	P	0.0185547	11	P	0.00585938	11	P	0.00805664	11	9	0	chr3:113604115-113605474 (+) // 96.39 // q13.31 /// chr17:7146912-7154644 (-) // 98.23 // p13.1	23399	0006470 // protein dephosphorylation // inferred from direct assay /// 0006998 // nuclear envelope organization // inferred from direct assay	0005634 // nucleus // inferred from electronic annotation /// 0005635 // nuclear envelope // inferred from direct assay /// 0005783 // endoplasmic reticulum // inferred from electronic annotation /// 0005789 // endoplasmic reticulum membrane // inferred f	0004721 // phosphoprotein phosphatase activity // inferred from electronic annotation /// 0004722 // protein serine/threonine phosphatase activity // inferred from mutant phenotype /// 0016787 // hydrolase activity // inferred from electronic annotation /	CTDNEP1	CTD nuclear envelope phosphatase 1	GO:0006470|GO:0006998|GO:0005634|GO:0005635|GO:0005783|GO:0005789|GO:0005789|GO:0016020|GO:0016021|GO:0031965|GO:0004721|GO:0004722|GO:0016787|GO:0016791
200037_s_at	0.000486	18.3189	up	13.7775	14.0318	14.0038	13.9283	13.7838	14.1789	10.4887	9.13964	9.59904	P	0.000244	11	P	0.000244	11	P	0.000244	11	P	0.000244	11	P	0.000244	11	P	0.000244	11	P	0.000244	11	P	0.0012207	11	P	0.000244	11	9	0	chr7:26241400-26252967 (+) // 95.42 // p15.2 /// chr6:116773050-116774801 (-) // 90.5 // q22.1	11335	0006333 // chromatin assembly or disassembly // inferred from electronic annotation /// 0006338 // chromatin remodeling // non-traceable author statement /// 0006350 // transcription // inferred from electronic annotation /// 0016481 // negative regulatio	0000779 // condensed chromosome, centromeric region // inferred from sequence or structural similarity /// 0000785 // chromatin // inferred from direct assay /// 0000785 // chromatin // inferred from electronic annotation /// 0005634 // nucleus // inferre	0003682 // chromatin binding // inferred from electronic annotation /// 0005515 // protein binding // inferred from physical interaction /// 0016565 // general transcriptional repressor activity // inferred from mutant phenotype /// 0019899 // enzyme bind	CBX3	chromobox homolog 3	GO:0006333|GO:0006338|GO:0006350|GO:0016481|GO:0016568|GO:0045449|GO:0000779|GO:0000785|GO:0000785|GO:0005634|GO:0005634|GO:0005635|GO:0005637|GO:0005719|GO:0005720|GO:0005819|GO:0031618|GO:0003682|GO:0005515|GO:0016565|GO:0019899|GO:0019904
200039_s_at	0.000192	2.83486	down	12.7066	12.6742	12.5931	13.0612	13.5491	12.9441	14.3787	14.0396	14.0654	P	0.000244	11	P	0.000244	11	P	0.000244	11	P	0.000244	11	P	0.000244	11	P	0.000244	11	P	0.000244	11	P	0.000244	11	P	0.000244	11	9	0	chr1:36068740-36107063 (-) // 100.0 // p34.3	5690	0010243 // response to organic nitrogen // inferred from electronic annotation /// 0014070 // response to organic cyclic substance // inferred from electronic annotation /// 0031145 // anaphase-promoting complex-dependent proteasomal ubiquitin-dependent p	0000502 // proteasome complex // traceable author statement /// 0000502 // proteasome complex // inferred from electronic annotation /// 0005634 // nucleus // inferred from electronic annotation /// 0005737 // cytoplasm // inferred from electronic annotat	0004175 // endopeptidase activity // inferred from electronic annotation /// 0004298 // threonine-type endopeptidase activity // inferred from electronic annotation /// 0008233 // peptidase activity // inferred from electronic annotation /// 0016787 // hy	PSMB2	proteasome (prosome, macropain) subunit, beta type, 2	GO:0010243|GO:0014070|GO:0031145|GO:0044419|GO:0051436|GO:0051437|GO:0051603|GO:0000502|GO:0000502|GO:0005634|GO:0005737|GO:0005839|GO:0004175|GO:0004298|GO:0008233|GO:0016787
200040_at	0.0343497	2.16527	up	12.3584	12.7236	12.5924	12.4485	12.249	12.5691	10.8146	11.5496	11.9665	P	0.000244	11	P	0.000244	11	P	0.000244	11	P	0.000244	11	P	0.000244	11	P	0.000244	11	P	0.000732	11	P	0.000244	11	P	0.000244	11	9	0	chr1:32479490-32509472 (+) // 98.92 // p35.1	10657	0000086 // G2/M transition of mitotic cell cycle // inferred from sequence or structural similarity /// 0006350 // transcription // inferred from electronic annotation /// 0006397 // mRNA processing // traceable author statement /// 0007049 // cell cycle	0005634 // nucleus // inferred from direct assay /// 0005634 // nucleus // inferred from electronic annotation /// 0016020 // membrane // inferred from direct assay /// 0016020 // membrane // inferred from electronic annotation	0003677 // DNA binding // traceable author statement /// 0003723 // RNA binding // inferred from direct assay /// 0003723 // RNA binding // inferred from electronic annotation /// 0005070 // SH3/SH2 adaptor activity // inferred from physical interaction /	KHDRBS1	KH domain containing, RNA binding, signal transduction associated 1	GO:0000086|GO:0006350|GO:0006397|GO:0007049|GO:0007050|GO:0007165|GO:0007166|GO:0007166|GO:0008283|GO:0016481|GO:0016481|GO:0045449|GO:0046831|GO:0046831|GO:0005634|GO:0005634|GO:0016020|GO:0016020|GO:0003677|GO:0003723|GO:0003723|GO:0005070|GO:0005070|GO
200045_at	0.000288	2.07948	down	10.7395	10.8369	10.6997	10.8904	11.5222	10.775	11.9124	11.874	11.6584	P	0.000244	11	P	0.000244	11	P	0.000244	11	P	0.000732	11	P	0.000244	11	P	0.000732	11	P	0.000244	11	P	0.000244	11	P	0.000244	11	9	0	chr6:30539176-30559088 (+) // 98.44 // p21.33	23	0006412 // translation // traceable author statement /// 0006954 // inflammatory response // traceable author statement	0005840 // ribosome // inferred from electronic annotation	0000166 // nucleotide binding // inferred from electronic annotation /// 0005524 // ATP binding // inferred from electronic annotation /// 0005524 // ATP binding // traceable author statement /// 0008135 // translation factor activity, nucleic acid bindin	ABCF1	ATP-binding cassette, sub-family F (GCN20), member 1	GO:0006412|GO:0006954|GO:0005840|GO:0000166|GO:0005524|GO:0005524|GO:0008135|GO:0016887|GO:0017111|GO:0042626|GO:0043023|GO:0043024
200046_at	0.00106983	2.16004	down	13.9933	13.9456	13.7452	14.0356	14.7189	14.083	15.2064	14.9703	14.8405	P	0.000244	11	P	0.000244	11	P	0.000244	11	P	0.000244	11	P	0.000244	11	P	0.000244	11	P	0.000244	11	P	0.000244	11	P	0.000244	11	9	0	chr14:23033806-23058129 (-) // 97.28 // q11.2	1603	0001824 // blastocyst development // inferred from electronic annotation /// 0006915 // apoptosis // inferred from electronic annotation /// 0006916 // anti-apoptosis // inferred from electronic annotation /// 0006916 // anti-apoptosis // traceable author	0008250 // oligosaccharyltransferase complex // traceable author statement /// 0016020 // membrane // inferred from electronic annotation /// 0016021 // integral to membrane // inferred from electronic annotation	0004579 // dolichyl-diphosphooligosaccharide-protein glycotransferase activity // inferred by curator /// 0004579 // dolichyl-diphosphooligosaccharide-protein glycotransferase activity // inferred from electronic annotation /// 0016740 // transferase acti	DAD1	defender against cell death 1	GO:0001824|GO:0006915|GO:0006916|GO:0006916|GO:0007584|GO:0018279|GO:0042493|GO:0008250|GO:0016020|GO:0016021|GO:0004579|GO:0004579|GO:0016740
200047_s_at	0.0277044	2.36118	up	13.2816	13.0266	12.8006	13.3658	13.9708	13.1169	11.1811	11.8587	12.3506	P	0.000244	11	P	0.000244	11	P	0.000244	11	P	0.000244	11	P	0.000244	11	P	0.000244	11	P	0.000244	11	P	0.000244	11	P	0.000244	11	9	0	chr14:100705101-100744804 (+) // 81.02 // q32.2	7528	0006350 // transcription // inferred from electronic annotation /// 0006355 // regulation of transcription, DNA-dependent // inferred from electronic annotation /// 0006357 // regulation of transcription from RNA polymerase II promoter // traceable author	0005622 // intracellular // inferred from electronic annotation /// 0005634 // nucleus // inferred from electronic annotation /// 0005667 // transcription factor complex // inferred from electronic annotation /// 0016363 // nuclear matrix // inferred from	0003676 // nucleic acid binding // inferred from electronic annotation /// 0003677 // DNA binding // inferred from electronic annotation /// 0003700 // sequence-specific DNA binding transcription factor activity // inferred from electronic annotation ///	YY1	YY1 transcription factor	GO:0006350|GO:0006355|GO:0006357|GO:0009952|GO:0010553|GO:0045449|GO:0048593|GO:0005622|GO:0005634|GO:0005667|GO:0016363|GO:0031519|GO:0003676|GO:0003677|GO:0003700|GO:0003700|GO:0003713|GO:0003714|GO:0005515|GO:0008270|GO:0008270|GO:0010843|GO:0016566|GO
200048_s_at	0.000336	2.49065	down	13.9209	13.7276	13.6942	13.9853	14.8911	13.9955	15.265	15.0758	14.9515	P	0.000244	11	P	0.000244	11	P	0.000244	11	P	0.000244	11	P	0.000244	11	P	0.000244	11	P	0.000244	11	P	0.000244	11	P	0.000244	11	9	0	chr1:153946987-153950160 (-) // 100.0 // q21.3	10899		0005624 // membrane fraction // traceable author statement /// 0005887 // integral to plasma membrane // traceable author statement /// 0016020 // membrane // inferred from electronic annotation /// 0016021 // integral to membrane // inferred from electro		JTB	jumping translocation breakpoint	GO:0005624|GO:0005887|GO:0016020|GO:0016021
200049_at	0.000108	2.21143	down	9.34303	9.1925	9.37609	9.75339	9.77659	9.28253	10.5427	10.3749	10.4289	P	0.000244	11	P	0.000732	11	P	0.000732	11	P	0.000244	11	P	0.000732	11	P	0.000732	11	P	0.000244	11	P	0.000244	11	P	0.000244	11	9	0	chr17:47866154-47906456 (+) // 98.97 // q21.33 /// chrX:95226739-95229313 (-) // 71.69 // q21.33	11143	0006260 // DNA replication // inferred from direct assay /// 0006260 // DNA replication // inferred from electronic annotation /// 0006350 // transcription // inferred from electronic annotation /// 0006355 // regulation of transcription, DNA-dependent //	0000123 // histone acetyltransferase complex // inferred from direct assay /// 0005622 // intracellular // inferred from electronic annotation /// 0005634 // nucleus // inferred from electronic annotation /// 0005654 // nucleoplasm // inferred from direct	0003700 // sequence-specific DNA binding transcription factor activity // inferred from electronic annotation /// 0004402 // histone acetyltransferase activity // inferred from electronic annotation /// 0005515 // protein binding // inferred from physical	MYST2	MYST histone acetyltransferase 2	GO:0006260|GO:0006260|GO:0006350|GO:0006355|GO:0006355|GO:0016568|GO:0043966|GO:0043981|GO:0043982|GO:0043983|GO:0043984|GO:0045449|GO:0000123|GO:0005622|GO:0005634|GO:0005654|GO:0005654|GO:0005730|GO:0003700|GO:0004402|GO:0005515|GO:0008270|GO:0008415|GO
200050_at	4.7e-05	20.0886	up	12.3235	12.1525	12.2316	11.6659	10.6337	11.8707	7.85437	7.5477	8.32062	P	0.000244	11	P	0.000244	11	P	0.000732	11	P	0.000244	11	P	0.000244	11	P	0.000244	11	P	0.0185547	11	P	0.0012207	11	P	0.00195313	11	9	0	chr19:36719647-36729666 (+) // 69.93 // q13.12	7705	0006355 // regulation of transcription, DNA-dependent // traceable author statement	0005622 // intracellular // inferred from electronic annotation /// 0005634 // nucleus // inferred from direct assay /// 0005634 // nucleus // inferred from electronic annotation /// 0005634 // nucleus // traceable author statement /// 0005730 // nucleolu	0003676 // nucleic acid binding // inferred from electronic annotation /// 0003677 // DNA binding // inferred from electronic annotation /// 0003677 // DNA binding // traceable author statement /// 0008201 // heparin binding // traceable author statement	ZNF146	zinc finger protein 146	GO:0006355|GO:0005622|GO:0005634|GO:0005634|GO:0005634|GO:0005730|GO:0005737|GO:0003676|GO:0003677|GO:0003677|GO:0008201|GO:0008270|GO:0008270|GO:0046872
200054_at	9.2e-05	2.77915	down	10.9456	10.7088	10.6529	10.7653	11.5122	10.4724	12.2885	12.2064	12.2363	P	0.000244	11	P	0.000244	11	P	0.000732	11	P	0.000732	11	P	0.000244	11	P	0.000732	11	P	0.000244	11	P	0.000244	11	P	0.000244	11	9	0	chr11:116649276-116658726 (-) // 94.06 // q23.3	8882	0007165 // signal transduction // traceable author statement /// 0008283 // cell proliferation // traceable author statement	0005634 // nucleus // inferred from electronic annotation /// 0005634 // nucleus // traceable author statement /// 0005730 // nucleolus // traceable author statement /// 0005737 // cytoplasm // inferred from electronic annotation /// 0005737 // cytoplasm	0005515 // protein binding // inferred from electronic annotation /// 0008270 // zinc ion binding // inferred from electronic annotation /// 0046872 // metal ion binding // inferred from electronic annotation	ZNF259	zinc finger protein 259	GO:0007165|GO:0008283|GO:0005634|GO:0005634|GO:0005730|GO:0005737|GO:0005737|GO:0005515|GO:0008270|GO:0046872
200055_at	0.000109	2.90731	down	12.5768	12.4586	12.4915	12.5249	13.3661	12.4994	14.1711	14.1132	13.8616	P	0.000244	11	P	0.000244	11	P	0.000244	11	P	0.000244	11	P	0.000244	11	P	0.000244	11	P	0.000244	11	P	0.000244	11	P	0.000244	11	9	0	chr11:6632072-6633437 (-) // 91.4 // p15.4	6881	0001558 // regulation of cell growth // inferred from electronic annotation /// 0001658 // branching involved in ureteric bud morphogenesis // inferred from electronic annotation /// 0001954 // positive regulation of cell-matrix adhesion // inferred from	0000125 // PCAF complex // inferred from direct assay /// 0001725 // stress fiber // inferred from electronic annotation /// 0005634 // nucleus // inferred from direct assay /// 0005634 // nucleus // inferred from electronic annotation /// 0005654 // nucl	0000166 // nucleotide binding // inferred from electronic annotation /// 0003700 // sequence-specific DNA binding transcription factor activity // inferred from direct assay /// 0003702 // RNA polymerase II transcription factor activity // inferred from d	TAF10	TAF10 RNA polymerase II, TATA box binding protein (TBP)-associated factor, 30kDa	GO:0001558|GO:0001658|GO:0001954|GO:0006350|GO:0006352|GO:0006352|GO:0006367|GO:0006367|GO:0006367|GO:0006368|GO:0006468|GO:0006468|GO:0006469|GO:0007050|GO:0007160|GO:0007160|GO:0007229|GO:0007229|GO:0007229|GO:0007569|GO:0008283|GO:0008284|GO:0009966|GO
200056_s_at	0.000142	3.17816	up	12.1585	12.0911	11.9413	12.0037	11.8507	11.9566	10.5108	10.2002	10.4753	P	0.000244	11	P	0.000244	11	P	0.000244	11	P	0.000244	11	P	0.000244	11	P	0.000244	11	P	0.000244	11	P	0.000244	11	P	0.000244	11	9	0	chr10:32799559-32800709 (-) // 88.91 // p11.22 /// chr2:68269339-68290121 (-) // 91.3 // p14	10438	0006350 // transcription // inferred from electronic annotation /// 0006364 // rRNA processing // inferred from electronic annotation /// 0006915 // apoptosis // inferred from electronic annotation /// 0016481 // negative regulation of transcription // in	0000178 // exosome (RNase complex) // inferred from electronic annotation /// 0005634 // nucleus // inferred from electronic annotation /// 0005634 // nucleus // traceable author statement /// 0005730 // nucleolus // inferred from electronic annotation //	0003677 // DNA binding // inferred from electronic annotation /// 0003677 // DNA binding // traceable author statement /// 0003714 // transcription corepressor activity // inferred from electronic annotation /// 0003723 // RNA binding // inferred from ele	C1D	C1D nuclear receptor corepressor	GO:0006350|GO:0006364|GO:0006915|GO:0016481|GO:0045449|GO:0000178|GO:0005634|GO:0005634|GO:0005730|GO:0005737|GO:0017053|GO:0003677|GO:0003677|GO:0003714|GO:0003723|GO:0005515|GO:0016922
200057_s_at	0.000173	2.3608	down	13.4058	13.3462	13.4414	13.6848	14.0718	13.4405	14.8093	14.5254	14.5766	P	0.000244	11	P	0.000244	11	P	0.000244	11	P	0.000244	11	P	0.000244	11	P	0.000244	11	P	0.000244	11	P	0.000244	11	P	0.000244	11	9	0	chrX:70503501-70521016 (+) // 89.78 // q13.1 /// chr16:69789321-69791973 (-) // 87.58 // q22.1	4841	0006281 // DNA repair // inferred from electronic annotation /// 0006310 // DNA recombination // inferred from electronic annotation /// 0006350 // transcription // inferred from electronic annotation /// 0006397 // mRNA processing // inferred from electr	0005634 // nucleus // inferred from electronic annotation /// 0005634 // nucleus // traceable author statement /// 0016363 // nuclear matrix // inferred from direct assay /// 0042382 // paraspeckles // inferred from direct assay	0000166 // nucleotide binding // inferred from electronic annotation /// 0003676 // nucleic acid binding // inferred from electronic annotation /// 0003677 // DNA binding // inferred from electronic annotation /// 0003723 // RNA binding // inferred from e	NONO	non-POU domain containing, octamer-binding	GO:0006281|GO:0006310|GO:0006350|GO:0006397|GO:0006397|GO:0006974|GO:0008380|GO:0008380|GO:0045449|GO:0005634|GO:0005634|GO:0016363|GO:0042382|GO:0000166|GO:0003676|GO:0003677|GO:0003723|GO:0005515|GO:0005515|GO:0042802
200059_s_at	0.000496	2.29856	down	14.3405	14.2754	14.1313	14.3467	14.8848	14.2222	15.6149	15.4603	15.2742	P	0.000244	11	P	0.000244	11	P	0.000244	11	P	0.000244	11	P	0.000244	11	P	0.000244	11	P	0.000244	11	P	0.000244	11	P	0.000244	11	9	0	chr3:49396929-49449362 (-) // 98.12 // p21.31	387	0000902 // cell morphogenesis // inferred from electronic annotation /// 0001666 // response to hypoxia // inferred from electronic annotation /// 0006357 // regulation of transcription from RNA polymerase II promoter // inferred from electronic annotatio	0005622 // intracellular // inferred from electronic annotation /// 0005624 // membrane fraction // inferred from electronic annotation /// 0005625 // soluble fraction // inferred from electronic annotation /// 0005634 // nucleus // inferred from electron	0000166 // nucleotide binding // inferred from electronic annotation /// 0003924 // GTPase activity // traceable author statement /// 0003924 // GTPase activity // inferred from electronic annotation /// 0005515 // protein binding // inferred from physica	RHOA	ras homolog gene family, member A	GO:0000902|GO:0001666|GO:0006357|GO:0007155|GO:0007160|GO:0007264|GO:0007266|GO:0007519|GO:0008064|GO:0009612|GO:0009749|GO:0030036|GO:0030036|GO:0030154|GO:0030307|GO:0030335|GO:0030521|GO:0030838|GO:0031098|GO:0033144|GO:0042346|GO:0042493|GO:0043123|GO
200062_s_at	0.00128709	2.42978	down	15.3471	15.3023	15.1193	15.5862	16.3867	15.6101	16.7127	16.6444	16.2541	P	0.000244	11	P	0.000244	11	P	0.000244	11	P	0.000244	11	P	0.000244	11	P	0.000244	11	P	0.000244	11	P	0.000244	11	P	0.000244	11	9	0	chr8:99053953-99057752 (-) // 98.74 // q22.2	6156	0006412 // translation // traceable author statement /// 0006412 // translation // inferred from electronic annotation /// 0006414 // translational elongation // not recorded	0005622 // intracellular // inferred from electronic annotation /// 0005737 // cytoplasm // inferred from direct assay /// 0005829 // cytosol // not recorded /// 0005840 // ribosome // inferred from electronic annotation /// 0022625 // cytosolic large rib	0003723 // RNA binding // traceable author statement /// 0003735 // structural constituent of ribosome // traceable author statement /// 0003735 // structural constituent of ribosome // inferred from electronic annotation	RPL30	ribosomal protein L30	GO:0006412|GO:0006412|GO:0006414|GO:0005622|GO:0005737|GO:0005829|GO:0005840|GO:0022625|GO:0030529|GO:0003723|GO:0003735|GO:0003735
200065_s_at	0.000702	2.62776	down	13.2069	13.2569	13.1066	13.3058	13.784	13.1644	14.8107	14.6154	14.3258	P	0.000244	11	P	0.000244	11	P	0.000244	11	P	0.000244	11	P	0.000244	11	P	0.000244	11	P	0.000244	11	P	0.000244	11	P	0.000244	11	9	0	chr1:228270428-228286824 (+) // 98.52 // q42.13	375	0006810 // transport // inferred from electronic annotation /// 0006890 // retrograde vesicle-mediated transport, Golgi to ER // not recorded /// 0006892 // post-Golgi vesicle-mediated transport // not recorded /// 0007264 // small GTPase mediated signal	0000139 // Golgi membrane // not recorded /// 0005622 // intracellular // inferred from electronic annotation /// 0005737 // cytoplasm // inferred from electronic annotation /// 0005794 // Golgi apparatus // inferred from electronic annotation /// 0005829	0000166 // nucleotide binding // inferred from electronic annotation /// 0003924 // GTPase activity // traceable author statement /// 0005057 // receptor signaling protein activity // traceable author statement /// 0005515 // protein binding // inferred f	ARF1	ADP-ribosylation factor 1	GO:0006810|GO:0006890|GO:0006892|GO:0007264|GO:0015031|GO:0016044|GO:0016192|GO:0048205|GO:0000139|GO:0005622|GO:0005737|GO:0005794|GO:0005829|GO:0005829|GO:0005886|GO:0012505|GO:0030017|GO:0048471|GO:0000166|GO:0003924|GO:0005057|GO:0005515|GO:0005525
200068_s_at	0.00851552	2.69443	up	13.4776	13.6283	13.5664	13.7774	13.7801	13.8187	11.5763	12.2287	12.5773	P	0.000244	11	P	0.000244	11	P	0.000244	11	P	0.000244	11	P	0.000244	11	P	0.000244	11	P	0.000244	11	P	0.000244	11	P	0.000244	11	9	0	chr5:179126011-179157652 (+) // 92.84 // q35.3	821	0006457 // protein folding // not recorded /// 0006457 // protein folding // inferred from electronic annotation /// 0007568 // aging // inferred from electronic annotation /// 0009306 // protein secretion // traceable author statement	0005622 // intracellular // non-traceable author statement /// 0005737 // cytoplasm // inferred from electronic annotation /// 0005783 // endoplasmic reticulum // inferred from direct assay /// 0005783 // endoplasmic reticulum // inferred from electronic	0005509 // calcium ion binding // inferred from electronic annotation /// 0005509 // calcium ion binding // traceable author statement /// 0005509 // calcium ion binding // non-traceable author statement /// 0005515 // protein binding // inferred from phy	CANX	calnexin	GO:0006457|GO:0006457|GO:0007568|GO:0009306|GO:0005622|GO:0005737|GO:0005783|GO:0005783|GO:0005783|GO:0005788|GO:0005789|GO:0005791|GO:0005840|GO:0016020|GO:0016021|GO:0030424|GO:0032839|GO:0042470|GO:0043025|GO:0043197|GO:0005509|GO:0005509|GO:0005509|GO
200070_at	0.00321145	3.59221	down	8.94107	8.94053	9.63455	9.49218	9.85812	8.9986	11.1471	11.2394	10.6643	P	0.00585938	11	P	0.0185547	11	P	0.0302734	11	P	0.0239258	11	P	0.0141602	11	P	0.0107422	11	P	0.00585938	11	P	0.0141602	11	P	0.0185547	11	9	0	chr2:220036619-220041638 (-) // 98.33 // q35	27013		0016020 // membrane // inferred from electronic annotation /// 0016021 // integral to membrane // inferred from electronic annotation		C2orf24	chromosome 2 open reading frame 24	GO:0016020|GO:0016021
200075_s_at	0.00071	2.33413	down	12.2274	11.8425	11.8769	11.9162	12.5172	11.7805	13.2699	13.2189	13.1268	P	0.000244	11	P	0.000244	11	P	0.000244	11	P	0.000244	11	P	0.000244	11	P	0.000244	11	P	0.000244	11	P	0.000244	11	P	0.000244	11	9	0	chr1:228327990-228336644 (+) // 97.48 // q42.13	2987	0006163 // purine nucleotide metabolic process // inferred from direct assay /// 0006163 // purine nucleotide metabolic process // inferred from electronic annotation		0000166 // nucleotide binding // inferred from electronic annotation /// 0004385 // guanylate kinase activity // inferred from direct assay /// 0004385 // guanylate kinase activity // inferred from electronic annotation /// 0005524 // ATP binding // infer	GUK1	guanylate kinase 1	GO:0006163|GO:0006163|GO:0000166|GO:0004385|GO:0004385|GO:0005524|GO:0016301|GO:0016740
200076_s_at	0.00352688	2.70565	down	10.1807	9.54696	10.1165	10.0373	10.924	9.75711	11.5848	11.3893	11.1779	P	0.00292969	11	P	0.00292969	11	P	0.000732	11	P	0.00292969	11	P	0.000732	11	P	0.000732	11	P	0.000732	11	P	0.000732	11	P	0.00195313	11	9	0	chr19:18668603-18680184 (+) // 98.68 // p13.11	79036			0005515 // protein binding // inferred from physical interaction	C19orf50	chromosome 19 open reading frame 50	GO:0005515
200077_s_at	0.00199052	2.60506	down	14.9306	14.8871	14.7206	15.1579	15.7171	15.1688	16.4925	16.3092	15.8805	P	0.000244	11	P	0.000244	11	P	0.000244	11	P	0.000244	11	P	0.000244	11	P	0.000244	11	P	0.000244	11	P	0.000244	11	P	0.000244	11	9	0	chr19:2269537-2273302 (+) // 99.26 // p13.3	4946	0006596 // polyamine biosynthetic process // traceable author statement		0004857 // enzyme inhibitor activity // inferred from electronic annotation /// 0005515 // protein binding // inferred from electronic annotation /// 0008073 // ornithine decarboxylase inhibitor activity // inferred from electronic annotation /// 0008073	OAZ1	ornithine decarboxylase antizyme 1	GO:0006596|GO:0004857|GO:0005515|GO:0008073|GO:0008073
200078_s_at	0.00161428	3.41848	down	12.6795	12.3319	12.0651	12.7412	13.7129	12.6393	14.3851	14.1499	13.8616	P	0.000244	11	P	0.000244	11	P	0.000244	11	P	0.000244	11	P	0.000244	11	P	0.000244	11	P	0.000244	11	P	0.000244	11	P	0.000244	11	9	0	chr1:44440647-44443966 (+) // 95.85 // p34.1	533	0002003 // angiotensin maturation // inferred from direct assay /// 0006810 // transport // inferred from electronic annotation /// 0006811 // ion transport // inferred from electronic annotation /// 0015986 // ATP synthesis coupled proton transport // in	0005768 // endosome // inferred from electronic annotation /// 0005773 // vacuole // inferred from electronic annotation /// 0005774 // vacuolar membrane // inferred from electronic annotation /// 0009897 // external side of plasma membrane // inferred fr	0004872 // receptor activity // inferred from electronic annotation /// 0005215 // transporter activity // traceable author statement /// 0005515 // protein binding // inferred from physical interaction /// 0015078 // hydrogen ion transmembrane transporte	ATP6V0B	ATPase, H+ transporting, lysosomal 21kDa, V0 subunit b	GO:0002003|GO:0006810|GO:0006811|GO:0015986|GO:0015992|GO:0015992|GO:0032914|GO:0043408|GO:0005768|GO:0005773|GO:0005774|GO:0009897|GO:0016020|GO:0016021|GO:0016021|GO:0033177|GO:0033179|GO:0004872|GO:0005215|GO:0005515|GO:0015078
200083_at	0.000264	2.40027	down	11.5746	11.8584	11.905	12.044	12.2283	12.0632	13.0541	13.0164	13.0572	P	0.000244	11	P	0.000244	11	P	0.000244	11	P	0.000244	11	P	0.000244	11	P	0.000244	11	P	0.000244	11	P	0.000244	11	P	0.000244	11	9	0	chr17:20902905-20946352 (-) // 88.49 // p11.2	23326	0006350 // transcription // inferred from electronic annotation /// 0006511 // ubiquitin-dependent protein catabolic process // inferred from electronic annotation /// 0007049 // cell cycle // inferred from electronic annotation /// 0009790 // embryo deve	0000124 // SAGA complex // inferred from direct assay /// 0005634 // nucleus // inferred from electronic annotation	0003713 // transcription coactivator activity // inferred from direct assay /// 0004221 // ubiquitin thiolesterase activity // inferred from electronic annotation /// 0004843 // ubiquitin-specific protease activity // inferred from direct assay /// 000484	USP22	ubiquitin specific peptidase 22	GO:0006350|GO:0006511|GO:0007049|GO:0009790|GO:0016568|GO:0016574|GO:0016578|GO:0016579|GO:0016579|GO:0045449|GO:0045931|GO:0045941|GO:0000124|GO:0005634|GO:0003713|GO:0004221|GO:0004843|GO:0004843|GO:0004843|GO:0005515|GO:0008233|GO:0008234|GO:0008270|GO
200084_at	6.26e-06	4.94077	up	13.4227	13.315	13.2711	13.6087	13.6548	13.5121	11.1348	10.9325	11.0273	P	0.000244	11	P	0.000244	11	P	0.000244	11	P	0.000244	11	P	0.000244	11	P	0.000244	11	P	0.000244	11	P	0.000244	11	P	0.000244	11	9	0	chr11:16760193-16777566 (+) // 93.82 // p15.1	10944				C11orf58	chromosome 11 open reading frame 58
200085_s_at	0.000641	2.63729	down	13.7826	13.5531	13.3966	13.6717	14.5624	13.759	14.8746	15.1593	14.8956	P	0.000244	11	P	0.000244	11	P	0.000244	11	P	0.000244	11	P	0.000244	11	P	0.000244	11	P	0.000244	11	P	0.000244	11	P	0.000244	11	9	0	chr16:2821415-2827281 (-) // 77.82 // p13.3	6923	0006350 // transcription // inferred from electronic annotation /// 0006368 // RNA elongation from RNA polymerase II promoter // traceable author statement /// 0006461 // protein complex assembly // traceable author statement /// 0045449 // regulation of	0005634 // nucleus // inferred from electronic annotation /// 0005654 // nucleoplasm // not recorded /// 0005829 // cytosol // not recorded	0003746 // translation elongation factor activity // inferred from electronic annotation /// 0005515 // protein binding // inferred from physical interaction /// 0005515 // protein binding // inferred from electronic annotation	TCEB2	transcription elongation factor B (SIII), polypeptide 2 (18kDa, elongin B)	GO:0006350|GO:0006368|GO:0006461|GO:0045449|GO:0005634|GO:0005654|GO:0005829|GO:0003746|GO:0005515|GO:0005515
200086_s_at	0.000396	3.27814	down	13.8686	13.5173	13.4584	13.7714	14.6188	13.8774	15.4419	15.3909	15.1501	P	0.000244	11	P	0.000244	11	P	0.000244	11	P	0.000244	11	P	0.000244	11	P	0.000244	11	P	0.000244	11	P	0.000244	11	P	0.000244	11	9	0	chr16:85833330-85840605 (+) // 50.86 // q24.1	1327	0006091 // generation of precursor metabolites and energy // traceable author statement /// 0007584 // response to nutrient // inferred from electronic annotation	0005634 // nucleus // inferred from direct assay /// 0005739 // mitochondrion // inferred from direct assay /// 0005739 // mitochondrion // inferred from electronic annotation /// 0005743 // mitochondrial inner membrane // inferred from electronic annotat	0004129 // cytochrome-c oxidase activity // inferred from electronic annotation /// 0004129 // cytochrome-c oxidase activity // traceable author statement /// 0005515 // protein binding // inferred from physical interaction /// 0005515 // protein binding	COX4I1	cytochrome c oxidase subunit IV isoform 1	GO:0006091|GO:0007584|GO:0005634|GO:0005739|GO:0005739|GO:0005743|GO:0016020|GO:0004129|GO:0004129|GO:0005515|GO:0005515
200088_x_at	0.00303882	2.44835	down	15.3943	15.3782	15.2353	15.6507	16.1736	15.5839	16.9045	16.7274	16.2514	P	0.000244	11	P	0.000244	11	P	0.000244	11	P	0.000244	11	P	0.000244	11	P	0.000244	11	P	0.000244	11	P	0.000244	11	P	0.000244	11	9	0	chr2:204045678-204056058 (+) // 76.19 // q33.2	6136	0006412 // translation // inferred from electronic annotation /// 0006414 // translational elongation // not recorded	0005829 // cytosol // not recorded /// 0005840 // ribosome // inferred from electronic annotation /// 0030529 // ribonucleoprotein complex // inferred from electronic annotation	0003723 // RNA binding // inferred from electronic annotation /// 0003735 // structural constituent of ribosome // inferred from electronic annotation	RPL12	ribosomal protein L12	GO:0006412|GO:0006414|GO:0005829|GO:0005840|GO:0030529|GO:0003723|GO:0003735
200092_s_at	0.000194	2.0882	down	15.4972	15.4129	15.3386	15.6838	16.3781	15.7093	16.5962	16.4736	16.3657	P	0.000244	11	P	0.000244	11	P	0.000244	11	P	0.000244	11	P	0.000244	11	P	0.000244	11	P	0.000244	11	P	0.000244	11	P	0.000244	11	9	0	chr5:40832569-40835312 (-) // 90.1 // p13.1	6167	0006412 // translation // traceable author statement /// 0006412 // translation // inferred from electronic annotation /// 0006414 // translational elongation // not recorded	0005622 // intracellular // inferred from electronic annotation /// 0005829 // cytosol // not recorded /// 0005840 // ribosome // inferred from electronic annotation /// 0022625 // cytosolic large ribosomal subunit // traceable author statement /// 003052	0003723 // RNA binding // traceable author statement /// 0003723 // RNA binding // inferred from electronic annotation /// 0003735 // structural constituent of ribosome // traceable author statement /// 0003735 // structural constituent of ribosome // inf	RPL37	ribosomal protein L37	GO:0006412|GO:0006412|GO:0006414|GO:0005622|GO:0005829|GO:0005840|GO:0022625|GO:0030529|GO:0003723|GO:0003723|GO:0003735|GO:0003735|GO:0005515|GO:0019843|GO:0046872
200093_s_at	0.000213	2.75566	down	13.6805	13.3993	13.3805	13.1505	14.3573	13.4384	15.0319	14.9829	14.8327	P	0.000244	11	P	0.000244	11	P	0.000244	11	P	0.000244	11	P	0.000244	11	P	0.000244	11	P	0.000244	11	P	0.000244	11	P	0.000244	11	9	0	chr5:130494980-130500993 (-) // 93.63 // q23.3	3094	0007165 // signal transduction // traceable author statement	0005634 // nucleus // inferred from electronic annotation /// 0005634 // nucleus // traceable author statement /// 0005737 // cytoplasm // inferred from electronic annotation /// 0005856 // cytoskeleton // traceable author statement	0003824 // catalytic activity // inferred from electronic annotation /// 0005080 // protein kinase C binding // traceable author statement /// 0016787 // hydrolase activity // inferred from electronic annotation	HINT1	histidine triad nucleotide binding protein 1	GO:0007165|GO:0005634|GO:0005634|GO:0005737|GO:0005856|GO:0003824|GO:0005080|GO:0016787
200094_s_at	0.000213	2.66491	down	14.7889	14.6515	14.6918	14.5675	15.2905	14.2902	16.2365	16.2177	15.9203	P	0.000244	11	P	0.000244	11	P	0.000244	11	P	0.000244	11	P	0.000244	11	P	0.000244	11	P	0.000244	11	P	0.000244	11	P	0.000244	11	9	0	chr19:3976054-3976742 (-) // 77.72 // p13.3	1938	0006412 // translation // inferred from electronic annotation /// 0006414 // translational elongation // not recorded	0005737 // cytoplasm // inferred from electronic annotation /// 0030529 // ribonucleoprotein complex // inferred from direct assay	0000166 // nucleotide binding // inferred from electronic annotation /// 0003746 // translation elongation factor activity // inferred from electronic annotation /// 0003924 // GTPase activity // inferred from electronic annotation /// 0005515 // protein	EEF2	eukaryotic translation elongation factor 2	GO:0006412|GO:0006414|GO:0005737|GO:0030529|GO:0000166|GO:0003746|GO:0003924|GO:0005515|GO:0005525
200095_x_at	0.00161198	2.53197	down	15.5892	15.633	15.4809	15.9942	16.6551	15.9471	17.142	17.006	16.576	P	0.000244	11	P	0.000244	11	P	0.000244	11	P	0.000244	11	P	0.000244	11	P	0.000244	11	P	0.000244	11	P	0.000244	11	P	0.000244	11	9	0	chr16:29635871-29636192 (+) // 90.18 // p11.2 /// chr20:14738426-14738752 (+) // 90.77 // p12.1 /// chr6:34712174-34712495 (+) // 91.07 // p21.31 /// chr9:90631436-90631756 (+) // 92.26 // q22.1 /// chr11:46450152-46450478 (-) // 96.13 // p11.2 /// chr22:	6204	0006412 // translation // inferred by curator /// 0006414 // translational elongation // not recorded	0005634 // nucleus // inferred from electronic annotation /// 0005730 // nucleolus // inferred from direct assay /// 0005730 // nucleolus // inferred from electronic annotation /// 0005737 // cytoplasm // inferred from electronic annotation /// 0005829 //	0005515 // protein binding // inferred from physical interaction	RPS10	ribosomal protein S10	GO:0006412|GO:0006414|GO:0005634|GO:0005730|GO:0005730|GO:0005737|GO:0005829|GO:0005840|GO:0005840|GO:0022627|GO:0030529|GO:0005515
200096_s_at	4.46e-05	2.3992	down	13.5248	13.4825	13.3673	13.7171	14.6958	13.7622	14.8004	14.7228	14.6391	P	0.000244	11	P	0.000244	11	P	0.000244	11	P	0.000244	11	P	0.000244	11	P	0.000244	11	P	0.000244	11	P	0.000244	11	P	0.000244	11	9	0	chr5:172410783-172461897 (+) // 88.08 // q35.1	8992	0006810 // transport // inferred from electronic annotation /// 0006811 // ion transport // inferred from electronic annotation /// 0007035 // vacuolar acidification // inferred from sequence or structural similarity /// 0015986 // ATP synthesis coupled p	0005624 // membrane fraction // traceable author statement /// 0016020 // membrane // inferred from electronic annotation /// 0016021 // integral to membrane // inferred from electronic annotation /// 0033179 // proton-transporting V-type ATPase, V0 domai	0005215 // transporter activity // non-traceable author statement /// 0015078 // hydrogen ion transmembrane transporter activity // inferred from electronic annotation /// 0016787 // hydrolase activity // inferred from electronic annotation /// 0042625 //	ATP6V0E1	ATPase, H+ transporting, lysosomal 9kDa, V0 subunit e1	GO:0006810|GO:0006811|GO:0007035|GO:0015986|GO:0015991|GO:0015992|GO:0015992|GO:0016049|GO:0043200|GO:0005624|GO:0016020|GO:0016021|GO:0033179|GO:0005215|GO:0015078|GO:0016787|GO:0042625|GO:0046961
200097_s_at	0.00635982	3.07989	up	13.444	13.5415	13.3643	13.3436	13.3587	13.2662	11.2658	11.8974	12.3178	P	0.000244	11	P	0.000244	11	P	0.000244	11	P	0.000244	11	P	0.000244	11	P	0.000244	11	P	0.000732	11	P	0.000732	11	P	0.000732	11	9	0	chr3:96068211-96070900 (+) // 92.74 // q11.2 /// chr9:86583208-86595530 (-) // 97.54 // q21.32	3190	0006396 // RNA processing // traceable author statement /// 0006397 // mRNA processing // inferred from electronic annotation /// 0007165 // signal transduction // traceable author statement /// 0008380 // RNA splicing // not recorded /// 0008380 // RNA s	0005634 // nucleus // inferred from direct assay /// 0005634 // nucleus // inferred from electronic annotation /// 0005634 // nucleus // traceable author statement /// 0005654 // nucleoplasm // inferred from electronic annotation /// 0005654 // nucleoplas	0003676 // nucleic acid binding // inferred from electronic annotation /// 0003677 // DNA binding // inferred from electronic annotation /// 0003697 // single-stranded DNA binding // inferred from electronic annotation /// 0003723 // RNA binding // inferr	HNRNPK	heterogeneous nuclear ribonucleoprotein K	GO:0006396|GO:0006397|GO:0007165|GO:0008380|GO:0008380|GO:0044419|GO:0005634|GO:0005634|GO:0005634|GO:0005654|GO:0005654|GO:0005681|GO:0005730|GO:0005737|GO:0005737|GO:0030529|GO:0030530|GO:0003676|GO:0003677|GO:0003697|GO:0003723|GO:0003723|GO:0005515
200099_s_at	0.00138626	2.18561	down	15.7273	15.5831	15.4488	15.8797	16.6123	15.9062	16.8441	16.8202	16.479	P	0.000244	11	P	0.000244	11	P	0.000244	11	P	0.000244	11	P	0.000244	11	P	0.000244	11	P	0.000244	11	P	0.000244	11	P	0.000244	11	9	0	chr10:86320198-86321019 (+) // 100.0 // q23.1 /// chr15:60060556-60061345 (+) // 92.97 // q22.2 /// chr18:57816807-57817597 (+) // 90.49 // q21.32 /// chr4:152020804-152025745 (+) // 92.45 // q31.3 /// chr15:43407896-43408691 (-) // 91.54 // q15.2 /// chr	6189	0006412 // translation // inferred by curator /// 0006412 // translation // inferred from mutant phenotype /// 0006412 // translation // non-traceable author statement /// 0006412 // translation // inferred from electronic annotation /// 0006413 // transl	0005622 // intracellular // inferred from electronic annotation /// 0005634 // nucleus // inferred from sequence or structural similarity /// 0005634 // nucleus // inferred from electronic annotation /// 0005730 // nucleolus // inferred from direct assay	0003723 // RNA binding // non-traceable author statement /// 0003735 // structural constituent of ribosome // inferred from electronic annotation /// 0005515 // protein binding // inferred from physical interaction	RPS3A	ribosomal protein S3A	GO:0006412|GO:0006412|GO:0006412|GO:0006412|GO:0006413|GO:0006414|GO:0006917|GO:0030154|GO:0005622|GO:0005634|GO:0005634|GO:0005730|GO:0005737|GO:0005737|GO:0005829|GO:0005829|GO:0005840|GO:0022627|GO:0030529|GO:0030529|GO:0003723|GO:0003735|GO:0005515
200593_s_at	0.0248649	2.5819	up	10.8936	11.2269	11.2015	10.4789	10.9123	10.6004	9.04996	10.3438	9.82307	P	0.000244	11	P	0.000244	11	P	0.000244	11	P	0.000244	11	P	0.000244	11	P	0.000244	11	P	0.00195313	11	P	0.00292969	11	P	0.000244	11	9	0	chr1:245017707-245027760 (-) // 97.69 // q44	3192	0001906 // cell killing // inferred from electronic annotation /// 0006396 // RNA processing // traceable author statement /// 0006397 // mRNA processing // inferred from electronic annotation /// 0008380 // RNA splicing // not recorded /// 0008380 // RNA	0005634 // nucleus // inferred from electronic annotation /// 0005681 // spliceosomal complex // inferred from electronic annotation /// 0005737 // cytoplasm // inferred from electronic annotation /// 0009986 // cell surface // inferred from electronic an	0000166 // nucleotide binding // inferred from electronic annotation /// 0003676 // nucleic acid binding // inferred from electronic annotation /// 0003677 // DNA binding // inferred from electronic annotation /// 0003677 // DNA binding // traceable autho	HNRNPU	heterogeneous nuclear ribonucleoprotein U (scaffold attachment factor A)	GO:0001906|GO:0006396|GO:0006397|GO:0008380|GO:0008380|GO:0070934|GO:0005634|GO:0005681|GO:0005737|GO:0009986|GO:0030529|GO:0030529|GO:0030530|GO:0070937|GO:0000166|GO:0003676|GO:0003677|GO:0003677|GO:0003723|GO:0003723|GO:0005515|GO:0005515|GO:0005524
200594_x_at	0.0252544	2.22156	up	12.9117	13.1611	13.0695	12.8168	12.7625	12.9319	11.2558	12.1487	12.2831	P	0.000244	11	P	0.000244	11	P	0.000244	11	P	0.000244	11	P	0.000244	11	P	0.000244	11	P	0.00292969	11	P	0.00195313	11	P	0.00195313	11	9	0	chr1:245016989-245027651 (-) // 98.91 // q44	3192	0001906 // cell killing // inferred from electronic annotation /// 0006396 // RNA processing // traceable author statement /// 0006397 // mRNA processing // inferred from electronic annotation /// 0008380 // RNA splicing // not recorded /// 0008380 // RNA	0005634 // nucleus // inferred from electronic annotation /// 0005681 // spliceosomal complex // inferred from electronic annotation /// 0005737 // cytoplasm // inferred from electronic annotation /// 0009986 // cell surface // inferred from electronic an	0000166 // nucleotide binding // inferred from electronic annotation /// 0003676 // nucleic acid binding // inferred from electronic annotation /// 0003677 // DNA binding // inferred from electronic annotation /// 0003677 // DNA binding // traceable autho	HNRNPU	heterogeneous nuclear ribonucleoprotein U (scaffold attachment factor A)	GO:0001906|GO:0006396|GO:0006397|GO:0008380|GO:0008380|GO:0070934|GO:0005634|GO:0005681|GO:0005737|GO:0009986|GO:0030529|GO:0030529|GO:0030530|GO:0070937|GO:0000166|GO:0003676|GO:0003677|GO:0003677|GO:0003723|GO:0003723|GO:0005515|GO:0005515|GO:0005524
200595_s_at	6.19e-05	7.81523	up	14.0207	13.6751	13.763	13.5228	13.2664	13.4146	10.7576	10.6854	11.117	P	0.000244	11	P	0.000244	11	P	0.000244	11	P	0.000244	11	P	0.000244	11	P	0.000244	11	P	0.000244	11	P	0.000244	11	P	0.000244	11	9	0	chr10:120794556-120840301 (-) // 98.23 // q26.11	8661	0001732 // formation of translation initiation complex // inferred from direct assay /// 0001732 // formation of translation initiation complex // inferred from electronic annotation /// 0006412 // translation // inferred from electronic annotation /// 00	0005634 // nucleus // inferred from electronic annotation /// 0005737 // cytoplasm // non-traceable author statement /// 0005737 // cytoplasm // inferred from electronic annotation /// 0005829 // cytosol // not recorded /// 0005852 // eukaryotic translati	0003743 // translation initiation factor activity // inferred by curator /// 0003743 // translation initiation factor activity // inferred from direct assay /// 0003743 // translation initiation factor activity // inferred from electronic annotation /// 0	EIF3A	eukaryotic translation initiation factor 3, subunit A	GO:0001732|GO:0001732|GO:0006412|GO:0006413|GO:0005634|GO:0005737|GO:0005737|GO:0005829|GO:0005852|GO:0005852|GO:0003743|GO:0003743|GO:0003743|GO:0005198|GO:0005515|GO:0005515
200596_s_at	6.02e-05	8.00368	up	11.507	11.7966	11.5059	10.9306	11.1656	11.2265	8.50419	8.87779	8.42549	P	0.000244	11	P	0.000244	11	P	0.000244	11	P	0.000244	11	P	0.0012207	11	P	0.000244	11	A	0.149658	11	A	0.0952148	11	A	0.129639	11	6	3	chr10:120793185-120840332 (-) // 97.84 // q26.11	8661	0001732 // formation of translation initiation complex // inferred from direct assay /// 0001732 // formation of translation initiation complex // inferred from electronic annotation /// 0006412 // translation // inferred from electronic annotation /// 00	0005634 // nucleus // inferred from electronic annotation /// 0005737 // cytoplasm // non-traceable author statement /// 0005737 // cytoplasm // inferred from electronic annotation /// 0005829 // cytosol // not recorded /// 0005852 // eukaryotic translati	0003743 // translation initiation factor activity // inferred by curator /// 0003743 // translation initiation factor activity // inferred from direct assay /// 0003743 // translation initiation factor activity // inferred from electronic annotation /// 0	EIF3A	eukaryotic translation initiation factor 3, subunit A	GO:0001732|GO:0001732|GO:0006412|GO:0006413|GO:0005634|GO:0005737|GO:0005737|GO:0005829|GO:0005852|GO:0005852|GO:0003743|GO:0003743|GO:0003743|GO:0005198|GO:0005515|GO:0005515
200597_at	0.00264981	28.868	up	9.93833	10.2118	10.076	9.53496	9.23499	9.86525	3.8016	6.17784	5.69252	P	0.000244	11	P	0.000244	11	P	0.000244	11	P	0.000244	11	P	0.000244	11	P	0.000244	11	A	0.601074	11	A	0.149658	11	A	0.533936	11	6	3	chr10:120793185-120840332 (-) // 97.84 // q26.11	8661	0001732 // formation of translation initiation complex // inferred from direct assay /// 0001732 // formation of translation initiation complex // inferred from electronic annotation /// 0006412 // translation // inferred from electronic annotation /// 00	0005634 // nucleus // inferred from electronic annotation /// 0005737 // cytoplasm // non-traceable author statement /// 0005737 // cytoplasm // inferred from electronic annotation /// 0005829 // cytosol // not recorded /// 0005852 // eukaryotic translati	0003743 // translation initiation factor activity // inferred by curator /// 0003743 // translation initiation factor activity // inferred from direct assay /// 0003743 // translation initiation factor activity // inferred from electronic annotation /// 0	EIF3A	eukaryotic translation initiation factor 3, subunit A	GO:0001732|GO:0001732|GO:0006412|GO:0006413|GO:0005634|GO:0005737|GO:0005737|GO:0005829|GO:0005852|GO:0005852|GO:0003743|GO:0003743|GO:0003743|GO:0005198|GO:0005515|GO:0005515
200598_s_at	0.000135	8.09215	up	13.0696	13.6842	13.3456	13.3333	11.9314	13.588	10.4838	10.1297	10.4365	P	0.000244	11	P	0.000244	11	P	0.000244	11	P	0.000244	11	P	0.000244	11	P	0.000244	11	P	0.000244	11	P	0.000244	11	P	0.000244	11	9	0	chr12:104324159-104341704 (+) // 88.64 // q23.3	7184	0001666 // response to hypoxia // inferred from direct assay /// 0006457 // protein folding // inferred from electronic annotation /// 0006916 // anti-apoptosis // inferred from mutant phenotype /// 0006916 // anti-apoptosis // traceable author statement	0005737 // cytoplasm // inferred from electronic annotation /// 0005783 // endoplasmic reticulum // inferred from direct assay /// 0005783 // endoplasmic reticulum // traceable author statement /// 0005783 // endoplasmic reticulum // inferred from electro	0000166 // nucleotide binding // inferred from electronic annotation /// 0003723 // RNA binding // inferred from direct assay /// 0005509 // calcium ion binding // traceable author statement /// 0005515 // protein binding // inferred from physical interac	HSP90B1	heat shock protein 90kDa beta (Grp94), member 1	GO:0001666|GO:0006457|GO:0006916|GO:0006916|GO:0006950|GO:0015031|GO:0030433|GO:0031247|GO:0043666|GO:0051208|GO:0071318|GO:0005737|GO:0005783|GO:0005783|GO:0005783|GO:0005788|GO:0005788|GO:0005789|GO:0005792|GO:0005829|GO:0042470|GO:0048471|GO:0000166|GO
200599_s_at	0.000379	7.68865	up	14.3445	14.8032	14.6157	14.4115	13.0527	14.5742	11.1893	11.817	11.9289	P	0.000244	11	P	0.000244	11	P	0.000244	11	P	0.000244	11	P	0.000244	11	P	0.000244	11	P	0.000244	11	P	0.000244	11	P	0.000244	11	9	0	chr12:104324188-104341703 (+) // 93.24 // q23.3 /// chr15:99797729-99800481 (+) // 87.27 // q26.3	7184	0001666 // response to hypoxia // inferred from direct assay /// 0006457 // protein folding // inferred from electronic annotation /// 0006916 // anti-apoptosis // inferred from mutant phenotype /// 0006916 // anti-apoptosis // traceable author statement	0005737 // cytoplasm // inferred from electronic annotation /// 0005783 // endoplasmic reticulum // inferred from direct assay /// 0005783 // endoplasmic reticulum // traceable author statement /// 0005783 // endoplasmic reticulum // inferred from electro	0000166 // nucleotide binding // inferred from electronic annotation /// 0003723 // RNA binding // inferred from direct assay /// 0005509 // calcium ion binding // traceable author statement /// 0005515 // protein binding // inferred from physical interac	HSP90B1	heat shock protein 90kDa beta (Grp94), member 1	GO:0001666|GO:0006457|GO:0006916|GO:0006916|GO:0006950|GO:0015031|GO:0030433|GO:0031247|GO:0043666|GO:0051208|GO:0071318|GO:0005737|GO:0005783|GO:0005783|GO:0005783|GO:0005788|GO:0005788|GO:0005789|GO:0005792|GO:0005829|GO:0042470|GO:0048471|GO:0000166|GO
200601_at	0.0068739	2.9257	down	8.46795	9.29512	9.18113	9.28781	9.48174	8.81805	10.6911	10.6818	10.2177	P	0.00195313	11	P	0.00292969	11	P	0.00805664	11	P	0.0107422	11	P	0.00585938	11	P	0.0375977	11	P	0.00585938	11	P	0.0185547	11	P	0.00585938	11	9	0	chr19:39138080-39220730 (+) // 97.32 // q13.2	81	0001666 // response to hypoxia // inferred from electronic annotation /// 0006810 // transport // inferred from electronic annotation /// 0015031 // protein transport // inferred from electronic annotation /// 0032417 // positive regulation of sodium:hydr	0001725 // stress fiber // inferred from electronic annotation /// 0005634 // nucleus // inferred from direct assay /// 0005634 // nucleus // inferred from electronic annotation /// 0005730 // nucleolus // inferred from direct assay /// 0005737 // cytopla	0001882 // nucleoside binding // inferred from direct assay /// 0003779 // actin binding // traceable author statement /// 0003779 // actin binding // inferred from electronic annotation /// 0005178 // integrin binding // traceable author statement /// 00	ACTN4	actinin, alpha 4	GO:0001666|GO:0006810|GO:0015031|GO:0032417|GO:0042981|GO:0042981|GO:0048549|GO:0051017|GO:0051271|GO:0051272|GO:0051272|GO:0001725|GO:0005634|GO:0005634|GO:0005730|GO:0005737|GO:0005737|GO:0015629|GO:0030529|GO:0030863|GO:0031143|GO:0031143|GO:0043234|GO
200603_at	0.000156	5.42094	up	14.6317	14.6448	14.5601	15.179	15.0752	15.4653	11.9739	12.0273	12.5198	P	0.000244	11	P	0.000244	11	P	0.000244	11	P	0.000244	11	P	0.000244	11	P	0.000244	11	P	0.000244	11	P	0.000244	11	P	0.000244	11	9	0	chr17:66508579-66529568 (+) // 97.56 // q24.2	5573	0001707 // mesoderm formation // inferred from electronic annotation /// 0001932 // regulation of protein phosphorylation // inferred from electronic annotation /// 0006357 // regulation of transcription from RNA polymerase II promoter // traceable author	0005829 // cytosol // not recorded /// 0005952 // cAMP-dependent protein kinase complex // inferred from electronic annotation /// 0031594 // neuromuscular junction // inferred from electronic annotation /// 0043234 // protein complex // inferred from dir	0000166 // nucleotide binding // inferred from electronic annotation /// 0005515 // protein binding // inferred from physical interaction /// 0008603 // cAMP-dependent protein kinase regulator activity // inferred from electronic annotation /// 0008603 //	PRKAR1A	protein kinase, cAMP-dependent, regulatory, type I, alpha (tissue specific extinguisher 1)	GO:0001707|GO:0001932|GO:0006357|GO:0007165|GO:0009755|GO:0023034|GO:0034199|GO:0005829|GO:0005952|GO:0031594|GO:0043234|GO:0000166|GO:0005515|GO:0008603|GO:0008603|GO:0016301|GO:0030552
200605_s_at	0.000245	10.0608	up	14.1917	14.3845	14.3373	14.5399	13.9082	14.2258	10.5429	10.9285	11.4501	P	0.000244	11	P	0.000244	11	P	0.000244	11	P	0.000244	11	P	0.000244	11	P	0.000244	11	P	0.000244	11	P	0.000244	11	P	0.000244	11	9	0	chr17:66508608-66528398 (+) // 97.69 // q24.2	5573	0001707 // mesoderm formation // inferred from electronic annotation /// 0001932 // regulation of protein phosphorylation // inferred from electronic annotation /// 0006357 // regulation of transcription from RNA polymerase II promoter // traceable author	0005829 // cytosol // not recorded /// 0005952 // cAMP-dependent protein kinase complex // inferred from electronic annotation /// 0031594 // neuromuscular junction // inferred from electronic annotation /// 0043234 // protein complex // inferred from dir	0000166 // nucleotide binding // inferred from electronic annotation /// 0005515 // protein binding // inferred from physical interaction /// 0008603 // cAMP-dependent protein kinase regulator activity // inferred from electronic annotation /// 0008603 //	PRKAR1A	protein kinase, cAMP-dependent, regulatory, type I, alpha (tissue specific extinguisher 1)	GO:0001707|GO:0001932|GO:0006357|GO:0007165|GO:0009755|GO:0023034|GO:0034199|GO:0005829|GO:0005952|GO:0031594|GO:0043234|GO:0000166|GO:0005515|GO:0008603|GO:0008603|GO:0016301|GO:0030552
200606_at	0.0387456	3.74889	up	11.0129	9.48479	9.45821	8.38831	10.4775	7.94811	7.72285	7.70934	8.80432	P	0.000244	11	P	0.000732	11	P	0.000244	11	P	0.000244	11	P	0.000732	11	P	0.000244	11	P	0.00195312	11	P	0.0141602	11	P	0.0302734	11	9	0	chr6:7541869-7586804 (+) // 99.36 // p24.3	1832	0008544 // epidermis development // traceable author statement /// 0016337 // cell-cell adhesion // inferred from electronic annotation /// 0018149 // peptide cross-linking // inferred from direct assay /// 0030216 // keratinocyte differentiation // infer	0001533 // cornified envelope // inferred from direct assay /// 0005737 // cytoplasm // inferred from electronic annotation /// 0005739 // mitochondrion // inferred from electronic annotation /// 0005856 // cytoskeleton // inferred from electronic annotat	0005198 // structural molecule activity // inferred from direct assay /// 0005200 // structural constituent of cytoskeleton // traceable author statement /// 0005515 // protein binding // inferred from physical interaction /// 0030674 // protein binding,	DSP	desmoplakin	GO:0008544|GO:0016337|GO:0018149|GO:0030216|GO:0034332|GO:0042060|GO:0043588|GO:0001533|GO:0005737|GO:0005739|GO:0005856|GO:0005886|GO:0005916|GO:0016323|GO:0030054|GO:0030057|GO:0005198|GO:0005200|GO:0005515|GO:0030674
200607_s_at	6.81e-05	6.4768	up	9.93795	10.1213	9.73653	10.1101	9.14416	10.1495	7.35375	7.01387	7.34226	P	0.00195313	11	P	0.00195313	11	P	0.00292969	11	P	0.00415039	11	P	0.0107422	11	P	0.00415039	11	A	0.067627	11	A	0.334473	11	A	0.171387	11	6	3	chr8:117858172-117887040 (-) // 94.62 // q24.11	5885	0006281 // DNA repair // inferred from electronic annotation /// 0006302 // double-strand break repair // traceable author statement /// 0006310 // DNA recombination // traceable author statement /// 0006915 // apoptosis // inferred from electronic annota	0000228 // nuclear chromosome // inferred from electronic annotation /// 0000775 // chromosome, centromeric region // inferred from electronic annotation /// 0005634 // nucleus // inferred from direct assay /// 0005634 // nucleus // inferred from electron	0005515 // protein binding // inferred from physical interaction	RAD21	RAD21 homolog (S. pombe)	GO:0006281|GO:0006302|GO:0006310|GO:0006915|GO:0006974|GO:0007049|GO:0007059|GO:0007067|GO:0007131|GO:0010551|GO:0051301|GO:0000228|GO:0000775|GO:0005634|GO:0005634|GO:0005730|GO:0008278|GO:0005515
200608_s_at	9.04e-06	8.06643	up	13.1944	12.9785	12.9003	13.2465	12.7654	13.2396	9.89507	10.068	10.0743	P	0.000244	11	P	0.000244	11	P	0.000244	11	P	0.000244	11	P	0.000244	11	P	0.000244	11	P	0.000244	11	P	0.000244	11	P	0.000244	11	9	0	chr8:117858173-117887001 (-) // 97.81 // q24.11	5885	0006281 // DNA repair // inferred from electronic annotation /// 0006302 // double-strand break repair // traceable author statement /// 0006310 // DNA recombination // traceable author statement /// 0006915 // apoptosis // inferred from electronic annota	0000228 // nuclear chromosome // inferred from electronic annotation /// 0000775 // chromosome, centromeric region // inferred from electronic annotation /// 0005634 // nucleus // inferred from direct assay /// 0005634 // nucleus // inferred from electron	0005515 // protein binding // inferred from physical interaction	RAD21	RAD21 homolog (S. pombe)	GO:0006281|GO:0006302|GO:0006310|GO:0006915|GO:0006974|GO:0007049|GO:0007059|GO:0007067|GO:0007131|GO:0010551|GO:0051301|GO:0000228|GO:0000775|GO:0005634|GO:0005634|GO:0005730|GO:0008278|GO:0005515
200609_s_at	9.67e-05	2.39867	down	12.9187	12.8705	12.6955	12.3772	13.0098	12.2025	14.1597	14.1013	14.0104	P	0.000732	11	P	0.000732	11	P	0.000732	11	P	0.000732	11	P	0.000244	11	P	0.00195313	11	P	0.000732	11	P	0.000244	11	P	0.000244	11	9	0	chr4:10076104-10118484 (-) // 98.98 // p16.1	9948	0007605 // sensory perception of sound // traceable author statement	0005576 // extracellular region // not recorded /// 0005737 // cytoplasm // inferred from electronic annotation /// 0005829 // cytosol // not recorded /// 0005856 // cytoskeleton // inferred from electronic annotation	0003779 // actin binding // inferred from electronic annotation /// 0005515 // protein binding // inferred from physical interaction	WDR1	WD repeat domain 1	GO:0007605|GO:0005576|GO:0005737|GO:0005829|GO:0005856|GO:0003779|GO:0005515
200610_s_at	0.00397189	5.01229	up	13.5012	13.8044	13.7086	13.4837	12.8968	13.3667	10.6879	11.347	12.0029	P	0.000244	11	P	0.000244	11	P	0.000244	11	P	0.000732	11	P	0.00195313	11	P	0.000244	11	P	0.0012207	11	P	0.000244	11	P	0.000244	11	9	0	chr2:232319618-232329175 (-) // 91.38 // q37.1	4691	0001525 // angiogenesis // inferred from direct assay	0005634 // nucleus // inferred from electronic annotation /// 0005654 // nucleoplasm // inferred from electronic annotation /// 0005730 // nucleolus // inferred from direct assay /// 0005730 // nucleolus // inferred from electronic annotation /// 0005730	0000166 // nucleotide binding // inferred from electronic annotation /// 0003676 // nucleic acid binding // inferred from electronic annotation /// 0003677 // DNA binding // inferred from electronic annotation /// 0003723 // RNA binding // inferred from d	NCL	nucleolin	GO:0001525|GO:0005634|GO:0005654|GO:0005730|GO:0005730|GO:0005730|GO:0005737|GO:0005938|GO:0030529|GO:0000166|GO:0003676|GO:0003677|GO:0003723|GO:0003723|GO:0003723|GO:0005515|GO:0005515|GO:0008022|GO:0042162
200613_at	0.00146351	2.31883	down	11.3241	11.1372	11.4084	11.1565	11.1268	10.7159	12.7501	12.4681	12.2916	P	0.000244	11	P	0.000244	11	P	0.000732	11	P	0.0012207	11	P	0.000732	11	P	0.00195313	11	P	0.000732	11	P	0.000732	11	P	0.0012207	11	9	0	chr3:183894736-183901878 (+) // 99.51 // q27.1	1173	0006810 // transport // inferred from electronic annotation /// 0006886 // intracellular protein transport // inferred from electronic annotation /// 0015031 // protein transport // inferred from electronic annotation /// 0016044 // cellular membrane orga	0005739 // mitochondrion // inferred from electronic annotation /// 0005778 // peroxisomal membrane // not recorded /// 0005829 // cytosol // not recorded /// 0005886 // plasma membrane // not recorded /// 0005886 // plasma membrane // inferred from elect	0005215 // transporter activity // traceable author statement /// 0005515 // protein binding // inferred from physical interaction /// 0005515 // protein binding // inferred from electronic annotation /// 0008289 // lipid binding // inferred from electron	AP2M1	adaptor-related protein complex 2, mu 1 subunit	GO:0006810|GO:0006886|GO:0015031|GO:0016044|GO:0016192|GO:0050690|GO:0005739|GO:0005778|GO:0005829|GO:0005886|GO:0005886|GO:0005905|GO:0016020|GO:0030131|GO:0030132|GO:0030666|GO:0005215|GO:0005515|GO:0005515|GO:0008289
200614_at	0.000462	5.4762	up	14.3255	14.4128	14.2862	14.5421	14.4953	14.5479	11.4642	11.9451	12.2557	P	0.000244	11	P	0.000244	11	P	0.000244	11	P	0.000244	11	P	0.000244	11	P	0.000244	11	P	0.000732	11	P	0.000244	11	P	0.000244	11	9	0	chr17:57697320-57772124 (+) // 96.83 // q23.1	1213	0006886 // intracellular protein transport // non-traceable author statement /// 0006886 // intracellular protein transport // inferred from electronic annotation /// 0006892 // post-Golgi vesicle-mediated transport // not recorded /// 0006898 // receptor	0005739 // mitochondrion // inferred from electronic annotation /// 0005819 // spindle // inferred from direct assay /// 0005886 // plasma membrane // not recorded /// 0005905 // coated pit // inferred from electronic annotation /// 0016020 // membrane //	0005198 // structural molecule activity // non-traceable author statement /// 0005198 // structural molecule activity // inferred from electronic annotation /// 0005488 // binding // inferred from electronic annotation /// 0005515 // protein binding // in	CLTC	clathrin, heavy chain (Hc)	GO:0006886|GO:0006886|GO:0006892|GO:0006898|GO:0007067|GO:0016044|GO:0016192|GO:0031623|GO:0033572|GO:0005739|GO:0005819|GO:0005886|GO:0005905|GO:0016020|GO:0030117|GO:0030118|GO:0030130|GO:0030132|GO:0030136|GO:0030659|GO:0031410|GO:0042470|GO:0005198|GO
200617_at	0.00233013	2.11237	down	9.17085	9.54777	9.3737	9.38062	8.84941	9.32394	10.2482	10.4425	10.6383	P	0.000244	11	P	0.00805664	11	P	0.000244	11	P	0.00415039	11	P	0.000244	11	P	0.00585938	11	P	0.0302734	11	P	0.00805664	11	P	0.00292969	11	9	0	chr12:121124971-121139661 (+) // 98.02 // q24.31	9761	0005975 // carbohydrate metabolic process // inferred from electronic annotation /// 0006457 // protein folding // not recorded	0005783 // endoplasmic reticulum // inferred from sequence or structural similarity /// 0005783 // endoplasmic reticulum // inferred from electronic annotation /// 0005789 // endoplasmic reticulum membrane // not recorded /// 0005789 // endoplasmic reticu	0030246 // carbohydrate binding // inferred from sequence or structural similarity	MLEC	malectin	GO:0005975|GO:0006457|GO:0005783|GO:0005783|GO:0005789|GO:0005789|GO:0016020|GO:0016021|GO:0030246
200618_at	6.19e-05	2.21979	down	13.0936	12.8825	12.9251	13.1051	13.2275	12.9225	14.0954	14.1212	14.1359	P	0.000244	11	P	0.000244	11	P	0.000244	11	P	0.000244	11	P	0.000732	11	P	0.000244	11	P	0.000244	11	P	0.000244	11	P	0.000244	11	9	0	chr17:37026367-37078015 (+) // 98.44 // q12	3927	0006810 // transport // inferred from electronic annotation /// 0006811 // ion transport // inferred from sequence or structural similarity /// 0006811 // ion transport // inferred from electronic annotation	0005737 // cytoplasm // inferred from direct assay /// 0005737 // cytoplasm // inferred from electronic annotation /// 0005856 // cytoskeleton // inferred from electronic annotation /// 0005886 // plasma membrane // inferred from direct assay /// 0005925	0003779 // actin binding // inferred from electronic annotation /// 0005070 // SH3/SH2 adaptor activity // traceable author statement /// 0005515 // protein binding // inferred from physical interaction /// 0005515 // protein binding // inferred from elec	LASP1	LIM and SH3 protein 1	GO:0006810|GO:0006811|GO:0006811|GO:0005737|GO:0005737|GO:0005856|GO:0005886|GO:0005925|GO:0005925|GO:0005938|GO:0030864|GO:0030864|GO:0003779|GO:0005070|GO:0005515|GO:0005515|GO:0008270|GO:0015075|GO:0015075|GO:0046872|GO:0051015
200621_at	0.000337	2.28023	down	12.7309	12.8171	12.797	12.8962	12.6986	12.5638	14.1219	14.0113	13.7794	P	0.000244	11	P	0.000244	11	P	0.000244	11	P	0.000244	11	P	0.000244	11	P	0.000244	11	P	0.000244	11	P	0.000244	11	P	0.000244	11	9	0	chr1:201452659-201476250 (-) // 96.7 // q32.1	1465		0005634 // nucleus // inferred from electronic annotation	0005515 // protein binding // inferred from electronic annotation /// 0008270 // zinc ion binding // inferred from electronic annotation /// 0008270 // zinc ion binding // traceable author statement /// 0046872 // metal ion binding // inferred from electr	CSRP1	cysteine and glycine-rich protein 1	GO:0005634|GO:0005515|GO:0008270|GO:0008270|GO:0046872
200622_x_at	0.00264214	2.15805	down	10.8295	10.6969	10.5684	10.6761	10.2321	10.8589	12.0784	11.7798	11.5658	P	0.000732	11	P	0.000244	11	P	0.000244	11	P	0.000732	11	P	0.0012207	11	P	0.000732	11	P	0.000732	11	P	0.000732	11	P	0.000732	11	9	0	chr19:47104548-47114039 (+) // 95.38 // q13.32	808	0006936 // muscle contraction // not recorded /// 0007186 // G-protein coupled receptor protein signaling pathway // traceable author statement /// 0010880 // regulation of release of sequestered calcium ion into cytosol by sarcoplasmic reticulum // infer	0000922 // spindle pole // inferred from direct assay /// 0000922 // spindle pole // inferred from electronic annotation /// 0005576 // extracellular region // not recorded /// 0005654 // nucleoplasm // not recorded /// 0005737 // cytoplasm // traceable a	0005509 // calcium ion binding // inferred from direct assay /// 0005509 // calcium ion binding // inferred from sequence or structural similarity /// 0005509 // calcium ion binding // inferred from electronic annotation /// 0005515 // protein binding //	CALM3	calmodulin 3 (phosphorylase kinase, delta)	GO:0006936|GO:0007186|GO:0010880|GO:0032465|GO:0051592|GO:0060315|GO:0060316|GO:0000922|GO:0000922|GO:0005576|GO:0005654|GO:0005737|GO:0005737|GO:0005813|GO:0005819|GO:0005829|GO:0005856|GO:0005876|GO:0005886|GO:0005886|GO:0005509|GO:0005509|GO:0005509|GO
200623_s_at	0.00306834	2.79443	down	9.61895	9.34151	9.38111	9.48628	9.88334	9.58425	11.2826	10.5405	10.9661	P	0.00292969	11	P	0.00292969	11	P	0.00415039	11	P	0.0107422	11	P	0.00292969	11	P	0.00292969	11	P	0.000732	11	P	0.00195313	11	P	0.00195313	11	9	0	chr19:47104568-47114039 (+) // 99.32 // q13.32	808	0006936 // muscle contraction // not recorded /// 0007186 // G-protein coupled receptor protein signaling pathway // traceable author statement /// 0010880 // regulation of release of sequestered calcium ion into cytosol by sarcoplasmic reticulum // infer	0000922 // spindle pole // inferred from direct assay /// 0000922 // spindle pole // inferred from electronic annotation /// 0005576 // extracellular region // not recorded /// 0005654 // nucleoplasm // not recorded /// 0005737 // cytoplasm // traceable a	0005509 // calcium ion binding // inferred from direct assay /// 0005509 // calcium ion binding // inferred from sequence or structural similarity /// 0005509 // calcium ion binding // inferred from electronic annotation /// 0005515 // protein binding //	CALM3	calmodulin 3 (phosphorylase kinase, delta)	GO:0006936|GO:0007186|GO:0010880|GO:0032465|GO:0051592|GO:0060315|GO:0060316|GO:0000922|GO:0000922|GO:0005576|GO:0005654|GO:0005737|GO:0005737|GO:0005813|GO:0005819|GO:0005829|GO:0005856|GO:0005876|GO:0005886|GO:0005886|GO:0005509|GO:0005509|GO:0005509|GO
200624_s_at	2.18e-06	19.1422	up	12.7807	12.6595	12.6934	12.4422	11.8132	12.2167	8.63861	8.30525	8.4137	P	0.000244	11	P	0.000244	11	P	0.000244	11	P	0.000244	11	P	0.000244	11	P	0.000244	11	P	0.00292969	11	P	0.00292969	11	P	0.00195313	11	9	0	chr5:138629379-138666533 (+) // 97.32 // q31.2	9782		0005622 // intracellular // inferred from electronic annotation /// 0005634 // nucleus // inferred from electronic annotation /// 0005637 // nuclear inner membrane // traceable author statement /// 0016363 // nuclear matrix // inferred from electronic ann	0000166 // nucleotide binding // inferred from electronic annotation /// 0003676 // nucleic acid binding // inferred from electronic annotation /// 0003723 // RNA binding // inferred from electronic annotation /// 0005198 // structural molecule activity /	MATR3	matrin 3	GO:0005622|GO:0005634|GO:0005637|GO:0016363|GO:0000166|GO:0003676|GO:0003723|GO:0005198|GO:0005515|GO:0008270|GO:0046872
200626_s_at	1.15e-05	12.6633	up	13.4642	13.3627	13.2563	13.3363	12.9426	13.2408	9.89401	9.47187	9.72957	P	0.000244	11	P	0.000244	11	P	0.000244	11	P	0.000244	11	P	0.000244	11	P	0.000244	11	P	0.000732	11	P	0.000732	11	P	0.000732	11	9	0	chr5:138642851-138666098 (+) // 98.02 // q31.2	9782		0005622 // intracellular // inferred from electronic annotation /// 0005634 // nucleus // inferred from electronic annotation /// 0005637 // nuclear inner membrane // traceable author statement /// 0016363 // nuclear matrix // inferred from electronic ann	0000166 // nucleotide binding // inferred from electronic annotation /// 0003676 // nucleic acid binding // inferred from electronic annotation /// 0003723 // RNA binding // inferred from electronic annotation /// 0005198 // structural molecule activity /	MATR3	matrin 3	GO:0005622|GO:0005634|GO:0005637|GO:0016363|GO:0000166|GO:0003676|GO:0003723|GO:0005198|GO:0005515|GO:0008270|GO:0046872
200630_x_at	0.0037127	2.58358	up	13.0583	12.9857	13.1681	13.0291	13.3142	12.8314	11.3311	11.6832	12.0896	P	0.000244	11	P	0.000244	11	P	0.000244	11	P	0.000244	11	P	0.000244	11	P	0.000244	11	P	0.000244	11	P	0.000244	11	P	0.000244	11	9	0	chr3:155705202-155706831 (+) // 48.03 // q25.31 /// chr9:131451505-131458667 (+) // 88.17 // q34.11 /// chr1:92539228-92540858 (-) // 48.93 // p22.1	6418	0006260 // DNA replication // traceable author statement /// 0006334 // nucleosome assembly // inferred from electronic annotation /// 0006334 // nucleosome assembly // traceable author statement /// 0006337 // nucleosome disassembly // traceable author s	0005634 // nucleus // inferred from direct assay /// 0005634 // nucleus // inferred from electronic annotation /// 0005654 // nucleoplasm // inferred from electronic annotation /// 0005737 // cytoplasm // inferred from direct assay /// 0005737 // cytoplas	0004864 // phosphoprotein phosphatase inhibitor activity // traceable author statement /// 0005515 // protein binding // inferred from physical interaction /// 0008601 // protein phosphatase type 2A regulator activity // traceable author statement /// 001	SET	SET nuclear oncogene	GO:0006260|GO:0006334|GO:0006334|GO:0006337|GO:0006913|GO:0035067|GO:0005634|GO:0005634|GO:0005654|GO:0005737|GO:0005737|GO:0005783|GO:0005783|GO:0005829|GO:0043234|GO:0048471|GO:0004864|GO:0005515|GO:0008601|GO:0016564|GO:0042393
200631_s_at	0.0103723	2.4962	up	12.7088	12.7701	12.6714	12.7302	12.7581	12.6619	10.9844	11.2547	11.952	P	0.000244	11	P	0.000244	11	P	0.000244	11	P	0.000244	11	P	0.000244	11	P	0.000244	11	P	0.00292969	11	P	0.000244	11	P	0.000244	11	9	0	chr3:155705202-155706831 (+) // 55.68 // q25.31 /// chr9:131451860-131458667 (+) // 92.94 // q34.11 /// chr5:96390386-96392855 (-) // 84.83 // q15	6418	0006260 // DNA replication // traceable author statement /// 0006334 // nucleosome assembly // inferred from electronic annotation /// 0006334 // nucleosome assembly // traceable author statement /// 0006337 // nucleosome disassembly // traceable author s	0005634 // nucleus // inferred from direct assay /// 0005634 // nucleus // inferred from electronic annotation /// 0005654 // nucleoplasm // inferred from electronic annotation /// 0005737 // cytoplasm // inferred from direct assay /// 0005737 // cytoplas	0004864 // phosphoprotein phosphatase inhibitor activity // traceable author statement /// 0005515 // protein binding // inferred from physical interaction /// 0008601 // protein phosphatase type 2A regulator activity // traceable author statement /// 001	SET	SET nuclear oncogene	GO:0006260|GO:0006334|GO:0006334|GO:0006337|GO:0006913|GO:0035067|GO:0005634|GO:0005634|GO:0005654|GO:0005737|GO:0005737|GO:0005783|GO:0005783|GO:0005829|GO:0043234|GO:0048471|GO:0004864|GO:0005515|GO:0008601|GO:0016564|GO:0042393
200632_s_at	0.00175191	2.03703	down	13.5425	13.1889	13.1534	13.1582	14.0986	13.085	14.4367	14.2954	14.2321	P	0.000732	11	P	0.000732	11	P	0.000244	11	P	0.000732	11	P	0.000732	11	P	0.000732	11	P	0.000244	11	P	0.000732	11	P	0.000732	11	9	0	chr8:134249418-134309468 (-) // 98.87 // q24.22	10397	0010038 // response to metal ion // traceable author statement /// 0045576 // mast cell activation // inferred from electronic annotation	0005634 // nucleus // inferred from electronic annotation /// 0005737 // cytoplasm // inferred from direct assay /// 0005737 // cytoplasm // inferred from electronic annotation /// 0005886 // plasma membrane // inferred from electronic annotation /// 0015	0005515 // protein binding // inferred from physical interaction	NDRG1	N-myc downstream regulated 1	GO:0010038|GO:0045576|GO:0005634|GO:0005737|GO:0005737|GO:0005886|GO:0015630|GO:0016020|GO:0005515
200633_at	0.00089	2.56883	down	15.2466	15.2726	15.1206	15.6667	16.2587	15.7469	16.7682	16.6667	16.2883	P	0.000244	11	P	0.000244	11	P	0.000244	11	P	0.000244	11	P	0.000244	11	P	0.000244	11	P	0.000244	11	P	0.000244	11	P	0.000244	11	9	0	chr17:16284410-16286054 (+) // 99.68 // p11.2 /// chr17:21730690-21731757 (+) // 86.62 // p11.2	7314	0006915 // apoptosis // not recorded /// 0006916 // anti-apoptosis // not recorded /// 0008624 // induction of apoptosis by extracellular signals // not recorded /// 0031145 // anaphase-promoting complex-dependent proteasomal ubiquitin-dependent protein c	0005634 // nucleus // inferred from electronic annotation /// 0005654 // nucleoplasm // not recorded /// 0005737 // cytoplasm // inferred from electronic annotation /// 0005829 // cytosol // not recorded /// 0010008 // endosome membrane // not recorded //	0005515 // protein binding // inferred from physical interaction	UBB	ubiquitin B	GO:0006915|GO:0006916|GO:0008624|GO:0031145|GO:0051436|GO:0051437|GO:0005634|GO:0005654|GO:0005737|GO:0005829|GO:0010008|GO:0022627|GO:0005515
200634_at	0.000872	2.04107	down	11.9757	11.7439	11.9468	11.5839	11.9906	11.2519	13.0527	12.9528	12.7489	P	0.000244	11	P	0.000244	11	P	0.000244	11	P	0.000244	11	P	0.000244	11	P	0.000244	11	P	0.000244	11	P	0.000244	11	P	0.000244	11	9	0	chr1:171639419-171640218 (-) // 89.53 // q24.3 /// chr17:4848951-4851816 (-) // 100.0 // p13.2	5216	0001843 // neural tube closure // inferred from electronic annotation /// 0006357 // regulation of transcription from RNA polymerase II promoter // inferred from electronic annotation /// 0007010 // cytoskeleton organization // inferred from electronic an	0005634 // nucleus // inferred from electronic annotation /// 0005737 // cytoplasm // inferred from electronic annotation /// 0005856 // cytoskeleton // inferred from electronic annotation /// 0015629 // actin cytoskeleton // inferred from electronic anno	0003779 // actin binding // inferred from physical interaction /// 0003779 // actin binding // inferred from electronic annotation /// 0005515 // protein binding // inferred from electronic annotation /// 0017048 // Rho GTPase binding // inferred from ele	PFN1	profilin 1	GO:0001843|GO:0006357|GO:0007010|GO:0030036|GO:0005634|GO:0005737|GO:0005856|GO:0015629|GO:0003779|GO:0003779|GO:0005515|GO:0017048|GO:0070064
200635_s_at	0.000534	2.53812	down	8.60536	8.49752	8.22839	6.42248	8.45412	3.96673	9.64864	9.8327	9.88122	P	0.000244	11	P	0.00415039	11	P	0.00195313	11	A	0.129639	11	P	0.0012207	11	A	0.567627	11	P	0.000244	11	P	0.00195313	11	P	0.0012207	11	7	2	chr1:43996546-44089337 (+) // 94.81 // p34.2	5792	0001960 // negative regulation of cytokine-mediated signaling pathway // inferred from electronic annotation /// 0006470 // protein dephosphorylation // inferred from electronic annotation /// 0007155 // cell adhesion // inferred from electronic annotatio	0005624 // membrane fraction // inferred from electronic annotation /// 0005626 // insoluble fraction // inferred from electronic annotation /// 0005768 // endosome // inferred from electronic annotation /// 0005792 // microsome // inferred from electroni	0004721 // phosphoprotein phosphatase activity // inferred from electronic annotation /// 0004725 // protein tyrosine phosphatase activity // inferred from direct assay /// 0004725 // protein tyrosine phosphatase activity // inferred from electronic annot	PTPRF	protein tyrosine phosphatase, receptor type, F	GO:0001960|GO:0006470|GO:0007155|GO:0007155|GO:0007156|GO:0007185|GO:0007399|GO:0008285|GO:0016311|GO:0031345|GO:0042059|GO:0043065|GO:0043525|GO:0046627|GO:0050775|GO:0050803|GO:0051387|GO:0005624|GO:0005626|GO:0005768|GO:0005792|GO:0005886|GO:0005887|GO
200636_s_at	0.00916277	2.42418	down	10.2973	9.65567	9.82144	8.87651	10.2727	8.53925	11.4531	11.3249	10.8289	P	0.0107422	11	P	0.0141602	11	P	0.0141602	11	A	0.111572	11	P	0.00805664	11	A	0.0805664	11	P	0.0141602	11	P	0.0141602	11	P	0.0141602	11	7	2	chr1:43996546-44089331 (+) // 95.78 // p34.2	5792	0001960 // negative regulation of cytokine-mediated signaling pathway // inferred from electronic annotation /// 0006470 // protein dephosphorylation // inferred from electronic annotation /// 0007155 // cell adhesion // inferred from electronic annotatio	0005624 // membrane fraction // inferred from electronic annotation /// 0005626 // insoluble fraction // inferred from electronic annotation /// 0005768 // endosome // inferred from electronic annotation /// 0005792 // microsome // inferred from electroni	0004721 // phosphoprotein phosphatase activity // inferred from electronic annotation /// 0004725 // protein tyrosine phosphatase activity // inferred from direct assay /// 0004725 // protein tyrosine phosphatase activity // inferred from electronic annot	PTPRF	protein tyrosine phosphatase, receptor type, F	GO:0001960|GO:0006470|GO:0007155|GO:0007155|GO:0007156|GO:0007185|GO:0007399|GO:0008285|GO:0016311|GO:0031345|GO:0042059|GO:0043065|GO:0043525|GO:0046627|GO:0050775|GO:0050803|GO:0051387|GO:0005624|GO:0005626|GO:0005768|GO:0005792|GO:0005886|GO:0005887|GO
200637_s_at	0.00176813	2.69847	down	7.68341	7.39326	7.45754	6.23009	7.16795	3.57925	9.24754	8.65199	8.93109	P	0.0012207	11	P	0.00415039	11	A	0.0952148	11	A	0.111572	11	P	0.0461426	11	A	0.696289	11	P	0.0012207	11	P	0.00292969	11	P	0.0239258	11	6	3	chr1:43996546-44089337 (+) // 94.81 // p34.2	5792	0001960 // negative regulation of cytokine-mediated signaling pathway // inferred from electronic annotation /// 0006470 // protein dephosphorylation // inferred from electronic annotation /// 0007155 // cell adhesion // inferred from electronic annotatio	0005624 // membrane fraction // inferred from electronic annotation /// 0005626 // insoluble fraction // inferred from electronic annotation /// 0005768 // endosome // inferred from electronic annotation /// 0005792 // microsome // inferred from electroni	0004721 // phosphoprotein phosphatase activity // inferred from electronic annotation /// 0004725 // protein tyrosine phosphatase activity // inferred from direct assay /// 0004725 // protein tyrosine phosphatase activity // inferred from electronic annot	PTPRF	protein tyrosine phosphatase, receptor type, F	GO:0001960|GO:0006470|GO:0007155|GO:0007155|GO:0007156|GO:0007185|GO:0007399|GO:0008285|GO:0016311|GO:0031345|GO:0042059|GO:0043065|GO:0043525|GO:0046627|GO:0050775|GO:0050803|GO:0051387|GO:0005624|GO:0005626|GO:0005768|GO:0005792|GO:0005886|GO:0005887|GO
200641_s_at	0.00327248	2.36805	up	11.7502	11.8253	11.6774	11.3014	11.3016	10.798	10.1273	10.6362	10.7582	P	0.000244	11	P	0.000244	11	P	0.000244	11	P	0.000244	11	P	0.000244	11	P	0.000244	11	P	0.000244	11	P	0.000244	11	P	0.000244	11	9	0	chr10:23425764-23426756 (+) // 91.94 // p12.2 /// chr10:107445975-107446982 (+) // 91.55 // q25.1 /// chr2:127314840-127315841 (-) // 93.79 // q14.3 /// chr8:101932754-101964271 (-) // 97.57 // q22.3 /// chr9:34922018-34922930 (-) // 85.15 // p13.3 /// ch	7534	0002553 // histamine secretion by mast cell // inferred from electronic annotation /// 0006605 // protein targeting // inferred from electronic annotation /// 0006626 // protein targeting to mitochondrion // inferred from electronic annotation /// 0006916	0005625 // soluble fraction // inferred from electronic annotation /// 0005634 // nucleus // inferred from electronic annotation /// 0005737 // cytoplasm // inferred from electronic annotation /// 0005737 // cytoplasm // traceable author statement /// 000	0004497 // monooxygenase activity // inferred from electronic annotation /// 0005515 // protein binding // inferred from physical interaction /// 0005515 // protein binding // inferred from electronic annotation /// 0008134 // transcription factor binding	YWHAZ	tyrosine 3-monooxygenase/tryptophan 5-monooxygenase activation protein, zeta polypeptide	GO:0002553|GO:0006605|GO:0006626|GO:0006916|GO:0007165|GO:0042493|GO:0005625|GO:0005634|GO:0005737|GO:0005737|GO:0005739|GO:0005829|GO:0014069|GO:0042470|GO:0043234|GO:0004497|GO:0005515|GO:0005515|GO:0008134|GO:0016301|GO:0019904|GO:0032403
200642_at	0.000192	2.29524	down	13.7529	13.7208	13.6243	13.833	14.4033	13.8459	15.0544	14.7751	14.8644	P	0.000244	11	P	0.000244	11	P	0.000244	11	P	0.000244	11	P	0.000244	11	P	0.000244	11	P	0.000244	11	P	0.000244	11	P	0.000244	11	9	0	chr21:33032082-33040986 (+) // 99.82 // q22.11	6647	0000187 // activation of MAPK activity // inferred from sequence or structural similarity /// 0000187 // activation of MAPK activity // inferred from electronic annotation /// 0000302 // response to reactive oxygen species // inferred from electronic anno	0005576 // extracellular region // not recorded /// 0005576 // extracellular region // inferred from sequence or structural similarity /// 0005615 // extracellular space // inferred from direct assay /// 0005634 // nucleus // inferred from direct assay //	0004784 // superoxide dismutase activity // inferred from direct assay /// 0004784 // superoxide dismutase activity // inferred from sequence or structural similarity /// 0004784 // superoxide dismutase activity // inferred from electronic annotation ///	SOD1	superoxide dismutase 1, soluble	GO:0000187|GO:0000187|GO:0000302|GO:0000303|GO:0000303|GO:0001541|GO:0001541|GO:0001819|GO:0001890|GO:0001895|GO:0001895|GO:0001975|GO:0002262|GO:0002262|GO:0006302|GO:0006302|GO:0006309|GO:0006309|GO:0006749|GO:0006749|GO:0006801|GO:0006801|GO:0006879|GO
200645_at	0.000197	2.81977	down	13.8379	13.716	13.6878	14.1353	14.4755	13.9531	15.4034	15.2785	15.0465	P	0.000244	11	P	0.000244	11	P	0.000244	11	P	0.000244	11	P	0.000244	11	P	0.000244	11	P	0.000244	11	P	0.000244	11	P	0.000244	11	9	0	chr17:7143739-7145753 (-) // 96.43 // p13.1	11337	0000226 // microtubule cytoskeleton organization // inferred from electronic annotation /// 0006605 // protein targeting // traceable author statement /// 0006810 // transport // inferred from electronic annotation /// 0007268 // synaptic transmission //	0000139 // Golgi membrane // inferred from electronic annotation /// 0000421 // autophagic vacuole membrane // inferred from direct assay /// 0005737 // cytoplasm // inferred from electronic annotation /// 0005764 // lysosome // inferred from electronic a	0004872 // receptor activity // inferred from electronic annotation /// 0005515 // protein binding // inferred from physical interaction /// 0005515 // protein binding // inferred from electronic annotation /// 0008017 // microtubule binding // inferred f	GABARAP	GABA(A) receptor-associated protein	GO:0000226|GO:0006605|GO:0006810|GO:0007268|GO:0015031|GO:0000139|GO:0000421|GO:0005737|GO:0005764|GO:0005790|GO:0005794|GO:0005856|GO:0005874|GO:0005875|GO:0005886|GO:0005886|GO:0012505|GO:0015629|GO:0016020|GO:0004872|GO:0005515|GO:0005515|GO:0008017|GO
200646_s_at	0.00981868	3.43686	down	6.56568	7.20053	7.47284	7.52552	7.54725	6.83397	9.35966	8.81355	8.40911	P	0.0141602	11	P	0.0141602	11	P	0.00805664	11	P	0.00585938	11	P	0.0461426	11	M	0.0561523	11	P	0.00415039	11	P	0.00415039	11	P	0.0107422	11	8	0	chr19:49403600-49425913 (+) // 95.89 // q13.33	4924		0005615 // extracellular space // traceable author statement /// 0005737 // cytoplasm // inferred from electronic annotation /// 0005793 // ER-Golgi intermediate compartment // inferred from direct assay /// 0005794 // Golgi apparatus // inferred from dir	0003677 // DNA binding // inferred from electronic annotation /// 0003677 // DNA binding // traceable author statement /// 0005509 // calcium ion binding // inferred from electronic annotation	NUCB1	nucleobindin 1	GO:0005615|GO:0005737|GO:0005793|GO:0005794|GO:0005794|GO:0016020|GO:0003677|GO:0003677|GO:0005509
200647_x_at	0.000147	2.64839	down	12.7632	12.9325	12.9219	12.9024	12.9745	12.465	14.4132	14.2939	14.1259	P	0.000244	11	P	0.000244	11	P	0.000244	11	P	0.000244	11	P	0.000244	11	P	0.000732	11	P	0.000244	11	P	0.000244	11	P	0.000244	11	9	0	chr16:28722783-28747034 (+) // 97.49 // p11.2 /// chr16:28390918-28415163 (-) // 97.49 // p11.2	728689///8663	0006412 // translation // inferred from electronic annotation /// 0006413 // translational initiation // inferred by curator /// 0006413 // translational initiation // inferred from direct assay /// 0006413 // translational initiation // inferred from ele	0005737 // cytoplasm // inferred from electronic annotation /// 0005829 // cytosol // not recorded /// 0005852 // eukaryotic translation initiation factor 3 complex // inferred from direct assay /// 0005852 // eukaryotic translation initiation factor 3 co	0003743 // translation initiation factor activity // inferred by curator /// 0003743 // translation initiation factor activity // inferred from direct assay /// 0003743 // translation initiation factor activity // inferred from electronic annotation /// 0	EIF3C /// EIF3CL	eukaryotic translation initiation factor 3, subunit C /// eukaryotic translation initiation factor 3, subunit C-like	GO:0006412|GO:0006413|GO:0006413|GO:0006413|GO:0005737|GO:0005829|GO:0005852|GO:0005852|GO:0003743|GO:0003743|GO:0003743|GO:0005515
200648_s_at	0.000313	2.58231	down	9.68599	9.56072	9.36599	9.72344	10.4251	9.07766	11.0241	10.9191	10.7755	P	0.000732	11	P	0.000732	11	P	0.000244	11	P	0.000244	11	P	0.000732	11	P	0.00195313	11	P	0.000244	11	P	0.000732	11	P	0.000732	11	9	0	chr1:182353415-182360850 (-) // 94.66 // q25.3	2752	0006542 // glutamine biosynthetic process // inferred from electronic annotation /// 0006807 // nitrogen compound metabolic process // inferred from electronic annotation /// 0008283 // cell proliferation // inferred from direct assay /// 0009749 // respo	0005622 // intracellular // inferred from electronic annotation /// 0005737 // cytoplasm // inferred from direct assay /// 0005737 // cytoplasm // inferred from electronic annotation /// 0005739 // mitochondrion // inferred from electronic annotation ///	0000166 // nucleotide binding // inferred from electronic annotation /// 0003824 // catalytic activity // inferred from electronic annotation /// 0004351 // glutamate decarboxylase activity // inferred from electronic annotation /// 0004356 // glutamate-a	GLUL	glutamate-ammonia ligase	GO:0006542|GO:0006807|GO:0008283|GO:0009749|GO:0005622|GO:0005737|GO:0005737|GO:0005739|GO:0005794|GO:0000166|GO:0003824|GO:0004351|GO:0004356|GO:0005524|GO:0016829|GO:0016874|GO:0042802
200649_at	0.000264	4.17574	down	8.51901	8.38819	8.89393	8.34277	8.78626	8.78501	10.7246	10.7525	10.5101	P	0.000244	11	P	0.00415039	11	P	0.00292969	11	P	0.0239258	11	P	0.00415039	11	P	0.00805664	11	P	0.000244	11	P	0.000244	11	P	0.000732	11	9	0	chr19:49404040-49426525 (+) // 94.42 // q13.33	4924		0005615 // extracellular space // traceable author statement /// 0005737 // cytoplasm // inferred from electronic annotation /// 0005793 // ER-Golgi intermediate compartment // inferred from direct assay /// 0005794 // Golgi apparatus // inferred from dir	0003677 // DNA binding // inferred from electronic annotation /// 0003677 // DNA binding // traceable author statement /// 0005509 // calcium ion binding // inferred from electronic annotation	NUCB1	nucleobindin 1	GO:0005615|GO:0005737|GO:0005793|GO:0005794|GO:0005794|GO:0016020|GO:0003677|GO:0003677|GO:0005509
200651_at	0.000366	2.32068	down	14.9441	14.9316	14.7949	15.1677	15.8129	15.0074	16.2194	16.1844	15.9104	P	0.000244	11	P	0.000244	11	P	0.000244	11	P	0.000244	11	P	0.000244	11	P	0.000244	11	P	0.000244	11	P	0.000244	11	P	0.000244	11	9	0	chr5:180663950-180670896 (-) // 99.91 // q35.3	10399		0005737 // cytoplasm // inferred from sequence or structural similarity /// 0005886 // plasma membrane // inferred from electronic annotation /// 0016020 // membrane // inferred from electronic annotation /// 0043025 // neuronal cell body // inferred from	0005102 // receptor binding // non-traceable author statement /// 0005515 // protein binding // inferred from physical interaction /// 0019903 // protein phosphatase binding // inferred from physical interaction	GNB2L1	guanine nucleotide binding protein (G protein), beta polypeptide 2-like 1	GO:0005737|GO:0005886|GO:0016020|GO:0043025|GO:0005102|GO:0005515|GO:0019903
200652_at	2.63e-05	2.49159	down	13.2009	13.3193	13.2787	13.4324	13.9022	13.2405	14.6747	14.5047	14.5707	P	0.000244	11	P	0.000244	11	P	0.000244	11	P	0.000244	11	P	0.000244	11	P	0.000244	11	P	0.000244	11	P	0.000244	11	P	0.000244	11	9	0	chr1:155978844-155990727 (-) // 99.45 // q22	6746	0006613 // cotranslational protein targeting to membrane // traceable author statement	0005783 // endoplasmic reticulum // inferred from electronic annotation /// 0005783 // endoplasmic reticulum // traceable author statement /// 0005789 // endoplasmic reticulum membrane // inferred from electronic annotation /// 0016020 // membrane // infe	0004872 // receptor activity // inferred from electronic annotation /// 0005048 // signal sequence binding // traceable author statement	SSR2	signal sequence receptor, beta (translocon-associated protein beta)	GO:0006613|GO:0005783|GO:0005783|GO:0005789|GO:0016020|GO:0016021|GO:0016021|GO:0004872|GO:0005048
200654_at	0.000144	2.98325	down	14.7013	14.6823	14.6051	14.7683	15.2423	14.7155	16.3721	16.3201	16.0272	P	0.00805664	11	P	0.00415039	11	P	0.00805664	11	P	0.00805664	11	P	0.000244	11	P	0.00195313	11	P	0.00415039	11	P	0.0107422	11	P	0.0141602	11	9	0	chr17:79801036-79818410 (-) // 96.54 // q25.3	5034	0006662 // glycerol ether metabolic process // inferred from electronic annotation /// 0018401 // peptidyl-proline hydroxylation to 4-hydroxy-L-proline // inferred from direct assay /// 0045454 // cell redox homeostasis // inferred from electronic annotat	0005576 // extracellular region // non-traceable author statement /// 0005783 // endoplasmic reticulum // inferred from direct assay /// 0005783 // endoplasmic reticulum // inferred from electronic annotation /// 0005783 // endoplasmic reticulum // tracea	0003756 // protein disulfide isomerase activity // inferred from electronic annotation /// 0003756 // protein disulfide isomerase activity // traceable author statement /// 0004656 // procollagen-proline 4-dioxygenase activity // inferred from direct assa	P4HB	prolyl 4-hydroxylase, beta polypeptide	GO:0006662|GO:0018401|GO:0045454|GO:0005576|GO:0005783|GO:0005783|GO:0005783|GO:0005788|GO:0005792|GO:0005793|GO:0005886|GO:0009986|GO:0016020|GO:0042470|GO:0003756|GO:0003756|GO:0004656|GO:0004656|GO:0005515|GO:0009055|GO:0015035|GO:0016702|GO:0016853
200656_s_at	3.02e-05	2.97433	down	12.7801	12.7782	12.7441	12.1504	12.3464	11.6238	14.4157	14.412	14.1923	P	0.000244	11	P	0.000244	11	P	0.000244	11	P	0.000244	11	P	0.000244	11	P	0.000244	11	P	0.000244	11	P	0.000244	11	P	0.000244	11	9	0	chr17:79801489-79818373 (-) // 98.21 // q25.3	5034	0006662 // glycerol ether metabolic process // inferred from electronic annotation /// 0018401 // peptidyl-proline hydroxylation to 4-hydroxy-L-proline // inferred from direct assay /// 0045454 // cell redox homeostasis // inferred from electronic annotat	0005576 // extracellular region // non-traceable author statement /// 0005783 // endoplasmic reticulum // inferred from direct assay /// 0005783 // endoplasmic reticulum // inferred from electronic annotation /// 0005783 // endoplasmic reticulum // tracea	0003756 // protein disulfide isomerase activity // inferred from electronic annotation /// 0003756 // protein disulfide isomerase activity // traceable author statement /// 0004656 // procollagen-proline 4-dioxygenase activity // inferred from direct assa	P4HB	prolyl 4-hydroxylase, beta polypeptide	GO:0006662|GO:0018401|GO:0045454|GO:0005576|GO:0005783|GO:0005783|GO:0005783|GO:0005788|GO:0005792|GO:0005793|GO:0005886|GO:0009986|GO:0016020|GO:0042470|GO:0003756|GO:0003756|GO:0004656|GO:0004656|GO:0005515|GO:0009055|GO:0015035|GO:0016702|GO:0016853
200657_at	0.000209	2.18616	down	13.3548	13.398	13.3683	13.5028	13.9414	13.266	14.6491	14.5081	14.3491	P	0.000244	11	P	0.000244	11	P	0.000244	11	P	0.000244	11	P	0.000244	11	P	0.000244	11	P	0.000244	11	P	0.000244	11	P	0.000244	11	9	0	chr7:32511042-32512610 (+) // 91.51 // p14.3 /// chr7:54487063-54488281 (+) // 89.88 // p11.2 /// chrX:118602408-118605279 (+) // 99.27 // q24 /// chr2:34064591-34065809 (-) // 90.94 // p22.3	292	0006810 // transport // traceable author statement /// 0006810 // transport // inferred from electronic annotation /// 0044419 // interspecies interaction between organisms // inferred from electronic annotation /// 0055085 // transmembrane transport // i	0005739 // mitochondrion // inferred from electronic annotation /// 0005743 // mitochondrial inner membrane // not recorded /// 0005743 // mitochondrial inner membrane // inferred from electronic annotation /// 0005887 // integral to plasma membrane // tr	0005215 // transporter activity // inferred from electronic annotation /// 0005488 // binding // inferred from electronic annotation /// 0005515 // protein binding // inferred from physical interaction /// 0015207 // adenine transmembrane transporter acti	SLC25A5	solute carrier family 25 (mitochondrial carrier; adenine nucleotide translocator), member 5	GO:0006810|GO:0006810|GO:0044419|GO:0055085|GO:0005739|GO:0005743|GO:0005743|GO:0005887|GO:0016020|GO:0016021|GO:0042645|GO:0071817|GO:0005215|GO:0005488|GO:0005515|GO:0015207
200658_s_at	0.00021	2.21215	down	11.1046	11.0961	11.0735	10.8841	11.3199	10.8739	12.3442	12.3051	12.0612	P	0.000244	11	P	0.000244	11	P	0.000244	11	P	0.000244	11	P	0.000244	11	P	0.000244	11	P	0.000244	11	P	0.000244	11	P	0.000244	11	9	0	chr17:47481414-47490655 (-) // 83.05 // q21.33	5245	0006260 // DNA replication // inferred from electronic annotation /// 0007165 // signal transduction // traceable author statement /// 0008285 // negative regulation of cell proliferation // non-traceable author statement /// 0016481 // negative regulatio	0005634 // nucleus // traceable author statement /// 0005654 // nucleoplasm // inferred from direct assay /// 0005739 // mitochondrion // inferred from direct assay /// 0005739 // mitochondrion // inferred from electronic annotation /// 0005743 // mitocho	0005515 // protein binding // inferred from physical interaction /// 0016563 // transcription activator activity // inferred from direct assay /// 0016564 // transcription repressor activity // inferred from direct assay	PHB	prohibitin	GO:0006260|GO:0007165|GO:0008285|GO:0016481|GO:0016575|GO:0042981|GO:0045449|GO:0005634|GO:0005654|GO:0005739|GO:0005739|GO:0005743|GO:0005743|GO:0005887|GO:0016020|GO:0005515|GO:0016563|GO:0016564
200659_s_at	0.000965	2.80805	down	9.14445	9.12093	8.70301	8.12925	9.60737	8.99398	10.5952	10.5487	10.2932	P	0.000244	11	P	0.000244	11	P	0.000732	11	P	0.00292969	11	P	0.000244	11	P	0.00415039	11	P	0.0012207	11	P	0.000244	11	P	0.000732	11	9	0	chr16:52968663-52970486 (+) // 91.13 // q12.2 /// chr17:47481419-47492242 (-) // 99.95 // q21.33	5245	0006260 // DNA replication // inferred from electronic annotation /// 0007165 // signal transduction // traceable author statement /// 0008285 // negative regulation of cell proliferation // non-traceable author statement /// 0016481 // negative regulatio	0005634 // nucleus // traceable author statement /// 0005654 // nucleoplasm // inferred from direct assay /// 0005739 // mitochondrion // inferred from direct assay /// 0005739 // mitochondrion // inferred from electronic annotation /// 0005743 // mitocho	0005515 // protein binding // inferred from physical interaction /// 0016563 // transcription activator activity // inferred from direct assay /// 0016564 // transcription repressor activity // inferred from direct assay	PHB	prohibitin	GO:0006260|GO:0007165|GO:0008285|GO:0016481|GO:0016575|GO:0042981|GO:0045449|GO:0005634|GO:0005654|GO:0005739|GO:0005739|GO:0005743|GO:0005743|GO:0005887|GO:0016020|GO:0005515|GO:0016563|GO:0016564
200660_at	0.0113969	3.24269	down	13.2871	12.2506	12.7729	12.6369	13.3059	12.9062	14.9361	14.3131	14.153	P	0.000732	11	P	0.000732	11	P	0.000244	11	P	0.0012207	11	P	0.000244	11	P	0.000732	11	P	0.00195313	11	P	0.000244	11	P	0.000244	11	9	0	chr1:152004981-152009511 (-) // 99.83 // q21.3	6282	0007165 // signal transduction // traceable author statement /// 0008156 // negative regulation of DNA replication // traceable author statement /// 0008285 // negative regulation of cell proliferation // traceable author statement	0001726 // ruffle // inferred from direct assay /// 0005634 // nucleus // inferred from direct assay /// 0005634 // nucleus // inferred from electronic annotation /// 0005634 // nucleus // traceable author statement /// 0005737 // cytoplasm // inferred fr	0005509 // calcium ion binding // inferred from electronic annotation /// 0005515 // protein binding // inferred from physical interaction /// 0042803 // protein homodimerization activity // inferred from direct assay /// 0048154 // S100 beta binding // i	S100A11	S100 calcium binding protein A11	GO:0007165|GO:0008156|GO:0008285|GO:0001726|GO:0005634|GO:0005634|GO:0005634|GO:0005737|GO:0005737|GO:0005737|GO:0005509|GO:0005515|GO:0042803|GO:0048154|GO:0048306
200661_at	1.56e-05	3.02262	down	11.5001	11.6239	11.6023	11.8213	11.8161	11.7181	13.1416	13.2718	13.1003	P	0.000244	11	P	0.000244	11	P	0.000244	11	P	0.000244	11	P	0.000244	11	P	0.000244	11	P	0.000244	11	P	0.000244	11	P	0.000244	11	9	0	chr20:44520205-44527456 (+) // 97.41 // q13.12	5476	0006508 // proteolysis // inferred from electronic annotation /// 0006886 // intracellular protein transport // traceable author statement	0005739 // mitochondrion // inferred from electronic annotation /// 0005764 // lysosome // non-traceable author statement /// 0005764 // lysosome // inferred from electronic annotation /// 0005783 // endoplasmic reticulum // traceable author statement	0004180 // carboxypeptidase activity // traceable author statement /// 0004180 // carboxypeptidase activity // inferred from electronic annotation /// 0004185 // serine-type carboxypeptidase activity // inferred from electronic annotation /// 0005515 // p	CTSA	cathepsin A	GO:0006508|GO:0006886|GO:0005739|GO:0005764|GO:0005764|GO:0005783|GO:0004180|GO:0004180|GO:0004185|GO:0005515|GO:0005515|GO:0008047|GO:0008233|GO:0016787
200662_s_at	0.0107997	6.3385	up	13.9059	13.9056	13.9433	13.8166	13.6864	13.6859	10.1123	11.5571	12.0931	P	0.000244	11	P	0.000244	11	P	0.000244	11	P	0.000244	11	P	0.000244	11	P	0.000244	11	P	0.000244	11	P	0.000244	11	P	0.000244	11	9	0	chrX:72442863-72446122 (+) // 79.81 // q13.2 /// chr1:235272659-235292131 (-) // 77.72 // q42.3	9804	0006605 // protein targeting // inferred from electronic annotation /// 0006626 // protein targeting to mitochondrion // inferred from direct assay /// 0006810 // transport // inferred from electronic annotation /// 0006886 // intracellular protein transp	0005739 // mitochondrion // inferred from direct assay /// 0005739 // mitochondrion // inferred from electronic annotation /// 0005741 // mitochondrial outer membrane // inferred from electronic annotation /// 0005742 // mitochondrial outer membrane trans	0005515 // protein binding // inferred from physical interaction /// 0015450 // P-P-bond-hydrolysis-driven protein transmembrane transporter activity // inferred from direct assay /// 0051082 // unfolded protein binding // inferred from direct assay /// 0	TOMM20	translocase of outer mitochondrial membrane 20 homolog (yeast)	GO:0006605|GO:0006626|GO:0006810|GO:0006886|GO:0015031|GO:0005739|GO:0005739|GO:0005741|GO:0005742|GO:0005742|GO:0005742|GO:0016020|GO:0016021|GO:0005515|GO:0015450|GO:0051082|GO:0051082
200663_at	0.000131	2.94356	down	14.8609	14.8925	14.8092	15.1657	15.7309	15.2445	16.5632	16.4609	16.2112	P	0.000244	11	P	0.000244	11	P	0.000244	11	P	0.000244	11	P	0.000244	11	P	0.000244	11	P	0.000244	11	P	0.000244	11	P	0.000244	11	9	0	chr12:56119257-56122794 (-) // 100.0 // q13.2	967	0010633 // negative regulation of epithelial cell migration // inferred from electronic annotation /// 0030855 // epithelial cell differentiation // inferred from electronic annotation /// 0045785 // positive regulation of cell adhesion // inferred from e	0005737 // cytoplasm // inferred from electronic annotation /// 0005764 // lysosome // inferred from electronic annotation /// 0005765 // lysosomal membrane // inferred from electronic annotation /// 0005765 // lysosomal membrane // traceable author state	0005515 // protein binding // inferred from electronic annotation /// 0032403 // protein complex binding // inferred from electronic annotation	CD63	CD63 molecule	GO:0010633|GO:0030855|GO:0045785|GO:0045807|GO:0005737|GO:0005764|GO:0005765|GO:0005765|GO:0005768|GO:0005770|GO:0005886|GO:0005886|GO:0005886|GO:0005887|GO:0010008|GO:0016020|GO:0016021|GO:0031088|GO:0031902|GO:0043234|GO:0005515|GO:0032403
200664_s_at	0.000169	2.63368	down	8.90589	8.69914	8.5923	8.71237	9.7577	8.50653	10.1502	10.196	10.0424	P	0.0239258	11	P	0.0375977	11	P	0.0375977	11	A	0.0805664	11	P	0.0239258	11	A	0.149658	11	P	0.0302734	11	P	0.0141602	11	P	0.0107422	11	7	2	chr19:14625581-14629280 (-) // 97.97 // p13.12	3337	0006457 // protein folding // inferred from electronic annotation /// 0006950 // response to stress // inferred from electronic annotation /// 0006986 // response to unfolded protein // traceable author statement /// 0051085 // chaperone mediated protein	0005634 // nucleus // inferred from electronic annotation /// 0005730 // nucleolus // inferred from electronic annotation /// 0005737 // cytoplasm // inferred from electronic annotation	0031072 // heat shock protein binding // inferred from electronic annotation /// 0051082 // unfolded protein binding // inferred from electronic annotation	DNAJB1	DnaJ (Hsp40) homolog, subfamily B, member 1	GO:0006457|GO:0006950|GO:0006986|GO:0051085|GO:0070389|GO:0005634|GO:0005730|GO:0005737|GO:0031072|GO:0051082
200665_s_at	0.000415	3.37626	down	13.6531	13.975	13.8573	14.228	13.7018	14.4154	15.7742	15.6479	15.3296	P	0.000244	11	P	0.000244	11	P	0.000244	11	P	0.000244	11	P	0.000244	11	P	0.000244	11	P	0.000244	11	P	0.000244	11	P	0.000244	11	9	0	chr5:151041997-151066469 (-) // 98.36 // q33.1	6678	0001503 // ossification // traceable author statement /// 0042127 // regulation of cell proliferation // inferred from electronic annotation /// 0071363 // cellular response to growth factor stimulus // inferred from electronic annotation	0005576 // extracellular region // non-traceable author statement /// 0005576 // extracellular region // inferred from electronic annotation /// 0005578 // proteinaceous extracellular matrix // traceable author statement /// 0005578 // proteinaceous extra	0000166 // nucleotide binding // inferred from electronic annotation /// 0003774 // motor activity // inferred from electronic annotation /// 0003779 // actin binding // inferred from electronic annotation /// 0003779 // actin binding // non-traceable aut	SPARC	secreted protein, acidic, cysteine-rich (osteonectin)	GO:0001503|GO:0042127|GO:0071363|GO:0005576|GO:0005576|GO:0005578|GO:0005578|GO:0005604|GO:0016459|GO:0016461|GO:0031012|GO:0000166|GO:0003774|GO:0003779|GO:0003779|GO:0005509|GO:0005509|GO:0005515|GO:0005516|GO:0005516|GO:0005518|GO:0005524|GO:0005524|GO
200666_s_at	0.000916	3.0386	down	10.1374	9.7997	9.74775	10.0734	10.7965	9.84444	11.7665	11.39	11.3385	P	0.000244	11	P	0.000244	11	P	0.000244	11	P	0.000244	11	P	0.000244	11	P	0.000732	11	P	0.000244	11	P	0.000244	11	P	0.000244	11	9	0	chr19:14625581-14629201 (-) // 99.91 // p13.12 /// chr2:192744721-192746930 (-) // 91.63 // q32.3	3337	0006457 // protein folding // inferred from electronic annotation /// 0006950 // response to stress // inferred from electronic annotation /// 0006986 // response to unfolded protein // traceable author statement /// 0051085 // chaperone mediated protein	0005634 // nucleus // inferred from electronic annotation /// 0005730 // nucleolus // inferred from electronic annotation /// 0005737 // cytoplasm // inferred from electronic annotation	0031072 // heat shock protein binding // inferred from electronic annotation /// 0051082 // unfolded protein binding // inferred from electronic annotation	DNAJB1	DnaJ (Hsp40) homolog, subfamily B, member 1	GO:0006457|GO:0006950|GO:0006986|GO:0051085|GO:0070389|GO:0005634|GO:0005730|GO:0005737|GO:0031072|GO:0051082
200670_at	0.000694	2.0501	down	11.6211	11.7523	11.9523	11.8474	12.1392	11.743	12.8068	12.7233	12.9028	P	0.000244	11	P	0.000244	11	P	0.000244	11	P	0.000244	11	P	0.000244	11	P	0.000244	11	P	0.000244	11	P	0.000244	11	P	0.000244	11	9	0	chr22:28795305-29196524 (-) // 97.63 // q12.1	7494	0006350 // transcription // inferred from electronic annotation /// 0006355 // regulation of transcription, DNA-dependent // inferred from electronic annotation /// 0006955 // immune response // traceable author statement /// 0045449 // regulation of tran	0005634 // nucleus // inferred from direct assay /// 0005634 // nucleus // inferred from electronic annotation	0003677 // DNA binding // traceable author statement /// 0003677 // DNA binding // inferred from electronic annotation /// 0003700 // sequence-specific DNA binding transcription factor activity // inferred from electronic annotation /// 0003700 // sequenc	XBP1	X-box binding protein 1	GO:0006350|GO:0006355|GO:0006955|GO:0045449|GO:0005634|GO:0005634|GO:0003677|GO:0003677|GO:0003700|GO:0003700|GO:0043565|GO:0046983
200674_s_at	0.000976	2.36546	down	15.0542	14.9708	14.8516	15.3011	16.1146	15.2712	16.3907	16.2619	15.9503	P	0.000244	11	P	0.000244	11	P	0.000244	11	P	0.000244	11	P	0.000244	11	P	0.000244	11	P	0.000244	11	P	0.000244	11	P	0.000244	11	9	0	chr3:25790949-25791436 (+) // 90.1 // p24.2 /// chr6:151420631-151421131 (+) // 94.46 // q25.1 /// chr7:44507465-44507948 (+) // 93.66 // p13 /// chr3:12877529-12883017 (-) // 99.21 // p25.2	6161	0006412 // translation // inferred from electronic annotation /// 0006414 // translational elongation // not recorded	0005622 // intracellular // inferred from electronic annotation /// 0005829 // cytosol // not recorded /// 0005840 // ribosome // inferred from electronic annotation /// 0030529 // ribonucleoprotein complex // inferred from electronic annotation	0003735 // structural constituent of ribosome // inferred from electronic annotation /// 0005515 // protein binding // inferred from physical interaction	RPL32	ribosomal protein L32	GO:0006412|GO:0006414|GO:0005622|GO:0005829|GO:0005840|GO:0030529|GO:0003735|GO:0005515
200675_at	0.000135	3.60776	down	14.0921	14.1352	14.1027	14.1643	14.4852	14.3615	16.1696	15.9852	15.7286	P	0.000244	11	P	0.000244	11	P	0.000244	11	P	0.000244	11	P	0.000244	11	P	0.000244	11	P	0.000244	11	P	0.000244	11	P	0.000244	11	9	0	chr11:2398552-2418626 (+) // 86.5 // p15.5	975	0000187 // activation of MAPK activity // inferred from direct assay /// 0006661 // phosphatidylinositol biosynthetic process // inferred from direct assay /// 0008104 // protein localization // inferred from direct assay /// 0008283 // cell proliferation	0005887 // integral to plasma membrane // inferred from direct assay /// 0016020 // membrane // inferred from electronic annotation /// 0016021 // integral to membrane // inferred from electronic annotation /// 0016324 // apical plasma membrane // inferre	0005515 // protein binding // inferred from physical interaction /// 0005515 // protein binding // inferred from electronic annotation	CD81	CD81 molecule	GO:0000187|GO:0006661|GO:0008104|GO:0008283|GO:0008284|GO:0009611|GO:0030384|GO:0040008|GO:0042127|GO:0043128|GO:0044419|GO:0046718|GO:0046813|GO:0050731|GO:0005887|GO:0016020|GO:0016021|GO:0016324|GO:0005515|GO:0005515
200676_s_at	0.000168	3.3732	down	8.1961	8.20756	8.56445	8.32943	9.12902	8.60001	10.1646	10.0413	10.0246	P	0.000244	11	P	0.000244	11	P	0.000244	11	P	0.00805664	11	P	0.000244	11	P	0.000244	11	P	0.000732	11	P	0.000732	11	P	0.000244	11	9	0	chr22:21922018-21978323 (+) // 99.96 // q11.21	7332	0000209 // protein polyubiquitination // inferred from direct assay /// 0006350 // transcription // inferred from electronic annotation /// 0006464 // protein modification process // traceable author statement /// 0006511 // ubiquitin-dependent protein ca	0000151 // ubiquitin ligase complex // traceable author statement /// 0005634 // nucleus // inferred from direct assay /// 0005634 // nucleus // inferred from electronic annotation /// 0005737 // cytoplasm // inferred from direct assay /// 0005737 // cyto	0000166 // nucleotide binding // inferred from electronic annotation /// 0003713 // transcription coactivator activity // inferred from direct assay /// 0004842 // ubiquitin-protein ligase activity // inferred from direct assay /// 0004842 // ubiquitin-pr	UBE2L3	ubiquitin-conjugating enzyme E2L 3	GO:0000209|GO:0006350|GO:0006464|GO:0006511|GO:0007090|GO:0008283|GO:0016567|GO:0032583|GO:0032583|GO:0043687|GO:0045449|GO:0051246|GO:0070979|GO:0071383|GO:0071385|GO:0000151|GO:0005634|GO:0005634|GO:0005737|GO:0005737|GO:0000166|GO:0003713|GO:0004842|GO
200677_at	7.92e-05	2.24147	down	13.3491	13.1221	13.1693	13.2869	13.7868	13.1986	14.3534	14.403	14.3775	P	0.000244	11	P	0.000244	11	P	0.000244	11	P	0.000244	11	P	0.000244	11	P	0.000244	11	P	0.000244	11	P	0.000244	11	P	0.000244	11	9	0	chr21:46269512-46293741 (-) // 99.85 // q22.3	754	0006606 // protein import into nucleus // inferred from direct assay	0005634 // nucleus // inferred from direct assay /// 0005634 // nucleus // inferred from electronic annotation /// 0005737 // cytoplasm // inferred from direct assay /// 0005737 // cytoplasm // inferred from electronic annotation /// 0016020 // membrane /		PTTG1IP	pituitary tumor-transforming 1 interacting protein	GO:0006606|GO:0005634|GO:0005634|GO:0005737|GO:0005737|GO:0016020|GO:0016020|GO:0016021
200678_x_at	4.43e-05	4.92424	down	11.3543	11.2064	11.2759	11.3173	11.5715	11.2022	13.7867	13.5498	13.3999	P	0.000732	11	P	0.000732	11	P	0.000732	11	P	0.0012207	11	P	0.0012207	11	P	0.00195313	11	P	0.000732	11	P	0.000732	11	P	0.000244	11	9	0	chr17:42422647-42430470 (+) // 98.62 // q21.31	2896	0001835 // blastocyst hatching // inferred from electronic annotation /// 0007165 // signal transduction // non-traceable author statement /// 0007566 // embryo implantation // inferred from electronic annotation /// 0050679 // positive regulation of epit	0005576 // extracellular region // inferred from electronic annotation /// 0005615 // extracellular space // inferred from electronic annotation /// 0005737 // cytoplasm // inferred from direct assay /// 0005739 // mitochondrion // inferred from electroni	0005125 // cytokine activity // inferred from electronic annotation /// 0008083 // growth factor activity // traceable author statement	GRN	granulin	GO:0001835|GO:0007165|GO:0007566|GO:0050679|GO:0005576|GO:0005615|GO:0005737|GO:0005739|GO:0043231|GO:0005125|GO:0008083
200679_x_at	3.39e-05	5.28648	up	11.9294	12.0197	11.9098	11.6462	11.5497	11.5911	9.76728	9.38914	9.49545	P	0.000244	11	P	0.000244	11	P	0.000244	11	P	0.000244	11	P	0.000244	11	P	0.000244	11	P	0.000244	11	P	0.000244	11	P	0.000244	11	9	0	chr13:31034583-31040069 (-) // 88.72 // q12.3 /// chr15:71456199-71457851 (-) // 83.92 // q23	3146	0000122 // negative regulation of transcription from RNA polymerase II promoter // inferred from mutant phenotype /// 0001773 // myeloid dendritic cell activation // inferred from sequence or structural similarity /// 0002407 // dendritic cell chemotaxis	0000793 // condensed chromosome // inferred from direct assay /// 0005615 // extracellular space // inferred from direct assay /// 0005634 // nucleus // inferred from direct assay /// 0005634 // nucleus // inferred from electronic annotation /// 0005654 /	0003677 // DNA binding // inferred from electronic annotation /// 0003684 // damaged DNA binding // inferred from sequence or structural similarity /// 0003690 // double-stranded DNA binding // inferred from sequence or structural similarity /// 0003697 /	HMGB1	high-mobility group box 1	GO:0000122|GO:0001773|GO:0002407|GO:0002437|GO:0006265|GO:0006288|GO:0006310|GO:0006357|GO:0017055|GO:0031175|GO:0033151|GO:0043065|GO:0043280|GO:0043388|GO:0045944|GO:0051103|GO:0000793|GO:0005615|GO:0005634|GO:0005634|GO:0005654|GO:0005730|GO:0009986|GO
200680_x_at	0.000177	3.89283	up	13.7094	13.9165	13.6299	13.9749	14.3944	13.8361	12.0231	11.7154	11.6348	P	0.000244	11	P	0.000244	11	P	0.000244	11	P	0.000244	11	P	0.000244	11	P	0.000244	11	P	0.000244	11	P	0.000244	11	P	0.000244	11	9	0	chr2:219065111-219066419 (+) // 84.64 // q35 /// chr22:26956444-26957435 (+) // 75.92 // q12.1 /// chr3:22423260-22424257 (+) // 89.79 // p24.3 /// chr1:171239785-171240772 (-) // 83.25 // q24.3 /// chr13:31035185-31039967 (-) // 89.49 // q12.3 /// chr15:	3146	0000122 // negative regulation of transcription from RNA polymerase II promoter // inferred from mutant phenotype /// 0001773 // myeloid dendritic cell activation // inferred from sequence or structural similarity /// 0002407 // dendritic cell chemotaxis	0000793 // condensed chromosome // inferred from direct assay /// 0005615 // extracellular space // inferred from direct assay /// 0005634 // nucleus // inferred from direct assay /// 0005634 // nucleus // inferred from electronic annotation /// 0005654 /	0003677 // DNA binding // inferred from electronic annotation /// 0003684 // damaged DNA binding // inferred from sequence or structural similarity /// 0003690 // double-stranded DNA binding // inferred from sequence or structural similarity /// 0003697 /	HMGB1	high-mobility group box 1	GO:0000122|GO:0001773|GO:0002407|GO:0002437|GO:0006265|GO:0006288|GO:0006310|GO:0006357|GO:0017055|GO:0031175|GO:0033151|GO:0043065|GO:0043280|GO:0043388|GO:0045944|GO:0051103|GO:0000793|GO:0005615|GO:0005634|GO:0005634|GO:0005654|GO:0005730|GO:0009986|GO
200681_at	0.00140783	2.79574	up	13.0951	13.0243	12.9561	13.2452	13.4924	13.1285	11.2444	11.5028	11.8786	P	0.000244	11	P	0.000244	11	P	0.000244	11	P	0.000244	11	P	0.000244	11	P	0.000244	11	P	0.00195313	11	P	0.000732	11	P	0.000244	11	9	0	chr6:38643719-38670917 (-) // 95.89 // p21.2	2739	0005975 // carbohydrate metabolic process // inferred from electronic annotation /// 0005975 // carbohydrate metabolic process // non-traceable author statement /// 0006749 // glutathione metabolic process // inferred from electronic annotation /// 000691	0005625 // soluble fraction // inferred from electronic annotation /// 0005737 // cytoplasm // traceable author statement	0004462 // lactoylglutathione lyase activity // inferred from direct assay /// 0004462 // lactoylglutathione lyase activity // inferred from electronic annotation /// 0004462 // lactoylglutathione lyase activity // traceable author statement /// 0016829 /	GLO1	glyoxalase I	GO:0005975|GO:0005975|GO:0006749|GO:0006916|GO:0006916|GO:0006916|GO:0009438|GO:0005625|GO:0005737|GO:0004462|GO:0004462|GO:0004462|GO:0016829|GO:0046872
200685_at	7.67e-05	15.9098	up	10.9276	10.8523	11.1613	10.5	9.48508	11.0015	7.33803	7.04914	6.57845	P	0.000244	11	P	0.000732	11	P	0.000244	11	P	0.000244	11	P	0.000732	11	P	0.000244	11	P	0.0302734	11	P	0.0012207	11	A	0.0952148	11	8	1	chr1:70671364-70718730 (+) // 94.03 // p31.1	9295	0006397 // mRNA processing // inferred from electronic annotation /// 0006397 // mRNA processing // traceable author statement /// 0008380 // RNA splicing // not recorded /// 0008380 // RNA splicing // inferred from electronic annotation /// 0008380 // RN	0005634 // nucleus // inferred from direct assay /// 0005634 // nucleus // inferred from electronic annotation /// 0005634 // nucleus // traceable author statement /// 0005730 // nucleolus // inferred from direct assay	0000166 // nucleotide binding // inferred from electronic annotation /// 0003676 // nucleic acid binding // inferred from electronic annotation /// 0003723 // RNA binding // inferred from electronic annotation /// 0005515 // protein binding // inferred fr	SRSF11	serine/arginine-rich splicing factor 11	GO:0006397|GO:0006397|GO:0008380|GO:0008380|GO:0008380|GO:0005634|GO:0005634|GO:0005634|GO:0005730|GO:0000166|GO:0003676|GO:0003723|GO:0005515
200686_s_at	0.000298	17.909	up	13.6752	13.7052	13.9398	13.4659	12.0856	13.7244	9.32811	9.20954	10.2947	P	0.000732	11	P	0.000244	11	P	0.000244	11	P	0.000244	11	P	0.000732	11	P	0.000244	11	P	0.00292969	11	P	0.000244	11	P	0.0012207	11	9	0	chr1:70671406-70717684 (+) // 94.96 // p31.1	9295	0006397 // mRNA processing // inferred from electronic annotation /// 0006397 // mRNA processing // traceable author statement /// 0008380 // RNA splicing // not recorded /// 0008380 // RNA splicing // inferred from electronic annotation /// 0008380 // RN	0005634 // nucleus // inferred from direct assay /// 0005634 // nucleus // inferred from electronic annotation /// 0005634 // nucleus // traceable author statement /// 0005730 // nucleolus // inferred from direct assay	0000166 // nucleotide binding // inferred from electronic annotation /// 0003676 // nucleic acid binding // inferred from electronic annotation /// 0003723 // RNA binding // inferred from electronic annotation /// 0005515 // protein binding // inferred fr	SRSF11	serine/arginine-rich splicing factor 11	GO:0006397|GO:0006397|GO:0008380|GO:0008380|GO:0008380|GO:0005634|GO:0005634|GO:0005634|GO:0005730|GO:0000166|GO:0003676|GO:0003723|GO:0005515
200687_s_at	0.000638	2.34438	down	10.3459	10.0371	10.2934	9.83028	10.2513	9.64611	11.6012	11.3108	11.452	P	0.000244	11	P	0.000244	11	P	0.000244	11	P	0.000244	11	P	0.000244	11	P	0.000732	11	P	0.000244	11	P	0.000244	11	P	0.000244	11	9	0	chr16:70557745-70606200 (+) // 99.95 // q22.1	23450	0000375 // RNA splicing, via transesterification reactions // traceable author statement /// 0006397 // mRNA processing // inferred from electronic annotation /// 0006397 // mRNA processing // traceable author statement /// 0006461 // protein complex asse	0005634 // nucleus // inferred from electronic annotation /// 0005681 // spliceosomal complex // inferred from electronic annotation /// 0005681 // spliceosomal complex // traceable author statement /// 0030532 // small nuclear ribonucleoprotein complex /	0003676 // nucleic acid binding // inferred from electronic annotation /// 0005515 // protein binding // inferred from physical interaction	SF3B3	splicing factor 3b, subunit 3, 130kDa	GO:0000375|GO:0006397|GO:0006397|GO:0006461|GO:0008380|GO:0008380|GO:0008380|GO:0005634|GO:0005681|GO:0005681|GO:0030532|GO:0003676|GO:0005515
200689_x_at	0.000789	2.61532	down	14.9025	14.7715	14.6211	14.7812	15.7327	14.5403	16.3239	16.2298	15.9023	P	0.000244	11	P	0.000244	11	P	0.000244	11	P	0.000244	11	P	0.000244	11	P	0.000244	11	P	0.000244	11	P	0.000244	11	P	0.000244	11	9	0	chr7:124673489-124675435 (+) // 89.01 // q31.33 /// chrX:114937111-114938515 (+) // 92.98 // q23 /// chr11:62327074-62340215 (-) // 97.8 // q12.3 /// chr7:132719290-132720699 (-) // 99.22 // q33	1937	0006412 // translation // inferred from electronic annotation /// 0006414 // translational elongation // not recorded /// 0006414 // translational elongation // non-traceable author statement /// 0006414 // translational elongation // inferred from electr	0005622 // intracellular // non-traceable author statement /// 0005622 // intracellular // inferred from electronic annotation /// 0005634 // nucleus // inferred from electronic annotation /// 0005730 // nucleolus // inferred from electronic annotation //	0000166 // nucleotide binding // inferred from electronic annotation /// 0003676 // nucleic acid binding // inferred from electronic annotation /// 0003723 // RNA binding // inferred from electronic annotation /// 0003746 // translation elongation factor	EEF1G	eukaryotic translation elongation factor 1 gamma	GO:0006412|GO:0006414|GO:0006414|GO:0006414|GO:0009615|GO:0071044|GO:0005622|GO:0005622|GO:0005634|GO:0005730|GO:0005829|GO:0005853|GO:0000166|GO:0003676|GO:0003723|GO:0003746|GO:0003746|GO:0005515|GO:0008270|GO:0016740|GO:0016779|GO:0050265
200690_at	0.000293	3.97824	up	10.1903	10.2407	10.3027	10.1074	10.063	10.0625	7.93035	8.34882	8.47824	P	0.000732	11	P	0.000732	11	P	0.000732	11	P	0.0012207	11	P	0.0012207	11	P	0.000732	11	P	0.0239258	11	P	0.0461426	11	P	0.0461426	11	9	0	chr5:137890265-137911106 (-) // 94.53 // q31.2	3313	0006457 // protein folding // inferred from electronic annotation /// 0006611 // protein export from nucleus // inferred from electronic annotation /// 0006916 // anti-apoptosis // traceable author statement /// 0006950 // response to stress // inferred f	0005737 // cytoplasm // traceable author statement /// 0005739 // mitochondrion // inferred from direct assay /// 0005739 // mitochondrion // traceable author statement /// 0005739 // mitochondrion // inferred from electronic annotation /// 0009986 // cel	0000166 // nucleotide binding // inferred from electronic annotation /// 0005515 // protein binding // inferred from physical interaction /// 0005515 // protein binding // inferred from electronic annotation /// 0005524 // ATP binding // inferred from ele	HSPA9	heat shock 70kDa protein 9 (mortalin)	GO:0006457|GO:0006611|GO:0006916|GO:0006950|GO:0005737|GO:0005739|GO:0005739|GO:0005739|GO:0009986|GO:0042645|GO:0000166|GO:0005515|GO:0005515|GO:0005524|GO:0019899|GO:0051082|GO:0051082
200692_s_at	0.0136408	2.19171	up	11.9568	12.0834	12.1125	11.7439	12.2772	11.447	10.4018	11.0771	11.2776	P	0.000244	11	P	0.000244	11	P	0.000244	11	P	0.000244	11	P	0.000244	11	P	0.000244	11	P	0.000244	11	P	0.000244	11	P	0.000244	11	9	0	chr2:222826428-222828549 (+) // 94.65 // q36.1 /// chr5:137891663-137911035 (-) // 99.81 // q31.2	3313	0006457 // protein folding // inferred from electronic annotation /// 0006611 // protein export from nucleus // inferred from electronic annotation /// 0006916 // anti-apoptosis // traceable author statement /// 0006950 // response to stress // inferred f	0005737 // cytoplasm // traceable author statement /// 0005739 // mitochondrion // inferred from direct assay /// 0005739 // mitochondrion // traceable author statement /// 0005739 // mitochondrion // inferred from electronic annotation /// 0009986 // cel	0000166 // nucleotide binding // inferred from electronic annotation /// 0005515 // protein binding // inferred from physical interaction /// 0005515 // protein binding // inferred from electronic annotation /// 0005524 // ATP binding // inferred from ele	HSPA9	heat shock 70kDa protein 9 (mortalin)	GO:0006457|GO:0006611|GO:0006916|GO:0006950|GO:0005737|GO:0005739|GO:0005739|GO:0005739|GO:0009986|GO:0042645|GO:0000166|GO:0005515|GO:0005515|GO:0005524|GO:0019899|GO:0051082|GO:0051082
200694_s_at	0.000364	2.2949	down	11.9134	11.9413	11.7913	12.4317	12.5619	12.3549	13.2521	13.0718	12.9173	P	0.000244	11	P	0.000244	11	P	0.000244	11	P	0.000244	11	P	0.000244	11	P	0.000244	11	P	0.000244	11	P	0.000244	11	P	0.000244	11	9	0	chr14:94517268-94547558 (-) // 99.29 // q32.12	57062	0007165 // signal transduction // inferred from electronic annotation /// 0007283 // spermatogenesis // traceable author statement /// 0007338 // single fertilization // traceable author statement /// 0007339 // binding of sperm to zona pellucida // infer	0005730 // nucleolus // inferred from direct assay /// 0005737 // cytoplasm // inferred from direct assay /// 0016020 // membrane // inferred from electronic annotation	0000166 // nucleotide binding // inferred from electronic annotation /// 0003676 // nucleic acid binding // inferred from electronic annotation /// 0003723 // RNA binding // inferred from electronic annotation /// 0003724 // RNA helicase activity // non-t	DDX24	DEAD (Asp-Glu-Ala-Asp) box polypeptide 24	GO:0007165|GO:0007283|GO:0007338|GO:0007339|GO:0016070|GO:0005730|GO:0005737|GO:0016020|GO:0000166|GO:0003676|GO:0003723|GO:0003724|GO:0004004|GO:0004386|GO:0005515|GO:0005524|GO:0008026|GO:0008603|GO:0016787
200695_at	0.00192412	2.2738	down	9.40818	9.1335	9.37622	9.63523	9.13688	8.68243	10.4998	10.2467	10.7267	P	0.00415039	11	P	0.0239258	11	P	0.0141602	11	P	0.0302734	11	P	0.00585938	11	P	0.0239258	11	P	0.00292969	11	P	0.00292969	11	P	0.0141602	11	9	0	chr19:52693304-52729482 (+) // 92.27 // q13.41	5518	0000188 // inactivation of MAPK activity // non-traceable author statement /// 0006275 // regulation of DNA replication // non-traceable author statement /// 0006461 // protein complex assembly // traceable author statement /// 0006470 // protein dephosph	0000159 // protein phosphatase type 2A complex // inferred from direct assay /// 0000159 // protein phosphatase type 2A complex // traceable author statement /// 0000159 // protein phosphatase type 2A complex // inferred from electronic annotation /// 000	0003823 // antigen binding // inferred from physical interaction /// 0005488 // binding // inferred from electronic annotation /// 0005515 // protein binding // inferred from physical interaction /// 0005515 // protein binding // inferred from electronic	PPP2R1A	protein phosphatase 2, regulatory subunit A, alpha	GO:0000188|GO:0006275|GO:0006461|GO:0006470|GO:0006672|GO:0006917|GO:0007059|GO:0007059|GO:0008380|GO:0010033|GO:0019932|GO:0030111|GO:0030155|GO:0030308|GO:0040008|GO:0042518|GO:0045449|GO:0045595|GO:0000159|GO:0000159|GO:0000159|GO:0000775|GO:0000775|GO
200696_s_at	0.00185961	2.64269	down	12.7298	12.983	12.9271	13.261	13.0395	13.3162	14.5921	14.2699	13.9839	P	0.000244	11	P	0.000732	11	P	0.000244	11	P	0.000244	11	P	0.000732	11	P	0.000244	11	P	0.000244	11	P	0.000244	11	P	0.000244	11	9	0	chr9:124062124-124095120 (+) // 97.19 // q33.2	2934	0006915 // apoptosis // inferred from electronic annotation /// 0007568 // aging // inferred from electronic annotation /// 0008154 // actin polymerization or depolymerization // inferred from electronic annotation /// 0014003 // oligodendrocyte developme	0005576 // extracellular region // inferred from direct assay /// 0005576 // extracellular region // non-traceable author statement /// 0005576 // extracellular region // inferred from electronic annotation /// 0005576 // extracellular region // inferred	0003779 // actin binding // inferred from electronic annotation /// 0005509 // calcium ion binding // traceable author statement /// 0005515 // protein binding // inferred from physical interaction /// 0005515 // protein binding // inferred from electroni	GSN	gelsolin	GO:0006915|GO:0007568|GO:0008154|GO:0014003|GO:0016192|GO:0030041|GO:0030041|GO:0030155|GO:0042060|GO:0042246|GO:0045471|GO:0046686|GO:0048015|GO:0051014|GO:0051014|GO:0051016|GO:0051593|GO:0051693|GO:0005576|GO:0005576|GO:0005576|GO:0005576|GO:0005615|GO
200697_at	0.00944542	2.32403	down	11.3171	11.6107	11.5294	12.0256	12.299	11.7163	13.0193	12.8671	12.2208	P	0.00195313	11	P	0.00195313	11	P	0.0012207	11	P	0.00415039	11	P	0.00195313	11	P	0.00585938	11	P	0.00585938	11	P	0.00585938	11	P	0.00195313	11	9	0	chr10:71078622-71161635 (+) // 99.86 // q22.1	3098	0005975 // carbohydrate metabolic process // inferred from electronic annotation /// 0006096 // glycolysis // inferred from electronic annotation /// 0006096 // glycolysis // traceable author statement	0005739 // mitochondrion // inferred from direct assay /// 0005739 // mitochondrion // inferred from electronic annotation /// 0005741 // mitochondrial outer membrane // inferred from electronic annotation /// 0005829 // cytosol // inferred from electroni	0000166 // nucleotide binding // inferred from electronic annotation /// 0004396 // hexokinase activity // inferred from electronic annotation /// 0004396 // hexokinase activity // traceable author statement /// 0005524 // ATP binding // inferred from ele	HK1	hexokinase 1	GO:0005975|GO:0006096|GO:0006096|GO:0005739|GO:0005739|GO:0005741|GO:0005829|GO:0016020|GO:0000166|GO:0004396|GO:0004396|GO:0005524|GO:0016301|GO:0016740|GO:0016773
200700_s_at	0.000673	2.27664	down	13.6593	13.6387	13.6107	13.7276	14.3184	13.5176	15.0108	14.8686	14.5901	P	0.000244	11	P	0.000244	11	P	0.000244	11	P	0.000244	11	P	0.000244	11	P	0.000244	11	P	0.000244	11	P	0.000244	11	P	0.000244	11	9	0	chr7:6502269-6523700 (-) // 96.53 // p22.1	11014	0006621 // protein retention in ER lumen // inferred from electronic annotation /// 0006810 // transport // inferred from electronic annotation /// 0006886 // intracellular protein transport // traceable author statement /// 0015031 // protein transport /	0005783 // endoplasmic reticulum // inferred from electronic annotation /// 0005783 // endoplasmic reticulum // traceable author statement /// 0005789 // endoplasmic reticulum membrane // inferred from electronic annotation /// 0005794 // Golgi apparatus	0004872 // receptor activity // inferred from electronic annotation /// 0005046 // KDEL sequence binding // traceable author statement /// 0005515 // protein binding // inferred from physical interaction /// 0046923 // ER retention sequence binding // inf	KDELR2	KDEL (Lys-Asp-Glu-Leu) endoplasmic reticulum protein retention receptor 2	GO:0006621|GO:0006810|GO:0006886|GO:0015031|GO:0016192|GO:0005783|GO:0005783|GO:0005789|GO:0005794|GO:0016020|GO:0016021|GO:0016021|GO:0004872|GO:0005046|GO:0005515|GO:0046923
200701_at	3.91e-05	3.49494	down	12.9274	12.8607	12.8047	13.5621	13.916	13.5849	14.8367	14.6064	14.5654	P	0.000244	11	P	0.000244	11	P	0.000244	11	P	0.000244	11	P	0.000244	11	P	0.000244	11	P	0.000244	11	P	0.000244	11	P	0.000244	11	9	0	chr14:74946650-74959983 (-) // 97.4 // q24.3	10577	0009615 // response to virus // inferred from expression pattern /// 0015914 // phospholipid transport // traceable author statement /// 0019747 // regulation of isoprenoid metabolic process // traceable author statement /// 0030301 // cholesterol transpo	0005576 // extracellular region // inferred from electronic annotation /// 0005764 // lysosome // inferred from direct assay	0015485 // cholesterol binding // inferred from direct assay /// 0019899 // enzyme binding // inferred from physical interaction	NPC2	Niemann-Pick disease, type C2	GO:0009615|GO:0015914|GO:0019747|GO:0030301|GO:0032366|GO:0032367|GO:0032367|GO:0033344|GO:0042632|GO:0046836|GO:0005576|GO:0005764|GO:0015485|GO:0019899
200702_s_at	0.0210213	2.00128	down	9.71378	10.2187	9.46893	10.071	10.0448	10.1411	11.0179	10.8917	10.4946	P	0.000732	11	P	0.000732	11	P	0.000244	11	P	0.000732	11	P	0.0012207	11	P	0.000244	11	P	0.000732	11	P	0.000732	11	P	0.000244	11	9	0	chr14:94517267-94547558 (-) // 97.58 // q32.12	57062	0016070 // RNA metabolic process // non-traceable author statement	0005730 // nucleolus // inferred from direct assay /// 0005737 // cytoplasm // inferred from direct assay	0000166 // nucleotide binding // inferred from electronic annotation /// 0003676 // nucleic acid binding // inferred from electronic annotation /// 0003723 // RNA binding // inferred from electronic annotation /// 0003724 // RNA helicase activity // non-t	DDX24	DEAD (Asp-Glu-Ala-Asp) box polypeptide 24	GO:0016070|GO:0005730|GO:0005737|GO:0000166|GO:0003676|GO:0003723|GO:0003724|GO:0004004|GO:0004386|GO:0005515|GO:0005524|GO:0008026|GO:0016787
200703_at	7.47e-06	2.37324	down	14.0113	13.8997	13.9015	14.5398	14.8124	14.7583	15.2209	15.1545	15.1778	P	0.000244	11	P	0.000244	11	P	0.000244	11	P	0.000244	11	P	0.000244	11	P	0.000244	11	P	0.000244	11	P	0.000244	11	P	0.000244	11	9	0	chr12:120933932-120936290 (+) // 99.22 // q24.31 /// chr14:81879237-81879855 (+) // 90.36 // q31.1 /// chr14:81712359-81712998 (-) // 94.09 // q31.1	8655	0006350 // transcription // inferred from electronic annotation /// 0006810 // transport // inferred from electronic annotation /// 0006915 // apoptosis // inferred from electronic annotation /// 0007017 // microtubule-based process // inferred from elect	0005624 // membrane fraction // inferred from electronic annotation /// 0005634 // nucleus // inferred from direct assay /// 0005634 // nucleus // inferred from electronic annotation /// 0005737 // cytoplasm // inferred from direct assay /// 0005737 // cy	0003774 // motor activity // traceable author statement /// 0003774 // motor activity // inferred from electronic annotation /// 0003777 // microtubule motor activity // inferred from electronic annotation /// 0005515 // protein binding // inferred from p	DYNLL1	dynein, light chain, LC8-type 1	GO:0006350|GO:0006810|GO:0006915|GO:0007017|GO:0007292|GO:0008633|GO:0009653|GO:0030036|GO:0042326|GO:0045449|GO:0005624|GO:0005634|GO:0005634|GO:0005737|GO:0005737|GO:0005739|GO:0005829|GO:0005829|GO:0005856|GO:0005868|GO:0005868|GO:0005874|GO:0005875|GO
200704_at	0.00126153	2.36024	down	11.0363	10.5301	10.7741	11.106	11.7825	10.4224	11.9615	12.1076	11.9882	P	0.000244	11	P	0.000244	11	P	0.000244	11	P	0.000732	11	P	0.000244	11	P	0.000244	11	P	0.000244	11	P	0.000244	11	P	0.000244	11	9	0	chr16:11641855-11680229 (-) // 92.4 // p13.13	9516	0006350 // transcription // inferred from electronic annotation /// 0006357 // regulation of transcription from RNA polymerase II promoter // traceable author statement /// 0006915 // apoptosis // inferred from electronic annotation /// 0043123 // positiv	0005764 // lysosome // inferred from electronic annotation /// 0005765 // lysosomal membrane // inferred from electronic annotation /// 0005794 // Golgi apparatus // inferred from direct assay /// 0005813 // centrosome // inferred from direct assay /// 00	0003702 // RNA polymerase II transcription factor activity // traceable author statement /// 0004871 // signal transducer activity // inferred from mutant phenotype /// 0050699 // WW domain binding // inferred from physical interaction	LITAF	lipopolysaccharide-induced TNF factor	GO:0006350|GO:0006357|GO:0006915|GO:0043123|GO:0045449|GO:0005764|GO:0005765|GO:0005794|GO:0005813|GO:0016020|GO:0043231|GO:0003702|GO:0004871|GO:0050699
200705_s_at	0.000378	2.38698	down	14.955	14.8389	14.6696	14.91	15.5049	14.805	16.1773	16.1272	15.9244	P	0.000244	11	P	0.000244	11	P	0.000244	11	P	0.000244	11	P	0.000244	11	P	0.000244	11	P	0.000244	11	P	0.000244	11	P	0.000244	11	9	0	chr2:207024468-207027652 (+) // 99.38 // q33.3 /// chr5:67454997-67455805 (-) // 80.08 // q13.1 /// chr7:131346656-131347424 (-) // 77.59 // q32.3 /// chrX:24806460-24807227 (-) // 77.07 // p22.11	1933	0006412 // translation // inferred from electronic annotation /// 0006414 // translational elongation // not recorded /// 0006414 // translational elongation // non-traceable author statement /// 0006414 // translational elongation // inferred from electr	0005829 // cytosol // not recorded /// 0005853 // eukaryotic translation elongation factor 1 complex // non-traceable author statement /// 0005853 // eukaryotic translation elongation factor 1 complex // inferred from electronic annotation	0003746 // translation elongation factor activity // non-traceable author statement /// 0003746 // translation elongation factor activity // inferred from electronic annotation /// 0005515 // protein binding // inferred from physical interaction	EEF1B2	eukaryotic translation elongation factor 1 beta 2	GO:0006412|GO:0006414|GO:0006414|GO:0006414|GO:0005829|GO:0005853|GO:0005853|GO:0003746|GO:0003746|GO:0005515
200706_s_at	6e-05	2.20604	down	10.8086	10.6676	10.6733	11.0279	11.3427	10.635	11.786	11.9412	11.8466	P	0.000244	11	P	0.000244	11	P	0.000244	11	P	0.000244	11	P	0.000244	11	P	0.00195313	11	P	0.0012207	11	P	0.000732	11	P	0.000732	11	9	0	chr16:11642458-11680229 (-) // 89.45 // p13.13	9516	0006350 // transcription // inferred from electronic annotation /// 0006357 // regulation of transcription from RNA polymerase II promoter // traceable author statement /// 0006915 // apoptosis // inferred from electronic annotation /// 0043123 // positiv	0005764 // lysosome // inferred from electronic annotation /// 0005765 // lysosomal membrane // inferred from electronic annotation /// 0005794 // Golgi apparatus // inferred from direct assay /// 0005813 // centrosome // inferred from direct assay /// 00	0003702 // RNA polymerase II transcription factor activity // traceable author statement /// 0004871 // signal transducer activity // inferred from mutant phenotype /// 0050699 // WW domain binding // inferred from physical interaction	LITAF	lipopolysaccharide-induced TNF factor	GO:0006350|GO:0006357|GO:0006915|GO:0043123|GO:0045449|GO:0005764|GO:0005765|GO:0005794|GO:0005813|GO:0016020|GO:0043231|GO:0003702|GO:0004871|GO:0050699
200707_at	0.000205	3.06136	down	7.78313	7.56292	7.59486	7.00483	7.35776	4.95206	9.45801	9.10439	9.22103	P	0.0107422	11	A	0.067627	11	P	0.00805664	11	A	0.19458	11	A	0.0952148	11	A	0.432373	11	P	0.00195313	11	P	0.0141602	11	P	0.0461426	11	5	4	chr19:11546467-11561780 (+) // 95.72 // p13.2	5589	0006457 // protein folding // not recorded /// 0007243 // intracellular protein kinase cascade // non-traceable author statement /// 0051291 // protein heterooligomerization // inferred from electronic annotation	0005622 // intracellular // non-traceable author statement /// 0005783 // endoplasmic reticulum // inferred from electronic annotation /// 0005788 // endoplasmic reticulum lumen // not recorded	0003723 // RNA binding // inferred from electronic annotation /// 0004558 // alpha-glucosidase activity // inferred from electronic annotation /// 0005080 // protein kinase C binding // inferred from physical interaction /// 0005509 // calcium ion binding	PRKCSH	protein kinase C substrate 80K-H	GO:0006457|GO:0007243|GO:0051291|GO:0005622|GO:0005783|GO:0005788|GO:0003723|GO:0004558|GO:0005080|GO:0005509|GO:0005515|GO:0016301
200709_at	0.00154581	2.12176	down	12.2135	12.2862	11.9802	12.3556	12.6869	12.3349	13.3814	13.3201	13.0342	P	0.000244	11	P	0.000244	11	P	0.000244	11	P	0.000244	11	P	0.000244	11	P	0.000244	11	P	0.000244	11	P	0.000244	11	P	0.000244	11	9	0	chr6:63921392-63922915 (+) // 91.71 // q12 /// chr20:1349632-1373711 (-) // 95.56 // p13	2280	0001933 // negative regulation of protein phosphorylation // inferred from electronic annotation /// 0003007 // heart morphogenesis // inferred from sequence or structural similarity /// 0006457 // protein folding // non-traceable author statement /// 000	0005624 // membrane fraction // inferred from electronic annotation /// 0005737 // cytoplasm // inferred from electronic annotation /// 0005829 // cytosol // inferred from direct assay /// 0014802 // terminal cisterna // inferred from sequence or structur	0003755 // peptidyl-prolyl cis-trans isomerase activity // inferred from direct assay /// 0003755 // peptidyl-prolyl cis-trans isomerase activity // traceable author statement /// 0003755 // peptidyl-prolyl cis-trans isomerase activity // inferred from el	FKBP1A	FK506 binding protein 1A, 12kDa	GO:0001933|GO:0003007|GO:0006457|GO:0006457|GO:0006458|GO:0006936|GO:0007183|GO:0019221|GO:0022417|GO:0031000|GO:0031398|GO:0032092|GO:0032513|GO:0032925|GO:0034205|GO:0042026|GO:0042098|GO:0042110|GO:0043123|GO:0043206|GO:0050776|GO:0051209|GO:0055010|GO
200710_at	0.00370616	2.043	down	11.1539	11.4374	11.6411	11.2541	11.5865	10.8372	12.628	12.3297	12.3667	P	0.000244	11	P	0.000244	11	P	0.000244	11	P	0.000244	11	P	0.000244	11	P	0.000244	11	P	0.000244	11	P	0.000244	11	P	0.000244	11	9	0	chr17:7123226-7128582 (+) // 98.29 // p13.1	37	0001659 // temperature homeostasis // inferred from sequence or structural similarity /// 0001659 // temperature homeostasis // inferred from electronic annotation /// 0006629 // lipid metabolic process // inferred from electronic annotation /// 0006631 /	0005739 // mitochondrion // inferred from sequence or structural similarity /// 0005739 // mitochondrion // inferred from electronic annotation /// 0005743 // mitochondrial inner membrane // inferred from electronic annotation /// 0016020 // membrane // i	0003995 // acyl-CoA dehydrogenase activity // inferred from electronic annotation /// 0004466 // long-chain-acyl-CoA dehydrogenase activity // inferred from electronic annotation /// 0004466 // long-chain-acyl-CoA dehydrogenase activity // traceable autho	ACADVL	acyl-CoA dehydrogenase, very long chain	GO:0001659|GO:0001659|GO:0006629|GO:0006631|GO:0006635|GO:0006635|GO:0008152|GO:0015980|GO:0033539|GO:0033539|GO:0045717|GO:0045717|GO:0046322|GO:0046322|GO:0055114|GO:0090181|GO:0090181|GO:0005739|GO:0005739|GO:0005743|GO:0016020|GO:0042645|GO:0003995|GO
200714_x_at	0.000335	3.14393	down	10.4661	10.6696	10.7906	10.6167	10.6616	10.9568	12.4903	12.2815	12.1121	P	0.0012207	11	P	0.000732	11	P	0.000244	11	P	0.000244	11	P	0.000732	11	P	0.00195313	11	P	0.000244	11	P	0.000244	11	P	0.000244	11	9	0	chr12:58087919-58115339 (+) // 95.58 // q13.3	10956	0006621 // protein retention in ER lumen // inferred from direct assay /// 0016567 // protein ubiquitination // inferred from mutant phenotype /// 0030433 // ER-associated protein catabolic process // inferred from mutant phenotype /// 0034976 // response	0000836 // Hrd1p ubiquitin ligase complex // non-traceable author statement /// 0005783 // endoplasmic reticulum // inferred from electronic annotation /// 0005788 // endoplasmic reticulum lumen // inferred from direct assay /// 0005788 // endoplasmic ret	0001948 // glycoprotein binding // inferred from direct assay /// 0005515 // protein binding // inferred from physical interaction /// 0005515 // protein binding // inferred from electronic annotation /// 0005529 // sugar binding // inferred from electron	OS9	osteosarcoma amplified 9, endoplasmic reticulum lectin	GO:0006621|GO:0016567|GO:0030433|GO:0034976|GO:0042787|GO:0000836|GO:0005783|GO:0005788|GO:0005788|GO:0001948|GO:0005515|GO:0005515|GO:0005529
200715_x_at	0.000492	2.48986	down	14.8707	14.9005	14.7324	15.1322	15.6583	15.0356	16.325	16.1962	15.9305	P	0.000244	11	P	0.000244	11	P	0.000244	11	P	0.000244	11	P	0.000244	11	P	0.000244	11	P	0.000244	11	P	0.000244	11	P	0.000244	11	9	0	chr10:98510039-98510680 (+) // 56.26 // q24.1 /// chr12:13028427-13029070 (+) // 54.85 // p13.1 /// chr19:49993103-49995562 (+) // 96.12 // q13.33 /// chr21:26734129-26735231 (+) // 94.44 // q21.2 /// chr13:55014812-55015455 (-) // 55.47 // q14.3 /// chr1	23521	0006412 // translation // inferred from electronic annotation /// 0006414 // translational elongation // not recorded	0005622 // intracellular // inferred from electronic annotation /// 0005829 // cytosol // not recorded /// 0005840 // ribosome // inferred from electronic annotation /// 0015934 // large ribosomal subunit // inferred from electronic annotation /// 0015934	0003735 // structural constituent of ribosome // inferred from electronic annotation /// 0003735 // structural constituent of ribosome // traceable author statement	RPL13A	ribosomal protein L13a	GO:0006412|GO:0006414|GO:0005622|GO:0005829|GO:0005840|GO:0015934|GO:0015934|GO:0030529|GO:0030529|GO:0003735|GO:0003735
200716_x_at	0.000463	2.39554	down	15.3563	15.3061	15.2463	15.574	16.1718	15.5659	16.721	16.6308	16.338	P	0.000244	11	P	0.000244	11	P	0.000244	11	P	0.000244	11	P	0.000244	11	P	0.000244	11	P	0.000244	11	P	0.000244	11	P	0.000244	11	9	0	chr1:207080946-207081622 (+) // 91.52 // q32.1 /// chr10:98510027-98510680 (+) // 96.43 // q24.1 /// chr12:13028415-13029070 (+) // 94.05 // p13.1 /// chr14:56232877-56233556 (+) // 90.33 // q22.3 /// chr19:49990869-49995115 (+) // 99.7 // q13.33 /// chr2	23521	0006412 // translation // inferred from electronic annotation /// 0006414 // translational elongation // not recorded	0005622 // intracellular // inferred from electronic annotation /// 0005829 // cytosol // not recorded /// 0005840 // ribosome // inferred from electronic annotation /// 0015934 // large ribosomal subunit // inferred from electronic annotation /// 0015934	0003735 // structural constituent of ribosome // inferred from electronic annotation /// 0003735 // structural constituent of ribosome // traceable author statement	RPL13A	ribosomal protein L13a	GO:0006412|GO:0006414|GO:0005622|GO:0005829|GO:0005840|GO:0015934|GO:0015934|GO:0030529|GO:0030529|GO:0003735|GO:0003735
200720_s_at	0.0014693	3.16362	down	9.5974	9.20928	9.06574	9.48496	9.61932	9.26967	11.0287	11.1523	10.6761	P	0.000244	11	P	0.000244	11	P	0.000244	11	P	0.000244	11	P	0.000244	11	P	0.000244	11	P	0.000244	11	P	0.000244	11	P	0.000244	11	9	0	chr10:104238985-104262471 (-) // 93.9 // q24.32	10121	0016192 // vesicle-mediated transport // traceable author statement	0005737 // cytoplasm // inferred from direct assay /// 0005737 // cytoplasm // inferred from electronic annotation /// 0005815 // microtubule organizing center // inferred from electronic annotation /// 0005829 // cytosol // not recorded /// 0005856 // cy	0000166 // nucleotide binding // inferred from electronic annotation /// 0005515 // protein binding // inferred from electronic annotation /// 0005524 // ATP binding // inferred from electronic annotation	ACTR1A	ARP1 actin-related protein 1 homolog A, centractin alpha (yeast)	GO:0016192|GO:0005737|GO:0005737|GO:0005815|GO:0005829|GO:0005856|GO:0005869|GO:0005875|GO:0000166|GO:0005515|GO:0005524
200721_s_at	0.00049	2.11373	down	9.79338	10.143	9.90833	10.1236	10.119	9.86321	11.0601	11.0044	11.0195	P	0.000732	11	P	0.0012207	11	P	0.0012207	11	P	0.000732	11	P	0.000244	11	P	0.00195313	11	P	0.000244	11	P	0.000732	11	P	0.000244	11	9	0	chr10:104238986-104262462 (-) // 96.64 // q24.32	10121	0016192 // vesicle-mediated transport // traceable author statement	0005737 // cytoplasm // inferred from direct assay /// 0005737 // cytoplasm // inferred from electronic annotation /// 0005815 // microtubule organizing center // inferred from electronic annotation /// 0005829 // cytosol // not recorded /// 0005856 // cy	0000166 // nucleotide binding // inferred from electronic annotation /// 0005515 // protein binding // inferred from electronic annotation /// 0005524 // ATP binding // inferred from electronic annotation	ACTR1A	ARP1 actin-related protein 1 homolog A, centractin alpha (yeast)	GO:0016192|GO:0005737|GO:0005737|GO:0005815|GO:0005829|GO:0005856|GO:0005869|GO:0005875|GO:0000166|GO:0005515|GO:0005524
200723_s_at	0.00518493	3.13605	up	13.0898	13.0995	13.0173	13.0204	12.9584	12.7024	10.8542	11.5493	11.8563	P	0.000244	11	P	0.000244	11	P	0.000244	11	P	0.000244	11	P	0.000244	11	P	0.000244	11	P	0.000732	11	P	0.000244	11	P	0.000244	11	9	0	chr11:34073927-34122011 (+) // 97.58 // p13	4076		0005737 // cytoplasm // inferred from electronic annotation /// 0005829 // cytosol // inferred from electronic annotation /// 0005887 // integral to plasma membrane // traceable author statement /// 0030425 // dendrite // inferred from electronic annotati	0005515 // protein binding // inferred from physical interaction	CAPRIN1	cell cycle associated protein 1	GO:0005737|GO:0005829|GO:0005887|GO:0030425|GO:0042995|GO:0005515
200725_x_at	0.00162344	2.65864	down	14.7896	14.8124	14.464	15.0647	15.7508	15.17	16.285	16.2067	15.8064	P	0.000244	11	P	0.000244	11	P	0.000244	11	P	0.000244	11	P	0.000244	11	P	0.000244	11	P	0.000244	11	P	0.000244	11	P	0.000244	11	9	0	chr5:168043315-168044051 (+) // 97.85 // q34 /// chr6:27178981-27179719 (+) // 89.92 // p22.1 /// chrX:153626717-153629253 (+) // 99.87 // q28 /// chr19:12754030-12754774 (-) // 98.92 // p13.2 /// chr21:28792641-28793383 (-) // 93.55 // q21.3	6134	0006412 // translation // inferred by curator /// 0006412 // translation // inferred from electronic annotation /// 0006414 // translational elongation // not recorded	0005622 // intracellular // inferred from electronic annotation /// 0005737 // cytoplasm // inferred from direct assay /// 0005783 // endoplasmic reticulum // inferred from direct assay /// 0005829 // cytosol // not recorded /// 0005840 // ribosome // inf	0003735 // structural constituent of ribosome // inferred from direct assay /// 0003735 // structural constituent of ribosome // inferred from electronic annotation	RPL10	ribosomal protein L10	GO:0006412|GO:0006412|GO:0006414|GO:0005622|GO:0005737|GO:0005783|GO:0005829|GO:0005840|GO:0022625|GO:0030529|GO:0003735|GO:0003735
200726_at	0.000335	3.61908	up	13.2009	13.3051	13.1432	13.4316	13.3706	13.293	11.1174	11.315	11.6499	P	0.000244	11	P	0.000244	11	P	0.000244	11	P	0.000244	11	P	0.000244	11	P	0.000244	11	P	0.000244	11	P	0.000244	11	P	0.000244	11	9	0	chr12:111157743-111180667 (-) // 97.04 // q24.11	5501	0005975 // carbohydrate metabolic process // inferred from electronic annotation /// 0005977 // glycogen metabolic process // inferred from electronic annotation /// 0005979 // regulation of glycogen biosynthetic process // inferred from electronic annota	0000164 // protein phosphatase type 1 complex // inferred from electronic annotation /// 0000775 // chromosome, centromeric region // inferred from electronic annotation /// 0000776 // kinetochore // inferred from electronic annotation /// 0000777 // cond	0004721 // phosphoprotein phosphatase activity // inferred from electronic annotation /// 0004722 // protein serine/threonine phosphatase activity // inferred from mutant phenotype /// 0004722 // protein serine/threonine phosphatase activity // inferred f	PPP1CC	protein phosphatase 1, catalytic subunit, gamma isozyme	GO:0005975|GO:0005977|GO:0005979|GO:0005981|GO:0006470|GO:0007049|GO:0030324|GO:0046822|GO:0048754|GO:0051301|GO:0000164|GO:0000775|GO:0000776|GO:0000777|GO:0005634|GO:0005634|GO:0005654|GO:0005730|GO:0005730|GO:0005737|GO:0005737|GO:0005739|GO:0005741|GO
200727_s_at	0.039665	5.40639	up	9.43469	8.87049	8.72981	8.61552	8.45112	8.8594	7.22606	5.02304	7.48188	P	0.000732	11	P	0.000244	11	P	0.000732	11	P	0.00585938	11	P	0.0012207	11	P	0.00292969	11	A	0.067627	11	A	0.466064	11	A	0.171387	11	6	3	chr19:20368455-20373718 (+) // 91.77 // p12 /// chr2:65454944-65498387 (+) // 97.16 // p14 /// chr22:25082813-25086570 (+) // 89.81 // q11.23	10097	0006928 // cellular component movement // traceable author statement	0005737 // cytoplasm // inferred from electronic annotation /// 0005856 // cytoskeleton // inferred from electronic annotation /// 0005885 // Arp2/3 protein complex // inferred from reviewed computational analysis /// 0005885 // Arp2/3 protein complex //	0000166 // nucleotide binding // inferred from electronic annotation /// 0003779 // actin binding // inferred from electronic annotation /// 0005515 // protein binding // inferred from physical interaction /// 0005515 // protein binding // inferred from e	ACTR2	ARP2 actin-related protein 2 homolog (yeast)	GO:0006928|GO:0005737|GO:0005856|GO:0005885|GO:0005885|GO:0015629|GO:0042995|GO:0000166|GO:0003779|GO:0005515|GO:0005515|GO:0005524
200728_at	1.52e-05	24.5422	up	12.5209	12.8361	12.9783	12.281	10.8682	12.3273	7.9107	8.26561	8.30742	P	0.000244	11	P	0.000244	11	P	0.000244	11	P	0.000244	11	P	0.000244	11	P	0.000244	11	M	0.0561523	11	P	0.00415039	11	P	0.0302734	11	8	0	chr19:20368455-20373718 (+) // 91.77 // p12 /// chr2:65454944-65498387 (+) // 97.16 // p14 /// chr22:25082813-25086570 (+) // 89.81 // q11.23	10097	0006928 // cellular component movement // traceable author statement	0005737 // cytoplasm // inferred from electronic annotation /// 0005856 // cytoskeleton // inferred from electronic annotation /// 0005885 // Arp2/3 protein complex // inferred from reviewed computational analysis /// 0005885 // Arp2/3 protein complex //	0000166 // nucleotide binding // inferred from electronic annotation /// 0003779 // actin binding // inferred from electronic annotation /// 0005515 // protein binding // inferred from physical interaction /// 0005515 // protein binding // inferred from e	ACTR2	ARP2 actin-related protein 2 homolog (yeast)	GO:0006928|GO:0005737|GO:0005856|GO:0005885|GO:0005885|GO:0015629|GO:0042995|GO:0000166|GO:0003779|GO:0005515|GO:0005515|GO:0005524
200729_s_at	2.31e-05	15.7195	up	12.1724	12.449	12.4291	11.753	10.826	11.6014	8.10505	8.38913	8.63285	P	0.000244	11	P	0.000244	11	P	0.000244	11	P	0.000244	11	P	0.000244	11	P	0.000244	11	P	0.0107422	11	P	0.000244	11	P	0.000244	11	9	0	chr19:20368462-20372184 (+) // 94.16 // p12 /// chr2:65454977-65497295 (+) // 98.89 // p14 /// chr22:25082822-25085481 (+) // 91.9 // q11.23	10097	0006928 // cellular component movement // traceable author statement	0005737 // cytoplasm // inferred from electronic annotation /// 0005856 // cytoskeleton // inferred from electronic annotation /// 0005885 // Arp2/3 protein complex // inferred from reviewed computational analysis /// 0005885 // Arp2/3 protein complex //	0000166 // nucleotide binding // inferred from electronic annotation /// 0003779 // actin binding // inferred from electronic annotation /// 0005515 // protein binding // inferred from physical interaction /// 0005515 // protein binding // inferred from e	ACTR2	ARP2 actin-related protein 2 homolog (yeast)	GO:0006928|GO:0005737|GO:0005856|GO:0005885|GO:0005885|GO:0015629|GO:0042995|GO:0000166|GO:0003779|GO:0005515|GO:0005515|GO:0005524
200730_s_at	0.0488514	2.3213	up	12.6613	11.6467	11.6196	11.9674	12.4641	11.2973	10.3419	10.6859	11.2549	P	0.000244	11	P	0.000244	11	P	0.000244	11	P	0.000244	11	P	0.000244	11	P	0.000244	11	P	0.000244	11	P	0.000244	11	P	0.000244	11	9	0	chr6:64282378-64293493 (+) // 94.97 // q12	7803	0006470 // protein dephosphorylation // inferred from electronic annotation /// 0007049 // cell cycle // inferred from electronic annotation /// 0007275 // multicellular organismal development // inferred from electronic annotation /// 0016311 // dephosph	0005737 // cytoplasm // inferred from electronic annotation /// 0005768 // endosome // inferred from electronic annotation /// 0005769 // early endosome // inferred from electronic annotation /// 0005783 // endoplasmic reticulum // inferred from electroni	0004721 // phosphoprotein phosphatase activity // inferred from electronic annotation /// 0004725 // protein tyrosine phosphatase activity // non-traceable author statement /// 0004725 // protein tyrosine phosphatase activity // inferred from electronic a	PTP4A1	protein tyrosine phosphatase type IVA, member 1	GO:0006470|GO:0007049|GO:0007275|GO:0016311|GO:0030335|GO:0005737|GO:0005768|GO:0005769|GO:0005783|GO:0005819|GO:0005856|GO:0005886|GO:0016020|GO:0004721|GO:0004725|GO:0004725|GO:0005515|GO:0008138|GO:0016787|GO:0016791
200731_s_at	5.53e-05	12.5373	up	13.3736	12.8463	12.946	12.9665	13.0969	12.4469	9.49506	9.16766	9.55867	P	0.000244	11	P	0.000244	11	P	0.000244	11	P	0.000244	11	P	0.000244	11	P	0.000244	11	P	0.000732	11	P	0.000244	11	P	0.000732	11	9	0	chr6:64282378-64293493 (+) // 94.97 // q12	7803	0006470 // protein dephosphorylation // inferred from electronic annotation /// 0007049 // cell cycle // inferred from electronic annotation /// 0007275 // multicellular organismal development // inferred from electronic annotation /// 0016311 // dephosph	0005737 // cytoplasm // inferred from electronic annotation /// 0005768 // endosome // inferred from electronic annotation /// 0005769 // early endosome // inferred from electronic annotation /// 0005783 // endoplasmic reticulum // inferred from electroni	0004721 // phosphoprotein phosphatase activity // inferred from electronic annotation /// 0004725 // protein tyrosine phosphatase activity // non-traceable author statement /// 0004725 // protein tyrosine phosphatase activity // inferred from electronic a	PTP4A1	protein tyrosine phosphatase type IVA, member 1	GO:0006470|GO:0007049|GO:0007275|GO:0016311|GO:0030335|GO:0005737|GO:0005768|GO:0005769|GO:0005783|GO:0005819|GO:0005856|GO:0005886|GO:0016020|GO:0004721|GO:0004725|GO:0004725|GO:0005515|GO:0008138|GO:0016787|GO:0016791
200732_s_at	1.63e-05	12.1464	up	14.5879	14.3162	14.2486	14.383	14.0531	13.9286	10.9238	10.5802	10.8413	P	0.000244	11	P	0.000244	11	P	0.000244	11	P	0.000244	11	P	0.000244	11	P	0.000244	11	P	0.000244	11	P	0.000244	11	P	0.000244	11	9	0	chr6:64282378-64293493 (+) // 94.97 // q12	7803	0006470 // protein dephosphorylation // inferred from electronic annotation /// 0007049 // cell cycle // inferred from electronic annotation /// 0007275 // multicellular organismal development // inferred from electronic annotation /// 0016311 // dephosph	0005737 // cytoplasm // inferred from electronic annotation /// 0005768 // endosome // inferred from electronic annotation /// 0005769 // early endosome // inferred from electronic annotation /// 0005783 // endoplasmic reticulum // inferred from electroni	0004721 // phosphoprotein phosphatase activity // inferred from electronic annotation /// 0004725 // protein tyrosine phosphatase activity // non-traceable author statement /// 0004725 // protein tyrosine phosphatase activity // inferred from electronic a	PTP4A1	protein tyrosine phosphatase type IVA, member 1	GO:0006470|GO:0007049|GO:0007275|GO:0016311|GO:0030335|GO:0005737|GO:0005768|GO:0005769|GO:0005783|GO:0005819|GO:0005856|GO:0005886|GO:0016020|GO:0004721|GO:0004725|GO:0004725|GO:0005515|GO:0008138|GO:0016787|GO:0016791
200733_s_at	0.0459128	2.14662	up	14.6696	14.2065	14.0947	14.3537	14.0163	14.29	12.6406	13.1967	13.8272	P	0.000732	11	P	0.000244	11	P	0.000732	11	P	0.000732	11	P	0.000732	11	P	0.000244	11	P	0.000244	11	P	0.000244	11	P	0.000732	11	9	0	chr6:64286394-64291367 (+) // 98.41 // q12 /// chr1:176583808-176586318 (-) // 90.45 // q25.2	7803	0006470 // protein dephosphorylation // inferred from electronic annotation /// 0007049 // cell cycle // inferred from electronic annotation /// 0007275 // multicellular organismal development // inferred from electronic annotation /// 0016311 // dephosph	0005737 // cytoplasm // inferred from electronic annotation /// 0005768 // endosome // inferred from electronic annotation /// 0005769 // early endosome // inferred from electronic annotation /// 0005783 // endoplasmic reticulum // inferred from electroni	0004721 // phosphoprotein phosphatase activity // inferred from electronic annotation /// 0004725 // protein tyrosine phosphatase activity // non-traceable author statement /// 0004725 // protein tyrosine phosphatase activity // inferred from electronic a	PTP4A1	protein tyrosine phosphatase type IVA, member 1	GO:0006470|GO:0007049|GO:0007275|GO:0016311|GO:0030335|GO:0005737|GO:0005768|GO:0005769|GO:0005783|GO:0005819|GO:0005856|GO:0005886|GO:0016020|GO:0004721|GO:0004725|GO:0004725|GO:0005515|GO:0008138|GO:0016787|GO:0016791
200734_s_at	0.000188	3.8753	down	11.5285	11.2265	11.0748	11.3134	11.9049	11.4027	13.2338	13.1202	13.3386	P	0.000244	11	P	0.000244	11	P	0.000244	11	P	0.000244	11	P	0.000244	11	P	0.000244	11	P	0.000244	11	P	0.000244	11	P	0.000244	11	9	0	chr12:49329991-49351310 (-) // 96.45 // q13.12	377	0006810 // transport // inferred from electronic annotation /// 0007264 // small GTPase mediated signal transduction // inferred from electronic annotation /// 0015031 // protein transport // inferred from electronic annotation /// 0016192 // vesicle-medi	0005622 // intracellular // inferred from electronic annotation /// 0005737 // cytoplasm // inferred from electronic annotation /// 0005794 // Golgi apparatus // inferred from electronic annotation /// 0048471 // perinuclear region of cytoplasm // inferre	0000166 // nucleotide binding // inferred from electronic annotation /// 0003924 // GTPase activity // traceable author statement /// 0005525 // GTP binding // inferred from electronic annotation /// 0005525 // GTP binding // traceable author statement	ARF3	ADP-ribosylation factor 3	GO:0006810|GO:0007264|GO:0015031|GO:0016192|GO:0005622|GO:0005737|GO:0005794|GO:0048471|GO:0000166|GO:0003924|GO:0005525|GO:0005525
200736_s_at	4.08e-05	3.38622	down	13.5873	13.5541	13.4631	13.6548	14.1021	13.6452	15.4496	15.2647	15.1693	P	0.000244	11	P	0.000244	11	P	0.000244	11	P	0.000244	11	P	0.000244	11	P	0.000244	11	P	0.000244	11	P	0.000244	11	P	0.000244	11	9	0	chr3:49394611-49396030 (-) // 98.15 // p21.31 /// chrX:13396646-13397506 (-) // 73.99 // p22.2	2876	0000302 // response to reactive oxygen species // inferred from electronic annotation /// 0001659 // temperature homeostasis // inferred from electronic annotation /// 0001836 // release of cytochrome c from mitochondria // inferred from mutant phenotype	0005737 // cytoplasm // inferred from direct assay /// 0005737 // cytoplasm // inferred from electronic annotation /// 0005739 // mitochondrion // inferred from direct assay /// 0005739 // mitochondrion // inferred from electronic annotation /// 0005829 /	0004601 // peroxidase activity // inferred from electronic annotation /// 0004602 // glutathione peroxidase activity // not recorded /// 0004602 // glutathione peroxidase activity // inferred from direct assay /// 0004602 // glutathione peroxidase activit	GPX1	glutathione peroxidase 1	GO:0000302|GO:0001659|GO:0001836|GO:0001885|GO:0002862|GO:0006629|GO:0006641|GO:0006749|GO:0006915|GO:0006916|GO:0006917|GO:0006979|GO:0007605|GO:0008283|GO:0008631|GO:0009410|GO:0009609|GO:0009611|GO:0009636|GO:0009650|GO:0010269|GO:0010332|GO:0014902|GO
200738_s_at	0.000536	2.15833	down	14.8655	14.7987	14.7109	14.7061	15.2581	14.7164	16.0532	15.939	15.7127	P	0.000244	11	P	0.000244	11	P	0.000244	11	P	0.000244	11	P	0.000244	11	P	0.000244	11	P	0.000244	11	P	0.000244	11	P	0.000244	11	9	0	chrX:77359758-77381761 (+) // 100.0 // q21.1 /// chrX:67289927-67291659 (-) // 92.98 // q12	5230	0006096 // glycolysis // inferred from electronic annotation /// 0016310 // phosphorylation // inferred from sequence or structural similarity	0005737 // cytoplasm // inferred from electronic annotation	0000166 // nucleotide binding // inferred from electronic annotation /// 0004618 // phosphoglycerate kinase activity // inferred from sequence or structural similarity /// 0004618 // phosphoglycerate kinase activity // inferred from electronic annotation	PGK1	phosphoglycerate kinase 1	GO:0006096|GO:0016310|GO:0005737|GO:0000166|GO:0004618|GO:0004618|GO:0004618|GO:0005524|GO:0005524|GO:0016301|GO:0016740
200739_s_at	0.000206	2.28142	down	9.69371	10.0087	9.87143	10.2246	10.3077	9.77474	11.0624	11.0239	11.0573	P	0.000244	11	P	0.0012207	11	P	0.000732	11	P	0.00195313	11	P	0.0012207	11	P	0.000732	11	P	0.0012207	11	P	0.000732	11	P	0.000732	11	9	0	chr21:46225533-46238044 (-) // 94.64 // q22.3	6612	0016925 // protein sumoylation // inferred from direct assay	0000776 // kinetochore // traceable author statement /// 0005737 // cytoplasm // inferred from electronic annotation	0005515 // protein binding // inferred from physical interaction	SUMO3	SMT3 suppressor of mif two 3 homolog 3 (S. cerevisiae)	GO:0016925|GO:0000776|GO:0005737|GO:0005515
200740_s_at	0.000183	2.46019	down	12.486	12.3147	12.3419	12.6085	12.6877	12.2903	13.8424	13.6078	13.5888	P	0.000244	11	P	0.000244	11	P	0.000244	11	P	0.000244	11	P	0.000244	11	P	0.000244	11	P	0.000244	11	P	0.000244	11	P	0.000732	11	9	0	chr21:46225539-46237969 (-) // 98.9 // q22.3	6612	0016925 // protein sumoylation // inferred from direct assay	0000776 // kinetochore // traceable author statement /// 0005737 // cytoplasm // inferred from electronic annotation	0005515 // protein binding // inferred from physical interaction	SUMO3	SMT3 suppressor of mif two 3 homolog 3 (S. cerevisiae)	GO:0016925|GO:0000776|GO:0005737|GO:0005515
200741_s_at	0.0012645	2.19677	down	15.5804	15.6087	15.4292	15.9905	16.605	16.0547	16.8214	16.7848	16.4183	P	0.000244	11	P	0.000244	11	P	0.000244	11	P	0.000244	11	P	0.000244	11	P	0.000244	11	P	0.000244	11	P	0.000244	11	P	0.000244	11	9	0	chr1:153963252-153964623 (+) // 99.7 // q21.3 /// chr1:38021829-38022154 (+) // 96.05 // p34.3 /// chr1:109572667-109572995 (+) // 94.22 // p13.3 /// chr1:173710808-173711123 (+) // 91.49 // q25.1 /// chr12:101818201-101818526 (+) // 92.71 // q23.2 /// ch	6232	0006412 // translation // inferred by curator /// 0006412 // translation // non-traceable author statement /// 0006412 // translation // inferred from electronic annotation /// 0006414 // translational elongation // not recorded /// 0008283 // cell prolif	0005622 // intracellular // inferred from electronic annotation /// 0005634 // nucleus // inferred from direct assay /// 0005829 // cytosol // not recorded /// 0005840 // ribosome // non-traceable author statement /// 0005840 // ribosome // inferred from	0003677 // DNA binding // non-traceable author statement /// 0003735 // structural constituent of ribosome // inferred from electronic annotation /// 0008270 // zinc ion binding // non-traceable author statement /// 0046872 // metal ion binding // inferre	RPS27	ribosomal protein S27	GO:0006412|GO:0006412|GO:0006412|GO:0006414|GO:0008283|GO:0005622|GO:0005634|GO:0005829|GO:0005840|GO:0005840|GO:0022627|GO:0022627|GO:0030529|GO:0003677|GO:0003735|GO:0008270|GO:0046872
200742_s_at	0.000343	4.51547	down	9.05345	9.52799	9.53016	9.61858	10.2941	9.8647	11.756	11.4761	11.4041	P	0.000244	11	P	0.000244	11	P	0.000244	11	P	0.000244	11	P	0.000244	11	P	0.000244	11	P	0.000244	11	P	0.000244	11	P	0.000244	11	9	0	chr11:6634073-6640663 (-) // 74.14 // p15.4	1200	0006508 // proteolysis // inferred from mutant phenotype /// 0006508 // proteolysis // inferred from electronic annotation /// 0006629 // lipid metabolic process // traceable author statement /// 0007040 // lysosome organization // inferred from sequence	0005625 // soluble fraction // inferred from direct assay /// 0005739 // mitochondrion // inferred from electronic annotation /// 0005764 // lysosome // inferred from direct assay /// 0005764 // lysosome // inferred from mutant phenotype /// 0005764 // ly	0004175 // endopeptidase activity // inferred from direct assay /// 0004175 // endopeptidase activity // inferred from mutant phenotype /// 0004252 // serine-type endopeptidase activity // inferred from electronic annotation /// 0005515 // protein binding	TPP1	tripeptidyl peptidase I	GO:0006508|GO:0006508|GO:0006629|GO:0007040|GO:0007040|GO:0007399|GO:0008219|GO:0030163|GO:0043171|GO:0045453|GO:0050885|GO:0050885|GO:0005625|GO:0005739|GO:0005764|GO:0005764|GO:0005764|GO:0042470|GO:0004175|GO:0004175|GO:0004252|GO:0005515|GO:0008233|GO
200743_s_at	0.00958217	2.82425	down	10.2068	10.3862	11.0008	10.8489	10.587	11.0529	11.6153	12.3254	12.1467	P	0.000244	11	P	0.000244	11	P	0.000244	11	P	0.000244	11	P	0.000244	11	P	0.000244	11	P	0.000244	11	P	0.000244	11	P	0.000244	11	9	0	chr11:6634073-6640660 (-) // 75.19 // p15.4	1200	0006508 // proteolysis // inferred from mutant phenotype /// 0006508 // proteolysis // inferred from electronic annotation /// 0006629 // lipid metabolic process // traceable author statement /// 0007040 // lysosome organization // inferred from sequence	0005625 // soluble fraction // inferred from direct assay /// 0005739 // mitochondrion // inferred from electronic annotation /// 0005764 // lysosome // inferred from direct assay /// 0005764 // lysosome // inferred from mutant phenotype /// 0005764 // ly	0004175 // endopeptidase activity // inferred from direct assay /// 0004175 // endopeptidase activity // inferred from mutant phenotype /// 0004252 // serine-type endopeptidase activity // inferred from electronic annotation /// 0005515 // protein binding	TPP1	tripeptidyl peptidase I	GO:0006508|GO:0006508|GO:0006629|GO:0007040|GO:0007040|GO:0007399|GO:0008219|GO:0030163|GO:0043171|GO:0045453|GO:0050885|GO:0050885|GO:0005625|GO:0005739|GO:0005764|GO:0005764|GO:0005764|GO:0042470|GO:0004175|GO:0004175|GO:0004252|GO:0005515|GO:0008233|GO
200747_s_at	0.00994687	2.0826	down	9.66377	9.96724	9.57604	9.82982	9.95118	9.7073	10.7993	11.1319	10.451	P	0.0141602	11	P	0.00585938	11	P	0.00805664	11	A	0.067627	11	P	0.0185547	11	M	0.0561523	11	P	0.00292969	11	P	0.0012207	11	P	0.000732	11	7	1	chr11:71713918-71791561 (-) // 98.46 // q13.4	4926	0000090 // mitotic anaphase // traceable author statement /// 0006997 // nucleus organization // traceable author statement	0000922 // spindle pole // inferred from direct assay /// 0005634 // nucleus // inferred from direct assay /// 0005634 // nucleus // inferred from electronic annotation /// 0005634 // nucleus // traceable author statement /// 0005654 // nucleoplasm // not	0005198 // structural molecule activity // traceable author statement /// 0005515 // protein binding // inferred from physical interaction	NUMA1	nuclear mitotic apparatus protein 1	GO:0000090|GO:0006997|GO:0000922|GO:0005634|GO:0005634|GO:0005634|GO:0005654|GO:0005730|GO:0005819|GO:0005829|GO:0005876|GO:0005198|GO:0005515
200748_s_at	0.000385	2.91391	down	15.4648	15.4083	15.2842	15.6798	16.5521	15.8782	17.0839	17.0304	16.6718	P	0.000244	11	P	0.000244	11	P	0.000244	11	P	0.000244	11	P	0.000244	11	P	0.000244	11	P	0.000244	11	P	0.000244	11	P	0.000244	11	9	0	chr3:72978111-72978858 (+) // 89.01 // p13 /// chrX:147133646-147134443 (+) // 96.5 // q28 /// chr11:61732037-61734988 (-) // 93.88 // q12.3 /// chr11:77445359-77446162 (-) // 95.26 // q14.1 /// chr13:23270000-23270807 (-) // 91.64 // q12.11 /// chr2:1817	2495	0006810 // transport // inferred from electronic annotation /// 0006811 // ion transport // inferred from electronic annotation /// 0006826 // iron ion transport // inferred from electronic annotation /// 0006879 // cellular iron ion homeostasis // tracea	0005624 // membrane fraction // traceable author statement /// 0005829 // cytosol // not recorded /// 0005829 // cytosol // traceable author statement /// 0005886 // plasma membrane // inferred from electronic annotation /// 0008043 // intracellular ferri	0004322 // ferroxidase activity // inferred from electronic annotation /// 0005216 // ion channel activity // inferred from electronic annotation /// 0005254 // chloride channel activity // inferred from direct assay /// 0005254 // chloride channel activi	FTH1	ferritin, heavy polypeptide 1	GO:0006810|GO:0006811|GO:0006826|GO:0006879|GO:0006879|GO:0006880|GO:0006892|GO:0006955|GO:0007601|GO:0007601|GO:0008283|GO:0008285|GO:0016044|GO:0030321|GO:0030321|GO:0050896|GO:0055114|GO:0005624|GO:0005829|GO:0005829|GO:0005886|GO:0008043|GO:0016020|GO
200749_at	0.0054083	5.32336	up	11.9384	11.9832	11.885	11.6221	11.9885	11.6076	8.72419	9.60535	10.24	P	0.000244	11	P	0.000244	11	P	0.000244	11	P	0.000244	11	P	0.000732	11	P	0.000244	11	P	0.000244	11	P	0.0012207	11	P	0.000244	11	9	0	chr12:131356567-131362222 (+) // 96.04 // q24.33		0006259 // DNA metabolic process // traceable author statement /// 0006405 // RNA export from nucleus // non-traceable author statement /// 0006611 // protein export from nucleus // non-traceable author statement /// 0006810 // transport // inferred from	0000785 // chromatin // inferred from direct assay /// 0005634 // nucleus // inferred from electronic annotation /// 0005643 // nuclear pore // non-traceable author statement /// 0005737 // cytoplasm // inferred from direct assay /// 0005737 // cytoplasm	0000166 // nucleotide binding // inferred from electronic annotation /// 0003682 // chromatin binding // traceable author statement /// 0003713 // transcription coactivator activity // non-traceable author statement /// 0003924 // GTPase activity // infer			GO:0006259|GO:0006405|GO:0006611|GO:0006810|GO:0006886|GO:0006913|GO:0007049|GO:0007052|GO:0007067|GO:0007067|GO:0007165|GO:0007165|GO:0015031|GO:0030521|GO:0044419|GO:0045893|GO:0051301|GO:0000785|GO:0005634|GO:0005643|GO:0005737|GO:0005737|GO:0042470|GO
200752_s_at	0.00302903	3.26587	down	8.3748	7.78598	7.85494	8.23584	8.21556	7.64554	10.0871	9.46549	9.58559	P	0.0141602	11	A	0.171387	11	A	0.067627	11	A	0.246094	11	A	0.0805664	11	A	0.171387	11	P	0.0141602	11	P	0.00805664	11	P	0.0141602	11	4	5	chr11:64949342-64979476 (+) // 98.14 // q13.1	823	0006508 // proteolysis // inferred from electronic annotation /// 0008284 // positive regulation of cell proliferation // traceable author statement	0005622 // intracellular // inferred from electronic annotation /// 0005626 // insoluble fraction // inferred from electronic annotation /// 0005737 // cytoplasm // inferred from direct assay /// 0005737 // cytoplasm // inferred from electronic annotation	0004197 // cysteine-type endopeptidase activity // inferred from electronic annotation /// 0004198 // calcium-dependent cysteine-type endopeptidase activity // inferred from electronic annotation /// 0005509 // calcium ion binding // inferred from electro	CAPN1	calpain 1, (mu/I) large subunit	GO:0006508|GO:0008284|GO:0005622|GO:0005626|GO:0005737|GO:0005737|GO:0005886|GO:0016020|GO:0004197|GO:0004198|GO:0005509|GO:0005515|GO:0008092|GO:0008233|GO:0008234|GO:0016787
200755_s_at	0.00430758	2.0738	up	12.9551	12.8746	12.9437	12.7062	12.5415	12.603	11.5907	11.8224	12.2036	P	0.000244	11	P	0.000244	11	P	0.000244	11	P	0.000244	11	P	0.000244	11	P	0.000244	11	P	0.000732	11	P	0.000244	11	P	0.000244	11	9	0	chr7:128379409-128411528 (+) // 95.71 // q32.1	813		0005576 // extracellular region // inferred from electronic annotation /// 0005783 // endoplasmic reticulum // inferred from direct assay /// 0005783 // endoplasmic reticulum // inferred from electronic annotation /// 0005783 // endoplasmic reticulum // t	0005509 // calcium ion binding // inferred from direct assay /// 0005509 // calcium ion binding // inferred from electronic annotation /// 0005509 // calcium ion binding // traceable author statement /// 0005515 // protein binding // inferred from physica	CALU	calumenin	GO:0005576|GO:0005783|GO:0005783|GO:0005783|GO:0005788|GO:0005794|GO:0016529|GO:0033018|GO:0042470|GO:0005509|GO:0005509|GO:0005509|GO:0005515
200763_s_at	0.00212534	2.53393	down	15.5184	15.5326	15.3601	15.8883	16.5533	16.0422	17.057	16.9216	16.4565	P	0.000244	11	P	0.000244	11	P	0.000244	11	P	0.000244	11	P	0.000244	11	P	0.000244	11	P	0.000244	11	P	0.000244	11	P	0.000244	11	9	0	chr14:77434898-77435649 (+) // 88.87 // q24.3 /// chr15:69745158-69747884 (+) // 99.8 // q23 /// chr2:177065598-177066238 (-) // 97.07 // q31.1	6176	0006412 // translation // traceable author statement /// 0006414 // translational elongation // not recorded /// 0006414 // translational elongation // inferred from electronic annotation	0005622 // intracellular // inferred from electronic annotation /// 0005737 // cytoplasm // inferred from direct assay /// 0005829 // cytosol // not recorded /// 0005840 // ribosome // inferred from electronic annotation /// 0022625 // cytosolic large rib	0003723 // RNA binding // traceable author statement /// 0003735 // structural constituent of ribosome // inferred from electronic annotation /// 0003735 // structural constituent of ribosome // traceable author statement /// 0005515 // protein binding //	RPLP1	ribosomal protein, large, P1	GO:0006412|GO:0006414|GO:0006414|GO:0005622|GO:0005737|GO:0005829|GO:0005840|GO:0022625|GO:0030529|GO:0003723|GO:0003735|GO:0003735|GO:0005515
200766_at	0.000778	4.9192	down	9.25451	9.45227	9.93364	9.67222	9.99753	9.59287	12.1208	11.8	11.6149	P	0.000244	11	P	0.00195313	11	P	0.0012207	11	P	0.000244	11	P	0.000244	11	P	0.0012207	11	P	0.000244	11	P	0.000244	11	P	0.000244	11	9	0	chr11:1773984-1785091 (-) // 99.95 // p15.5	1509	0000045 // autophagic vacuole assembly // inferred from electronic annotation /// 0006508 // proteolysis // inferred from electronic annotation /// 0008219 // cell death // inferred from electronic annotation	0005576 // extracellular region // non-traceable author statement /// 0005615 // extracellular space // inferred from direct assay /// 0005739 // mitochondrion // inferred from electronic annotation /// 0005764 // lysosome // non-traceable author statemen	0004190 // aspartic-type endopeptidase activity // inferred from electronic annotation /// 0004190 // aspartic-type endopeptidase activity // traceable author statement /// 0008233 // peptidase activity // inferred from electronic annotation /// 0016787 /	CTSD	cathepsin D	GO:0000045|GO:0006508|GO:0008219|GO:0005576|GO:0005615|GO:0005739|GO:0005764|GO:0005764|GO:0031012|GO:0042470|GO:0004190|GO:0004190|GO:0008233|GO:0016787
200773_x_at	0.000359	2.39741	down	14.2523	14.3282	14.1231	14.5265	14.9442	14.4725	15.6404	15.5311	15.3166	P	0.000244	11	P	0.000244	11	P	0.000244	11	P	0.000244	11	P	0.000244	11	P	0.000244	11	P	0.000244	11	P	0.000244	11	P	0.000244	11	9	0	chr13:82264056-82265189 (+) // 82.56 // q31.1 /// chr12:12263941-12265079 (+) // 85.7 // p13.2 /// chr14:92492791-92493882 (+) // 84.05 // q32.12 /// chr2:232573261-232578221 (+) // 91.72 // q37.1 /// chr3:116745389-116746528 (+) // 83.87 // q13.31 /// ch	5757	0006350 // transcription // traceable author statement	0005634 // nucleus // inferred from electronic annotation /// 0005634 // nucleus // traceable author statement		PTMA	prothymosin, alpha	GO:0006350|GO:0005634|GO:0005634
200776_s_at	2.89e-06	7.24164	up	12.8362	12.9904	12.9671	12.9582	12.3144	13.0337	9.99538	10.0414	10.1879	P	0.000244	11	P	0.000244	11	P	0.000244	11	P	0.000244	11	P	0.000244	11	P	0.000244	11	P	0.00195313	11	P	0.00292969	11	P	0.00415039	11	9	0	chr2:201676310-201688560 (+) // 97.0 // q33.1 /// chr3:116363066-116365571 (-) // 72.0 // q13.31	9689	0006350 // transcription // inferred from electronic annotation /// 0016070 // RNA metabolic process // inferred from electronic annotation /// 0045449 // regulation of transcription // inferred from electronic annotation	0005737 // cytoplasm // inferred from direct assay	0005488 // binding // inferred from electronic annotation /// 0005515 // protein binding // inferred from physical interaction /// 0005515 // protein binding // inferred from electronic annotation	BZW1	basic leucine zipper and W2 domains 1	GO:0006350|GO:0016070|GO:0045449|GO:0005737|GO:0005488|GO:0005515|GO:0005515
200777_s_at	2.07e-05	14.3073	up	13.8607	14.1123	13.9298	14.1225	13.2819	14.0553	9.94412	10.0209	10.4219	P	0.000244	11	P	0.000244	11	P	0.000244	11	P	0.000244	11	P	0.000244	11	P	0.000244	11	P	0.000244	11	P	0.000244	11	P	0.000244	11	9	0	chr2:201676644-201688559 (+) // 98.97 // q33.1 /// chr3:172141985-172144956 (-) // 92.46 // q26.31 /// chr3:116363085-116365571 (-) // 81.72 // q13.31	9689	0006350 // transcription // inferred from electronic annotation /// 0016070 // RNA metabolic process // inferred from electronic annotation /// 0045449 // regulation of transcription // inferred from electronic annotation	0005737 // cytoplasm // inferred from direct assay	0005488 // binding // inferred from electronic annotation /// 0005515 // protein binding // inferred from physical interaction /// 0005515 // protein binding // inferred from electronic annotation	BZW1	basic leucine zipper and W2 domains 1	GO:0006350|GO:0016070|GO:0045449|GO:0005737|GO:0005488|GO:0005515|GO:0005515
200778_s_at	0.000689	2.23675	up	11.5518	11.2953	11.1917	11.2443	11.437	11.1378	10.0698	10.2684	10.2164	P	0.000244	11	P	0.000244	11	P	0.000244	11	P	0.000732	11	P	0.000244	11	P	0.000732	11	P	0.000732	11	P	0.000732	11	P	0.000732	11	9	0	chr2:242254784-242293442 (+) // 97.61 // q37.3	4735	0002036 // regulation of L-glutamate transport // inferred from electronic annotation /// 0007049 // cell cycle // inferred from electronic annotation /// 0007067 // mitosis // inferred from electronic annotation /// 0031175 // neuron projection developme	0000145 // exocyst // inferred from electronic annotation /// 0000775 // chromosome, centromeric region // inferred from electronic annotation /// 0000776 // kinetochore // inferred from electronic annotation /// 0000777 // condensed chromosome kinetochor	0000166 // nucleotide binding // inferred from electronic annotation /// 0005515 // protein binding // inferred from physical interaction /// 0005515 // protein binding // inferred from electronic annotation /// 0005525 // GTP binding // inferred from ele	2015-09-02	septin 2	GO:0002036|GO:0007049|GO:0007067|GO:0031175|GO:0032880|GO:0051301|GO:0000145|GO:0000775|GO:0000776|GO:0000777|GO:0005634|GO:0005730|GO:0005737|GO:0005737|GO:0005819|GO:0005856|GO:0005886|GO:0009986|GO:0015629|GO:0019717|GO:0031105|GO:0042995|GO:0048471|GO
200780_x_at	0.000635	2.14263	down	14.3972	14.2514	14.3237	14.7174	14.8451	14.3068	15.6341	15.3243	15.312	P	0.000244	11	P	0.000244	11	P	0.000244	11	P	0.000244	11	P	0.000244	11	P	0.000244	11	P	0.000244	11	P	0.000244	11	P	0.000244	11	9	0	chr20:57466734-57486245 (+) // 93.99 // q13.32	2778	0001501 // skeletal system development // inferred from electronic annotation /// 0001958 // endochondral ossification // inferred from electronic annotation /// 0006112 // energy reserve metabolic process // inferred from electronic annotation /// 000716	0001726 // ruffle // inferred from electronic annotation /// 0005576 // extracellular region // non-traceable author statement /// 0005576 // extracellular region // inferred from electronic annotation /// 0005624 // membrane fraction // inferred from ele	0000166 // nucleotide binding // inferred from electronic annotation /// 0003924 // GTPase activity // traceable author statement /// 0003924 // GTPase activity // non-traceable author statement /// 0004871 // signal transducer activity // inferred from e	GNAS	GNAS complex locus	GO:0001501|GO:0001958|GO:0006112|GO:0007165|GO:0007165|GO:0007186|GO:0007189|GO:0007189|GO:0007190|GO:0007191|GO:0007565|GO:0007608|GO:0009306|GO:0009755|GO:0009791|GO:0035116|GO:0040032|GO:0042493|GO:0045669|GO:0045672|GO:0046907|GO:0048701|GO:0051216|GO
200781_s_at	0.0010976	2.41956	down	15.1907	15.2141	15.0315	15.5629	16.2208	15.6278	16.5918	16.5269	16.1418	P	0.000244	11	P	0.000244	11	P	0.000244	11	P	0.000244	11	P	0.000244	11	P	0.000244	11	P	0.000244	11	P	0.000244	11	P	0.000244	11	9	0	chr1:45245956-45246387 (-) // 92.22 // p34.1 /// chr16:18794288-18800435 (-) // 96.22 // p12.3 /// chr20:21146804-21147236 (-) // 93.78 // p11.23 /// chr8:29974860-29975295 (-) // 91.56 // p12	6210	0006412 // translation // inferred by curator /// 0006412 // translation // non-traceable author statement /// 0006412 // translation // inferred from electronic annotation /// 0006414 // translational elongation // not recorded /// 0008284 // positive re	0005622 // intracellular // inferred from electronic annotation /// 0005737 // cytoplasm // inferred from direct assay /// 0005739 // mitochondrion // inferred from electronic annotation /// 0005829 // cytosol // not recorded /// 0005840 // ribosome // in	0003723 // RNA binding // non-traceable author statement /// 0003735 // structural constituent of ribosome // inferred from direct assay /// 0003735 // structural constituent of ribosome // non-traceable author statement /// 0003735 // structural constitu	RPS15A	ribosomal protein S15a	GO:0006412|GO:0006412|GO:0006412|GO:0006414|GO:0008284|GO:0009615|GO:0045787|GO:0005622|GO:0005737|GO:0005739|GO:0005829|GO:0005840|GO:0022627|GO:0030529|GO:0003723|GO:0003735|GO:0003735|GO:0003735|GO:0005515
200782_at	0.00121606	2.32468	down	14.6825	14.7232	14.4438	14.8855	15.3885	14.9624	15.6861	16.0725	15.742	P	0.000244	11	P	0.000244	11	P	0.000244	11	P	0.000244	11	P	0.000244	11	P	0.000244	11	P	0.000244	11	P	0.000244	11	P	0.000244	11	9	0	chr4:122589147-122618176 (-) // 99.02 // q27	308	0006916 // anti-apoptosis // traceable author statement /// 0007165 // signal transduction // traceable author statement /// 0007596 // blood coagulation // inferred from electronic annotation /// 0010033 // response to organic substance // inferred from	0005622 // intracellular // inferred from direct assay /// 0005737 // cytoplasm // traceable author statement	0004859 // phospholipase inhibitor activity // traceable author statement /// 0005509 // calcium ion binding // inferred from electronic annotation /// 0005515 // protein binding // inferred from physical interaction /// 0005515 // protein binding // infe	ANXA5	annexin A5	GO:0006916|GO:0007165|GO:0007596|GO:0010033|GO:0050819|GO:0051260|GO:0005622|GO:0005737|GO:0004859|GO:0005509|GO:0005515|GO:0005515|GO:0005543|GO:0005544|GO:0005544|GO:0030971|GO:0043499
200783_s_at	0.0160425	2.36634	down	7.68725	8.37169	7.74086	7.92233	8.10163	8.01605	9.22476	9.52823	8.77478	P	0.00805664	11	P	0.000732	11	P	0.00415039	11	P	0.00805664	11	A	0.149658	11	M	0.0561523	11	A	0.0952148	11	P	0.0375977	11	P	0.0185547	11	6	2	chr1:26226611-26231232 (-) // 98.12 // p36.11	3925	0007019 // microtubule depolymerization // inferred from direct assay /// 0007052 // mitotic spindle organization // inferred from direct assay /// 0007165 // signal transduction // non-traceable author statement /// 0007275 // multicellular organismal de	0005622 // intracellular // inferred from direct assay /// 0005737 // cytoplasm // inferred from electronic annotation /// 0005874 // microtubule // inferred from electronic annotation /// 0016020 // membrane // inferred from electronic annotation /// 001	0004871 // signal transducer activity // traceable author statement /// 0005515 // protein binding // inferred from physical interaction /// 0015631 // tubulin binding // inferred from direct assay	STMN1	stathmin 1	GO:0007019|GO:0007052|GO:0007165|GO:0007275|GO:0007399|GO:0007409|GO:0009615|GO:0023034|GO:0023034|GO:0030154|GO:0031115|GO:0051272|GO:0005622|GO:0005737|GO:0005874|GO:0016020|GO:0016021|GO:0004871|GO:0005515|GO:0015631
200784_s_at	0.00327968	4.04068	down	8.0125	8.67712	8.93155	8.46041	8.84863	9.02509	10.325	10.8791	10.4609	P	0.00585938	11	P	0.0107422	11	P	0.000732	11	P	0.00805664	11	A	0.111572	11	P	0.00805664	11	P	0.00292969	11	P	0.00195313	11	P	0.000732	11	8	1	chr12:57522281-57607174 (+) // 98.1 // q13.3	4035	0006629 // lipid metabolic process // traceable author statement /// 0006897 // endocytosis // inferred from electronic annotation /// 0006898 // receptor-mediated endocytosis // inferred from electronic annotation /// 0007205 // activation of protein kin	0005624 // membrane fraction // inferred from electronic annotation /// 0005624 // membrane fraction // traceable author statement /// 0005634 // nucleus // inferred from electronic annotation /// 0005737 // cytoplasm // inferred from electronic annotatio	0002020 // protease binding // inferred from electronic annotation /// 0004872 // receptor activity // inferred from electronic annotation /// 0004872 // receptor activity // traceable author statement /// 0005319 // lipid transporter activity // traceabl	LRP1	low density lipoprotein receptor-related protein 1	GO:0006629|GO:0006897|GO:0006898|GO:0007205|GO:0007275|GO:0007568|GO:0008283|GO:0008283|GO:0010875|GO:0030178|GO:0030178|GO:0032370|GO:0032374|GO:0032429|GO:0042157|GO:0043277|GO:0043277|GO:0045768|GO:0005624|GO:0005624|GO:0005634|GO:0005737|GO:0005768|GO
200785_s_at	0.000624	3.56048	down	9.4633	9.78702	10.0575	9.98283	9.42066	10.1201	11.6806	11.676	11.4474	P	0.00292969	11	P	0.0012207	11	P	0.000732	11	P	0.00292969	11	P	0.0185547	11	P	0.0012207	11	P	0.00195313	11	P	0.0012207	11	P	0.000732	11	9	0	chr12:57522281-57607123 (+) // 99.9 // q13.3	4035	0006629 // lipid metabolic process // traceable author statement /// 0006897 // endocytosis // inferred from electronic annotation /// 0006898 // receptor-mediated endocytosis // inferred from electronic annotation /// 0007205 // activation of protein kin	0005624 // membrane fraction // inferred from electronic annotation /// 0005624 // membrane fraction // traceable author statement /// 0005634 // nucleus // inferred from electronic annotation /// 0005737 // cytoplasm // inferred from electronic annotatio	0002020 // protease binding // inferred from electronic annotation /// 0004872 // receptor activity // inferred from electronic annotation /// 0004872 // receptor activity // traceable author statement /// 0005319 // lipid transporter activity // traceabl	LRP1	low density lipoprotein receptor-related protein 1	GO:0006629|GO:0006897|GO:0006898|GO:0007205|GO:0007275|GO:0007568|GO:0008283|GO:0008283|GO:0010875|GO:0030178|GO:0030178|GO:0032370|GO:0032374|GO:0032429|GO:0042157|GO:0043277|GO:0043277|GO:0045768|GO:0005624|GO:0005624|GO:0005634|GO:0005737|GO:0005768|GO
200786_at	0.000568	2.51279	down	13.2294	13.0687	12.8475	12.9602	13.8688	13.0546	14.3651	14.5124	14.2561	P	0.000244	11	P	0.000244	11	P	0.000244	11	P	0.000244	11	P	0.000244	11	P	0.000244	11	P	0.000244	11	P	0.000244	11	P	0.000244	11	9	0	chr9:127115744-127177718 (-) // 100.0 // q33.3	5695	0031145 // anaphase-promoting complex-dependent proteasomal ubiquitin-dependent protein catabolic process // not recorded /// 0044419 // interspecies interaction between organisms // inferred from electronic annotation /// 0051436 // negative regulation o	0000502 // proteasome complex // traceable author statement /// 0000502 // proteasome complex // inferred from electronic annotation /// 0005634 // nucleus // inferred from electronic annotation /// 0005737 // cytoplasm // inferred from electronic annotat	0004175 // endopeptidase activity // inferred from electronic annotation /// 0004298 // threonine-type endopeptidase activity // inferred from electronic annotation /// 0008233 // peptidase activity // inferred from electronic annotation /// 0016301 // ki	PSMB7	proteasome (prosome, macropain) subunit, beta type, 7	GO:0031145|GO:0044419|GO:0051436|GO:0051437|GO:0051603|GO:0000502|GO:0000502|GO:0005634|GO:0005737|GO:0005839|GO:0004175|GO:0004298|GO:0008233|GO:0016301|GO:0016787
200787_s_at	0.00121298	2.85241	down	9.12449	8.84194	9.08263	8.61829	9.47169	8.2506	10.8526	10.3852	10.3478	P	0.000244	11	P	0.000244	11	P	0.000244	11	P	0.000244	11	P	0.000244	11	P	0.000244	11	P	0.000244	11	P	0.000244	11	P	0.000244	11	9	0	chr1:160175231-160184437 (+) // 93.7 // q23.2	8682	0006810 // transport // traceable author statement /// 0006810 // transport // inferred from electronic annotation /// 0006915 // apoptosis // inferred from electronic annotation /// 0006916 // anti-apoptosis // inferred from direct assay /// 0008643 // c	0005737 // cytoplasm // inferred from electronic annotation /// 0005875 // microtubule associated complex // non-traceable author statement	0005515 // protein binding // inferred from physical interaction /// 0005515 // protein binding // inferred from electronic annotation	PEA15	phosphoprotein enriched in astrocytes 15	GO:0006810|GO:0006810|GO:0006915|GO:0006916|GO:0008643|GO:0042981|GO:0042981|GO:0046325|GO:0005737|GO:0005875|GO:0005515|GO:0005515
200788_s_at	0.000545	3.35443	down	12.8664	12.4006	12.3347	12.5572	13.2591	12.3922	14.1917	14.3387	14.3094	P	0.000244	11	P	0.000244	11	P	0.000244	11	P	0.000244	11	P	0.000244	11	P	0.000244	11	P	0.000732	11	P	0.000732	11	P	0.000244	11	9	0	chr1:160175248-160185160 (+) // 97.07 // q23.2	8682	0006810 // transport // traceable author statement /// 0006810 // transport // inferred from electronic annotation /// 0006915 // apoptosis // inferred from electronic annotation /// 0006916 // anti-apoptosis // inferred from direct assay /// 0008643 // c	0005737 // cytoplasm // inferred from electronic annotation /// 0005875 // microtubule associated complex // non-traceable author statement	0005515 // protein binding // inferred from physical interaction /// 0005515 // protein binding // inferred from electronic annotation	PEA15	phosphoprotein enriched in astrocytes 15	GO:0006810|GO:0006810|GO:0006915|GO:0006916|GO:0008643|GO:0042981|GO:0042981|GO:0046325|GO:0005737|GO:0005875|GO:0005515|GO:0005515
200789_at	0.00160432	3.76165	down	9.98534	9.80158	9.402	9.98704	10.7216	9.92347	11.9811	11.5884	11.3535	P	0.0141602	11	P	0.0107422	11	P	0.00415039	11	P	0.0141602	11	P	0.0239258	11	P	0.0239258	11	P	0.00805664	11	P	0.0141602	11	P	0.0185547	11	9	0	chr19:39306069-39322438 (-) // 98.91 // q13.2	1891	0006091 // generation of precursor metabolites and energy // traceable author statement /// 0006629 // lipid metabolic process // inferred from electronic annotation /// 0006631 // fatty acid metabolic process // inferred from electronic annotation /// 00	0005739 // mitochondrion // inferred from direct assay /// 0005739 // mitochondrion // inferred from electronic annotation /// 0005777 // peroxisome // inferred from electronic annotation /// 0005777 // peroxisome // traceable author statement	0003824 // catalytic activity // inferred from electronic annotation /// 0004300 // enoyl-CoA hydratase activity // traceable author statement /// 0005515 // protein binding // inferred from physical interaction /// 0016853 // isomerase activity // inferr	ECH1	enoyl CoA hydratase 1, peroxisomal	GO:0006091|GO:0006629|GO:0006631|GO:0006635|GO:0008152|GO:0005739|GO:0005739|GO:0005777|GO:0005777|GO:0003824|GO:0004300|GO:0005515|GO:0016853
200791_s_at	0.000191	16.246	up	12.4529	12.4862	12.6675	12.3443	12.1298	12.5799	7.97169	8.57109	8.9978	P	0.000244	11	P	0.000244	11	P	0.000244	11	P	0.000244	11	P	0.000244	11	P	0.000244	11	M	0.0561523	11	P	0.0239258	11	P	0.0302734	11	8	0	chr15:90931500-91045470 (+) // 93.97 // q26.1	8826	0007165 // signal transduction // inferred from electronic annotation /// 0007165 // signal transduction // traceable author statement /// 0007264 // small GTPase mediated signal transduction // inferred from electronic annotation /// 0051056 // regulatio	0005622 // intracellular // inferred from electronic annotation /// 0005634 // nucleus // inferred from direct assay /// 0005730 // nucleolus // inferred from direct assay /// 0005737 // cytoplasm // inferred from direct assay /// 0005737 // cytoplasm //	0005095 // GTPase inhibitor activity // traceable author statement /// 0005096 // GTPase activator activity // traceable author statement /// 0005096 // GTPase activator activity // inferred from electronic annotation /// 0005099 // Ras GTPase activator a	IQGAP1	IQ motif containing GTPase activating protein 1	GO:0007165|GO:0007165|GO:0007264|GO:0051056|GO:0005622|GO:0005634|GO:0005730|GO:0005737|GO:0005737|GO:0005884|GO:0005886|GO:0005886|GO:0016020|GO:0031252|GO:0043005|GO:0043234|GO:0005095|GO:0005096|GO:0005096|GO:0005099|GO:0005515|GO:0005515|GO:0005516|GO
200793_s_at	0.000485	2.85497	down	9.32103	9.56318	9.71197	9.60798	9.46082	9.30598	11.1719	10.8694	11.0953	P	0.00292969	11	P	0.00415039	11	P	0.00585938	11	P	0.00585938	11	P	0.00805664	11	P	0.0461426	11	P	0.00292969	11	P	0.00292969	11	P	0.00292969	11	9	0	chr22:41865130-41924713 (+) // 99.51 // q13.2	50	0006091 // generation of precursor metabolites and energy // traceable author statement /// 0006099 // tricarboxylic acid cycle // inferred from direct assay /// 0006099 // tricarboxylic acid cycle // inferred from electronic annotation /// 0006101 // cit	0005634 // nucleus // inferred from direct assay /// 0005739 // mitochondrion // inferred from direct assay /// 0005739 // mitochondrion // inferred from electronic annotation /// 0005739 // mitochondrion // traceable author statement	0003994 // aconitate hydratase activity // inferred from electronic annotation /// 0005506 // iron ion binding // inferred from direct assay /// 0005506 // iron ion binding // traceable author statement /// 0005515 // protein binding // inferred from elec	ACO2	aconitase 2, mitochondrial	GO:0006091|GO:0006099|GO:0006099|GO:0006101|GO:0006101|GO:0006101|GO:0006102|GO:0008152|GO:0005634|GO:0005739|GO:0005739|GO:0005739|GO:0003994|GO:0005506|GO:0005506|GO:0005515|GO:0016829|GO:0046872|GO:0051536|GO:0051538|GO:0051539
200797_s_at	0.0198641	4.16409	up	13.7821	13.9082	13.9328	13.597	13.6604	13.3965	10.8347	11.8926	12.7218	P	0.000244	11	P	0.000244	11	P	0.000244	11	P	0.000244	11	P	0.000732	11	P	0.000244	11	P	0.0141602	11	P	0.000732	11	P	0.000732	11	9	0	chr1:150547032-150552247 (-) // 98.7 // q21.3	4170	0001709 // cell fate determination // non-traceable author statement /// 0006915 // apoptosis // inferred from direct assay /// 0006915 // apoptosis // inferred from electronic annotation /// 0006916 // anti-apoptosis // traceable author statement /// 000	0005634 // nucleus // inferred from electronic annotation /// 0005654 // nucleoplasm // inferred from electronic annotation /// 0005737 // cytoplasm // traceable author statement /// 0005737 // cytoplasm // inferred from electronic annotation /// 0005739	0005515 // protein binding // inferred from physical interaction /// 0015266 // protein channel activity // traceable author statement /// 0046982 // protein heterodimerization activity // inferred from physical interaction	MCL1	myeloid cell leukemia sequence 1 (BCL2-related)	GO:0001709|GO:0006915|GO:0006915|GO:0006916|GO:0007275|GO:0019725|GO:0030154|GO:0034097|GO:0042981|GO:0005634|GO:0005654|GO:0005737|GO:0005737|GO:0005739|GO:0005739|GO:0005741|GO:0016020|GO:0016020|GO:0016021|GO:0005515|GO:0015266|GO:0046982
200798_x_at	0.000372	8.49236	up	12.1454	12.515	12.5723	12.604	11.7804	12.1387	8.87859	9.37989	9.71576	P	0.000244	11	P	0.000244	11	P	0.000244	11	P	0.000244	11	P	0.000244	11	P	0.000244	11	P	0.000244	11	P	0.000732	11	P	0.000244	11	9	0	chr1:150548543-150552055 (-) // 99.01 // q21.3	4170	0001709 // cell fate determination // non-traceable author statement /// 0006915 // apoptosis // inferred from direct assay /// 0006915 // apoptosis // inferred from electronic annotation /// 0006916 // anti-apoptosis // traceable author statement /// 000	0005634 // nucleus // inferred from electronic annotation /// 0005654 // nucleoplasm // inferred from electronic annotation /// 0005737 // cytoplasm // traceable author statement /// 0005737 // cytoplasm // inferred from electronic annotation /// 0005739	0005515 // protein binding // inferred from physical interaction /// 0015266 // protein channel activity // traceable author statement /// 0046982 // protein heterodimerization activity // inferred from physical interaction	MCL1	myeloid cell leukemia sequence 1 (BCL2-related)	GO:0001709|GO:0006915|GO:0006915|GO:0006916|GO:0007275|GO:0019725|GO:0030154|GO:0034097|GO:0042981|GO:0005634|GO:0005654|GO:0005737|GO:0005737|GO:0005739|GO:0005739|GO:0005741|GO:0016020|GO:0016020|GO:0016021|GO:0005515|GO:0015266|GO:0046982
200799_at	0.000142	3.73829	down	12.3133	12.1988	11.9877	12.5352	14.151	12.2392	13.9586	14.2556	13.9927	P	0.000244	11	P	0.000244	11	P	0.000244	11	P	0.000244	11	P	0.000244	11	P	0.000244	11	P	0.000244	11	P	0.000244	11	P	0.000244	11	9	0	chr6:31783336-31785723 (+) // 99.83 // p21.33 /// chr6:31795532-31797661 (+) // 87.93 // p21.33	3303	0006402 // mRNA catabolic process // inferred from direct assay /// 0006916 // anti-apoptosis // traceable author statement /// 0006950 // response to stress // inferred from electronic annotation /// 0006986 // response to unfolded protein // inferred fr	0005634 // nucleus // inferred from direct assay /// 0005737 // cytoplasm // inferred from direct assay /// 0005737 // cytoplasm // inferred from electronic annotation /// 0005737 // cytoplasm // traceable author statement /// 0005739 // mitochondrion //	0000166 // nucleotide binding // inferred from electronic annotation /// 0005515 // protein binding // inferred from physical interaction /// 0005524 // ATP binding // inferred from electronic annotation /// 0031625 // ubiquitin protein ligase binding //	HSPA1A	heat shock 70kDa protein 1A	GO:0006402|GO:0006916|GO:0006950|GO:0006986|GO:0008285|GO:0030308|GO:0042026|GO:0090084|GO:0005634|GO:0005737|GO:0005737|GO:0005737|GO:0005739|GO:0005783|GO:0016234|GO:0016607|GO:0030529|GO:0048471|GO:0000166|GO:0005515|GO:0005524|GO:0031625|GO:0044183|GO
200800_s_at	0.000154	2.5627	down	10.5444	10.8062	10.5387	9.91634	11.8192	10.012	11.905	12.0382	12.019	P	0.000244	11	P	0.000244	11	P	0.000244	11	P	0.000244	11	P	0.000244	11	P	0.0012207	11	P	0.000244	11	P	0.000244	11	P	0.000244	11	9	0	chr6:31783336-31785723 (+) // 99.83 // p21.33 /// chr6:31795532-31797661 (+) // 87.93 // p21.33	3303///3304	0006402 // mRNA catabolic process // inferred from direct assay /// 0006916 // anti-apoptosis // traceable author statement /// 0006950 // response to stress // inferred from electronic annotation /// 0006986 // response to unfolded protein // inferred fr	0005634 // nucleus // inferred from direct assay /// 0005737 // cytoplasm // inferred from direct assay /// 0005737 // cytoplasm // traceable author statement /// 0005737 // cytoplasm // inferred from electronic annotation /// 0005739 // mitochondrion //	0000166 // nucleotide binding // inferred from electronic annotation /// 0005515 // protein binding // inferred from physical interaction /// 0005524 // ATP binding // inferred from electronic annotation /// 0031625 // ubiquitin protein ligase binding //	HSPA1A /// HSPA1B	heat shock 70kDa protein 1A /// heat shock 70kDa protein 1B	GO:0006402|GO:0006916|GO:0006950|GO:0006986|GO:0008285|GO:0030308|GO:0042026|GO:0090084|GO:0005634|GO:0005737|GO:0005737|GO:0005737|GO:0005739|GO:0005783|GO:0016234|GO:0016607|GO:0030529|GO:0048471|GO:0000166|GO:0005515|GO:0005524|GO:0031625|GO:0044183|GO
200801_x_at	0.000191	2.90433	down	14.5852	14.4886	14.5458	14.2618	14.6023	14.3365	16.2473	16.1236	15.8633	P	0.000244	11	P	0.000244	11	P	0.000244	11	P	0.000244	11	P	0.000244	11	P	0.000244	11	P	0.000244	11	P	0.000244	11	P	0.000244	11	9	0	chr5:77080641-77082421 (+) // 90.85 // q14.1 /// chr7:5566785-5570221 (-) // 97.49 // p22.1	60	0006928 // cellular component movement // traceable author statement /// 0007409 // axonogenesis // inferred from electronic annotation /// 0051592 // response to calcium ion // inferred from electronic annotation	0005737 // cytoplasm // traceable author statement /// 0005737 // cytoplasm // inferred from electronic annotation /// 0005829 // cytosol // not recorded /// 0005856 // cytoskeleton // traceable author statement /// 0005856 // cytoskeleton // inferred fro	0000166 // nucleotide binding // inferred from electronic annotation /// 0005200 // structural constituent of cytoskeleton // traceable author statement /// 0005515 // protein binding // inferred from physical interaction /// 0005515 // protein binding //	ACTB	actin, beta	GO:0006928|GO:0007409|GO:0051592|GO:0005737|GO:0005737|GO:0005829|GO:0005856|GO:0005856|GO:0030424|GO:0030529|GO:0035267|GO:0043234|GO:0070688|GO:0000166|GO:0005200|GO:0005515|GO:0005515|GO:0005524|GO:0019894|GO:0019901|GO:0050998
200802_at	0.000116	2.0862	down	11.9369	11.9486	11.8971	11.9803	12.8372	11.9358	13.1239	12.8968	12.9445	P	0.000244	11	P	0.000244	11	P	0.000244	11	P	0.000244	11	P	0.000244	11	P	0.000244	11	P	0.000244	11	P	0.000244	11	P	0.000244	11	9	0	chr1:109756539-109780736 (+) // 99.89 // p13.3	6301	0006412 // translation // traceable author statement /// 0006412 // translation // inferred from electronic annotation /// 0006418 // tRNA aminoacylation for protein translation // inferred from electronic annotation /// 0006434 // seryl-tRNA aminoacylati	0005737 // cytoplasm // inferred from direct assay /// 0005737 // cytoplasm // inferred from electronic annotation /// 0005739 // mitochondrion // inferred from electronic annotation /// 0005829 // cytosol // not recorded	0000166 // nucleotide binding // inferred from electronic annotation /// 0003723 // RNA binding // traceable author statement /// 0004812 // aminoacyl-tRNA ligase activity // inferred from electronic annotation /// 0004828 // serine-tRNA ligase activity /	SARS	seryl-tRNA synthetase	GO:0006412|GO:0006412|GO:0006418|GO:0006434|GO:0008033|GO:0005737|GO:0005737|GO:0005739|GO:0005829|GO:0000166|GO:0003723|GO:0004812|GO:0004828|GO:0004828|GO:0004828|GO:0005515|GO:0005524|GO:0016874
200803_s_at	7.85e-05	2.54245	down	12.9953	13.1611	12.8974	13.1814	13.5043	12.8712	14.3742	14.4045	14.3138	P	0.000244	11	P	0.000732	11	P	0.000732	11	P	0.000732	11	P	0.000244	11	P	0.000244	11	P	0.000732	11	P	0.000732	11	P	0.000732	11	9	0	chr12:50135362-50156784 (+) // 98.65 // q13.12	7009	0006915 // apoptosis // inferred from electronic annotation /// 0007283 // spermatogenesis // inferred from electronic annotation /// 0030324 // lung development // inferred from electronic annotation /// 0043066 // negative regulation of apoptosis // inf	0005626 // insoluble fraction // traceable author statement /// 0005634 // nucleus // traceable author statement /// 0005783 // endoplasmic reticulum // traceable author statement /// 0005887 // integral to plasma membrane // traceable author statement //		TMBIM6	transmembrane BAX inhibitor motif containing 6	GO:0006915|GO:0007283|GO:0030324|GO:0043066|GO:0005626|GO:0005634|GO:0005783|GO:0005887|GO:0016020|GO:0016021
200805_at	0.000152	3.4984	down	10.6566	10.6153	10.3928	10.3264	10.9881	9.97566	12.5355	12.3604	12.189	P	0.000244	11	P	0.000244	11	P	0.000244	11	P	0.000244	11	P	0.000244	11	P	0.000244	11	P	0.000244	11	P	0.000244	11	P	0.000244	11	9	0	chr5:176758750-176778648 (-) // 100.0 // q35.3	10960	0006810 // transport // inferred from electronic annotation /// 0015031 // protein transport // inferred from electronic annotation	0000139 // Golgi membrane // inferred from electronic annotation /// 0005783 // endoplasmic reticulum // inferred from electronic annotation /// 0005789 // endoplasmic reticulum membrane // inferred from electronic annotation /// 0005793 // ER-Golgi inter	0005529 // sugar binding // inferred from electronic annotation	LMAN2	lectin, mannose-binding 2	GO:0006810|GO:0015031|GO:0000139|GO:0005783|GO:0005789|GO:0005793|GO:0005794|GO:0016020|GO:0016021|GO:0033116|GO:0005529
200806_s_at	1.82e-05	10.3272	up	12.0988	12.3624	11.9501	11.2882	11.6048	10.9157	8.63666	8.78021	8.88924	P	0.000244	11	P	0.000244	11	P	0.000244	11	P	0.000244	11	P	0.000244	11	P	0.000244	11	P	0.00805664	11	P	0.000732	11	P	0.000244	11	9	0	chr12:56904724-56906974 (+) // 87.69 // q13.3 /// chr5:21882625-21884886 (+) // 89.93 // p14.3 /// chr2:198351307-198364620 (-) // 93.8 // q33.1	3329	0002368 // B cell cytokine production // inferred from direct assay /// 0002755 // MyD88-dependent toll-like receptor signaling pathway // inferred from direct assay /// 0002842 // positive regulation of T cell mediated immune response to tumor cell // in	0005615 // extracellular space // inferred from direct assay /// 0005737 // cytoplasm // inferred from electronic annotation /// 0005739 // mitochondrion // inferred from direct assay /// 0005739 // mitochondrion // inferred from electronic annotation ///	0000166 // nucleotide binding // inferred from electronic annotation /// 0001530 // lipopolysaccharide binding // inferred from direct assay /// 0001530 // lipopolysaccharide binding // inferred from electronic annotation /// 0002039 // p53 binding // inf	HSPD1	heat shock 60kDa protein 1 (chaperonin)	GO:0002368|GO:0002755|GO:0002842|GO:0006457|GO:0006458|GO:0006919|GO:0006950|GO:0006986|GO:0008219|GO:0032727|GO:0032727|GO:0032729|GO:0032729|GO:0032729|GO:0032733|GO:0032735|GO:0032755|GO:0042026|GO:0042026|GO:0042100|GO:0042110|GO:0042110|GO:0042113|GO
200807_s_at	0.00781395	4.55805	up	14.4583	14.5098	14.3621	14.3266	14.7598	14.1806	11.4052	12.4765	12.8833	P	0.000244	11	P	0.000244	11	P	0.000244	11	P	0.000244	11	P	0.000244	11	P	0.000244	11	P	0.000244	11	P	0.000244	11	P	0.000244	11	9	0	chr12:56904760-56906963 (+) // 96.05 // q13.3 /// chr4:145766763-145768963 (+) // 92.51 // q31.21 /// chr5:21882681-21884875 (+) // 97.23 // p14.3 /// chr2:198351313-198363577 (-) // 99.05 // q33.1 /// chr3:36808142-36810321 (-) // 92.42 // p22.2 /// chr8	3329	0002368 // B cell cytokine production // inferred from direct assay /// 0002755 // MyD88-dependent toll-like receptor signaling pathway // inferred from direct assay /// 0002842 // positive regulation of T cell mediated immune response to tumor cell // in	0005615 // extracellular space // inferred from direct assay /// 0005737 // cytoplasm // inferred from electronic annotation /// 0005739 // mitochondrion // inferred from direct assay /// 0005739 // mitochondrion // inferred from electronic annotation ///	0000166 // nucleotide binding // inferred from electronic annotation /// 0001530 // lipopolysaccharide binding // inferred from direct assay /// 0001530 // lipopolysaccharide binding // inferred from electronic annotation /// 0002039 // p53 binding // inf	HSPD1	heat shock 60kDa protein 1 (chaperonin)	GO:0002368|GO:0002755|GO:0002842|GO:0006457|GO:0006458|GO:0006919|GO:0006950|GO:0006986|GO:0008219|GO:0032727|GO:0032727|GO:0032729|GO:0032729|GO:0032729|GO:0032733|GO:0032735|GO:0032755|GO:0042026|GO:0042026|GO:0042100|GO:0042110|GO:0042110|GO:0042113|GO
200808_s_at	0.00338452	3.06356	down	9.46871	9.06104	9.55029	9.17916	9.75231	9.10041	11.3565	10.9396	10.6296	P	0.00292969	11	P	0.0141602	11	P	0.00195313	11	P	0.0107422	11	P	0.0141602	11	P	0.0107422	11	P	0.00292969	11	P	0.00415039	11	P	0.00195313	11	9	0	chr7:143078446-143088202 (+) // 97.34 // q34	7791	0007155 // cell adhesion // inferred from electronic annotation /// 0007155 // cell adhesion // traceable author statement /// 0007165 // signal transduction // traceable author statement /// 0007267 // cell-cell signaling // traceable author statement //	0001725 // stress fiber // inferred from direct assay /// 0005634 // nucleus // inferred from electronic annotation /// 0005737 // cytoplasm // inferred from direct assay /// 0005737 // cytoplasm // inferred from electronic annotation /// 0005856 // cytos	0005515 // protein binding // inferred from physical interaction /// 0005515 // protein binding // inferred from electronic annotation /// 0008270 // zinc ion binding // inferred from electronic annotation /// 0046872 // metal ion binding // inferred from	ZYX	zyxin	GO:0007155|GO:0007155|GO:0007165|GO:0007267|GO:0044419|GO:0001725|GO:0005634|GO:0005737|GO:0005737|GO:0005856|GO:0005886|GO:0005887|GO:0005913|GO:0005925|GO:0005925|GO:0030054|GO:0005515|GO:0005515|GO:0008270|GO:0046872
200809_x_at	0.000394	2.2329	down	15.1216	15.1123	14.9891	15.3356	15.9197	15.2209	16.3719	16.2808	16.0471	P	0.000244	11	P	0.000244	11	P	0.000244	11	P	0.000244	11	P	0.000244	11	P	0.000244	11	P	0.000244	11	P	0.000244	11	P	0.000244	11	9	0	chr1:16119222-16119832 (+) // 93.79 // p36.21 /// chr1:27306587-27307515 (+) // 92.81 // p36.11 /// chr10:69634109-69634649 (+) // 84.64 // q21.3 /// chr12:32101199-32101805 (+) // 92.97 // p11.21 /// chr12:121354477-121355084 (+) // 92.81 // q24.31 /// c	6136	0006412 // translation // inferred from electronic annotation /// 0006414 // translational elongation // not recorded	0005829 // cytosol // not recorded /// 0005840 // ribosome // inferred from electronic annotation /// 0030529 // ribonucleoprotein complex // inferred from electronic annotation	0003723 // RNA binding // inferred from electronic annotation /// 0003735 // structural constituent of ribosome // inferred from electronic annotation	RPL12	ribosomal protein L12	GO:0006412|GO:0006414|GO:0005829|GO:0005840|GO:0030529|GO:0003723|GO:0003735
200810_s_at	0.00102549	3.33841	down	11.2782	11.7257	11.9159	11.9124	11.7377	12.2154	13.5263	13.3297	13.2813	P	0.000244	11	P	0.000244	11	P	0.000244	11	P	0.000244	11	P	0.000244	11	P	0.000244	11	P	0.000244	11	P	0.000244	11	P	0.000244	11	9	0	chr19:1269346-1273169 (+) // 90.7 // p13.3	1153	0006950 // response to stress // inferred from electronic annotation /// 0009409 // response to cold // traceable author statement /// 0009409 // response to cold // inferred from electronic annotation /// 0009411 // response to UV // inferred from direct	0005634 // nucleus // inferred from direct assay /// 0005634 // nucleus // inferred from sequence or structural similarity /// 0005634 // nucleus // inferred from electronic annotation /// 0005654 // nucleoplasm // inferred from electronic annotation ///	0000166 // nucleotide binding // inferred from electronic annotation /// 0003676 // nucleic acid binding // inferred from electronic annotation /// 0003723 // RNA binding // inferred from electronic annotation /// 0003730 // mRNA 3'-UTR binding // inferre	CIRBP	cold inducible RNA binding protein	GO:0006950|GO:0009409|GO:0009409|GO:0009411|GO:0034063|GO:0034063|GO:0045727|GO:0048255|GO:0005634|GO:0005634|GO:0005634|GO:0005654|GO:0005737|GO:0005737|GO:0005737|GO:0010494|GO:0010494|GO:0000166|GO:0003676|GO:0003723|GO:0003730|GO:0005515|GO:0030371|GO
200811_at	0.00665455	2.79489	down	9.63583	10.205	10.5941	10.4147	9.96892	9.99018	11.7027	11.4886	11.692	P	0.0107422	11	P	0.00805664	11	P	0.00805664	11	P	0.0141602	11	P	0.0141602	11	A	0.129639	11	P	0.0107422	11	P	0.00415039	11	P	0.00805664	11	8	1	chr19:1269346-1273169 (+) // 90.7 // p13.3	1153	0006950 // response to stress // inferred from electronic annotation /// 0009409 // response to cold // traceable author statement /// 0009409 // response to cold // inferred from electronic annotation /// 0009411 // response to UV // inferred from direct	0005634 // nucleus // inferred from direct assay /// 0005634 // nucleus // inferred from sequence or structural similarity /// 0005634 // nucleus // inferred from electronic annotation /// 0005654 // nucleoplasm // inferred from electronic annotation ///	0000166 // nucleotide binding // inferred from electronic annotation /// 0003676 // nucleic acid binding // inferred from electronic annotation /// 0003723 // RNA binding // inferred from electronic annotation /// 0003730 // mRNA 3'-UTR binding // inferre	CIRBP	cold inducible RNA binding protein	GO:0006950|GO:0009409|GO:0009409|GO:0009411|GO:0034063|GO:0034063|GO:0045727|GO:0048255|GO:0005634|GO:0005634|GO:0005634|GO:0005654|GO:0005737|GO:0005737|GO:0005737|GO:0010494|GO:0010494|GO:0000166|GO:0003676|GO:0003723|GO:0003730|GO:0005515|GO:0030371|GO
200812_at	7.06e-05	2.34058	down	12.5563	12.693	12.5234	12.4867	13.2723	12.4858	13.8945	13.8357	13.7231	P	0.000244	11	P	0.000244	11	P	0.000244	11	P	0.000244	11	P	0.000244	11	P	0.000732	11	P	0.000244	11	P	0.000244	11	P	0.000244	11	9	0	chr2:73461450-73480132 (+) // 98.17 // p13.2	10574	0006457 // protein folding // inferred from electronic annotation /// 0006457 // protein folding // traceable author statement /// 0044267 // cellular protein metabolic process // inferred from electronic annotation	0005737 // cytoplasm // inferred from direct assay /// 0005737 // cytoplasm // inferred from electronic annotation /// 0005737 // cytoplasm // traceable author statement /// 0005739 // mitochondrion // inferred from electronic annotation /// 0005829 // cy	0000166 // nucleotide binding // inferred from electronic annotation /// 0005515 // protein binding // inferred from electronic annotation /// 0005524 // ATP binding // inferred from electronic annotation /// 0042802 // identical protein binding // inferr	CCT7	chaperonin containing TCP1, subunit 7 (eta)	GO:0006457|GO:0006457|GO:0044267|GO:0005737|GO:0005737|GO:0005737|GO:0005739|GO:0005829|GO:0005832|GO:0000166|GO:0005515|GO:0005524|GO:0042802|GO:0051082|GO:0051082
200813_s_at	7.21e-05	14.1088	up	8.5793	8.66218	8.69793	8.43892	7.11395	8.32759	4.38556	4.99519	5.1031	P	0.0141602	11	P	0.00585938	11	P	0.00292969	11	P	0.0102539	11	A	0.219482	11	A	0.0805664	11	A	0.932373	11	A	0.72583	11	A	0.633789	11	4	5	chr17:2496932-2588911 (+) // 98.06 // p13.3	5048	0000132 // establishment of mitotic spindle orientation // inferred from mutant phenotype /// 0000226 // microtubule cytoskeleton organization // inferred from sequence or structural similarity /// 0000226 // microtubule cytoskeleton organization // infer	0000235 // astral microtubule // inferred from direct assay /// 0000776 // kinetochore // inferred from direct assay /// 0005625 // soluble fraction // inferred from electronic annotation /// 0005626 // insoluble fraction // inferred from electronic annot	0005515 // protein binding // inferred from physical interaction /// 0005515 // protein binding // inferred from electronic annotation /// 0008017 // microtubule binding // inferred from sequence or structural similarity /// 0008017 // microtubule binding	PAFAH1B1	platelet-activating factor acetylhydrolase 1b, regulatory subunit 1 (45kDa)	GO:0000132|GO:0000226|GO:0000226|GO:0001675|GO:0001675|GO:0001764|GO:0001764|GO:0001764|GO:0006810|GO:0007017|GO:0007049|GO:0007067|GO:0007268|GO:0007268|GO:0007275|GO:0007399|GO:0007405|GO:0007405|GO:0007611|GO:0007611|GO:0008090|GO:0008090|GO:0008344|GO
200814_at	0.00041	3.04706	down	12.0169	11.7214	11.8012	11.8146	12.667	11.8806	13.692	13.333	13.3368	P	0.000244	11	P	0.000244	11	P	0.000244	11	P	0.000732	11	P	0.000244	11	P	0.000732	11	P	0.000244	11	P	0.000244	11	P	0.000244	11	9	0	chr14:24605379-24608168 (+) // 100.0 // q12	5720	0019884 // antigen processing and presentation of exogenous antigen // inferred from electronic annotation /// 0031145 // anaphase-promoting complex-dependent proteasomal ubiquitin-dependent protein catabolic process // not recorded /// 0051436 // negativ	0000502 // proteasome complex // inferred from electronic annotation /// 0000502 // proteasome complex // traceable author statement /// 0005737 // cytoplasm // traceable author statement /// 0008537 // proteasome activator complex // inferred from electr	0005515 // protein binding // inferred from electronic annotation	PSME1	proteasome (prosome, macropain) activator subunit 1 (PA28 alpha)	GO:0019884|GO:0031145|GO:0051436|GO:0051437|GO:0000502|GO:0000502|GO:0005737|GO:0008537|GO:0005515
200816_s_at	0.000182	12.1986	up	11.0279	11.1058	11.1263	10.9896	10.5395	11.3918	7.30819	7.1214	8.00449	P	0.000244	11	P	0.000732	11	P	0.000244	11	P	0.000244	11	P	0.000732	11	P	0.000244	11	P	0.0141602	11	A	0.219482	11	P	0.00585938	11	8	1	chr17:2496935-2588888 (+) // 98.41 // p13.3	5048	0000132 // establishment of mitotic spindle orientation // inferred from mutant phenotype /// 0000226 // microtubule cytoskeleton organization // inferred from sequence or structural similarity /// 0000226 // microtubule cytoskeleton organization // infer	0000235 // astral microtubule // inferred from direct assay /// 0000776 // kinetochore // inferred from direct assay /// 0005625 // soluble fraction // inferred from electronic annotation /// 0005626 // insoluble fraction // inferred from electronic annot	0005515 // protein binding // inferred from physical interaction /// 0005515 // protein binding // inferred from electronic annotation /// 0008017 // microtubule binding // inferred from sequence or structural similarity /// 0008017 // microtubule binding	PAFAH1B1	platelet-activating factor acetylhydrolase 1b, regulatory subunit 1 (45kDa)	GO:0000132|GO:0000226|GO:0000226|GO:0001675|GO:0001675|GO:0001764|GO:0001764|GO:0001764|GO:0006810|GO:0007017|GO:0007049|GO:0007067|GO:0007268|GO:0007268|GO:0007275|GO:0007399|GO:0007405|GO:0007405|GO:0007611|GO:0007611|GO:0008090|GO:0008090|GO:0008344|GO
200817_x_at	0.000525	2.46962	down	15.6096	15.6219	15.4853	15.9641	16.6804	15.9977	16.9909	17.0031	16.6356	P	0.000244	11	P	0.000244	11	P	0.000244	11	P	0.000244	11	P	0.000244	11	P	0.000244	11	P	0.000244	11	P	0.000244	11	P	0.000244	11	9	0	chr1:201489180-201489724 (+) // 90.53 // q32.1 /// chr1:151529918-151530463 (+) // 90.35 // q21.3 /// chr15:60696650-60697205 (+) // 91.75 // q22.2 /// chr5:133758518-133759072 (+) // 90.53 // q31.1 /// chr6:34711937-34712495 (+) // 94.74 // p21.31 /// ch	6204	0006412 // translation // inferred by curator /// 0006414 // translational elongation // not recorded	0005634 // nucleus // inferred from electronic annotation /// 0005730 // nucleolus // inferred from direct assay /// 0005730 // nucleolus // inferred from electronic annotation /// 0005737 // cytoplasm // inferred from electronic annotation /// 0005829 //	0005515 // protein binding // inferred from physical interaction	RPS10	ribosomal protein S10	GO:0006412|GO:0006414|GO:0005634|GO:0005730|GO:0005730|GO:0005737|GO:0005829|GO:0005840|GO:0005840|GO:0022627|GO:0030529|GO:0005515
200819_s_at	0.000329	2.64476	down	14.6038	14.6876	14.4771	14.8839	15.7444	14.8972	16.0797	16.1163	15.782	P	0.000244	11	P	0.000244	11	P	0.000244	11	P	0.000244	11	P	0.000244	11	P	0.000244	11	P	0.000244	11	P	0.000244	11	P	0.000244	11	9	0	chr19:1438395-1440492 (+) // 100.0 // p13.3 /// chr3:54660223-54661031 (+) // 93.17 // p14.3 /// chr1:234492423-234492905 (-) // 93.17 // q42.2 /// chr2:172373748-172374247 (-) // 97.79 // q31.1	6209	0000056 // ribosomal small subunit export from nucleus // inferred from mutant phenotype /// 0006364 // rRNA processing // inferred from mutant phenotype /// 0006412 // translation // inferred by curator /// 0006412 // translation // inferred from electro	0005622 // intracellular // inferred from electronic annotation /// 0005634 // nucleus // non-traceable author statement /// 0005654 // nucleoplasm // non-traceable author statement /// 0005829 // cytosol // not recorded /// 0005840 // ribosome // inferre	0003677 // DNA binding // non-traceable author statement /// 0003723 // RNA binding // inferred from electronic annotation /// 0003735 // structural constituent of ribosome // inferred from electronic annotation /// 0005515 // protein binding // inferred	RPS15	ribosomal protein S15	GO:0000056|GO:0006364|GO:0006412|GO:0006412|GO:0006414|GO:0042274|GO:0005622|GO:0005634|GO:0005654|GO:0005829|GO:0005840|GO:0015935|GO:0022627|GO:0030529|GO:0003677|GO:0003723|GO:0003735|GO:0005515|GO:0005515
200820_at	0.000991	2.52094	down	12.4737	12.1627	12.064	12.0179	12.9229	11.8053	13.753	13.4635	13.4858	P	0.000244	11	P	0.000244	11	P	0.000244	11	P	0.000244	11	P	0.000244	11	P	0.000244	11	P	0.000244	11	P	0.000244	11	P	0.000244	11	9	0	chr19:38865450-38874114 (+) // 100.0 // q13.2	5714	0006508 // proteolysis // inferred from electronic annotation /// 0031145 // anaphase-promoting complex-dependent proteasomal ubiquitin-dependent protein catabolic process // not recorded /// 0051436 // negative regulation of ubiquitin-protein ligase acti	0000502 // proteasome complex // inferred from electronic annotation /// 0000502 // proteasome complex // traceable author statement /// 0005634 // nucleus // inferred from direct assay /// 0005730 // nucleolus // inferred from direct assay /// 0005737 //	0005515 // protein binding // inferred from physical interaction	PSMD8	proteasome (prosome, macropain) 26S subunit, non-ATPase, 8	GO:0006508|GO:0031145|GO:0051436|GO:0051437|GO:0000502|GO:0000502|GO:0005634|GO:0005730|GO:0005737|GO:0005838|GO:0005838|GO:0005515
200821_at	0.00059	8.17775	up	12.6845	13.0768	13.0131	12.6897	11.9826	12.721	9.63091	9.59183	10.4565	P	0.000732	11	P	0.000732	11	P	0.000244	11	P	0.000732	11	P	0.000732	11	P	0.000244	11	P	0.00195313	11	P	0.0012207	11	P	0.000244	11	9	0	chrX:119570364-119603161 (-) // 89.19 // q24	3920		0005624 // membrane fraction // inferred from direct assay /// 0005764 // lysosome // inferred from direct assay /// 0005764 // lysosome // inferred from electronic annotation /// 0005765 // lysosomal membrane // inferred from direct assay /// 0005765 //		LAMP2	lysosomal-associated membrane protein 2	GO:0005624|GO:0005764|GO:0005764|GO:0005765|GO:0005765|GO:0005768|GO:0005770|GO:0005770|GO:0005886|GO:0005886|GO:0010008|GO:0016020|GO:0016021|GO:0030670|GO:0031088|GO:0031088
200822_x_at	0.00244341	2.0112	down	14.4014	14.4069	14.2268	14.6441	15.0114	14.5165	15.5904	15.3494	15.1195	P	0.000244	11	P	0.000244	11	P	0.000244	11	P	0.000244	11	P	0.000244	11	P	0.000244	11	P	0.000244	11	P	0.000244	11	P	0.000244	11	9	0	chr1:77165440-77166665 (+) // 97.48 // p31.1 /// chr12:6976692-6979992 (+) // 99.67 // p13.31	7167	0005975 // carbohydrate metabolic process // inferred from electronic annotation /// 0006006 // glucose metabolic process // inferred from electronic annotation /// 0006094 // gluconeogenesis // inferred from electronic annotation /// 0006096 // glycolysi	0005625 // soluble fraction // inferred from electronic annotation /// 0005634 // nucleus // inferred from electronic annotation /// 0005829 // cytosol // inferred from electronic annotation	0003824 // catalytic activity // inferred from electronic annotation /// 0004807 // triose-phosphate isomerase activity // non-traceable author statement /// 0004807 // triose-phosphate isomerase activity // traceable author statement /// 0004807 // trios	TPI1	triosephosphate isomerase 1	GO:0005975|GO:0006006|GO:0006094|GO:0006096|GO:0006098|GO:0006633|GO:0007275|GO:0008152|GO:0008610|GO:0009790|GO:0019682|GO:0005625|GO:0005634|GO:0005829|GO:0003824|GO:0004807|GO:0004807|GO:0004807|GO:0005515|GO:0016853
200823_x_at	0.000319	2.51805	down	14.6561	14.4753	14.3906	14.502	15.4637	14.4256	16.0082	15.7631	15.7477	P	0.000244	11	P	0.000244	11	P	0.000244	11	P	0.000244	11	P	0.000244	11	P	0.000244	11	P	0.000244	11	P	0.000244	11	P	0.000244	11	9	0	chr6:118320109-118320732 (+) // 97.14 // q22.2 /// chr12:95861048-95861652 (-) // 93.49 // q22 /// chr3:52027643-52029892 (-) // 94.29 // p21.2 /// chr3:37057891-37058506 (-) // 95.24 // p22.2 /// chr5:43666745-43667362 (-) // 94.44 // p12	6159	0006412 // translation // traceable author statement /// 0006412 // translation // inferred from electronic annotation /// 0006414 // translational elongation // not recorded /// 0007264 // small GTPase mediated signal transduction // traceable author sta	0005622 // intracellular // inferred from electronic annotation /// 0005829 // cytosol // not recorded /// 0005840 // ribosome // inferred from electronic annotation /// 0022625 // cytosolic large ribosomal subunit // traceable author statement /// 003052	0000166 // nucleotide binding // inferred from electronic annotation /// 0003723 // RNA binding // traceable author statement /// 0003735 // structural constituent of ribosome // inferred from electronic annotation /// 0003735 // structural constituent of	RPL29	ribosomal protein L29	GO:0006412|GO:0006412|GO:0006414|GO:0007264|GO:0007566|GO:0005622|GO:0005829|GO:0005840|GO:0022625|GO:0030529|GO:0000166|GO:0003723|GO:0003735|GO:0003735|GO:0003924|GO:0003924|GO:0005515|GO:0005525|GO:0008201|GO:0008201
200824_at	0.00271738	2.94126	down	12.8418	12.9635	12.5587	13.0553	13.4328	13.095	14.7259	14.2725	14.0349	P	0.000244	11	P	0.000244	11	P	0.000244	11	P	0.000244	11	P	0.000244	11	P	0.000244	11	P	0.000244	11	P	0.000244	11	P	0.000244	11	9	0	chr11:67351285-67354123 (+) // 99.86 // q13.2	2950	0006805 // xenobiotic metabolic process // inferred from electronic annotation /// 0006916 // anti-apoptosis // traceable author statement /// 0007417 // central nervous system development // traceable author statement /// 0008152 // metabolic process //	0005634 // nucleus // inferred from electronic annotation /// 0005737 // cytoplasm // traceable author statement	0004364 // glutathione transferase activity // inferred from electronic annotation /// 0005515 // protein binding // inferred from physical interaction /// 0008144 // drug binding // inferred from electronic annotation /// 0016740 // transferase activity	GSTP1	glutathione S-transferase pi 1	GO:0006805|GO:0006916|GO:0007417|GO:0008152|GO:0005634|GO:0005737|GO:0004364|GO:0005515|GO:0008144|GO:0016740|GO:0043295
200825_s_at	0.00795705	2.09191	down	10.1606	10.7371	10.7559	10.871	10.5538	10.4643	11.7998	11.5551	11.4932	P	0.00195313	11	P	0.000732	11	P	0.000732	11	P	0.000732	11	P	0.000732	11	P	0.000732	11	P	0.0012207	11	P	0.000732	11	P	0.000732	11	9	0	chr11:118914899-118927912 (-) // 99.93 // q23.3	10525	0001666 // response to hypoxia // inferred from electronic annotation /// 0006950 // response to stress // traceable author statement /// 0006950 // response to stress // inferred from electronic annotation	0005783 // endoplasmic reticulum // inferred from electronic annotation /// 0005783 // endoplasmic reticulum // traceable author statement /// 0005788 // endoplasmic reticulum lumen // inferred from electronic annotation	0000166 // nucleotide binding // inferred from electronic annotation /// 0005515 // protein binding // inferred from physical interaction /// 0005524 // ATP binding // inferred from electronic annotation	HYOU1	hypoxia up-regulated 1	GO:0001666|GO:0006950|GO:0006950|GO:0005783|GO:0005783|GO:0005788|GO:0000166|GO:0005515|GO:0005524
200826_at	0.000788	2.59429	down	14.1977	14.0817	13.9251	14.1916	14.9908	14.2492	15.6751	15.4209	15.2346	P	0.000244	11	P	0.000244	11	P	0.000244	11	P	0.000244	11	P	0.000244	11	P	0.000244	11	P	0.000244	11	P	0.000244	11	P	0.000244	11	9	0	chr19:46190718-46195176 (-) // 100.0 // q13.32	6633	0000245 // spliceosome assembly // traceable author statement /// 0000387 // spliceosomal snRNP assembly // not recorded /// 0006397 // mRNA processing // inferred from electronic annotation /// 0008380 // RNA splicing // not recorded /// 0008380 // RNA s	0005634 // nucleus // inferred from electronic annotation /// 0005654 // nucleoplasm // not recorded /// 0005681 // spliceosomal complex // inferred from electronic annotation /// 0005681 // spliceosomal complex // traceable author statement /// 0005829 /	0005515 // protein binding // inferred from physical interaction	SNRPD2	small nuclear ribonucleoprotein D2 polypeptide 16.5kDa	GO:0000245|GO:0000387|GO:0006397|GO:0008380|GO:0008380|GO:0008380|GO:0005634|GO:0005654|GO:0005681|GO:0005681|GO:0005829|GO:0030529|GO:0030532|GO:0005515
200827_at	0.000131	3.17999	down	12.2276	12.0447	12.0987	11.7739	12.454	11.8055	13.9613	13.8062	13.6106	P	0.000732	11	P	0.000732	11	P	0.000732	11	P	0.0012207	11	P	0.000732	11	P	0.000732	11	P	0.000732	11	P	0.000732	11	P	0.000732	11	9	0	chr1:11994809-12035595 (+) // 94.25 // p36.22	5351	0001666 // response to hypoxia // inferred from expression pattern /// 0006464 // protein modification process // non-traceable author statement /// 0008544 // epidermis development // inferred from mutant phenotype /// 0008544 // epidermis development //	0005783 // endoplasmic reticulum // inferred from electronic annotation /// 0016020 // membrane // inferred from electronic annotation /// 0030867 // rough endoplasmic reticulum membrane // inferred from electronic annotation	0005506 // iron ion binding // inferred from electronic annotation /// 0008475 // procollagen-lysine 5-dioxygenase activity // inferred from electronic annotation /// 0016491 // oxidoreductase activity // inferred from electronic annotation /// 0016702 //	PLOD1	procollagen-lysine 1, 2-oxoglutarate 5-dioxygenase 1	GO:0001666|GO:0006464|GO:0008544|GO:0008544|GO:0046947|GO:0055114|GO:0055114|GO:0005783|GO:0016020|GO:0030867|GO:0005506|GO:0008475|GO:0016491|GO:0016702|GO:0016705|GO:0031418|GO:0042803|GO:0046872
200830_at	2e-05	2.04469	down	12.3266	12.3639	12.2324	12.4397	12.579	12.2528	13.366	13.3538	13.2988	P	0.000244	11	P	0.000244	11	P	0.000244	11	P	0.000244	11	P	0.000244	11	P	0.000244	11	P	0.000244	11	P	0.000244	11	P	0.000244	11	9	0	chr3:184017115-184026836 (+) // 97.45 // q27.1 /// chr1:240305809-240308599 (-) // 91.8 // q43	5708	0031145 // anaphase-promoting complex-dependent proteasomal ubiquitin-dependent protein catabolic process // not recorded /// 0042176 // regulation of protein catabolic process // inferred from electronic annotation /// 0051436 // negative regulation of u	0000502 // proteasome complex // inferred from electronic annotation /// 0000502 // proteasome complex // traceable author statement /// 0005838 // proteasome regulatory particle // traceable author statement	0005488 // binding // inferred from electronic annotation /// 0005515 // protein binding // inferred from physical interaction /// 0005515 // protein binding // inferred from electronic annotation /// 0030234 // enzyme regulator activity // inferred from	PSMD2	proteasome (prosome, macropain) 26S subunit, non-ATPase, 2	GO:0031145|GO:0042176|GO:0051436|GO:0051437|GO:0000502|GO:0000502|GO:0005838|GO:0005488|GO:0005515|GO:0005515|GO:0030234
200833_s_at	0.000697	3.99362	up	13.4341	13.4174	13.3711	13.4766	13.953	13.6182	11.0011	11.5277	11.7007	P	0.000244	11	P	0.000244	11	P	0.000244	11	P	0.000244	11	P	0.000244	11	P	0.000244	11	P	0.00415039	11	P	0.0012207	11	P	0.000732	11	9	0	chr12:69004710-69054243 (+) // 99.48 // q15 /// chr5:75465917-75470156 (-) // 99.01 // q13.3	5908	0007165 // signal transduction // inferred from electronic annotation /// 0007264 // small GTPase mediated signal transduction // inferred from electronic annotation /// 0008283 // cell proliferation // inferred from electronic annotation	0005622 // intracellular // inferred from direct assay /// 0005622 // intracellular // inferred from electronic annotation /// 0005737 // cytoplasm // inferred from electronic annotation /// 0005829 // cytosol // inferred from electronic annotation /// 00	0000166 // nucleotide binding // inferred from electronic annotation /// 0003924 // GTPase activity // inferred from direct assay /// 0003924 // GTPase activity // inferred from electronic annotation /// 0005515 // protein binding // inferred from physica	RAP1B	RAP1B, member of RAS oncogene family	GO:0007165|GO:0007264|GO:0008283|GO:0005622|GO:0005622|GO:0005737|GO:0005829|GO:0005886|GO:0005886|GO:0016020|GO:0016020|GO:0000166|GO:0003924|GO:0003924|GO:0005515|GO:0005515|GO:0005525|GO:0005525|GO:0019003
200834_s_at	0.00197883	2.08493	down	15.2462	15.1483	14.9147	14.9626	15.9835	14.7533	16.3211	16.2159	15.9521	P	0.000244	11	P	0.000244	11	P	0.000244	11	P	0.000244	11	P	0.000244	11	P	0.000244	11	P	0.000244	11	P	0.000244	11	P	0.000244	11	9	0	chr20:60962171-60963575 (+) // 97.96 // q13.33 /// chr4:16257877-16258211 (-) // 93.0 // p15.32	6227	0006412 // translation // inferred by curator /// 0006412 // translation // non-traceable author statement /// 0006412 // translation // inferred from electronic annotation /// 0006414 // translational elongation // not recorded /// 0030154 // cell differ	0005622 // intracellular // inferred from electronic annotation /// 0005737 // cytoplasm // inferred from direct assay /// 0005829 // cytosol // not recorded /// 0005840 // ribosome // inferred from electronic annotation /// 0015935 // small ribosomal sub	0003735 // structural constituent of ribosome // inferred from electronic annotation /// 0047485 // protein N-terminus binding // inferred from physical interaction	RPS21	ribosomal protein S21	GO:0006412|GO:0006412|GO:0006412|GO:0006414|GO:0030154|GO:0005622|GO:0005737|GO:0005829|GO:0005840|GO:0015935|GO:0022627|GO:0022627|GO:0030529|GO:0003735|GO:0047485
200835_s_at	0.0193687	2.0614	down	10.544	10.4976	10.1234	10.0591	10.0575	10.3398	11.9097	11.2547	11.1314	P	0.0012207	11	P	0.00195313	11	P	0.00292969	11	P	0.00805664	11	P	0.0185547	11	P	0.00585938	11	P	0.00415039	11	P	0.00805664	11	P	0.00585938	11	9	0	chr3:47892264-48130394 (-) // 98.3 // p21.31	4134	0007026 // negative regulation of microtubule depolymerization // inferred from electronic annotation	0005874 // microtubule // inferred from electronic annotation /// 0005875 // microtubule associated complex // traceable author statement	0005198 // structural molecule activity // traceable author statement /// 0005515 // protein binding // inferred from physical interaction	MAP4	microtubule-associated protein 4	GO:0007026|GO:0005874|GO:0005875|GO:0005198|GO:0005515
200836_s_at	0.00507918	2.29512	down	9.29679	9.22362	9.41912	9.31454	8.72517	8.57182	10.1519	10.5131	10.8702	P	0.00195313	11	P	0.00585938	11	P	0.00415039	11	P	0.0185547	11	A	0.067627	11	P	0.0302734	11	P	0.00415039	11	P	0.0239258	11	P	0.0141602	11	8	1	chr3:47893357-48130318 (-) // 98.19 // p21.31	4134	0007026 // negative regulation of microtubule depolymerization // inferred from electronic annotation	0005874 // microtubule // inferred from electronic annotation /// 0005875 // microtubule associated complex // traceable author statement	0005198 // structural molecule activity // traceable author statement /// 0005515 // protein binding // inferred from physical interaction	MAP4	microtubule-associated protein 4	GO:0007026|GO:0005874|GO:0005875|GO:0005198|GO:0005515
200837_at	0.000338	3.26761	down	11.6273	11.5031	11.3774	11.5089	12.1936	11.3006	13.4378	13.212	12.9827	P	0.000244	11	P	0.000244	11	P	0.000244	11	P	0.000244	11	P	0.000244	11	P	0.000244	11	P	0.000244	11	P	0.000244	11	P	0.000244	11	9	0	chr16:32881303-32884884 (+) // 60.88 // p11.2 /// chr16:33790437-33794018 (-) // 60.96 // p11.2 /// chrX:152965955-152989880 (-) // 99.7 // q28	10134	0006810 // transport // inferred from electronic annotation /// 0006886 // intracellular protein transport // inferred from electronic annotation /// 0006915 // apoptosis // inferred from electronic annotation /// 0006955 // immune response // non-traceab	0000139 // Golgi membrane // inferred from electronic annotation /// 0005783 // endoplasmic reticulum // inferred from direct assay /// 0005783 // endoplasmic reticulum // inferred from electronic annotation /// 0005789 // endoplasmic reticulum membrane /	0004872 // receptor activity // inferred from electronic annotation /// 0005102 // receptor binding // non-traceable author statement /// 0005515 // protein binding // inferred from physical interaction	BCAP31	B-cell receptor-associated protein 31	GO:0006810|GO:0006886|GO:0006915|GO:0006955|GO:0006955|GO:0007283|GO:0015031|GO:0016192|GO:0000139|GO:0005783|GO:0005783|GO:0005789|GO:0005789|GO:0005829|GO:0005886|GO:0005887|GO:0016020|GO:0016021|GO:0033116|GO:0004872|GO:0005102|GO:0005515
200838_at	0.000135	3.59441	down	14.2263	13.8785	13.8627	13.6436	14.5462	13.6332	15.8979	15.8673	15.7395	P	0.000244	11	P	0.000244	11	P	0.000244	11	P	0.000244	11	P	0.000244	11	P	0.000244	11	P	0.000244	11	P	0.000244	11	P	0.000244	11	9	0	chr8:11701827-11725573 (-) // 95.14 // p23.1	1508	0006508 // proteolysis // inferred from direct assay /// 0006508 // proteolysis // inferred from electronic annotation /// 0006508 // proteolysis // traceable author statement /// 0006914 // autophagy // inferred from electronic annotation /// 0006950 //	0005576 // extracellular region // inferred from electronic annotation /// 0005615 // extracellular space // inferred from electronic annotation /// 0005622 // intracellular // traceable author statement /// 0005625 // soluble fraction // inferred from el	0004175 // endopeptidase activity // inferred from electronic annotation /// 0004197 // cysteine-type endopeptidase activity // inferred from direct assay /// 0004197 // cysteine-type endopeptidase activity // inferred from electronic annotation /// 00041	CTSB	cathepsin B	GO:0006508|GO:0006508|GO:0006508|GO:0006914|GO:0006950|GO:0007519|GO:0009611|GO:0009612|GO:0009749|GO:0014070|GO:0014075|GO:0042981|GO:0043434|GO:0045471|GO:0050790|GO:0051789|GO:0060548|GO:0070670|GO:0005576|GO:0005615|GO:0005622|GO:0005625|GO:0005737|GO
200839_s_at	0.000733	3.14316	down	14.7003	14.3945	14.3329	14.4449	15.2452	14.5479	16.2593	16.2682	15.8568	P	0.000244	11	P	0.000244	11	P	0.000244	11	P	0.000244	11	P	0.000244	11	P	0.000244	11	P	0.000244	11	P	0.000244	11	P	0.000244	11	9	0	chr8:11701827-11725573 (-) // 95.14 // p23.1	1508	0006508 // proteolysis // inferred from direct assay /// 0006508 // proteolysis // inferred from electronic annotation /// 0006508 // proteolysis // traceable author statement /// 0006914 // autophagy // inferred from electronic annotation /// 0006950 //	0005576 // extracellular region // inferred from electronic annotation /// 0005615 // extracellular space // inferred from electronic annotation /// 0005622 // intracellular // traceable author statement /// 0005625 // soluble fraction // inferred from el	0004175 // endopeptidase activity // inferred from electronic annotation /// 0004197 // cysteine-type endopeptidase activity // inferred from direct assay /// 0004197 // cysteine-type endopeptidase activity // inferred from electronic annotation /// 00041	CTSB	cathepsin B	GO:0006508|GO:0006508|GO:0006508|GO:0006914|GO:0006950|GO:0007519|GO:0009611|GO:0009612|GO:0009749|GO:0014070|GO:0014075|GO:0042981|GO:0043434|GO:0045471|GO:0050790|GO:0051789|GO:0060548|GO:0070670|GO:0005576|GO:0005615|GO:0005622|GO:0005625|GO:0005737|GO
200841_s_at	6.04e-05	31.1703	up	8.16612	7.79727	7.67226	7.85142	7.13144	7.97206	2.83142	3.36576	2.55218	P	0.000732	11	P	0.000244	11	P	0.00292969	11	P	0.00292969	11	A	0.0952148	11	P	0.0107422	11	A	0.919434	11	A	0.904785	11	A	0.953857	11	5	4	chr1:220141941-220219872 (-) // 98.14 // q41	2058	0006412 // translation // inferred from electronic annotation /// 0006418 // tRNA aminoacylation for protein translation // inferred from electronic annotation /// 0006424 // glutamyl-tRNA aminoacylation // inferred from electronic annotation /// 0006433	0005625 // soluble fraction // traceable author statement /// 0005737 // cytoplasm // inferred from electronic annotation /// 0005737 // cytoplasm // traceable author statement /// 0005829 // cytosol // not recorded	0000166 // nucleotide binding // inferred from electronic annotation /// 0003723 // RNA binding // inferred from electronic annotation /// 0003824 // catalytic activity // inferred from electronic annotation /// 0004812 // aminoacyl-tRNA ligase activity /	EPRS	glutamyl-prolyl-tRNA synthetase	GO:0006412|GO:0006418|GO:0006424|GO:0006433|GO:0006461|GO:0043039|GO:0005625|GO:0005737|GO:0005737|GO:0005829|GO:0000166|GO:0003723|GO:0003824|GO:0004812|GO:0004818|GO:0004818|GO:0004827|GO:0004827|GO:0005515|GO:0005524|GO:0016874|GO:0016876
200842_s_at	5.28e-06	11.8723	up	11.6745	11.9421	11.7744	11.3258	10.7792	11.5833	8.29849	8.07408	8.30982	P	0.000244	11	P	0.000244	11	P	0.000244	11	P	0.000244	11	P	0.000244	11	P	0.000244	11	P	0.00292969	11	P	0.000244	11	P	0.000244	11	9	0	chr1:220141941-220219872 (-) // 98.14 // q41	2058	0006412 // translation // inferred from electronic annotation /// 0006418 // tRNA aminoacylation for protein translation // inferred from electronic annotation /// 0006424 // glutamyl-tRNA aminoacylation // inferred from electronic annotation /// 0006433	0005625 // soluble fraction // traceable author statement /// 0005737 // cytoplasm // inferred from electronic annotation /// 0005737 // cytoplasm // traceable author statement /// 0005829 // cytosol // not recorded	0000166 // nucleotide binding // inferred from electronic annotation /// 0003723 // RNA binding // inferred from electronic annotation /// 0003824 // catalytic activity // inferred from electronic annotation /// 0004812 // aminoacyl-tRNA ligase activity /	EPRS	glutamyl-prolyl-tRNA synthetase	GO:0006412|GO:0006418|GO:0006424|GO:0006433|GO:0006461|GO:0043039|GO:0005625|GO:0005737|GO:0005737|GO:0005829|GO:0000166|GO:0003723|GO:0003824|GO:0004812|GO:0004818|GO:0004818|GO:0004827|GO:0004827|GO:0005515|GO:0005524|GO:0016874|GO:0016876
200843_s_at	0.000345	10.0671	up	12.1553	12.1978	12.2647	11.7318	11.9961	12.1059	8.29064	9.18947	9.14287	P	0.000244	11	P	0.000244	11	P	0.000244	11	P	0.000244	11	P	0.000244	11	P	0.000244	11	P	0.0375977	11	P	0.0239258	11	P	0.00585938	11	9	0	chr1:220141942-220208328 (-) // 99.91 // q41	2058	0006412 // translation // inferred from electronic annotation /// 0006418 // tRNA aminoacylation for protein translation // inferred from electronic annotation /// 0006424 // glutamyl-tRNA aminoacylation // inferred from electronic annotation /// 0006433	0005625 // soluble fraction // traceable author statement /// 0005737 // cytoplasm // inferred from electronic annotation /// 0005737 // cytoplasm // traceable author statement /// 0005829 // cytosol // not recorded	0000166 // nucleotide binding // inferred from electronic annotation /// 0003723 // RNA binding // inferred from electronic annotation /// 0003824 // catalytic activity // inferred from electronic annotation /// 0004812 // aminoacyl-tRNA ligase activity /	EPRS	glutamyl-prolyl-tRNA synthetase	GO:0006412|GO:0006418|GO:0006424|GO:0006433|GO:0006461|GO:0043039|GO:0005625|GO:0005737|GO:0005737|GO:0005829|GO:0000166|GO:0003723|GO:0003824|GO:0004812|GO:0004818|GO:0004818|GO:0004827|GO:0004827|GO:0005515|GO:0005524|GO:0016874|GO:0016876
200844_s_at	0.000882	2.49686	down	13.1864	13.25	13.2046	13.2264	13.7676	13.2128	14.7579	14.587	14.2565	P	0.000244	11	P	0.000244	11	P	0.000244	11	P	0.000244	11	P	0.000244	11	P	0.000244	11	P	0.000244	11	P	0.000244	11	P	0.000244	11	9	0	chr1:173446436-173457945 (+) // 95.37 // q25.1	9588	0006979 // response to oxidative stress // inferred from direct assay /// 0009395 // phospholipid catabolic process // inferred from direct assay /// 0016042 // lipid catabolic process // inferred from electronic annotation /// 0042744 // hydrogen peroxid	0005634 // nucleus // inferred from direct assay /// 0005737 // cytoplasm // inferred from direct assay /// 0005737 // cytoplasm // inferred from electronic annotation /// 0005764 // lysosome // inferred from electronic annotation /// 0005829 // cytosol /	0003824 // catalytic activity // inferred from electronic annotation /// 0004601 // peroxidase activity // inferred from electronic annotation /// 0004602 // glutathione peroxidase activity // inferred from electronic annotation /// 0004623 // phospholipa	PRDX6	peroxiredoxin 6	GO:0006979|GO:0009395|GO:0016042|GO:0042744|GO:0045454|GO:0055114|GO:0005634|GO:0005737|GO:0005737|GO:0005764|GO:0005829|GO:0016023|GO:0031410|GO:0003824|GO:0004601|GO:0004602|GO:0004623|GO:0005515|GO:0016209|GO:0016209|GO:0016491|GO:0016787|GO:0051920
200846_s_at	0.00124552	2.08043	down	11.1302	10.9516	10.7618	11.2702	11.3684	10.7581	12.1533	11.916	11.945	P	0.000244	11	P	0.000244	11	P	0.000244	11	P	0.000244	11	P	0.000244	11	P	0.000244	11	P	0.000244	11	P	0.000244	11	P	0.000244	11	9	0	chr11:67165657-67169288 (-) // 97.38 // q13.2	5499	0005975 // carbohydrate metabolic process // inferred from electronic annotation /// 0005977 // glycogen metabolic process // inferred from electronic annotation /// 0005979 // regulation of glycogen biosynthetic process // inferred from electronic annota	0000164 // protein phosphatase type 1 complex // inferred from electronic annotation /// 0005634 // nucleus // inferred from direct assay /// 0005634 // nucleus // inferred from electronic annotation /// 0005654 // nucleoplasm // inferred from electronic	0004721 // phosphoprotein phosphatase activity // inferred from electronic annotation /// 0004722 // protein serine/threonine phosphatase activity // traceable author statement /// 0004722 // protein serine/threonine phosphatase activity // inferred from	PPP1CA	protein phosphatase 1, catalytic subunit, alpha isozyme	GO:0005975|GO:0005977|GO:0005979|GO:0005981|GO:0006470|GO:0006470|GO:0007049|GO:0030324|GO:0046822|GO:0048754|GO:0051301|GO:0000164|GO:0005634|GO:0005634|GO:0005654|GO:0005730|GO:0005737|GO:0005737|GO:0005739|GO:0005741|GO:0005829|GO:0042587|GO:0043005|GO
200847_s_at	0.00320228	3.99147	up	14.1736	14.2004	14.0946	14.5317	14.6281	14.4706	11.6837	12.0412	12.7529	P	0.000244	11	P	0.000244	11	P	0.000244	11	P	0.000244	11	P	0.000244	11	P	0.000244	11	P	0.000244	11	P	0.000244	11	P	0.000244	11	9	0	chr8:29920612-29940481 (-) // 98.91 // p12	51669		0016020 // membrane // inferred from electronic annotation /// 0016021 // integral to membrane // inferred from electronic annotation		TMEM66	transmembrane protein 66	GO:0016020|GO:0016021
200851_s_at	0.000326	2.25754	down	12.261	12.2884	12.1859	12.5274	13.1441	12.2538	13.5637	13.2342	13.4617	P	0.000244	11	P	0.000244	11	P	0.000244	11	P	0.000244	11	P	0.000244	11	P	0.000732	11	P	0.000732	11	P	0.0012207	11	P	0.0012207	11	9	0	chr16:71929444-71962906 (+) // 98.72 // q22.2 /// chr19:38282342-38284698 (+) // 96.21 // q13.12	9798	0007049 // cell cycle // inferred from electronic annotation /// 0051301 // cell division // inferred from electronic annotation	0005793 // ER-Golgi intermediate compartment // inferred from direct assay /// 0016023 // cytoplasmic membrane-bounded vesicle // inferred from electronic annotation /// 0031410 // cytoplasmic vesicle // inferred from electronic annotation	0005515 // protein binding // inferred from physical interaction	KIAA0174	KIAA0174	GO:0007049|GO:0051301|GO:0005793|GO:0016023|GO:0031410|GO:0005515
200852_x_at	0.00105276	2.91432	down	11.6732	11.3643	11.3859	11.3819	12.4769	11.2336	13.3185	12.8306	12.9037	P	0.00292969	11	P	0.00415039	11	P	0.00292969	11	P	0.00292969	11	P	0.00195313	11	P	0.0107422	11	P	0.00292969	11	P	0.00805664	11	P	0.00292969	11	9	0	chr7:100271483-100276791 (+) // 97.65 // q22.1	2783	0007165 // signal transduction // inferred from electronic annotation /// 0007186 // G-protein coupled receptor protein signaling pathway // traceable author statement /// 0009755 // hormone-mediated signaling pathway // not recorded	0005737 // cytoplasm // inferred from electronic annotation /// 0043234 // protein complex // inferred from electronic annotation /// 0048471 // perinuclear region of cytoplasm // inferred from direct assay /// 0048471 // perinuclear region of cytoplasm /	0003924 // GTPase activity // traceable author statement /// 0004871 // signal transducer activity // inferred from electronic annotation /// 0005246 // calcium channel regulator activity // inferred from electronic annotation /// 0005515 // protein bindi	GNB2	guanine nucleotide binding protein (G protein), beta polypeptide 2	GO:0007165|GO:0007186|GO:0009755|GO:0005737|GO:0043234|GO:0048471|GO:0048471|GO:0003924|GO:0004871|GO:0005246|GO:0005515|GO:0005515
200854_at	0.00589411	2.90963	up	10.079	10.232	10.2682	9.88934	9.79919	10.1661	8.0881	8.91749	8.95109	P	0.000244	11	P	0.000244	11	P	0.000244	11	P	0.000244	11	P	0.000244	11	P	0.000244	11	P	0.00195313	11	P	0.000732	11	P	0.000732	11	9	0	chr17:15933415-16118882 (-) // 93.56 // p12	9611	0000122 // negative regulation of transcription from RNA polymerase II promoter // inferred from electronic annotation /// 0002361 // CD4-positive, CD25-positive, alpha-beta regulatory T cell differentiation // inferred from electronic annotation /// 0006	0000118 // histone deacetylase complex // inferred from direct assay /// 0005634 // nucleus // inferred by curator /// 0005634 // nucleus // inferred from electronic annotation /// 0005737 // cytoplasm // inferred from electronic annotation /// 0005876 //	0003677 // DNA binding // inferred from electronic annotation /// 0003700 // sequence-specific DNA binding transcription factor activity // inferred from electronic annotation /// 0003714 // transcription corepressor activity // inferred from direct assay	NCOR1	nuclear receptor corepressor 1	GO:0000122|GO:0002361|GO:0006110|GO:0006350|GO:0006357|GO:0006366|GO:0010553|GO:0014067|GO:0016481|GO:0016568|GO:0021549|GO:0021794|GO:0031065|GO:0032922|GO:0040014|GO:0042632|GO:0045449|GO:0045892|GO:0046329|GO:0051225|GO:0060318|GO:0000118|GO:0005634|GO
200855_at	0.00459962	2.54362	up	8.39926	8.03936	8.47234	7.80861	7.72245	8.23616	6.76438	6.76245	7.34348	P	0.00292969	11	P	0.0012207	11	P	0.0012207	11	P	0.00292969	11	P	0.0375977	11	P	0.00195313	11	A	0.125244	11	A	0.129639	11	P	0.0461426	11	7	2	chr17:15933415-16118882 (-) // 93.56 // p12	9611	0000122 // negative regulation of transcription from RNA polymerase II promoter // inferred from electronic annotation /// 0002361 // CD4-positive, CD25-positive, alpha-beta regulatory T cell differentiation // inferred from electronic annotation /// 0006	0000118 // histone deacetylase complex // inferred from direct assay /// 0005634 // nucleus // inferred by curator /// 0005634 // nucleus // inferred from electronic annotation /// 0005737 // cytoplasm // inferred from electronic annotation /// 0005876 //	0003677 // DNA binding // inferred from electronic annotation /// 0003700 // sequence-specific DNA binding transcription factor activity // inferred from electronic annotation /// 0003714 // transcription corepressor activity // inferred from direct assay	NCOR1	nuclear receptor corepressor 1	GO:0000122|GO:0002361|GO:0006110|GO:0006350|GO:0006357|GO:0006366|GO:0010553|GO:0014067|GO:0016481|GO:0016568|GO:0021549|GO:0021794|GO:0031065|GO:0032922|GO:0040014|GO:0042632|GO:0045449|GO:0045892|GO:0046329|GO:0051225|GO:0060318|GO:0000118|GO:0005634|GO
200856_x_at	0.00587722	3.96553	up	9.51542	9.50827	9.71126	9.47802	8.85117	9.83962	7.68764	6.91517	8.1696	P	0.000244	11	P	0.000244	11	P	0.000244	11	P	0.000244	11	P	0.0012207	11	P	0.000244	11	P	0.0239258	11	P	0.00415039	11	P	0.00415039	11	9	0	chr17:15933415-16118882 (-) // 93.56 // p12	9611	0000122 // negative regulation of transcription from RNA polymerase II promoter // inferred from electronic annotation /// 0002361 // CD4-positive, CD25-positive, alpha-beta regulatory T cell differentiation // inferred from electronic annotation /// 0006	0000118 // histone deacetylase complex // inferred from direct assay /// 0005634 // nucleus // inferred by curator /// 0005634 // nucleus // inferred from electronic annotation /// 0005737 // cytoplasm // inferred from electronic annotation /// 0005876 //	0003677 // DNA binding // inferred from electronic annotation /// 0003700 // sequence-specific DNA binding transcription factor activity // inferred from electronic annotation /// 0003714 // transcription corepressor activity // inferred from direct assay	NCOR1	nuclear receptor corepressor 1	GO:0000122|GO:0002361|GO:0006110|GO:0006350|GO:0006357|GO:0006366|GO:0010553|GO:0014067|GO:0016481|GO:0016568|GO:0021549|GO:0021794|GO:0031065|GO:0032922|GO:0040014|GO:0042632|GO:0045449|GO:0045892|GO:0046329|GO:0051225|GO:0060318|GO:0000118|GO:0005634|GO
200859_x_at	0.000346	3.21539	down	10.3102	10.4398	10.596	9.92598	10.3395	9.88329	12.0259	12.3804	11.9947	P	0.000244	11	P	0.0012207	11	P	0.00195313	11	P	0.00415039	11	P	0.00805664	11	P	0.00585938	11	P	0.0012207	11	P	0.0012207	11	P	0.00195313	11	9	0	chrX:153576964-153602929 (-) // 99.94 // q28	2316	0007195 // inhibition of adenylate cyclase activity by dopamine receptor signaling pathway // inferred from mutant phenotype /// 0031532 // actin cytoskeleton reorganization // inferred from direct assay /// 0034394 // protein localization at cell surface	0005576 // extracellular region // not recorded /// 0005634 // nucleus // inferred from direct assay /// 0005737 // cytoplasm // inferred from direct assay /// 0005737 // cytoplasm // inferred from electronic annotation /// 0005802 // trans-Golgi network	0001948 // glycoprotein binding // inferred from direct assay /// 0003779 // actin binding // inferred from electronic annotation /// 0004871 // signal transducer activity // inferred from mutant phenotype /// 0005080 // protein kinase C binding // inferr	FLNA	filamin A, alpha	GO:0007195|GO:0031532|GO:0034394|GO:0042177|GO:0042993|GO:0043113|GO:0043123|GO:0043433|GO:0045022|GO:0045184|GO:0050821|GO:0051220|GO:0051764|GO:0005576|GO:0005634|GO:0005737|GO:0005737|GO:0005802|GO:0005829|GO:0005856|GO:0005886|GO:0005938|GO:0015629|GO
200860_s_at	0.0498088	2.3719	up	11.2702	11.267	11.402	11.2542	11.4072	11.3206	9.46707	9.79542	10.9386	P	0.000244	11	P	0.000244	11	P	0.000244	11	P	0.000244	11	P	0.000244	11	P	0.000244	11	P	0.000244	11	P	0.000244	11	P	0.000244	11	9	0	chr16:58554602-58571029 (-) // 98.17 // q21	23019	0006350 // transcription // inferred from electronic annotation /// 0045449 // regulation of transcription // inferred from electronic annotation		0005515 // protein binding // inferred from electronic annotation	CNOT1	CCR4-NOT transcription complex, subunit 1	GO:0006350|GO:0045449|GO:0005515
200864_s_at	0.00464944	3.41233	up	11.0569	10.8446	10.8514	10.6734	10.5908	10.8207	8.61619	9.16194	9.66253	P	0.000244	11	P	0.000244	11	P	0.000244	11	P	0.000244	11	P	0.000244	11	P	0.000244	11	P	0.0012207	11	P	0.00292969	11	P	0.0012207	11	9	0	chr15:66161857-66181791 (+) // 99.23 // q22.31	8766	0000910 // cytokinesis // inferred from mutant phenotype /// 0006184 // GTP catabolic process // inferred from electronic annotation /// 0006810 // transport // inferred from electronic annotation /// 0007049 // cell cycle // inferred from electronic anno	0005739 // mitochondrion // inferred from electronic annotation /// 0005768 // endosome // inferred from electronic annotation /// 0005802 // trans-Golgi network // inferred from direct assay /// 0005886 // plasma membrane // inferred from electronic anno	0000166 // nucleotide binding // inferred from electronic annotation /// 0003924 // GTPase activity // inferred from direct assay /// 0005515 // protein binding // inferred from physical interaction /// 0005525 // GTP binding // inferred from electronic a	RAB11A	RAB11A, member RAS oncogene family	GO:0000910|GO:0006184|GO:0006810|GO:0007049|GO:0007264|GO:0015031|GO:0048169|GO:0048227|GO:0051223|GO:0005739|GO:0005768|GO:0005802|GO:0005886|GO:0016020|GO:0016023|GO:0030133|GO:0032154|GO:0055037|GO:0055038|GO:0000166|GO:0003924|GO:0005515|GO:0005525|GO
200866_s_at	0.000119	4.32799	down	12.034	11.948	12.0254	11.7476	11.5885	11.2666	14.3867	14.0386	13.9233	P	0.000244	11	P	0.000244	11	P	0.000244	11	P	0.000244	11	P	0.000244	11	P	0.000244	11	P	0.000244	11	P	0.000244	11	P	0.000244	11	9	0	chr10:73576608-73610983 (-) // 99.91 // q22.1	5660	0006629 // lipid metabolic process // inferred from electronic annotation /// 0006665 // sphingolipid metabolic process // inferred from electronic annotation /// 0006687 // glycosphingolipid metabolic process // traceable author statement /// 0006869 //	0005576 // extracellular region // not recorded /// 0005615 // extracellular space // inferred from direct assay /// 0005615 // extracellular space // traceable author statement /// 0005739 // mitochondrion // inferred from electronic annotation /// 00057	0008047 // enzyme activator activity // traceable author statement /// 0008289 // lipid binding // traceable author statement	PSAP	prosaposin	GO:0006629|GO:0006665|GO:0006687|GO:0006869|GO:0043408|GO:0048589|GO:0060736|GO:0060742|GO:0005576|GO:0005615|GO:0005615|GO:0005739|GO:0005764|GO:0005794|GO:0016021|GO:0043202|GO:0043231|GO:0008047|GO:0008289
200868_s_at	1.72e-07	2.53872	down	10.0778	10.0917	10.0788	11.0189	11.1472	10.4314	11.3931	11.4431	11.4444	P	0.00195313	11	P	0.00195313	11	P	0.0012207	11	P	0.0012207	11	P	0.00195313	11	P	0.00195313	11	P	0.00195313	11	P	0.00415039	11	P	0.00195313	11	9	0	chr20:48552943-48568738 (+) // 99.87 // q13.13	55905	0007275 // multicellular organismal development // inferred from electronic annotation /// 0007283 // spermatogenesis // inferred from electronic annotation /// 0030154 // cell differentiation // inferred from electronic annotation	0005622 // intracellular // inferred from direct assay /// 0005622 // intracellular // inferred from electronic annotation	0005515 // protein binding // inferred from electronic annotation /// 0008270 // zinc ion binding // inferred from electronic annotation /// 0046872 // metal ion binding // inferred from electronic annotation	RNF114	ring finger protein 114	GO:0007275|GO:0007283|GO:0030154|GO:0005622|GO:0005622|GO:0005515|GO:0008270|GO:0046872
200869_at	0.000986	2.24635	down	15.1879	15.2023	15.021	15.3032	16.1849	15.2142	16.456	16.3946	16.0633	P	0.000244	11	P	0.000244	11	P	0.000244	11	P	0.000244	11	P	0.000244	11	P	0.000244	11	P	0.000244	11	P	0.000244	11	P	0.000244	11	9	0	chr1:27503227-27503821 (+) // 91.2 // p36.11 /// chr12:104659067-104659669 (+) // 99.83 // q23.3 /// chr19:17970746-17974124 (+) // 100.0 // p13.11 /// chr9:8713291-8713893 (+) // 95.35 // p24.1 /// chrX:152927606-152928196 (+) // 91.86 // q28 /// chr14:9	390354///6142	0006412 // translation // traceable author statement /// 0006412 // translation // inferred from electronic annotation /// 0006414 // translational elongation // not recorded	0005622 // intracellular // inferred from electronic annotation /// 0005829 // cytosol // not recorded /// 0005840 // ribosome // inferred from electronic annotation /// 0022625 // cytosolic large ribosomal subunit // traceable author statement /// 003052	0003723 // RNA binding // traceable author statement /// 0003735 // structural constituent of ribosome // inferred from electronic annotation /// 0003735 // structural constituent of ribosome // traceable author statement /// 0005515 // protein binding //	RPL18A /// RPL18AP3	ribosomal protein L18a /// ribosomal protein L18a pseudogene 3	GO:0006412|GO:0006412|GO:0006414|GO:0005622|GO:0005829|GO:0005840|GO:0022625|GO:0030529|GO:0003723|GO:0003735|GO:0003735|GO:0005515
200871_s_at	0.00014	4.08703	down	13.702	13.6747	13.7193	13.8657	14.1076	13.8003	15.9713	15.7369	15.481	P	0.000732	11	P	0.000244	11	P	0.000244	11	P	0.000244	11	P	0.000732	11	P	0.000732	11	P	0.000732	11	P	0.000732	11	P	0.000244	11	9	0	chr10:73576057-73611086 (-) // 99.42 // q22.1	5660	0006629 // lipid metabolic process // inferred from electronic annotation /// 0006665 // sphingolipid metabolic process // inferred from electronic annotation /// 0006687 // glycosphingolipid metabolic process // traceable author statement /// 0006869 //	0005576 // extracellular region // not recorded /// 0005615 // extracellular space // inferred from direct assay /// 0005615 // extracellular space // traceable author statement /// 0005739 // mitochondrion // inferred from electronic annotation /// 00057	0008047 // enzyme activator activity // traceable author statement /// 0008289 // lipid binding // traceable author statement	PSAP	prosaposin	GO:0006629|GO:0006665|GO:0006687|GO:0006869|GO:0043408|GO:0048589|GO:0060736|GO:0060742|GO:0005576|GO:0005615|GO:0005615|GO:0005739|GO:0005764|GO:0005794|GO:0016021|GO:0043202|GO:0043231|GO:0008047|GO:0008289
200873_s_at	0.000102	5.93961	up	13.9058	13.727	13.6991	13.7798	14.2447	13.8567	11.4947	10.9735	11.1526	P	0.000244	11	P	0.000244	11	P	0.000244	11	P	0.000244	11	P	0.000244	11	P	0.000244	11	P	0.000732	11	P	0.000732	11	P	0.000244	11	9	0	chr1:146674707-146676541 (-) // 96.27 // q21.1 /// chr21:30428649-30445939 (-) // 99.95 // q21.3	10694	0006457 // protein folding // inferred from electronic annotation /// 0044267 // cellular protein metabolic process // inferred from electronic annotation	0005634 // nucleus // inferred from direct assay /// 0005737 // cytoplasm // inferred from direct assay /// 0005737 // cytoplasm // inferred from electronic annotation /// 0005815 // microtubule organizing center // inferred from electronic annotation ///	0000166 // nucleotide binding // inferred from electronic annotation /// 0005515 // protein binding // inferred from electronic annotation /// 0005524 // ATP binding // inferred from electronic annotation /// 0042623 // ATPase activity, coupled // traceab	CCT8	chaperonin containing TCP1, subunit 8 (theta)	GO:0006457|GO:0044267|GO:0005634|GO:0005737|GO:0005737|GO:0005815|GO:0005829|GO:0005829|GO:0005856|GO:0000166|GO:0005515|GO:0005524|GO:0042623|GO:0051082
200876_s_at	0.0012272	2.05415	down	13.7234	13.8763	13.7493	14.1523	14.4818	14.3027	15.0199	14.8336	14.6111	P	0.000732	11	P	0.000732	11	P	0.000732	11	P	0.000732	11	P	0.000732	11	P	0.000732	11	P	0.000732	11	P	0.000732	11	P	0.000244	11	9	0	chr6:170844226-170862342 (-) // 99.51 // q27	5689	0031145 // anaphase-promoting complex-dependent proteasomal ubiquitin-dependent protein catabolic process // not recorded /// 0044419 // interspecies interaction between organisms // inferred from electronic annotation /// 0051436 // negative regulation o	0000502 // proteasome complex // traceable author statement /// 0000502 // proteasome complex // inferred from electronic annotation /// 0005634 // nucleus // inferred from electronic annotation /// 0005737 // cytoplasm // inferred from electronic annotat	0004175 // endopeptidase activity // inferred from electronic annotation /// 0004298 // threonine-type endopeptidase activity // inferred from electronic annotation /// 0005515 // protein binding // inferred from physical interaction /// 0008233 // peptid	PSMB1	proteasome (prosome, macropain) subunit, beta type, 1	GO:0031145|GO:0044419|GO:0051436|GO:0051437|GO:0051603|GO:0000502|GO:0000502|GO:0005634|GO:0005737|GO:0005839|GO:0004175|GO:0004298|GO:0005515|GO:0008233|GO:0016787
200880_at	0.000332	4.65327	up	12.2069	12.3075	11.9987	12.5302	12.4868	12.2303	9.96703	9.64972	10.2415	P	0.000244	11	P	0.000732	11	P	0.000244	11	P	0.000732	11	P	0.000244	11	P	0.000732	11	P	0.00585938	11	P	0.0141602	11	P	0.00292969	11	9	0	chr9:33025244-33039898 (+) // 95.66 // p21.1	3301	0006457 // protein folding // inferred from electronic annotation /// 0006457 // protein folding // traceable author statement /// 0006986 // response to unfolded protein // traceable author statement /// 0007283 // spermatogenesis // inferred from electr	0005737 // cytoplasm // inferred from electronic annotation /// 0016020 // membrane // inferred from electronic annotation	0005515 // protein binding // inferred from physical interaction /// 0005524 // ATP binding // inferred from electronic annotation /// 0031072 // heat shock protein binding // inferred from electronic annotation /// 0046872 // metal ion binding // inferre	DNAJA1	DnaJ (Hsp40) homolog, subfamily A, member 1	GO:0006457|GO:0006457|GO:0006986|GO:0007283|GO:0009408|GO:0030317|GO:0030521|GO:0005737|GO:0016020|GO:0005515|GO:0005524|GO:0031072|GO:0046872|GO:0050750|GO:0051082
200881_s_at	0.002258	3.18096	up	13.2999	13.2801	13.0056	13.3777	13.6162	13.2674	11.2368	11.3809	11.9595	P	0.000244	11	P	0.000244	11	P	0.000244	11	P	0.000244	11	P	0.000244	11	P	0.000244	11	P	0.000732	11	P	0.000732	11	P	0.000244	11	9	0	chr9:33025308-33039064 (+) // 99.86 // p21.1 /// chrX:106594714-106596130 (-) // 92.49 // q22.3	3301	0006457 // protein folding // inferred from electronic annotation /// 0006457 // protein folding // traceable author statement /// 0006986 // response to unfolded protein // traceable author statement /// 0007283 // spermatogenesis // inferred from electr	0005737 // cytoplasm // inferred from electronic annotation /// 0016020 // membrane // inferred from electronic annotation	0005515 // protein binding // inferred from physical interaction /// 0005524 // ATP binding // inferred from electronic annotation /// 0031072 // heat shock protein binding // inferred from electronic annotation /// 0046872 // metal ion binding // inferre	DNAJA1	DnaJ (Hsp40) homolog, subfamily A, member 1	GO:0006457|GO:0006457|GO:0006986|GO:0007283|GO:0009408|GO:0030317|GO:0030521|GO:0005737|GO:0016020|GO:0005515|GO:0005524|GO:0031072|GO:0046872|GO:0050750|GO:0051082
200882_s_at	0.000109	3.28698	down	11.7224	11.5567	11.5263	11.5071	12.196	11.4365	13.4806	13.3231	13.152	P	0.000244	11	P	0.000244	11	P	0.000244	11	P	0.000732	11	P	0.000244	11	P	0.000244	11	P	0.000244	11	P	0.000244	11	P	0.000244	11	9	0	chr1:151227196-151239936 (+) // 100.0 // q21.3 /// chr10:95718452-95719673 (-) // 90.56 // q23.33	5710	0031145 // anaphase-promoting complex-dependent proteasomal ubiquitin-dependent protein catabolic process // not recorded /// 0051436 // negative regulation of ubiquitin-protein ligase activity involved in mitotic cell cycle // not recorded /// 0051437 //	0000502 // proteasome complex // inferred from electronic annotation /// 0000502 // proteasome complex // traceable author statement /// 0005737 // cytoplasm // inferred from electronic annotation	0005515 // protein binding // inferred from physical interaction	PSMD4	proteasome (prosome, macropain) 26S subunit, non-ATPase, 4	GO:0031145|GO:0051436|GO:0051437|GO:0000502|GO:0000502|GO:0005737|GO:0005515
200884_at	0.00423877	3.63703	down	8.5385	7.96436	7.49012	8.86795	9.39365	8.13553	9.68111	9.88961	10.0105	P	0.000732	11	P	0.000732	11	P	0.000732	11	P	0.00292969	11	P	0.000244	11	P	0.0012207	11	P	0.00292969	11	P	0.00195313	11	P	0.000732	11	9	0	chr14:103986004-103989113 (-) // 97.16 // q32.32	1152	0006600 // creatine metabolic process // not recorded /// 0007420 // brain development // inferred from electronic annotation /// 0030644 // cellular chloride ion homeostasis // inferred from electronic annotation	0005737 // cytoplasm // inferred from electronic annotation /// 0005739 // mitochondrion // inferred from electronic annotation /// 0005829 // cytosol // not recorded	0000166 // nucleotide binding // inferred from electronic annotation /// 0003824 // catalytic activity // inferred from electronic annotation /// 0004111 // creatine kinase activity // inferred from electronic annotation /// 0004111 // creatine kinase act	CKB	creatine kinase, brain	GO:0006600|GO:0007420|GO:0030644|GO:0005737|GO:0005739|GO:0005829|GO:0000166|GO:0003824|GO:0004111|GO:0004111|GO:0005515|GO:0005524|GO:0016301|GO:0016740|GO:0016772
200886_s_at	0.00182409	2.01488	down	14.4543	14.5885	14.251	14.8862	15.1145	14.8257	15.6159	15.4267	15.2833	P	0.000244	11	P	0.000244	11	P	0.000244	11	P	0.000244	11	P	0.000244	11	P	0.000244	11	P	0.000244	11	P	0.000244	11	P	0.000244	11	9	0	chr10:99185908-99193197 (+) // 99.77 // q24.1 /// chr12:104424531-104426241 (+) // 96.55 // q23.3 /// chr12:94033678-94035387 (-) // 96.9 // q22 /// chrX:77223457-77225147 (-) // 94.03 // q21.1	5223	0006096 // glycolysis // inferred from electronic annotation /// 0006110 // regulation of glycolysis // inferred from direct assay /// 0008152 // metabolic process // inferred from electronic annotation /// 0043456 // regulation of pentose-phosphate shunt	0005829 // cytosol // inferred from direct assay	0003824 // catalytic activity // inferred from electronic annotation /// 0004082 // bisphosphoglycerate mutase activity // inferred from electronic annotation /// 0004083 // 2,3-bisphospho-D-glycerate 2-phosphohydrolase activity // inferred from electroni	PGAM1	phosphoglycerate mutase 1 (brain)	GO:0006096|GO:0006110|GO:0008152|GO:0043456|GO:0045730|GO:0005829|GO:0003824|GO:0004082|GO:0004083|GO:0004619|GO:0004619|GO:0004619|GO:0016787|GO:0016853|GO:0016868|GO:0019901|GO:0046538
200889_s_at	1.34e-05	2.66049	up	12.2693	12.223	12.1332	12.1804	12.2736	12.1912	10.8561	10.7276	10.8066	P	0.000244	11	P	0.000244	11	P	0.000244	11	P	0.000244	11	P	0.000244	11	P	0.000244	11	P	0.000244	11	P	0.000244	11	P	0.000244	11	9	0	chr6:7287802-7313440 (-) // 87.26 // p24.3	6745	0006613 // cotranslational protein targeting to membrane // traceable author statement /// 0008284 // positive regulation of cell proliferation // traceable author statement	0005783 // endoplasmic reticulum // inferred from direct assay /// 0005783 // endoplasmic reticulum // inferred from electronic annotation /// 0005783 // endoplasmic reticulum // traceable author statement /// 0005789 // endoplasmic reticulum membrane //	0004872 // receptor activity // inferred from electronic annotation /// 0005048 // signal sequence binding // traceable author statement	SSR1	signal sequence receptor, alpha	GO:0006613|GO:0008284|GO:0005783|GO:0005783|GO:0005783|GO:0005789|GO:0016020|GO:0016021|GO:0016021|GO:0004872|GO:0005048
200890_s_at	0.000106	5.08	up	11.2487	11.523	11.406	11.2392	10.8968	10.7095	9.30898	8.92195	8.91228	P	0.000244	11	P	0.000244	11	P	0.000244	11	P	0.000244	11	P	0.000244	11	P	0.000244	11	P	0.0012207	11	P	0.00292969	11	P	0.000244	11	9	0	chr6:7287802-7313440 (-) // 87.26 // p24.3	6745	0006613 // cotranslational protein targeting to membrane // traceable author statement /// 0008284 // positive regulation of cell proliferation // traceable author statement	0005783 // endoplasmic reticulum // inferred from direct assay /// 0005783 // endoplasmic reticulum // inferred from electronic annotation /// 0005783 // endoplasmic reticulum // traceable author statement /// 0005789 // endoplasmic reticulum membrane //	0004872 // receptor activity // inferred from electronic annotation /// 0005048 // signal sequence binding // traceable author statement	SSR1	signal sequence receptor, alpha	GO:0006613|GO:0008284|GO:0005783|GO:0005783|GO:0005783|GO:0005789|GO:0016020|GO:0016021|GO:0016021|GO:0004872|GO:0005048
200891_s_at	0.000466	6.24282	up	14.4742	14.2892	14.345	14.1875	13.7465	14.2394	11.3777	11.6028	12.2013	P	0.000244	11	P	0.000244	11	P	0.000244	11	P	0.000244	11	P	0.000244	11	P	0.000244	11	P	0.000244	11	P	0.000244	11	P	0.000244	11	9	0	chr6:7287803-7313435 (-) // 88.01 // p24.3	6745	0006613 // cotranslational protein targeting to membrane // traceable author statement /// 0008284 // positive regulation of cell proliferation // traceable author statement	0005783 // endoplasmic reticulum // inferred from direct assay /// 0005783 // endoplasmic reticulum // inferred from electronic annotation /// 0005783 // endoplasmic reticulum // traceable author statement /// 0005789 // endoplasmic reticulum membrane //	0004872 // receptor activity // inferred from electronic annotation /// 0005048 // signal sequence binding // traceable author statement	SSR1	signal sequence receptor, alpha	GO:0006613|GO:0008284|GO:0005783|GO:0005783|GO:0005783|GO:0005789|GO:0016020|GO:0016021|GO:0016021|GO:0004872|GO:0005048
200893_at	1.02e-05	2.90286	up	12.8914	12.956	13.0429	13.0024	12.8429	13.2368	11.3629	11.4343	11.4807	P	0.000244	11	P	0.000244	11	P	0.000244	11	P	0.000244	11	P	0.000732	11	P	0.000244	11	P	0.000732	11	P	0.000732	11	P	0.000244	11	9	0	chr3:185634536-185655756 (-) // 97.16 // q27.2	6434	0000375 // RNA splicing, via transesterification reactions // traceable author statement /// 0000398 // nuclear mRNA splicing, via spliceosome // inferred from direct assay /// 0006397 // mRNA processing // inferred from electronic annotation /// 0008380	0005634 // nucleus // inferred from direct assay /// 0005634 // nucleus // inferred from electronic annotation	0000166 // nucleotide binding // inferred from electronic annotation /// 0003676 // nucleic acid binding // inferred from electronic annotation /// 0003723 // RNA binding // inferred from electronic annotation /// 0005515 // protein binding // inferred fr	TRA2B	transformer 2 beta homolog (Drosophila)	GO:0000375|GO:0000398|GO:0006397|GO:0008380|GO:0005634|GO:0005634|GO:0000166|GO:0003676|GO:0003723|GO:0005515
200894_s_at	0.000134	2.09698	down	8.71074	8.72707	8.75281	8.50671	9.62278	8.02063	9.9307	9.78609	9.67877	P	0.0185547	11	P	0.0185547	11	P	0.0141602	11	P	0.0141602	11	P	0.00585938	11	P	0.0185547	11	P	0.0107422	11	P	0.0141602	11	P	0.0239258	11	9	0	chr12:2904133-2913108 (+) // 89.96 // p13.33	2288	0006457 // protein folding // inferred from electronic annotation /// 0006457 // protein folding // traceable author statement /// 0006463 // steroid hormone receptor complex assembly // inferred from electronic annotation /// 0006825 // copper ion transp	0005622 // intracellular // non-traceable author statement /// 0005634 // nucleus // inferred from direct assay /// 0005634 // nucleus // inferred from electronic annotation /// 0005730 // nucleolus // inferred from direct assay /// 0005737 // cytoplasm /	0003755 // peptidyl-prolyl cis-trans isomerase activity // inferred from electronic annotation /// 0005488 // binding // inferred from electronic annotation /// 0005515 // protein binding // inferred from physical interaction /// 0005515 // protein bindin	FKBP4	FK506 binding protein 4, 59kDa	GO:0006457|GO:0006457|GO:0006463|GO:0006825|GO:0007566|GO:0010977|GO:0030521|GO:0030850|GO:0031111|GO:0031503|GO:0046661|GO:0048608|GO:0005622|GO:0005634|GO:0005634|GO:0005730|GO:0005737|GO:0005737|GO:0005737|GO:0005829|GO:0005829|GO:0005874|GO:0044295|GO
200895_s_at	0.00931294	2.14084	down	9.98675	10.0919	10.5604	9.86095	10.1247	9.38261	11.5697	11.039	11.3249	P	0.00415039	11	P	0.00292969	11	P	0.00415039	11	P	0.0107422	11	P	0.00415039	11	P	0.00585938	11	P	0.00292969	11	P	0.00195313	11	P	0.00585938	11	9	0	chr12:2904206-2913101 (+) // 100.0 // p13.33	2288	0006457 // protein folding // inferred from electronic annotation /// 0006457 // protein folding // traceable author statement /// 0006463 // steroid hormone receptor complex assembly // inferred from electronic annotation /// 0006825 // copper ion transp	0005622 // intracellular // non-traceable author statement /// 0005634 // nucleus // inferred from direct assay /// 0005634 // nucleus // inferred from electronic annotation /// 0005730 // nucleolus // inferred from direct assay /// 0005737 // cytoplasm /	0003755 // peptidyl-prolyl cis-trans isomerase activity // inferred from electronic annotation /// 0005488 // binding // inferred from electronic annotation /// 0005515 // protein binding // inferred from physical interaction /// 0005515 // protein bindin	FKBP4	FK506 binding protein 4, 59kDa	GO:0006457|GO:0006457|GO:0006463|GO:0006825|GO:0007566|GO:0010977|GO:0030521|GO:0030850|GO:0031111|GO:0031503|GO:0046661|GO:0048608|GO:0005622|GO:0005634|GO:0005634|GO:0005730|GO:0005737|GO:0005737|GO:0005737|GO:0005829|GO:0005829|GO:0005874|GO:0044295|GO
200896_x_at	0.00318198	2.45822	down	12.7211	12.4534	12.443	12.3111	12.8555	12.1988	14.2037	13.6641	13.6426	P	0.000244	11	P	0.000244	11	P	0.000244	11	P	0.000244	11	P	0.000244	11	P	0.000244	11	P	0.000244	11	P	0.000244	11	P	0.000244	11	9	0	chr1:156711901-156721536 (-) // 90.61 // q23.1	3068	0006350 // transcription // inferred from electronic annotation /// 0007165 // signal transduction // non-traceable author statement /// 0008283 // cell proliferation // traceable author statement /// 0045449 // regulation of transcription // inferred fro	0005615 // extracellular space // inferred from direct assay /// 0005615 // extracellular space // traceable author statement /// 0005634 // nucleus // inferred from electronic annotation /// 0005737 // cytoplasm // inferred from electronic annotation ///	0000166 // nucleotide binding // inferred from electronic annotation /// 0003677 // DNA binding // inferred from electronic annotation /// 0008083 // growth factor activity // inferred from electronic annotation /// 0008201 // heparin binding // inferred	HDGF	hepatoma-derived growth factor	GO:0006350|GO:0007165|GO:0008283|GO:0045449|GO:0005615|GO:0005615|GO:0005634|GO:0005737|GO:0005737|GO:0000166|GO:0003677|GO:0008083|GO:0008201|GO:0008201
200899_s_at	0.00274927	7.43031	up	11.364	11.4509	11.577	11.3371	10.8256	11.3785	7.94049	8.36638	9.40468	P	0.000244	11	P	0.000244	11	P	0.000244	11	P	0.000244	11	P	0.000244	11	P	0.000244	11	P	0.0141602	11	P	0.000244	11	P	0.0012207	11	9	0	chr10:103544208-103578175 (-) // 99.22 // q24.32	10724	0006044 // N-acetylglucosamine metabolic process // inferred from electronic annotation /// 0006516 // glycoprotein catabolic process // traceable author statement /// 0006612 // protein targeting to membrane // inferred from electronic annotation /// 000	0005634 // nucleus // inferred from electronic annotation /// 0005737 // cytoplasm // inferred from electronic annotation	0003824 // catalytic activity // inferred from electronic annotation /// 0004402 // histone acetyltransferase activity // inferred from electronic annotation /// 0004415 // hyalurononglucosaminidase activity // traceable author statement /// 0004563 // be	MGEA5	meningioma expressed antigen 5 (hyaluronidase)	GO:0006044|GO:0006516|GO:0006612|GO:0007568|GO:0008152|GO:0010524|GO:0010616|GO:0031343|GO:0032024|GO:0043243|GO:0045862|GO:0046060|GO:0046326|GO:0048545|GO:0051054|GO:0051901|GO:0051928|GO:0060051|GO:0060124|GO:0070265|GO:0005634|GO:0005737|GO:0003824|GO
200903_s_at	0.000219	2.89868	down	11.6591	11.4084	11.3336	11.0076	12.1568	10.732	13.1325	12.9804	12.8944	P	0.000244	11	P	0.000244	11	P	0.000244	11	P	0.000244	11	P	0.000244	11	P	0.000244	11	P	0.000244	11	P	0.000244	11	P	0.000244	11	9	0	chr20:32868075-32891123 (-) // 99.91 // q11.22	191	0006730 // one-carbon metabolic process // non-traceable author statement /// 0006730 // one-carbon metabolic process // inferred from electronic annotation /// 0008152 // metabolic process // inferred from electronic annotation	0005737 // cytoplasm // non-traceable author statement /// 0005737 // cytoplasm // inferred from electronic annotation /// 0042470 // melanosome // inferred from electronic annotation	0003824 // catalytic activity // inferred from electronic annotation /// 0004013 // adenosylhomocysteinase activity // traceable author statement /// 0004013 // adenosylhomocysteinase activity // inferred from electronic annotation /// 0005488 // binding	AHCY	adenosylhomocysteinase	GO:0006730|GO:0006730|GO:0008152|GO:0005737|GO:0005737|GO:0042470|GO:0003824|GO:0004013|GO:0004013|GO:0005488|GO:0005515|GO:0016787
200904_at	0.000376	6.34062	down	11.7058	11.1717	11.0424	11.4055	12.73	11.4689	13.9439	14.2061	13.7638	P	0.000244	11	P	0.000244	11	P	0.000244	11	P	0.000244	11	P	0.000244	11	P	0.000244	11	P	0.000244	11	P	0.000244	11	P	0.000244	11	9	0	chr6:30457288-30461970 (+) // 64.41 // p21.33	3133	0002474 // antigen processing and presentation of peptide antigen via MHC class I // inferred from electronic annotation /// 0006955 // immune response // inferred from electronic annotation /// 0019882 // antigen processing and presentation // inferred f	0005886 // plasma membrane // not recorded /// 0016020 // membrane // inferred from electronic annotation /// 0016021 // integral to membrane // inferred from electronic annotation /// 0042612 // MHC class I protein complex // inferred from electronic ann	0032393 // MHC class I receptor activity // traceable author statement	HLA-E	major histocompatibility complex, class I, E	GO:0002474|GO:0006955|GO:0019882|GO:0005886|GO:0016020|GO:0016021|GO:0042612|GO:0032393
200905_x_at	0.000541	5.02698	down	12.8712	12.4807	12.4101	12.4501	13.4463	12.5393	15.1878	14.989	14.5743	P	0.000244	11	P	0.000244	11	P	0.000244	11	P	0.000244	11	P	0.000244	11	P	0.000244	11	P	0.000244	11	P	0.000244	11	P	0.000244	11	9	0	chr6:30457302-30461055 (+) // 80.72 // p21.33	3133	0002474 // antigen processing and presentation of peptide antigen via MHC class I // inferred from electronic annotation /// 0006955 // immune response // inferred from electronic annotation /// 0019882 // antigen processing and presentation // inferred f	0005886 // plasma membrane // not recorded /// 0016020 // membrane // inferred from electronic annotation /// 0016021 // integral to membrane // inferred from electronic annotation /// 0042612 // MHC class I protein complex // inferred from electronic ann	0032393 // MHC class I receptor activity // traceable author statement	HLA-E	major histocompatibility complex, class I, E	GO:0002474|GO:0006955|GO:0019882|GO:0005886|GO:0016020|GO:0016021|GO:0042612|GO:0032393
200907_s_at	0.0222807	2.49839	up	12.0634	11.2705	11.1608	10.7102	11.423	10.1213	9.80252	10.1393	10.5899	P	0.000244	11	P	0.000244	11	P	0.000244	11	P	0.000244	11	P	0.000244	11	P	0.000244	11	P	0.0185547	11	P	0.00292969	11	P	0.00195313	11	9	0	chr4:169819117-169849570 (+) // 94.85 // q32.3	23022	0007010 // cytoskeleton organization // non-traceable author statement	0005634 // nucleus // inferred from direct assay /// 0005737 // cytoplasm // inferred from electronic annotation /// 0005856 // cytoskeleton // inferred from electronic annotation /// 0005884 // actin filament // inferred from direct assay	0003779 // actin binding // inferred from electronic annotation /// 0005515 // protein binding // inferred from physical interaction /// 0051371 // muscle alpha-actinin binding // traceable author statement	PALLD	palladin, cytoskeletal associated protein	GO:0007010|GO:0005634|GO:0005737|GO:0005856|GO:0005884|GO:0003779|GO:0005515|GO:0051371
200909_s_at	0.00106465	2.36714	down	15.1696	15.1608	14.9998	15.2948	16.0357	15.277	16.5379	16.4338	16.088	P	0.000244	11	P	0.000244	11	P	0.000244	11	P	0.000244	11	P	0.000244	11	P	0.000244	11	P	0.000244	11	P	0.000244	11	P	0.000244	11	9	0	chr11:809967-812874 (+) // 99.35 // p15.5	6181	0006412 // translation // traceable author statement /// 0006414 // translational elongation // not recorded /// 0006414 // translational elongation // inferred from electronic annotation	0005622 // intracellular // inferred from electronic annotation /// 0005829 // cytosol // not recorded /// 0005840 // ribosome // inferred from electronic annotation /// 0022625 // cytosolic large ribosomal subunit // traceable author statement /// 003052	0003723 // RNA binding // traceable author statement /// 0003735 // structural constituent of ribosome // inferred from electronic annotation /// 0003735 // structural constituent of ribosome // traceable author statement	RPLP2	ribosomal protein, large, P2	GO:0006412|GO:0006414|GO:0006414|GO:0005622|GO:0005829|GO:0005840|GO:0022625|GO:0030529|GO:0003723|GO:0003735|GO:0003735
200911_s_at	0.000968	3.28964	up	10.5689	11.0678	11.0652	10.7665	10.8661	10.9316	9.04139	9.11229	9.39437	P	0.00292969	11	P	0.00292969	11	P	0.00292969	11	P	0.0141602	11	P	0.00195313	11	P	0.00415039	11	A	0.129639	11	A	0.111572	11	P	0.0461426	11	7	2	chr8:38644780-38710545 (+) // 93.97 // p11.22	6867	0000226 // microtubule cytoskeleton organization // inferred from electronic annotation /// 0007049 // cell cycle // inferred from electronic annotation /// 0008283 // cell proliferation // inferred from electronic annotation /// 0021987 // cerebral corte	0005634 // nucleus // inferred from electronic annotation /// 0005737 // cytoplasm // inferred from electronic annotation /// 0005815 // microtubule organizing center // inferred from electronic annotation /// 0005856 // cytoskeleton // inferred from elec	0005515 // protein binding // inferred from physical interaction /// 0019904 // protein domain specific binding // inferred from electronic annotation	TACC1	transforming, acidic coiled-coil containing protein 1	GO:0000226|GO:0007049|GO:0008283|GO:0021987|GO:0022008|GO:0022027|GO:0032886|GO:0051301|GO:0005634|GO:0005737|GO:0005815|GO:0005856|GO:0005515|GO:0019904
200914_x_at	0.00328159	6.78207	up	11.8545	12.0281	11.9315	12.091	9.55088	12.4926	10.0297	8.91171	8.58753	P	0.000244	11	P	0.000244	11	P	0.000244	11	P	0.000244	11	P	0.000244	11	P	0.000244	11	P	0.000732	11	P	0.0012207	11	P	0.0012207	11	9	0	chr14:56046971-56151297 (+) // 97.11 // q22.3	3895	0007018 // microtubule-based movement // non-traceable author statement /// 0015031 // protein transport // inferred from electronic annotation	0005624 // membrane fraction // traceable author statement /// 0005783 // endoplasmic reticulum // inferred from direct assay /// 0005783 // endoplasmic reticulum // inferred from electronic annotation /// 0005789 // endoplasmic reticulum membrane // infe	0004872 // receptor activity // inferred from electronic annotation	KTN1	kinectin 1 (kinesin receptor)	GO:0007018|GO:0015031|GO:0005624|GO:0005783|GO:0005783|GO:0005789|GO:0005789|GO:0005887|GO:0016020|GO:0016021|GO:0016021|GO:0030176|GO:0004872
200915_x_at	1.56e-05	14.8729	up	13.7991	13.8496	13.7483	13.8558	12.7103	13.882	10.1977	9.83919	9.67626	P	0.000244	11	P	0.000244	11	P	0.000244	11	P	0.000244	11	P	0.000244	11	P	0.000244	11	P	0.000732	11	P	0.000732	11	P	0.00195313	11	9	0	chr14:56047035-56151294 (+) // 98.52 // q22.3	3895	0007018 // microtubule-based movement // non-traceable author statement /// 0015031 // protein transport // inferred from electronic annotation	0005624 // membrane fraction // traceable author statement /// 0005783 // endoplasmic reticulum // inferred from direct assay /// 0005783 // endoplasmic reticulum // inferred from electronic annotation /// 0005789 // endoplasmic reticulum membrane // infe	0004872 // receptor activity // inferred from electronic annotation	KTN1	kinectin 1 (kinesin receptor)	GO:0007018|GO:0015031|GO:0005624|GO:0005783|GO:0005783|GO:0005789|GO:0005789|GO:0005887|GO:0016020|GO:0016021|GO:0016021|GO:0030176|GO:0004872
200916_at	7.24e-06	2.83128	down	12.6962	12.6663	12.6415	13.1663	13.0883	12.5922	14.2068	14.226	14.0756	P	0.000244	11	P	0.000244	11	P	0.000244	11	P	0.000244	11	P	0.000732	11	P	0.0012207	11	P	0.000244	11	P	0.000244	11	P	0.000244	11	9	0	chr1:159887902-159895284 (-) // 99.85 // q23.2 /// chr8:107708968-107710314 (-) // 95.66 // q23.1	8407	0007517 // muscle organ development // inferred from electronic annotation	0005886 // plasma membrane // inferred from direct assay /// 0031965 // nuclear membrane // inferred from direct assay	0005515 // protein binding // inferred from physical interaction	TAGLN2	transgelin 2	GO:0007517|GO:0005886|GO:0031965|GO:0005515
200918_s_at	0.00637934	2.84319	down	10.6319	10.6017	11.1392	11.4158	11.8126	10.8547	12.6318	11.8586	12.405	P	0.0012207	11	P	0.00292969	11	P	0.000732	11	P	0.00292969	11	P	0.000732	11	P	0.0012207	11	P	0.00195313	11	P	0.0012207	11	P	0.000732	11	9	0	chr11:126132829-126138708 (-) // 97.27 // q24.2	6734	0006613 // cotranslational protein targeting to membrane // traceable author statement /// 0006614 // SRP-dependent cotranslational protein targeting to membrane // inferred from electronic annotation /// 0006810 // transport // inferred from electronic a	0005783 // endoplasmic reticulum // inferred from electronic annotation /// 0005783 // endoplasmic reticulum // traceable author statement /// 0005785 // signal recognition particle receptor complex // inferred from electronic annotation /// 0005785 // si	0000166 // nucleotide binding // inferred from electronic annotation /// 0003924 // GTPase activity // inferred from electronic annotation /// 0004872 // receptor activity // inferred from electronic annotation /// 0005047 // signal recognition particle b	SRPR	signal recognition particle receptor (docking protein)	GO:0006613|GO:0006614|GO:0006810|GO:0006886|GO:0005783|GO:0005783|GO:0005785|GO:0005785|GO:0005789|GO:0016020|GO:0016021|GO:0000166|GO:0003924|GO:0004872|GO:0005047|GO:0005047|GO:0005515|GO:0005525|GO:0017111
200919_at	0.000403	2.84579	down	12.1559	12.3107	12.5209	12.3835	12.7494	12.5526	14.0139	13.7776	13.7226	P	0.000244	11	P	0.00195313	11	P	0.0012207	11	P	0.000732	11	P	0.000244	11	P	0.0012207	11	P	0.0012207	11	P	0.000732	11	P	0.000244	11	9	0	chr1:33789226-33815504 (-) // 92.17 // p35.1	1912	0007275 // multicellular organismal development // inferred from electronic annotation	0005634 // nucleus // inferred from electronic annotation /// 0005634 // nucleus // traceable author statement /// 0031519 // PcG protein complex // inferred from electronic annotation	0003677 // DNA binding // inferred from electronic annotation /// 0005515 // protein binding // inferred from physical interaction /// 0005515 // protein binding // inferred from electronic annotation /// 0008270 // zinc ion binding // inferred from elect	PHC2	polyhomeotic homolog 2 (Drosophila)	GO:0007275|GO:0005634|GO:0005634|GO:0031519|GO:0003677|GO:0005515|GO:0005515|GO:0008270|GO:0042802|GO:0046872
200922_at	0.000571	3.2863	down	9.8195	9.73149	9.99339	9.68646	10.6386	9.69591	11.7715	11.6593	11.263	P	0.000244	11	P	0.000244	11	P	0.000244	11	P	0.000244	11	P	0.000244	11	P	0.0012207	11	P	0.000244	11	P	0.000244	11	P	0.000244	11	9	0	chr19:48886250-48894756 (-) // 99.17 // q13.33	10945	0006621 // protein retention in ER lumen // inferred from electronic annotation /// 0006810 // transport // inferred from electronic annotation /// 0006886 // intracellular protein transport // traceable author statement /// 0015031 // protein transport /	0005624 // membrane fraction // traceable author statement /// 0005783 // endoplasmic reticulum // inferred from electronic annotation /// 0005789 // endoplasmic reticulum membrane // inferred from electronic annotation /// 0005793 // ER-Golgi intermediat	0004872 // receptor activity // inferred from electronic annotation /// 0005046 // KDEL sequence binding // traceable author statement /// 0005515 // protein binding // inferred from physical interaction /// 0046923 // ER retention sequence binding // inf	KDELR1	KDEL (Lys-Asp-Glu-Leu) endoplasmic reticulum protein retention receptor 1	GO:0006621|GO:0006810|GO:0006886|GO:0015031|GO:0016192|GO:0005624|GO:0005783|GO:0005789|GO:0005793|GO:0016020|GO:0016021|GO:0016021|GO:0004872|GO:0005046|GO:0005515|GO:0046923
200923_at	0.00132371	3.51215	down	11.0212	11.2383	11.7008	11.2992	11.1273	10.7462	13.3427	13.0092	13.0456	P	0.0107422	11	P	0.00415039	11	P	0.00415039	11	P	0.0107422	11	P	0.0375977	11	P	0.0107422	11	P	0.00415039	11	P	0.00415039	11	P	0.00415039	11	9	0	chr17:76967336-76976061 (-) // 99.91 // q25.3	3959	0006968 // cellular defense response // traceable author statement /// 0007155 // cell adhesion // inferred from electronic annotation /// 0007165 // signal transduction // traceable author statement	0005576 // extracellular region // inferred from electronic annotation /// 0005578 // proteinaceous extracellular matrix // inferred from electronic annotation /// 0005615 // extracellular space // traceable author statement /// 0005634 // nucleus // infe	0005044 // scavenger receptor activity // inferred from electronic annotation /// 0005044 // scavenger receptor activity // traceable author statement /// 0005515 // protein binding // inferred from physical interaction /// 0005515 // protein binding // i	LGALS3BP	lectin, galactoside-binding, soluble, 3 binding protein	GO:0006968|GO:0007155|GO:0007165|GO:0005576|GO:0005578|GO:0005615|GO:0005634|GO:0016020|GO:0031012|GO:0043231|GO:0005044|GO:0005044|GO:0005515|GO:0005515
200924_s_at	0.0113575	2.11623	down	9.5961	10.2826	10.2784	11.1486	11.1023	10.4068	11.2947	11.1052	11.0017	P	0.000732	11	P	0.000244	11	P	0.00195313	11	P	0.000732	11	P	0.000244	11	P	0.000244	11	P	0.000244	11	P	0.000732	11	P	0.000732	11	9	0	chr11:62648367-62656297 (+) // 98.07 // q12.3	6520	0005975 // carbohydrate metabolic process // inferred from electronic annotation /// 0006810 // transport // inferred from electronic annotation /// 0006816 // calcium ion transport // non-traceable author statement /// 0006865 // amino acid transport //	0005886 // plasma membrane // not recorded /// 0005886 // plasma membrane // inferred from electronic annotation /// 0009986 // cell surface // inferred from direct assay /// 0016020 // membrane // inferred from electronic annotation /// 0016021 // integr	0003824 // catalytic activity // inferred from electronic annotation /// 0005432 // calcium:sodium antiporter activity // traceable author statement /// 0005515 // protein binding // inferred from physical interaction /// 0015175 // neutral amino acid tra	SLC3A2	solute carrier family 3 (activators of dibasic and neutral amino acid transport), member 2	GO:0005975|GO:0006810|GO:0006816|GO:0006865|GO:0006865|GO:0006865|GO:0015804|GO:0015827|GO:0016049|GO:0060356|GO:0060356|GO:0005886|GO:0005886|GO:0009986|GO:0016020|GO:0016021|GO:0016021|GO:0016324|GO:0042470|GO:0003824|GO:0005432|GO:0005515|GO:0015175|GO
200925_at	0.000842	3.0943	down	14.0026	13.7139	13.6	14.106	14.9381	14.0973	15.6219	15.429	15.1544	P	0.000244	11	P	0.000244	11	P	0.000244	11	P	0.000244	11	P	0.000244	11	P	0.000244	11	P	0.000244	11	P	0.000244	11	P	0.000244	11	9	0	chr12:120875934-120878532 (+) // 94.67 // q24.31 /// chr6:37012643-37013157 (+) // 89.52 // p21.2	1337	0006091 // generation of precursor metabolites and energy // traceable author statement	0005739 // mitochondrion // inferred from electronic annotation /// 0005743 // mitochondrial inner membrane // inferred from electronic annotation /// 0005751 // mitochondrial respiratory chain complex IV // inferred from electronic annotation /// 0016020	0004129 // cytochrome-c oxidase activity // inferred from electronic annotation	COX6A1	cytochrome c oxidase subunit VIa polypeptide 1	GO:0006091|GO:0005739|GO:0005743|GO:0005751|GO:0016020|GO:0004129
200926_at	0.00058	2.37667	down	15.7535	15.7071	15.5296	16.0329	16.7473	16.036	17.0299	17.006	16.7011	P	0.000244	11	P	0.000244	11	P	0.000244	11	P	0.000244	11	P	0.000244	11	P	0.000244	11	P	0.000244	11	P	0.000244	11	P	0.000244	11	9	0	chr8:98877277-98877756 (+) // 90.16 // q22.1 /// chr5:81571884-81574155 (-) // 100.0 // q14.2	6228	0006412 // translation // inferred by curator /// 0006412 // translation // inferred from electronic annotation /// 0006414 // translational elongation // not recorded	0005622 // intracellular // inferred from electronic annotation /// 0005829 // cytosol // not recorded /// 0005840 // ribosome // non-traceable author statement /// 0005840 // ribosome // inferred from electronic annotation /// 0015935 // small ribosomal	0003735 // structural constituent of ribosome // inferred from electronic annotation /// 0005515 // protein binding // inferred from physical interaction	RPS23	ribosomal protein S23	GO:0006412|GO:0006412|GO:0006414|GO:0005622|GO:0005829|GO:0005840|GO:0005840|GO:0015935|GO:0022627|GO:0030529|GO:0003735|GO:0005515
200927_s_at	0.0179455	3.1385	up	11.4554	11.4404	11.2545	11.3579	11.6702	10.9573	8.9307	9.9138	10.3556	P	0.000244	11	P	0.000244	11	P	0.000244	11	P	0.000244	11	P	0.000244	11	P	0.000244	11	P	0.000244	11	P	0.000244	11	P	0.000244	11	9	0	chr9:123940414-123964187 (-) // 92.52 // q33.2	51552	0006810 // transport // inferred from electronic annotation /// 0006895 // Golgi to endosome transport // traceable author statement /// 0007264 // small GTPase mediated signal transduction // non-traceable author statement /// 0007264 // small GTPase med	0005622 // intracellular // inferred from direct assay /// 0005624 // membrane fraction // inferred from sequence or structural similarity /// 0005764 // lysosome // inferred from sequence or structural similarity /// 0005769 // early endosome // inferred	0000166 // nucleotide binding // inferred from electronic annotation /// 0001948 // glycoprotein binding // inferred from electronic annotation /// 0003924 // GTPase activity // inferred from direct assay /// 0003924 // GTPase activity // non-traceable au	RAB14	RAB14, member RAS oncogene family	GO:0006810|GO:0006895|GO:0007264|GO:0007264|GO:0007269|GO:0007589|GO:0015031|GO:0016192|GO:0032880|GO:0045176|GO:0046907|GO:0005622|GO:0005624|GO:0005764|GO:0005769|GO:0005769|GO:0005770|GO:0005791|GO:0005795|GO:0005829|GO:0005886|GO:0005886|GO:0016020|GO
200928_s_at	0.0432533	2.92699	up	6.23053	7.12318	6.72164	6.96938	7.48962	6.62576	4.34029	5.14035	5.94645	P	0.00292969	11	P	0.000732	11	P	0.0012207	11	P	0.00195313	11	P	0.0141602	11	P	0.000244	11	A	0.432373	11	A	0.398926	11	A	0.067627	11	6	3	chr9:123940415-123964086 (-) // 93.45 // q33.2	51552	0006810 // transport // inferred from electronic annotation /// 0006895 // Golgi to endosome transport // traceable author statement /// 0007264 // small GTPase mediated signal transduction // non-traceable author statement /// 0007264 // small GTPase med	0005622 // intracellular // inferred from direct assay /// 0005624 // membrane fraction // inferred from sequence or structural similarity /// 0005764 // lysosome // inferred from sequence or structural similarity /// 0005769 // early endosome // inferred	0000166 // nucleotide binding // inferred from electronic annotation /// 0001948 // glycoprotein binding // inferred from electronic annotation /// 0003924 // GTPase activity // inferred from direct assay /// 0003924 // GTPase activity // non-traceable au	RAB14	RAB14, member RAS oncogene family	GO:0006810|GO:0006895|GO:0007264|GO:0007264|GO:0007269|GO:0007589|GO:0015031|GO:0016192|GO:0032880|GO:0045176|GO:0046907|GO:0005622|GO:0005624|GO:0005764|GO:0005769|GO:0005769|GO:0005770|GO:0005791|GO:0005795|GO:0005829|GO:0005886|GO:0005886|GO:0016020|GO
200932_s_at	0.000136	2.98274	down	11.474	11.2792	11.3273	11.2465	11.8641	11.4587	13.1221	12.8521	12.8363	P	0.000732	11	P	0.000732	11	P	0.000244	11	P	0.000732	11	P	0.000244	11	P	0.000244	11	P	0.000732	11	P	0.000244	11	P	0.000732	11	9	0	chr12:57924093-57940978 (-) // 97.5 // q13.3	10540	0007017 // microtubule-based process // inferred from electronic annotation /// 0007052 // mitotic spindle organization // inferred from electronic annotation /// 0007067 // mitosis // inferred from mutant phenotype /// 0007067 // mitosis // inferred from	0000776 // kinetochore // inferred from direct assay /// 0000776 // kinetochore // inferred from electronic annotation /// 0005737 // cytoplasm // inferred from electronic annotation /// 0005813 // centrosome // inferred from direct assay /// 0005813 // c	0003774 // motor activity // inferred from electronic annotation /// 0005515 // protein binding // inferred from physical interaction /// 0005515 // protein binding // inferred from electronic annotation	DCTN2	dynactin 2 (p50)	GO:0007017|GO:0007052|GO:0007067|GO:0007067|GO:0008283|GO:0000776|GO:0000776|GO:0005737|GO:0005813|GO:0005813|GO:0005815|GO:0005829|GO:0005856|GO:0005869|GO:0005869|GO:0005874|GO:0016020|GO:0030286|GO:0030426|GO:0003774|GO:0005515|GO:0005515
200933_x_at	0.000351	2.37916	down	15.505	15.602	15.4197	15.9445	16.5962	16.1239	16.8553	16.8583	16.5644	P	0.000244	11	P	0.000244	11	P	0.000244	11	P	0.000244	11	P	0.000244	11	P	0.000244	11	P	0.000244	11	P	0.000244	11	P	0.000244	11	9	0	chr13:52034640-52035509 (+) // 92.34 // q14.3 /// chr5:37085128-37086014 (+) // 93.36 // p13.2 /// chr6:13521476-13522343 (+) // 92.45 // p23 /// chr6:154897407-154898273 (+) // 91.1 // q25.2 /// chr10:32391399-32392256 (-) // 90.09 // p11.22 /// chr12:10	6191	0006412 // translation // inferred by curator /// 0006412 // translation // inferred from mutant phenotype /// 0006412 // translation // inferred from electronic annotation /// 0006414 // translational elongation // not recorded /// 0007275 // multicellul	0005622 // intracellular // inferred from electronic annotation /// 0005737 // cytoplasm // inferred from electronic annotation /// 0005829 // cytosol // not recorded /// 0005840 // ribosome // inferred from direct assay /// 0005840 // ribosome // inferre	0003723 // RNA binding // inferred from electronic annotation /// 0003735 // structural constituent of ribosome // inferred from mutant phenotype /// 0003735 // structural constituent of ribosome // inferred from electronic annotation /// 0019843 // rRNA	RPS4X	ribosomal protein S4, X-linked	GO:0006412|GO:0006412|GO:0006412|GO:0006414|GO:0007275|GO:0008284|GO:0045727|GO:0005622|GO:0005737|GO:0005829|GO:0005840|GO:0005840|GO:0005844|GO:0015935|GO:0022627|GO:0022627|GO:0030529|GO:0030529|GO:0003723|GO:0003735|GO:0003735|GO:0019843
200934_at	5.28e-07	17.3114	up	12.7482	12.6089	12.6708	12.3897	11.4849	12.4189	8.54258	8.67178	8.47262	P	0.000244	11	P	0.000244	11	P	0.000244	11	P	0.000244	11	P	0.000732	11	P	0.000244	11	P	0.00805664	11	P	0.0185547	11	A	0.171387	11	8	1	chr6:18224411-18264639 (-) // 98.04 // p22.3	7913	0006349 // regulation of gene expression by genetic imprinting // inferred from electronic annotation /// 0006349 // regulation of gene expression by genetic imprinting // inferred from sequence or structural similarity /// 0006350 // transcription // inf	0005634 // nucleus // inferred from electronic annotation /// 0005634 // nucleus // traceable author statement /// 0005634 // nucleus // inferred from sequence or structural similarity	0003676 // nucleic acid binding // inferred from electronic annotation /// 0003677 // DNA binding // inferred from electronic annotation /// 0003704 // specific RNA polymerase II transcription factor activity // traceable author statement /// 0008270 // z	DEK	DEK oncogene	GO:0006349|GO:0006349|GO:0006350|GO:0006357|GO:0007165|GO:0007275|GO:0008152|GO:0016568|GO:0019079|GO:0034720|GO:0034720|GO:0043046|GO:0044030|GO:0044030|GO:0045449|GO:0051789|GO:0055114|GO:0005634|GO:0005634|GO:0005634|GO:0003676|GO:0003677|GO:0003704|GO
[truncated: 12,878 more rows]
[truncated: 4 more columns]
