# Supplementary material for: Substrate-independent immunomodulatory characteristics of mesenchymal stem cells in three-dimensional culture
Source: PLoS One. 2018 Nov 8;13(11):e0206811. doi: 10.1371/journal.pone.0206811 (PMC6224081; doi:10.1371/journal.pone.0206811)
Supplement: S3 Data — (XLSX) [file pone.0206811.s004.xlsx]

## Sheet: PLGA-3D VS 2D-MSC
Probe Set ID	p	FC (abs)	Regulation	Collagen-3	Collagen-1	Collagen-2	PLAG-1	PLAG-3	PLGA-2	MSC-2D-1	MSC-2D-2	MSC-2D-3	Collagen-3_call	Collagen-3_pVal_call	Collagen-3_numUsedProbes	Collagen-1.CEL_call	Collagen-1_pVal_call	Collagen-1_numUsedProbes	Collagen-2.CEL_call	Collagen-2_pVal_call	Collagen-2_numUsedProbes	PLGA-1.CEL_call	PLGA-1_pVal_call	PLGA-1_numUsedProbes	PLGA-3_call	PLGA-3_pVal_call	PLGA-3_numUsedProbes	PLGA-2_call	PLGA-2_pVal_call	PLGA-2_numUsedProbes	MSC-2D-1.CEL_call	MSC-2D-1_pVal_call	MSC-2D-1_numUsedProbes	MSC-2D-2.CEL_call	MSC-2D-2_pVal_call	MSC-2D-2_numUsedProbes	MSC-2D-3_call	MSC-2D-3_pVal_call	MSC-2D-3_numUsedProbes	Num "P" calls	Num "A" calls	Alignments	Entrez Gene	Gene Ontology Biological Process	Gene Ontology Cellular Component	Gene Ontology Molecular Function	Gene Symbol	Gene Title	GO(Avadis)
AFFX-HUMRGE/M10098_5_at	0.0162713	4.45316	down	15.0593	15.1182	14.942	13.9227	15.1508	13.4006	16.5358	16.3764	16.0264	P	4.43e-05	20	P	4.43e-05	20	P	4.43e-05	20	P	4.43e-05	20	P	4.43e-05	20	P	4.43e-05	20	P	4.43e-05	20	P	4.43e-05	20	P	4.43e-05	20	9	0
AFFX-HUMRGE/M10098_M_at	0.0108655	4.4774	down	14.6484	14.5875	14.4264	13.4642	14.6362	13.11	16.1066	15.9517	15.64	P	4.43e-05	20	P	4.43e-05	20	P	4.43e-05	20	P	4.43e-05	20	P	4.43e-05	20	P	4.43e-05	20	P	4.43e-05	20	P	4.43e-05	20	P	4.43e-05	20	9	0
AFFX-HUMRGE/M10098_3_at	0.00563259	3.84357	down	14.1327	14.1649	13.9878	13.0988	13.8455	12.6262	15.23	15.1139	15.0539	P	4.43e-05	20	P	4.43e-05	20	P	4.43e-05	20	P	4.43e-05	20	P	4.43e-05	20	P	4.43e-05	20	P	4.43e-05	20	P	4.43e-05	20	P	4.43e-05	20	9	0
AFFX-HSAC07/X00351_5_at	0.0268155	5.63775	down	10.9379	11.1607	10.9951	9.63311	11.1979	8.7067	12.4557	12.3366	12.2308	P	0.000662	20	P	0.000754	20	P	0.000857	20	P	0.00255552	20	P	0.000662	20	P	0.00401721	20	P	0.000754	20	P	0.000754	20	P	0.000581	20	9	0		60	0006928 // cellular component movement // traceable author statement /// 0007409 // axonogenesis // inferred from electronic annotation /// 0051592 // response to calcium ion // inferred from electronic annotation	0005737 // cytoplasm // traceable author statement /// 0005737 // cytoplasm // inferred from electronic annotation /// 0005829 // cytosol // not recorded /// 0005856 // cytoskeleton // traceable author statement /// 0005856 // cytoskeleton // inferred from electronic annotation /// 0030424 // axon // inferred from electronic annotation /// 0030529 // ribonucleoprotein complex // inferred from dir…	0000166 // nucleotide binding // inferred from electronic annotation /// 0005200 // structural constituent of cytoskeleton // traceable author statement /// 0005515 // protein binding // inferred from physical interaction /// 0005515 // protein binding // inferred from electronic annotation /// 0005524 // ATP binding // inferred from electronic annotation /// 0019894 // kinesin binding // inferre…	ACTB	actin, beta	GO:0006928|GO:0007409|GO:0051592|GO:0005737|GO:0005737|GO:0005829|GO:0005856|GO:0005856|GO:0030424|GO:0030529|GO:0035267|GO:0043234|GO:0070688|GO:0000166|GO:0005200|GO:0005515|GO:0005515|GO:0005524|GO:0019894|GO:0019901|GO:0050998
AFFX-HSAC07/X00351_M_at	0.00823918	4.93874	down	13.4195	13.4826	13.4172	12.4536	13.4251	11.8468	15.091	14.8443	14.7025	P	4.43e-05	20	P	4.43e-05	20	P	4.43e-05	20	P	5.17e-05	20	P	4.43e-05	20	P	7.01e-05	20	P	4.43e-05	20	P	4.43e-05	20	P	4.43e-05	20	9	0		60	0006928 // cellular component movement // traceable author statement /// 0007409 // axonogenesis // inferred from electronic annotation /// 0051592 // response to calcium ion // inferred from electronic annotation	0005737 // cytoplasm // traceable author statement /// 0005737 // cytoplasm // inferred from electronic annotation /// 0005829 // cytosol // not recorded /// 0005856 // cytoskeleton // traceable author statement /// 0005856 // cytoskeleton // inferred from electronic annotation /// 0030424 // axon // inferred from electronic annotation /// 0030529 // ribonucleoprotein complex // inferred from dir…	0000166 // nucleotide binding // inferred from electronic annotation /// 0005200 // structural constituent of cytoskeleton // traceable author statement /// 0005515 // protein binding // inferred from physical interaction /// 0005515 // protein binding // inferred from electronic annotation /// 0005524 // ATP binding // inferred from electronic annotation /// 0019894 // kinesin binding // inferre…	ACTB	actin, beta	GO:0006928|GO:0007409|GO:0051592|GO:0005737|GO:0005737|GO:0005829|GO:0005856|GO:0005856|GO:0030424|GO:0030529|GO:0035267|GO:0043234|GO:0070688|GO:0000166|GO:0005200|GO:0005515|GO:0005515|GO:0005524|GO:0019894|GO:0019901|GO:0050998
AFFX-HSAC07/X00351_3_at	0.000445	3.24281	down	14.7048	14.6738	14.6379	14.4412	14.6498	14.3419	16.3557	16.25	15.919	P	4.43e-05	20	P	4.43e-05	20	P	4.43e-05	20	P	4.43e-05	20	P	4.43e-05	20	P	4.43e-05	20	P	4.43e-05	20	P	4.43e-05	20	P	4.43e-05	20	9	0		60	0006928 // cellular component movement // traceable author statement /// 0007409 // axonogenesis // inferred from electronic annotation /// 0051592 // response to calcium ion // inferred from electronic annotation	0005737 // cytoplasm // traceable author statement /// 0005737 // cytoplasm // inferred from electronic annotation /// 0005829 // cytosol // not recorded /// 0005856 // cytoskeleton // traceable author statement /// 0005856 // cytoskeleton // inferred from electronic annotation /// 0030424 // axon // inferred from electronic annotation /// 0030529 // ribonucleoprotein complex // inferred from dir…	0000166 // nucleotide binding // inferred from electronic annotation /// 0005200 // structural constituent of cytoskeleton // traceable author statement /// 0005515 // protein binding // inferred from physical interaction /// 0005515 // protein binding // inferred from electronic annotation /// 0005524 // ATP binding // inferred from electronic annotation /// 0019894 // kinesin binding // inferre…	ACTB	actin, beta	GO:0006928|GO:0007409|GO:0051592|GO:0005737|GO:0005737|GO:0005829|GO:0005856|GO:0005856|GO:0030424|GO:0030529|GO:0035267|GO:0043234|GO:0070688|GO:0000166|GO:0005200|GO:0005515|GO:0005515|GO:0005524|GO:0019894|GO:0019901|GO:0050998
AFFX-M27830_5_at	0.0145156	2.88426	down	14.6697	14.4262	14.3035	13.9467	14.7899	13.6286	15.8831	15.6345	15.4323	P	4.43e-05	20	P	4.43e-05	20	P	4.43e-05	20	P	4.43e-05	20	P	4.43e-05	20	P	4.43e-05	20	P	4.43e-05	20	P	4.43e-05	20	P	4.43e-05	20	9	0
AFFX-M27830_M_at	0.000274	2.84968	down	11.9834	11.9714	11.953	11.9124	11.9416	11.8861	13.608	13.1866	13.478	P	0.00141043	20	P	0.00255552	20	P	0.0012475	20	P	0.000857	20	P	0.000857	20	P	0.00179591	20	P	0.00499819	20	P	0.00227496	20	P	0.00359458	20	9	0
1053_at	0.0402127	2.00255	down	8.68778	8.49875	8.77106	8.38861	8.19567	9.28213	9.63451	9.61617	9.62124	P	0.000673	16	P	0.000468	16	P	0.00222768	16	P	0.000805	16	P	0.00160229	16	P	0.000468	16	P	0.000805	16	P	0.000468	16	P	0.00135385	16	9	0	chr7:73646002-73668732 (-) // 70.86 // q11.23	5982	0006260 // DNA replication // not recorded /// 0006260 // DNA replication // inferred from electronic annotation /// 0006297 // nucleotide-excision repair, DNA gap filling // not recorded /// 0015979 // photosynthesis // inferred from electronic annotation /// 0015995 // chlorophyll biosynthetic process // inferred from electronic annotation	0005634 // nucleus // inferred from electronic annotation /// 0005654 // nucleoplasm // not recorded /// 0005663 // DNA replication factor C complex // inferred from direct assay /// 0005663 // DNA replication factor C complex // inferred from electronic annotation	0000166 // nucleotide binding // inferred from electronic annotation /// 0003677 // DNA binding // inferred from electronic annotation /// 0003689 // DNA clamp loader activity // inferred from electronic annotation /// 0005515 // protein binding // inferred from physical interaction /// 0005524 // ATP binding // inferred from electronic annotation /// 0005524 // ATP binding // traceable author st…	RFC2	replication factor C (activator 1) 2, 40kDa	GO:0006260|GO:0006260|GO:0006297|GO:0015979|GO:0015995|GO:0005634|GO:0005654|GO:0005663|GO:0005663|GO:0000166|GO:0003677|GO:0003689|GO:0005515|GO:0005524|GO:0005524|GO:0016851|GO:0017111
121_at	0.00886316	2.0034	down	8.9281	9.13467	8.698	9.68189	9.22211	9.04728	10.503	10.227	10.2286	P	0.00358487	16	P	0.00306668	16	P	0.00653198	16	P	0.00358487	16	P	0.00261695	16	P	0.00754291	16	P	0.00486276	16	P	0.00486276	16	P	0.00653198	16	9	0	chr2:113974939-114036488 (-) // 98.3 // q13	7849	0001656 // metanephros development // inferred from electronic annotation /// 0006350 // transcription // inferred from electronic annotation /// 0006355 // regulation of transcription, DNA-dependent // inferred from electronic annotation /// 0007275 // multicellular organismal development // inferred from electronic annotation /// 0009653 // anatomical structure morphogenesis // traceable author…	0005634 // nucleus // inferred from electronic annotation /// 0005654 // nucleoplasm // inferred from sequence or structural similarity /// 0005654 // nucleoplasm // inferred from electronic annotation	0003677 // DNA binding // inferred from direct assay /// 0003677 // DNA binding // inferred from electronic annotation /// 0003700 // sequence-specific DNA binding transcription factor activity // traceable author statement /// 0004996 // thyroid-stimulating hormone receptor activity // traceable author statement /// 0005515 // protein binding // inferred from physical interaction /// 0005515 // …	PAX8	paired box 8	GO:0001656|GO:0006350|GO:0006355|GO:0007275|GO:0009653|GO:0030154|GO:0030878|GO:0045449|GO:0045893|GO:0045893|GO:0045893|GO:0045944|GO:0005634|GO:0005654|GO:0005654|GO:0003677|GO:0003677|GO:0003700|GO:0004996|GO:0005515|GO:0005515|GO:0016563|GO:0016563|GO:0043565
1294_at	9.74e-05	2.67871	down	8.09508	8.40247	8.54598	8.23236	8.47846	8.38642	9.7537	9.89597	9.71218	P	0.0011411	16	P	0.00306668	16	P	0.00358487	16	P	0.0218664	16	P	0.00754291	16	P	0.00418033	16	P	0.000805	16	P	0.00306668	16	P	0.00306668	16	9	0	chr3:49842639-49851423 (-) // 95.09 // p21.31	7318	0006464 // protein modification process // inferred from direct assay /// 0006464 // protein modification process // inferred from electronic annotation /// 0008152 // metabolic process // inferred from electronic annotation /// 0019941 // modification-dependent protein catabolic process // inferred from electronic annotation /// 0032020 // ISG15-protein conjugation // inferred from direct assay …		0000166 // nucleotide binding // inferred from electronic annotation /// 0003824 // catalytic activity // inferred from electronic annotation /// 0005488 // binding // inferred from electronic annotation /// 0005524 // ATP binding // inferred from electronic annotation /// 0008641 // small protein activating enzyme activity // inferred from electronic annotation /// 0016874 // ligase activity // …	UBA7	ubiquitin-like modifier activating enzyme 7	GO:0006464|GO:0006464|GO:0008152|GO:0019941|GO:0032020|GO:0032020|GO:0000166|GO:0003824|GO:0005488|GO:0005524|GO:0008641|GO:0016874|GO:0019782|GO:0019782
1405_i_at	0.0429404	4.33947	down	8.14474	6.82936	7.15475	7.49944	9.71142	7.65684	10.6534	10.3191	10.2478	P	0.000944	14	P	0.00459071	14	P	0.000491	14	P	0.000762	14	P	0.000762	14	P	0.00928336	14	P	0.000762	14	P	0.000613	14	P	0.000491	14	9	0	chr17:34198526-34207330 (-) // 57.16 // q12	6352	0002544 // chronic inflammatory response // inferred from electronic annotation /// 0006874 // cellular calcium ion homeostasis // traceable author statement /// 0006887 // exocytosis // traceable author statement /// 0006928 // cellular component movement // traceable author statement /// 0006935 // chemotaxis // non-traceable author statement /// 0006935 // chemotaxis // inferred from electroni…	0005576 // extracellular region // not recorded /// 0005576 // extracellular region // inferred from electronic annotation /// 0005615 // extracellular space // inferred from electronic annotation /// 0005625 // soluble fraction // inferred from electronic annotation /// 0005737 // cytoplasm // inferred from electronic annotation	0004871 // signal transducer activity // traceable author statement /// 0005102 // receptor binding // traceable author statement /// 0005125 // cytokine activity // inferred from electronic annotation /// 0008009 // chemokine activity // non-traceable author statement /// 0008009 // chemokine activity // inferred from electronic annotation /// 0008009 // chemokine activity // traceable author st…	CCL5	chemokine (C-C motif) ligand 5	GO:0002544|GO:0006874|GO:0006887|GO:0006928|GO:0006935|GO:0006935|GO:0006935|GO:0006954|GO:0006954|GO:0006955|GO:0006955|GO:0006968|GO:0006979|GO:0007155|GO:0007165|GO:0007267|GO:0007568|GO:0009615|GO:0031622|GO:0032496|GO:0032868|GO:0034097|GO:0034612|GO:0042493|GO:0045071|GO:0045672|GO:0048247|GO:0051384|GO:0005576|GO:0005576|GO:0005615|GO:0005625|GO:0005737|GO:0004871|GO:0005102|GO:0005125|GO:…
1487_at	0.00589912	2.22106	down	9.91112	9.87264	9.97235	9.84207	10.4632	9.88325	11.3442	11.0731	11.2249	P	0.0170005	16	P	0.0218664	16	P	0.0193035	16	P	0.0193035	16	P	0.0170005	16	P	0.0278597	16	P	0.0149366	16	P	0.0170005	16	P	0.0170005	16	9	0	chr11:64073043-64084210 (+) // 97.02 // q13.1	2101	0006350 // transcription // inferred from electronic annotation /// 0006355 // regulation of transcription, DNA-dependent // inferred from electronic annotation /// 0030278 // regulation of ossification // inferred from electronic annotation /// 0042127 // regulation of cell proliferation // inferred from electronic annotation /// 0045449 // regulation of transcription // inferred from electronic…	0005634 // nucleus // inferred from electronic annotation /// 0005634 // nucleus // traceable author statement	0003677 // DNA binding // traceable author statement /// 0003677 // DNA binding // inferred from electronic annotation /// 0003700 // sequence-specific DNA binding transcription factor activity // inferred from electronic annotation /// 0003707 // steroid hormone receptor activity // inferred from electronic annotation /// 0004872 // receptor activity // inferred from electronic annotation /// 00…	ESRRA	estrogen-related receptor alpha	GO:0006350|GO:0006355|GO:0030278|GO:0042127|GO:0045449|GO:0045667|GO:0045670|GO:0045893|GO:0045944|GO:0051216|GO:0005634|GO:0005634|GO:0003677|GO:0003677|GO:0003700|GO:0003707|GO:0004872|GO:0004879|GO:0004879|GO:0005515|GO:0005515|GO:0008270|GO:0019904|GO:0043565|GO:0046872
1598_g_at	0.000257	9.92175	down	12.2187	11.7704	11.6196	11.3272	12.074	11.4008	15.1414	14.9005	14.6918	P	0.000219	16	P	0.000219	16	P	0.000219	16	P	0.000388	16	P	0.000219	16	P	0.000468	16	P	0.000219	16	P	0.000219	16	P	0.000219	16	9	0	chr13:114523546-114567030 (-) // 96.79 // q34	2621	0007165 // signal transduction // traceable author statement /// 0008283 // cell proliferation // traceable author statement /// 0040008 // regulation of growth // inferred from electronic annotation	0005576 // extracellular region // inferred from electronic annotation /// 0005615 // extracellular space // inferred from direct assay	0005102 // receptor binding // traceable author statement /// 0005509 // calcium ion binding // inferred from electronic annotation /// 0046872 // metal ion binding // inferred from electronic annotation	GAS6	growth arrest-specific 6	GO:0007165|GO:0008283|GO:0040008|GO:0005576|GO:0005615|GO:0005102|GO:0005509|GO:0046872
160020_at	0.000214	7.96051	down	11.9992	12.0448	12.2219	11.2829	11.4056	10.7378	14.3493	13.9743	14.0814	P	0.000219	16	P	0.000219	16	P	0.000219	16	P	0.000266	16	P	0.000322	16	P	0.000388	16	P	0.000219	16	P	0.000219	16	P	0.000219	16	9	0	chr14:23305807-23316802 (+) // 92.69 // q11.2	4323	0001503 // ossification // inferred from electronic annotation /// 0001525 // angiogenesis // inferred from electronic annotation /// 0001541 // ovarian follicle development // inferred from electronic annotation /// 0001666 // response to hypoxia // inferred from electronic annotation /// 0001935 // endothelial cell proliferation // inferred from electronic annotation /// 0006508 // proteolysis …	0005737 // cytoplasm // inferred from electronic annotation /// 0005887 // integral to plasma membrane // traceable author statement /// 0016020 // membrane // inferred from electronic annotation /// 0016021 // integral to membrane // inferred from electronic annotation /// 0031012 // extracellular matrix // inferred from electronic annotation /// 0042470 // melanosome // inferred from electronic…	0003700 // sequence-specific DNA binding transcription factor activity // inferred from electronic annotation /// 0004222 // metalloendopeptidase activity // inferred from electronic annotation /// 0004222 // metalloendopeptidase activity // traceable author statement /// 0005509 // calcium ion binding // inferred from electronic annotation /// 0005515 // protein binding // inferred from physical…	MMP14	matrix metallopeptidase 14 (membrane-inserted)	GO:0001503|GO:0001525|GO:0001541|GO:0001666|GO:0001935|GO:0006508|GO:0006508|GO:0006979|GO:0008152|GO:0009612|GO:0009725|GO:0014070|GO:0016477|GO:0030324|GO:0031638|GO:0043615|GO:0043627|GO:0048754|GO:0048771|GO:0051895|GO:0005737|GO:0005887|GO:0016020|GO:0016021|GO:0031012|GO:0042470|GO:0003700|GO:0004222|GO:0004222|GO:0005509|GO:0005515|GO:0008233|GO:0008237|GO:0008270|GO:0008270|GO:0016504|GO:…
1729_at	0.00305821	2.63082	down	9.451	9.24134	8.74704	9.29552	9.93018	9.81202	11.0579	11.2518	10.9145	P	0.000266	16	P	0.000388	16	P	0.000805	16	P	0.00135385	16	P	0.000388	16	P	0.00486276	16	P	0.000673	16	P	0.000673	16	P	0.00189162	16	9	0	chr16:67188103-67193780 (-) // 88.92 // q22.1	8717	0006915 // apoptosis // inferred from electronic annotation /// 0006917 // induction of apoptosis // inferred from direct assay /// 0006917 // induction of apoptosis // inferred from electronic annotation /// 0006917 // induction of apoptosis // traceable author statement /// 0007165 // signal transduction // traceable author statement /// 0007165 // signal transduction // inferred from electroni…	0005737 // cytoplasm // inferred from direct assay /// 0005737 // cytoplasm // inferred from electronic annotation /// 0005829 // cytosol // not recorded /// 0005856 // cytoskeleton // inferred from electronic annotation /// 0043235 // receptor complex // inferred from direct assay	0004871 // signal transducer activity // inferred from electronic annotation /// 0004872 // receptor activity // inferred from electronic annotation /// 0005515 // protein binding // inferred from physical interaction /// 0005515 // protein binding // inferred from electronic annotation /// 0019215 // intermediate filament binding // inferred from physical interaction /// 0019900 // kinase bindin…	TRADD	TNFRSF1A-associated via death domain	GO:0006915|GO:0006917|GO:0006917|GO:0006917|GO:0007165|GO:0007165|GO:0008633|GO:0033209|GO:0043123|GO:0043123|GO:0005737|GO:0005737|GO:0005829|GO:0005856|GO:0043235|GO:0004871|GO:0004872|GO:0005515|GO:0005515|GO:0019215|GO:0019900|GO:0042802|GO:0060090|GO:0070513
1861_at	0.00680653	2.20481	down	9.32017	9.10463	9.04268	9.39144	9.71334	9.23721	10.7629	10.7574	10.2437	P	0.000562	16	P	0.00486276	16	P	0.00653198	16	P	0.00358487	16	P	0.00189162	16	P	0.00754291	16	P	0.00135385	16	P	0.000959	16	P	0.00189162	16	9	0	chr11:64037301-64051883 (-) // 97.38 // q13.1	572	0006007 // glucose catabolic process // inferred from electronic annotation /// 0006915 // apoptosis // not recorded /// 0006915 // apoptosis // traceable author statement /// 0006915 // apoptosis // inferred from electronic annotation /// 0006917 // induction of apoptosis // non-traceable author statement /// 0006917 // induction of apoptosis // inferred from electronic annotation /// 0008283 //…	0005737 // cytoplasm // non-traceable author statement /// 0005737 // cytoplasm // inferred from electronic annotation /// 0005739 // mitochondrion // inferred from electronic annotation /// 0005741 // mitochondrial outer membrane // non-traceable author statement /// 0005741 // mitochondrial outer membrane // inferred from electronic annotation /// 0005829 // cytosol // not recorded /// 0005829 …	0005515 // protein binding // inferred from physical interaction /// 0019901 // protein kinase binding // inferred from physical interaction	BAD	BCL2-associated agonist of cell death	GO:0006007|GO:0006915|GO:0006915|GO:0006915|GO:0006917|GO:0006917|GO:0008283|GO:0008624|GO:0008624|GO:0008633|GO:0019221|GO:0042593|GO:0042981|GO:0043281|GO:0045579|GO:0045582|GO:0005737|GO:0005737|GO:0005739|GO:0005741|GO:0005741|GO:0005829|GO:0005829|GO:0016020|GO:0005515|GO:0019901
200000_s_at	0.00122015	2.39278	down	10.955	11.1089	11.0729	11.0639	11.3554	10.9908	12.493	12.5102	12.1829	P	0.000244	11	P	0.000244	11	P	0.000244	11	P	0.000244	11	P	0.000244	11	P	0.000244	11	P	0.000244	11	P	0.000244	11	P	0.000244	11	9	0	chr17:1553923-1588100 (-) // 99.2 // p13.3	10594	0000375 // RNA splicing, via transesterification reactions // traceable author statement /// 0000398 // nuclear mRNA splicing, via spliceosome // inferred from electronic annotation /// 0006397 // mRNA processing // traceable author statement /// 0006397 // mRNA processing // inferred from electronic annotation /// 0007601 // visual perception // inferred from electronic annotation /// 0008380 //…	0005634 // nucleus // inferred from electronic annotation /// 0005681 // spliceosomal complex // inferred from electronic annotation /// 0005682 // U5 snRNP // traceable author statement /// 0016607 // nuclear speck // inferred from electronic annotation /// 0030529 // ribonucleoprotein complex // inferred from electronic annotation	0003723 // RNA binding // inferred from electronic annotation /// 0005515 // protein binding // inferred from physical interaction	PRPF8	PRP8 pre-mRNA processing factor 8 homolog (S. cerevisiae)	GO:0000375|GO:0000398|GO:0006397|GO:0006397|GO:0007601|GO:0008380|GO:0008380|GO:0008380|GO:0050896|GO:0005634|GO:0005681|GO:0005682|GO:0016607|GO:0030529|GO:0003723|GO:0005515
200001_at	0.0030039	4.02648	down	11.0448	10.9557	10.9079	10.3745	10.7602	9.92629	12.7584	12.2041	12.1271	P	0.0107422	11	P	0.00585938	11	P	0.00585938	11	P	0.0239258	11	P	0.00805664	11	P	0.0461426	11	P	0.00292969	11	P	0.00415039	11	P	0.00805664	11	9	0	chr19:36630916-36641255 (+) // 93.37 // q13.12	826	0006508 // proteolysis // inferred from electronic annotation /// 0008284 // positive regulation of cell proliferation // traceable author statement	0005634 // nucleus // inferred from direct assay /// 0005737 // cytoplasm // inferred from direct assay /// 0005737 // cytoplasm // inferred from electronic annotation /// 0005886 // plasma membrane // inferred from electronic annotation /// 0016020 // membrane // inferred from electronic annotation	0004198 // calcium-dependent cysteine-type endopeptidase activity // inferred from electronic annotation /// 0004198 // calcium-dependent cysteine-type endopeptidase activity // traceable author statement /// 0005509 // calcium ion binding // inferred from electronic annotation /// 0005515 // protein binding // inferred from physical interaction /// 0005515 // protein binding // inferred from ele…	CAPNS1	calpain, small subunit 1	GO:0006508|GO:0008284|GO:0005634|GO:0005737|GO:0005737|GO:0005886|GO:0016020|GO:0004198|GO:0004198|GO:0005509|GO:0005515|GO:0005515|GO:0046982
200004_at	0.00456555	3.0954	up	14.4307	14.4615	14.3839	14.5752	14.443	14.6327	12.4236	12.9503	13.3866	P	0.000244	11	P	0.000244	11	P	0.000244	11	P	0.000244	11	P	0.000244	11	P	0.000244	11	P	0.000244	11	P	0.000244	11	P	0.000244	11	9	0	chr11:10818601-10830471 (-) // 97.46 // p15.3	1982	0006412 // translation // inferred from electronic annotation /// 0006417 // regulation of translation // inferred from electronic annotation /// 0006446 // regulation of translational initiation // inferred from direct assay /// 0006446 // regulation of translational initiation // inferred from electronic annotation /// 0007050 // cell cycle arrest // traceable author statement /// 0008219 // ce…	0005737 // cytoplasm // inferred from electronic annotation /// 0016281 // eukaryotic translation initiation factor 4F complex // inferred from direct assay	0003743 // translation initiation factor activity // inferred from direct assay /// 0003743 // translation initiation factor activity // inferred from electronic annotation /// 0005488 // binding // inferred from electronic annotation /// 0005515 // protein binding // inferred from physical interaction /// 0005515 // protein binding // inferred from electronic annotation /// 0008135 // translatio…	EIF4G2	eukaryotic translation initiation factor 4 gamma, 2	GO:0006412|GO:0006417|GO:0006446|GO:0006446|GO:0007050|GO:0008219|GO:0016070|GO:0005737|GO:0016281|GO:0003743|GO:0003743|GO:0005488|GO:0005515|GO:0005515|GO:0008135|GO:0008135
200005_at	0.0300639	2.38082	down	13.0351	12.9996	12.9373	13.0532	13.7942	12.609	14.7112	14.3063	14.1934	P	0.000244	11	P	0.000244	11	P	0.000244	11	P	0.000244	11	P	0.000244	11	P	0.000244	11	P	0.000244	11	P	0.000244	11	P	0.000244	11	9	0	chr22:36906902-36925183 (-) // 96.01 // q12.3	8664	0001732 // formation of translation initiation complex // inferred from electronic annotation /// 0006412 // translation // inferred from electronic annotation /// 0006413 // translational initiation // inferred by curator /// 0006413 // translational initiation // inferred from direct assay /// 0006413 // translational initiation // inferred from electronic annotation	0005737 // cytoplasm // inferred from electronic annotation /// 0005829 // cytosol // not recorded /// 0005852 // eukaryotic translation initiation factor 3 complex // inferred from direct assay /// 0005852 // eukaryotic translation initiation factor 3 complex // inferred from electronic annotation	0003743 // translation initiation factor activity // inferred by curator /// 0003743 // translation initiation factor activity // inferred from direct assay /// 0003743 // translation initiation factor activity // inferred from electronic annotation /// 0005515 // protein binding // inferred from physical interaction	EIF3D	eukaryotic translation initiation factor 3, subunit D	GO:0001732|GO:0006412|GO:0006413|GO:0006413|GO:0006413|GO:0005737|GO:0005829|GO:0005852|GO:0005852|GO:0003743|GO:0003743|GO:0003743|GO:0005515
200011_s_at	0.00279717	2.58661	down	10.827	11.0689	11.1481	10.9371	11.0561	10.5528	12.4993	12.022	12.1379	P	0.000732	11	P	0.000244	11	P	0.000732	11	P	0.000244	11	P	0.000732	11	P	0.000732	11	P	0.000244	11	P	0.000244	11	P	0.000732	11	9	0	chr12:49329991-49351310 (-) // 98.47 // q13.12	377	0006810 // transport // inferred from electronic annotation /// 0007264 // small GTPase mediated signal transduction // inferred from electronic annotation /// 0015031 // protein transport // inferred from electronic annotation /// 0016192 // vesicle-mediated transport // inferred from electronic annotation	0005622 // intracellular // inferred from electronic annotation /// 0005737 // cytoplasm // inferred from electronic annotation /// 0005794 // Golgi apparatus // inferred from electronic annotation /// 0048471 // perinuclear region of cytoplasm // inferred from electronic annotation	0000166 // nucleotide binding // inferred from electronic annotation /// 0003924 // GTPase activity // traceable author statement /// 0005525 // GTP binding // inferred from electronic annotation /// 0005525 // GTP binding // traceable author statement	ARF3	ADP-ribosylation factor 3	GO:0006810|GO:0007264|GO:0015031|GO:0016192|GO:0005622|GO:0005737|GO:0005794|GO:0048471|GO:0000166|GO:0003924|GO:0005525|GO:0005525
200015_s_at	0.0223711	2.97232	up	14.1288	13.9604	13.9654	13.9174	13.686	13.9533	11.5132	12.3436	12.9851	P	0.000732	11	P	0.000732	11	P	0.000732	11	P	0.000732	11	P	0.000732	11	P	0.000732	11	P	0.00415039	11	P	0.00415039	11	P	0.0012207	11	9	0	chr2:242254784-242293439 (+) // 99.91 // q37.3	4735	0002036 // regulation of L-glutamate transport // inferred from electronic annotation /// 0007049 // cell cycle // inferred from electronic annotation /// 0007067 // mitosis // inferred from electronic annotation /// 0031175 // neuron projection development // inferred from electronic annotation /// 0032880 // regulation of protein localization // inferred from electronic annotation /// 0051301 /…	0000145 // exocyst // inferred from electronic annotation /// 0000775 // chromosome, centromeric region // inferred from electronic annotation /// 0000776 // kinetochore // inferred from electronic annotation /// 0000777 // condensed chromosome kinetochore // inferred from electronic annotation /// 0005634 // nucleus // inferred from direct assay /// 0005730 // nucleolus // inferred from direct a…	0000166 // nucleotide binding // inferred from electronic annotation /// 0005515 // protein binding // inferred from physical interaction /// 0005515 // protein binding // inferred from electronic annotation /// 0005525 // GTP binding // inferred from electronic annotation /// 0030234 // enzyme regulator activity // inferred from electronic annotation /// 0032947 // protein complex scaffold // in…	2015-09-02	septin 2	GO:0002036|GO:0007049|GO:0007067|GO:0031175|GO:0032880|GO:0051301|GO:0000145|GO:0000775|GO:0000776|GO:0000777|GO:0005634|GO:0005730|GO:0005737|GO:0005737|GO:0005819|GO:0005856|GO:0005886|GO:0009986|GO:0015629|GO:0019717|GO:0031105|GO:0042995|GO:0048471|GO:0000166|GO:0005515|GO:0005515|GO:0005525|GO:0030234|GO:0032947
200020_at	0.00356828	2.62837	up	11.6924	11.8144	11.6791	11.6164	12.0302	11.5247	10.1655	10.6606	10.1626	P	0.000244	11	P	0.000244	11	P	0.000244	11	P	0.000244	11	P	0.000244	11	P	0.000244	11	P	0.0012207	11	P	0.000732	11	P	0.000244	11	9	0	chr1:11072728-11084101 (+) // 99.02 // p36.22 /// chr13:60848853-60851950 (+) // 90.7 // q21.2	23435	0006350 // transcription // inferred from electronic annotation /// 0006366 // transcription from RNA polymerase II promoter // traceable author statement /// 0006397 // mRNA processing // inferred from electronic annotation /// 0008219 // cell death // inferred from electronic annotation /// 0008380 // RNA splicing // inferred from direct assay /// 0008380 // RNA splicing // inferred from electr…	0005634 // nucleus // inferred from direct assay /// 0005634 // nucleus // inferred from electronic annotation /// 0005730 // nucleolus // inferred from direct assay	0000166 // nucleotide binding // inferred from electronic annotation /// 0003676 // nucleic acid binding // inferred from electronic annotation /// 0003677 // DNA binding // inferred from electronic annotation /// 0003690 // double-stranded DNA binding // inferred from direct assay /// 0003700 // sequence-specific DNA binding transcription factor activity // traceable author statement /// 0003723…	TARDBP	TAR DNA binding protein	GO:0006350|GO:0006366|GO:0006397|GO:0008219|GO:0008380|GO:0008380|GO:0043922|GO:0045449|GO:0070935|GO:0005634|GO:0005634|GO:0005730|GO:0000166|GO:0003676|GO:0003677|GO:0003690|GO:0003700|GO:0003723|GO:0003723|GO:0003730|GO:0005515
200023_s_at	0.022873	2.64688	down	14.0037	13.9566	13.8128	14.051	14.9811	13.7236	15.8582	15.5969	15.5134	P	0.000244	11	P	0.000244	11	P	0.000244	11	P	0.000244	11	P	0.000244	11	P	0.000244	11	P	0.000244	11	P	0.000244	11	P	0.000244	11	9	0	chr11:8008893-8017711 (+) // 90.74 // p15.4 /// chr2:58478568-58479802 (+) // 89.68 // p16.1	8665	0006412 // translation // inferred from electronic annotation /// 0006413 // translational initiation // inferred by curator /// 0006413 // translational initiation // inferred from direct assay /// 0006413 // translational initiation // inferred from electronic annotation	0005737 // cytoplasm // inferred from electronic annotation /// 0005829 // cytosol // not recorded /// 0005852 // eukaryotic translation initiation factor 3 complex // inferred from direct assay /// 0005852 // eukaryotic translation initiation factor 3 complex // traceable author statement /// 0005852 // eukaryotic translation initiation factor 3 complex // inferred from electronic annotation	0003743 // translation initiation factor activity // inferred by curator /// 0003743 // translation initiation factor activity // inferred from direct assay /// 0003743 // translation initiation factor activity // traceable author statement /// 0003743 // translation initiation factor activity // inferred from electronic annotation /// 0005515 // protein binding // inferred from physical interact…	EIF3F	eukaryotic translation initiation factor 3, subunit F	GO:0006412|GO:0006413|GO:0006413|GO:0006413|GO:0005737|GO:0005829|GO:0005852|GO:0005852|GO:0005852|GO:0003743|GO:0003743|GO:0003743|GO:0003743|GO:0005515
200027_at	3.77e-05	7.5175	up	13.7383	13.716	13.6826	13.7113	13.9622	13.772	11.1342	10.7027	10.8779	P	0.000244	11	P	0.000244	11	P	0.000244	11	P	0.000244	11	P	0.000244	11	P	0.000244	11	P	0.000244	11	P	0.000244	11	P	0.000244	11	9	0	chr18:55267895-55289013 (-) // 99.37 // q21.31	4677	0006412 // translation // inferred from electronic annotation /// 0006418 // tRNA aminoacylation for protein translation // inferred from electronic annotation /// 0006421 // asparaginyl-tRNA aminoacylation // inferred from electronic annotation /// 0006422 // aspartyl-tRNA aminoacylation // inferred from electronic annotation	0005625 // soluble fraction // traceable author statement /// 0005737 // cytoplasm // inferred from electronic annotation /// 0005737 // cytoplasm // traceable author statement /// 0005739 // mitochondrion // inferred from electronic annotation /// 0005829 // cytosol // not recorded	0000166 // nucleotide binding // inferred from electronic annotation /// 0003676 // nucleic acid binding // inferred from electronic annotation /// 0004812 // aminoacyl-tRNA ligase activity // inferred from electronic annotation /// 0004815 // aspartate-tRNA ligase activity // inferred from electronic annotation /// 0004816 // asparagine-tRNA ligase activity // not recorded /// 0004816 // asparag…	NARS	asparaginyl-tRNA synthetase	GO:0006412|GO:0006418|GO:0006421|GO:0006422|GO:0005625|GO:0005737|GO:0005737|GO:0005739|GO:0005829|GO:0000166|GO:0003676|GO:0004812|GO:0004815|GO:0004816|GO:0004816|GO:0004816|GO:0005515|GO:0005524|GO:0016874
200033_at	0.00538968	3.53622	up	14.3593	14.7089	14.5766	14.9157	14.1877	14.8037	12.391	12.8154	13.2342	P	0.000244	11	P	0.000244	11	P	0.000244	11	P	0.000244	11	P	0.000244	11	P	0.000244	11	P	0.000244	11	P	0.000244	11	P	0.000244	11	9	0	chr17:62495739-62502407 (-) // 99.57 // q23.3	1655	0006397 // mRNA processing // inferred from electronic annotation /// 0008380 // RNA splicing // inferred from electronic annotation /// 0016049 // cell growth // non-traceable author statement /// 0045941 // positive regulation of transcription // inferred from electronic annotation	0005634 // nucleus // non-traceable author statement /// 0005634 // nucleus // inferred from electronic annotation /// 0005681 // spliceosomal complex // inferred from electronic annotation /// 0005730 // nucleolus // inferred from electronic annotation /// 0030529 // ribonucleoprotein complex // inferred from direct assay	0000166 // nucleotide binding // inferred from electronic annotation /// 0003676 // nucleic acid binding // inferred from electronic annotation /// 0003712 // transcription cofactor activity // inferred from electronic annotation /// 0003723 // RNA binding // inferred from electronic annotation /// 0003724 // RNA helicase activity // non-traceable author statement /// 0003724 // RNA helicase acti…	DDX5	DEAD (Asp-Glu-Ala-Asp) box polypeptide 5	GO:0006397|GO:0008380|GO:0016049|GO:0045941|GO:0005634|GO:0005634|GO:0005681|GO:0005730|GO:0030529|GO:0000166|GO:0003676|GO:0003712|GO:0003723|GO:0003724|GO:0003724|GO:0004386|GO:0005515|GO:0005515|GO:0005524|GO:0008026|GO:0016787|GO:0016818
200035_at	0.0444771	2.13335	down	10.5006	10.1355	10.3184	10.6174	11.2592	10.1317	12.0687	11.8058	11.4132	P	0.0107422	11	P	0.00805664	11	P	0.00805664	11	P	0.00805664	11	P	0.00585938	11	P	0.00585938	11	P	0.0185547	11	P	0.00585938	11	P	0.00805664	11	9	0	chr3:113604115-113605474 (+) // 96.39 // q13.31 /// chr17:7146912-7154644 (-) // 98.23 // p13.1	23399	0006470 // protein dephosphorylation // inferred from direct assay /// 0006998 // nuclear envelope organization // inferred from direct assay	0005634 // nucleus // inferred from electronic annotation /// 0005635 // nuclear envelope // inferred from direct assay /// 0005783 // endoplasmic reticulum // inferred from electronic annotation /// 0005789 // endoplasmic reticulum membrane // inferred from direct assay /// 0005789 // endoplasmic reticulum membrane // inferred from electronic annotation /// 0016020 // membrane // inferred from e…	0004721 // phosphoprotein phosphatase activity // inferred from electronic annotation /// 0004722 // protein serine/threonine phosphatase activity // inferred from mutant phenotype /// 0016787 // hydrolase activity // inferred from electronic annotation /// 0016791 // phosphatase activity // inferred from electronic annotation	CTDNEP1	CTD nuclear envelope phosphatase 1	GO:0006470|GO:0006998|GO:0005634|GO:0005635|GO:0005783|GO:0005789|GO:0005789|GO:0016020|GO:0016021|GO:0031965|GO:0004721|GO:0004722|GO:0016787|GO:0016791
200037_s_at	0.000514	18.6516	up	13.7775	14.0318	14.0038	13.9283	13.7838	14.1789	10.4887	9.13964	9.59904	P	0.000244	11	P	0.000244	11	P	0.000244	11	P	0.000244	11	P	0.000244	11	P	0.000244	11	P	0.000244	11	P	0.0012207	11	P	0.000244	11	9	0	chr7:26241400-26252967 (+) // 95.42 // p15.2 /// chr6:116773050-116774801 (-) // 90.5 // q22.1	11335	0006333 // chromatin assembly or disassembly // inferred from electronic annotation /// 0006338 // chromatin remodeling // non-traceable author statement /// 0006350 // transcription // inferred from electronic annotation /// 0016481 // negative regulation of transcription // inferred from direct assay /// 0016568 // chromatin modification // inferred from electronic annotation /// 0045449 // reg…	0000779 // condensed chromosome, centromeric region // inferred from sequence or structural similarity /// 0000785 // chromatin // inferred from direct assay /// 0000785 // chromatin // inferred from electronic annotation /// 0005634 // nucleus // inferred from direct assay /// 0005634 // nucleus // inferred from electronic annotation /// 0005635 // nuclear envelope // inferred from sequence or s…	0003682 // chromatin binding // inferred from electronic annotation /// 0005515 // protein binding // inferred from physical interaction /// 0016565 // general transcriptional repressor activity // inferred from mutant phenotype /// 0019899 // enzyme binding // inferred from physical interaction /// 0019904 // protein domain specific binding // inferred from physical interaction	CBX3	chromobox homolog 3	GO:0006333|GO:0006338|GO:0006350|GO:0016481|GO:0016568|GO:0045449|GO:0000779|GO:0000785|GO:0000785|GO:0005634|GO:0005634|GO:0005635|GO:0005637|GO:0005719|GO:0005720|GO:0005819|GO:0031618|GO:0003682|GO:0005515|GO:0016565|GO:0019899|GO:0019904
200047_s_at	0.0163091	3.22146	up	13.2816	13.0266	12.8006	13.3658	13.9708	13.1169	11.1811	11.8587	12.3506	P	0.000244	11	P	0.000244	11	P	0.000244	11	P	0.000244	11	P	0.000244	11	P	0.000244	11	P	0.000244	11	P	0.000244	11	P	0.000244	11	9	0	chr14:100705101-100744804 (+) // 81.02 // q32.2	7528	0006350 // transcription // inferred from electronic annotation /// 0006355 // regulation of transcription, DNA-dependent // inferred from electronic annotation /// 0006357 // regulation of transcription from RNA polymerase II promoter // traceable author statement /// 0009952 // anterior/posterior pattern formation // inferred from electronic annotation /// 0010553 // negative regulation of gene…	0005622 // intracellular // inferred from electronic annotation /// 0005634 // nucleus // inferred from electronic annotation /// 0005667 // transcription factor complex // inferred from electronic annotation /// 0016363 // nuclear matrix // inferred from electronic annotation /// 0031519 // PcG protein complex // inferred from electronic annotation	0003676 // nucleic acid binding // inferred from electronic annotation /// 0003677 // DNA binding // inferred from electronic annotation /// 0003700 // sequence-specific DNA binding transcription factor activity // inferred from electronic annotation /// 0003700 // sequence-specific DNA binding transcription factor activity // traceable author statement /// 0003713 // transcription coactivator ac…	YY1	YY1 transcription factor	GO:0006350|GO:0006355|GO:0006357|GO:0009952|GO:0010553|GO:0045449|GO:0048593|GO:0005622|GO:0005634|GO:0005667|GO:0016363|GO:0031519|GO:0003676|GO:0003677|GO:0003700|GO:0003700|GO:0003713|GO:0003714|GO:0005515|GO:0008270|GO:0008270|GO:0010843|GO:0016566|GO:0046872
200050_at	0.00142545	11.1778	up	12.3235	12.1525	12.2316	11.6659	10.6337	11.8707	7.85437	7.5477	8.32062	P	0.000244	11	P	0.000244	11	P	0.000732	11	P	0.000244	11	P	0.000244	11	P	0.000244	11	P	0.0185547	11	P	0.0012207	11	P	0.00195313	11	9	0	chr19:36719647-36729666 (+) // 69.93 // q13.12	7705	0006355 // regulation of transcription, DNA-dependent // traceable author statement	0005622 // intracellular // inferred from electronic annotation /// 0005634 // nucleus // inferred from direct assay /// 0005634 // nucleus // inferred from electronic annotation /// 0005634 // nucleus // traceable author statement /// 0005730 // nucleolus // inferred from direct assay /// 0005737 // cytoplasm // inferred from direct assay	0003676 // nucleic acid binding // inferred from electronic annotation /// 0003677 // DNA binding // inferred from electronic annotation /// 0003677 // DNA binding // traceable author statement /// 0008201 // heparin binding // traceable author statement /// 0008270 // zinc ion binding // inferred from electronic annotation /// 0008270 // zinc ion binding // traceable author statement /// 0046872…	ZNF146	zinc finger protein 146	GO:0006355|GO:0005622|GO:0005634|GO:0005634|GO:0005634|GO:0005730|GO:0005737|GO:0003676|GO:0003677|GO:0003677|GO:0008201|GO:0008270|GO:0008270|GO:0046872
200051_at	0.0148615	2.12975	down	9.73666	10.0501	9.98156	9.62795	10.2972	9.44153	10.9817	10.8739	10.7831	P	0.0012207	11	P	0.00195313	11	P	0.0012207	11	P	0.0012207	11	P	0.00195313	11	P	0.00805664	11	P	0.00195313	11	P	0.000732	11	P	0.0012207	11	9	0	chr11:65729213-65746565 (+) // 91.3 // q13.1	9092	0000387 // spliceosomal snRNP assembly // traceable author statement /// 0006397 // mRNA processing // inferred from electronic annotation /// 0007050 // cell cycle arrest // non-traceable author statement /// 0008380 // RNA splicing // inferred from electronic annotation /// 0008629 // induction of apoptosis by intracellular signals // non-traceable author statement /// 0045585 // positive regul…	0005634 // nucleus // inferred from electronic annotation /// 0005654 // nucleoplasm // inferred from direct assay /// 0005681 // spliceosomal complex // inferred from electronic annotation /// 0005737 // cytoplasm // traceable author statement /// 0005829 // cytosol // traceable author statement /// 0015030 // Cajal body // inferred from direct assay		SART1	squamous cell carcinoma antigen recognized by T cells	GO:0000387|GO:0006397|GO:0007050|GO:0008380|GO:0008629|GO:0045585|GO:0005634|GO:0005654|GO:0005681|GO:0005737|GO:0005829|GO:0015030
200054_at	0.0129062	2.50896	down	10.9456	10.7088	10.6529	10.7653	11.5122	10.4724	12.2885	12.2064	12.2363	P	0.000244	11	P	0.000244	11	P	0.000732	11	P	0.000732	11	P	0.000244	11	P	0.000732	11	P	0.000244	11	P	0.000244	11	P	0.000244	11	9	0	chr11:116649276-116658726 (-) // 94.06 // q23.3	8882	0007165 // signal transduction // traceable author statement /// 0008283 // cell proliferation // traceable author statement	0005634 // nucleus // inferred from electronic annotation /// 0005634 // nucleus // traceable author statement /// 0005730 // nucleolus // traceable author statement /// 0005737 // cytoplasm // inferred from electronic annotation /// 0005737 // cytoplasm // traceable author statement	0005515 // protein binding // inferred from electronic annotation /// 0008270 // zinc ion binding // inferred from electronic annotation /// 0046872 // metal ion binding // inferred from electronic annotation	ZNF259	zinc finger protein 259	GO:0007165|GO:0008283|GO:0005634|GO:0005634|GO:0005730|GO:0005737|GO:0005737|GO:0005515|GO:0008270|GO:0046872
200055_at	0.0140256	2.38147	down	12.5768	12.4586	12.4915	12.5249	13.3661	12.4994	14.1711	14.1132	13.8616	P	0.000244	11	P	0.000244	11	P	0.000244	11	P	0.000244	11	P	0.000244	11	P	0.000244	11	P	0.000244	11	P	0.000244	11	P	0.000244	11	9	0	chr11:6632072-6633437 (-) // 91.4 // p15.4	6881	0001558 // regulation of cell growth // inferred from electronic annotation /// 0001658 // branching involved in ureteric bud morphogenesis // inferred from electronic annotation /// 0001954 // positive regulation of cell-matrix adhesion // inferred from electronic annotation /// 0006350 // transcription // inferred from electronic annotation /// 0006352 // transcription initiation // inferred fr…	0000125 // PCAF complex // inferred from direct assay /// 0001725 // stress fiber // inferred from electronic annotation /// 0005634 // nucleus // inferred from direct assay /// 0005634 // nucleus // inferred from electronic annotation /// 0005654 // nucleoplasm // not recorded /// 0005669 // transcription factor TFIID complex // inferred from direct assay /// 0005737 // cytoplasm // inferred fro…	0000166 // nucleotide binding // inferred from electronic annotation /// 0003700 // sequence-specific DNA binding transcription factor activity // inferred from direct assay /// 0003702 // RNA polymerase II transcription factor activity // inferred from direct assay /// 0003702 // RNA polymerase II transcription factor activity // inferred from electronic annotation /// 0003702 // RNA polymerase …	TAF10	TAF10 RNA polymerase II, TATA box binding protein (TBP)-associated factor, 30kDa	GO:0001558|GO:0001658|GO:0001954|GO:0006350|GO:0006352|GO:0006352|GO:0006367|GO:0006367|GO:0006367|GO:0006368|GO:0006468|GO:0006468|GO:0006469|GO:0007050|GO:0007160|GO:0007160|GO:0007229|GO:0007229|GO:0007229|GO:0007569|GO:0008283|GO:0008284|GO:0009966|GO:0010667|GO:0014912|GO:0016578|GO:0018105|GO:0030335|GO:0032288|GO:0032956|GO:0034446|GO:0042327|GO:0043066|GO:0043206|GO:0043406|GO:0043410|GO:…
200056_s_at	0.00014	2.91107	up	12.1585	12.0911	11.9413	12.0037	11.8507	11.9566	10.5108	10.2002	10.4753	P	0.000244	11	P	0.000244	11	P	0.000244	11	P	0.000244	11	P	0.000244	11	P	0.000244	11	P	0.000244	11	P	0.000244	11	P	0.000244	11	9	0	chr10:32799559-32800709 (-) // 88.91 // p11.22 /// chr2:68269339-68290121 (-) // 91.3 // p14	10438	0006350 // transcription // inferred from electronic annotation /// 0006364 // rRNA processing // inferred from electronic annotation /// 0006915 // apoptosis // inferred from electronic annotation /// 0016481 // negative regulation of transcription // inferred from electronic annotation /// 0045449 // regulation of transcription // inferred from electronic annotation	0000178 // exosome (RNase complex) // inferred from electronic annotation /// 0005634 // nucleus // inferred from electronic annotation /// 0005634 // nucleus // traceable author statement /// 0005730 // nucleolus // inferred from electronic annotation /// 0005737 // cytoplasm // inferred from electronic annotation /// 0017053 // transcriptional repressor complex // inferred from electronic annot…	0003677 // DNA binding // inferred from electronic annotation /// 0003677 // DNA binding // traceable author statement /// 0003714 // transcription corepressor activity // inferred from electronic annotation /// 0003723 // RNA binding // inferred from electronic annotation /// 0005515 // protein binding // inferred from electronic annotation /// 0016922 // ligand-dependent nuclear receptor bindin…	C1D	C1D nuclear receptor corepressor	GO:0006350|GO:0006364|GO:0006915|GO:0016481|GO:0045449|GO:0000178|GO:0005634|GO:0005634|GO:0005730|GO:0005737|GO:0017053|GO:0003677|GO:0003677|GO:0003714|GO:0003723|GO:0005515|GO:0016922
200063_s_at	0.00192189	2.33447	up	15.0901	15.1254	14.9234	15.4498	15.861	15.5145	14.1686	14.4579	14.5295	P	0.000244	11	P	0.000244	11	P	0.000244	11	P	0.000244	11	P	0.000244	11	P	0.000244	11	P	0.000244	11	P	0.000244	11	P	0.000244	11	9	0	chr1:27533333-27535222 (+) // 87.85 // p36.11 /// chr12:9847892-9849144 (+) // 87.55 // p13.31 /// chr5:170814865-170837887 (+) // 91.8 // q35.1 /// chr8:62114840-62116103 (+) // 88.53 // q12.2 /// chr2:198244108-198245703 (-) // 88.38 // q33.1 /// chr5:93018225-93019510 (-) // 89.67 // q15	4869	0000055 // ribosomal large subunit export from nucleus // inferred from electronic annotation /// 0000056 // ribosomal small subunit export from nucleus // inferred from electronic annotation /// 0006281 // DNA repair // inferred from direct assay /// 0006334 // nucleosome assembly // inferred from direct assay /// 0006407 // rRNA export from nucleus // inferred from electronic annotation /// 000…	0001652 // granular component // inferred from electronic annotation /// 0005634 // nucleus // inferred from direct assay /// 0005634 // nucleus // inferred from electronic annotation /// 0005634 // nucleus // inferred from sequence or structural similarity /// 0005654 // nucleoplasm // inferred from direct assay /// 0005654 // nucleoplasm // inferred from electronic annotation /// 0005730 // nuc…	0003676 // nucleic acid binding // inferred from electronic annotation /// 0003713 // transcription coactivator activity // inferred from direct assay /// 0003723 // RNA binding // inferred from direct assay /// 0003723 // RNA binding // inferred from electronic annotation /// 0005515 // protein binding // inferred from physical interaction /// 0005515 // protein binding // inferred from electron…	NPM1	nucleophosmin (nucleolar phosphoprotein B23, numatrin)	GO:0000055|GO:0000056|GO:0006281|GO:0006334|GO:0006407|GO:0006884|GO:0006886|GO:0006913|GO:0006913|GO:0006913|GO:0006916|GO:0006950|GO:0007098|GO:0007098|GO:0007165|GO:0007569|GO:0007569|GO:0008104|GO:0008104|GO:0008284|GO:0008285|GO:0008285|GO:0010824|GO:0010825|GO:0010826|GO:0016049|GO:0031328|GO:0032071|GO:0042255|GO:0042273|GO:0042274|GO:0043516|GO:0044419|GO:0045860|GO:0048025|GO:0051092|GO:…
200065_s_at	0.00763762	2.24373	down	13.2069	13.2569	13.1066	13.3058	13.784	13.1644	14.8107	14.6154	14.3258	P	0.000244	11	P	0.000244	11	P	0.000244	11	P	0.000244	11	P	0.000244	11	P	0.000244	11	P	0.000244	11	P	0.000244	11	P	0.000244	11	9	0	chr1:228270428-228286824 (+) // 98.52 // q42.13	375	0006810 // transport // inferred from electronic annotation /// 0006890 // retrograde vesicle-mediated transport, Golgi to ER // not recorded /// 0006892 // post-Golgi vesicle-mediated transport // not recorded /// 0007264 // small GTPase mediated signal transduction // inferred from electronic annotation /// 0015031 // protein transport // inferred from electronic annotation /// 0016044 // cellu…	0000139 // Golgi membrane // not recorded /// 0005622 // intracellular // inferred from electronic annotation /// 0005737 // cytoplasm // inferred from electronic annotation /// 0005794 // Golgi apparatus // inferred from electronic annotation /// 0005829 // cytosol // not recorded /// 0005829 // cytosol // inferred from electronic annotation /// 0005886 // plasma membrane // traceable author sta…	0000166 // nucleotide binding // inferred from electronic annotation /// 0003924 // GTPase activity // traceable author statement /// 0005057 // receptor signaling protein activity // traceable author statement /// 0005515 // protein binding // inferred from physical interaction /// 0005525 // GTP binding // inferred from electronic annotation	ARF1	ADP-ribosylation factor 1	GO:0006810|GO:0006890|GO:0006892|GO:0007264|GO:0015031|GO:0016044|GO:0016192|GO:0048205|GO:0000139|GO:0005622|GO:0005737|GO:0005794|GO:0005829|GO:0005829|GO:0005886|GO:0012505|GO:0030017|GO:0048471|GO:0000166|GO:0003924|GO:0005057|GO:0005515|GO:0005525
200068_s_at	0.00477769	3.17018	up	13.4776	13.6283	13.5664	13.7774	13.7801	13.8187	11.5763	12.2287	12.5773	P	0.000244	11	P	0.000244	11	P	0.000244	11	P	0.000244	11	P	0.000244	11	P	0.000244	11	P	0.000244	11	P	0.000244	11	P	0.000244	11	9	0	chr5:179126011-179157652 (+) // 92.84 // q35.3	821	0006457 // protein folding // not recorded /// 0006457 // protein folding // inferred from electronic annotation /// 0007568 // aging // inferred from electronic annotation /// 0009306 // protein secretion // traceable author statement	0005622 // intracellular // non-traceable author statement /// 0005737 // cytoplasm // inferred from electronic annotation /// 0005783 // endoplasmic reticulum // inferred from direct assay /// 0005783 // endoplasmic reticulum // inferred from electronic annotation /// 0005783 // endoplasmic reticulum // non-traceable author statement /// 0005788 // endoplasmic reticulum lumen // not recorded ///…	0005509 // calcium ion binding // inferred from electronic annotation /// 0005509 // calcium ion binding // traceable author statement /// 0005509 // calcium ion binding // non-traceable author statement /// 0005515 // protein binding // inferred from physical interaction /// 0005515 // protein binding // inferred from electronic annotation /// 0005529 // sugar binding // inferred from electronic…	CANX	calnexin	GO:0006457|GO:0006457|GO:0007568|GO:0009306|GO:0005622|GO:0005737|GO:0005783|GO:0005783|GO:0005783|GO:0005788|GO:0005789|GO:0005791|GO:0005840|GO:0016020|GO:0016021|GO:0030424|GO:0032839|GO:0042470|GO:0043025|GO:0043197|GO:0005509|GO:0005509|GO:0005509|GO:0005515|GO:0005515|GO:0005529|GO:0046872|GO:0051082|GO:0051082
200070_at	0.00690128	2.96347	down	8.94107	8.94053	9.63455	9.49218	9.85812	8.9986	11.1471	11.2394	10.6643	P	0.00585938	11	P	0.0185547	11	P	0.0302734	11	P	0.0239258	11	P	0.0141602	11	P	0.0107422	11	P	0.00585938	11	P	0.0141602	11	P	0.0185547	11	9	0	chr2:220036619-220041638 (-) // 98.33 // q35	27013		0016020 // membrane // inferred from electronic annotation /// 0016021 // integral to membrane // inferred from electronic annotation		C2orf24	chromosome 2 open reading frame 24	GO:0016020|GO:0016021
200075_s_at	0.00789641	2.19448	down	12.2274	11.8425	11.8769	11.9162	12.5172	11.7805	13.2699	13.2189	13.1268	P	0.000244	11	P	0.000244	11	P	0.000244	11	P	0.000244	11	P	0.000244	11	P	0.000244	11	P	0.000244	11	P	0.000244	11	P	0.000244	11	9	0	chr1:228327990-228336644 (+) // 97.48 // q42.13	2987	0006163 // purine nucleotide metabolic process // inferred from direct assay /// 0006163 // purine nucleotide metabolic process // inferred from electronic annotation		0000166 // nucleotide binding // inferred from electronic annotation /// 0004385 // guanylate kinase activity // inferred from direct assay /// 0004385 // guanylate kinase activity // inferred from electronic annotation /// 0005524 // ATP binding // inferred from electronic annotation /// 0016301 // kinase activity // inferred from electronic annotation /// 0016740 // transferase activity // infe…	GUK1	guanylate kinase 1	GO:0006163|GO:0006163|GO:0000166|GO:0004385|GO:0004385|GO:0005524|GO:0016301|GO:0016740
200076_s_at	0.0366925	2.21076	down	10.1807	9.54696	10.1165	10.0373	10.924	9.75711	11.5848	11.3893	11.1779	P	0.00292969	11	P	0.00292969	11	P	0.000732	11	P	0.00292969	11	P	0.000732	11	P	0.000732	11	P	0.000732	11	P	0.000732	11	P	0.00195313	11	9	0	chr19:18668603-18680184 (+) // 98.68 // p13.11	79036			0005515 // protein binding // inferred from physical interaction	C19orf50	chromosome 19 open reading frame 50	GO:0005515
200078_s_at	0.0422643	2.14513	down	12.6795	12.3319	12.0651	12.7412	13.7129	12.6393	14.3851	14.1499	13.8616	P	0.000244	11	P	0.000244	11	P	0.000244	11	P	0.000244	11	P	0.000244	11	P	0.000244	11	P	0.000244	11	P	0.000244	11	P	0.000244	11	9	0	chr1:44440647-44443966 (+) // 95.85 // p34.1	533	0002003 // angiotensin maturation // inferred from direct assay /// 0006810 // transport // inferred from electronic annotation /// 0006811 // ion transport // inferred from electronic annotation /// 0015986 // ATP synthesis coupled proton transport // inferred from electronic annotation /// 0015992 // proton transport // traceable author statement /// 0015992 // proton transport // inferred from…	0005768 // endosome // inferred from electronic annotation /// 0005773 // vacuole // inferred from electronic annotation /// 0005774 // vacuolar membrane // inferred from electronic annotation /// 0009897 // external side of plasma membrane // inferred from direct assay /// 0016020 // membrane // inferred from electronic annotation /// 0016021 // integral to membrane // inferred from electronic a…	0004872 // receptor activity // inferred from electronic annotation /// 0005215 // transporter activity // traceable author statement /// 0005515 // protein binding // inferred from physical interaction /// 0015078 // hydrogen ion transmembrane transporter activity // inferred from electronic annotation	ATP6V0B	ATPase, H+ transporting, lysosomal 21kDa, V0 subunit b	GO:0002003|GO:0006810|GO:0006811|GO:0015986|GO:0015992|GO:0015992|GO:0032914|GO:0043408|GO:0005768|GO:0005773|GO:0005774|GO:0009897|GO:0016020|GO:0016021|GO:0016021|GO:0033177|GO:0033179|GO:0004872|GO:0005215|GO:0005515|GO:0015078
200084_at	3.73e-06	5.89856	up	13.4227	13.315	13.2711	13.6087	13.6548	13.5121	11.1348	10.9325	11.0273	P	0.000244	11	P	0.000244	11	P	0.000244	11	P	0.000244	11	P	0.000244	11	P	0.000244	11	P	0.000244	11	P	0.000244	11	P	0.000244	11	9	0	chr11:16760193-16777566 (+) // 93.82 // p15.1	10944				C11orf58	chromosome 11 open reading frame 58
200086_s_at	0.0116718	2.35944	down	13.8686	13.5173	13.4584	13.7714	14.6188	13.8774	15.4419	15.3909	15.1501	P	0.000244	11	P	0.000244	11	P	0.000244	11	P	0.000244	11	P	0.000244	11	P	0.000244	11	P	0.000244	11	P	0.000244	11	P	0.000244	11	9	0	chr16:85833330-85840605 (+) // 50.86 // q24.1	1327	0006091 // generation of precursor metabolites and energy // traceable author statement /// 0007584 // response to nutrient // inferred from electronic annotation	0005634 // nucleus // inferred from direct assay /// 0005739 // mitochondrion // inferred from direct assay /// 0005739 // mitochondrion // inferred from electronic annotation /// 0005743 // mitochondrial inner membrane // inferred from electronic annotation /// 0016020 // membrane // inferred from electronic annotation	0004129 // cytochrome-c oxidase activity // inferred from electronic annotation /// 0004129 // cytochrome-c oxidase activity // traceable author statement /// 0005515 // protein binding // inferred from physical interaction /// 0005515 // protein binding // inferred from electronic annotation	COX4I1	cytochrome c oxidase subunit IV isoform 1	GO:0006091|GO:0007584|GO:0005634|GO:0005739|GO:0005739|GO:0005743|GO:0016020|GO:0004129|GO:0004129|GO:0005515|GO:0005515
200093_s_at	0.0243136	2.46299	down	13.6805	13.3993	13.3805	13.1505	14.3573	13.4384	15.0319	14.9829	14.8327	P	0.000244	11	P	0.000244	11	P	0.000244	11	P	0.000244	11	P	0.000244	11	P	0.000244	11	P	0.000244	11	P	0.000244	11	P	0.000244	11	9	0	chr5:130494980-130500993 (-) // 93.63 // q23.3	3094	0007165 // signal transduction // traceable author statement	0005634 // nucleus // inferred from electronic annotation /// 0005634 // nucleus // traceable author statement /// 0005737 // cytoplasm // inferred from electronic annotation /// 0005856 // cytoskeleton // traceable author statement	0003824 // catalytic activity // inferred from electronic annotation /// 0005080 // protein kinase C binding // traceable author statement /// 0016787 // hydrolase activity // inferred from electronic annotation	HINT1	histidine triad nucleotide binding protein 1	GO:0007165|GO:0005634|GO:0005634|GO:0005737|GO:0005856|GO:0003824|GO:0005080|GO:0016787
200094_s_at	0.0110859	2.65512	down	14.7889	14.6515	14.6918	14.5675	15.2905	14.2902	16.2365	16.2177	15.9203	P	0.000244	11	P	0.000244	11	P	0.000244	11	P	0.000244	11	P	0.000244	11	P	0.000244	11	P	0.000244	11	P	0.000244	11	P	0.000244	11	9	0	chr19:3976054-3976742 (-) // 77.72 // p13.3	1938	0006412 // translation // inferred from electronic annotation /// 0006414 // translational elongation // not recorded	0005737 // cytoplasm // inferred from electronic annotation /// 0030529 // ribonucleoprotein complex // inferred from direct assay	0000166 // nucleotide binding // inferred from electronic annotation /// 0003746 // translation elongation factor activity // inferred from electronic annotation /// 0003924 // GTPase activity // inferred from electronic annotation /// 0005515 // protein binding // inferred from physical interaction /// 0005525 // GTP binding // inferred from electronic annotation	EEF2	eukaryotic translation elongation factor 2	GO:0006412|GO:0006414|GO:0005737|GO:0030529|GO:0000166|GO:0003746|GO:0003924|GO:0005515|GO:0005525
200097_s_at	0.00821013	2.82027	up	13.444	13.5415	13.3643	13.3436	13.3587	13.2662	11.2658	11.8974	12.3178	P	0.000244	11	P	0.000244	11	P	0.000244	11	P	0.000244	11	P	0.000244	11	P	0.000244	11	P	0.000732	11	P	0.000732	11	P	0.000732	11	9	0	chr3:96068211-96070900 (+) // 92.74 // q11.2 /// chr9:86583208-86595530 (-) // 97.54 // q21.32	3190	0006396 // RNA processing // traceable author statement /// 0006397 // mRNA processing // inferred from electronic annotation /// 0007165 // signal transduction // traceable author statement /// 0008380 // RNA splicing // not recorded /// 0008380 // RNA splicing // inferred from electronic annotation /// 0044419 // interspecies interaction between organisms // inferred from electronic annotation	0005634 // nucleus // inferred from direct assay /// 0005634 // nucleus // inferred from electronic annotation /// 0005634 // nucleus // traceable author statement /// 0005654 // nucleoplasm // inferred from electronic annotation /// 0005654 // nucleoplasm // traceable author statement /// 0005681 // spliceosomal complex // inferred from electronic annotation /// 0005730 // nucleolus // inferred …	0003676 // nucleic acid binding // inferred from electronic annotation /// 0003677 // DNA binding // inferred from electronic annotation /// 0003697 // single-stranded DNA binding // inferred from electronic annotation /// 0003723 // RNA binding // inferred from electronic annotation /// 0003723 // RNA binding // traceable author statement /// 0005515 // protein binding // inferred from physical …	HNRNPK	heterogeneous nuclear ribonucleoprotein K	GO:0006396|GO:0006397|GO:0007165|GO:0008380|GO:0008380|GO:0044419|GO:0005634|GO:0005634|GO:0005634|GO:0005654|GO:0005654|GO:0005681|GO:0005730|GO:0005737|GO:0005737|GO:0030529|GO:0030530|GO:0003676|GO:0003677|GO:0003697|GO:0003723|GO:0003723|GO:0005515
200595_s_at	7.57e-05	5.84805	up	14.0207	13.6751	13.763	13.5228	13.2664	13.4146	10.7576	10.6854	11.117	P	0.000244	11	P	0.000244	11	P	0.000244	11	P	0.000244	11	P	0.000244	11	P	0.000244	11	P	0.000244	11	P	0.000244	11	P	0.000244	11	9	0	chr10:120794556-120840301 (-) // 98.23 // q26.11	8661	0001732 // formation of translation initiation complex // inferred from direct assay /// 0001732 // formation of translation initiation complex // inferred from electronic annotation /// 0006412 // translation // inferred from electronic annotation /// 0006413 // translational initiation // inferred by curator	0005634 // nucleus // inferred from electronic annotation /// 0005737 // cytoplasm // non-traceable author statement /// 0005737 // cytoplasm // inferred from electronic annotation /// 0005829 // cytosol // not recorded /// 0005852 // eukaryotic translation initiation factor 3 complex // inferred from direct assay /// 0005852 // eukaryotic translation initiation factor 3 complex // inferred from …	0003743 // translation initiation factor activity // inferred by curator /// 0003743 // translation initiation factor activity // inferred from direct assay /// 0003743 // translation initiation factor activity // inferred from electronic annotation /// 0005198 // structural molecule activity // non-traceable author statement /// 0005515 // protein binding // inferred from physical interaction //…	EIF3A	eukaryotic translation initiation factor 3, subunit A	GO:0001732|GO:0001732|GO:0006412|GO:0006413|GO:0005634|GO:0005737|GO:0005737|GO:0005829|GO:0005852|GO:0005852|GO:0003743|GO:0003743|GO:0003743|GO:0005198|GO:0005515|GO:0005515
200596_s_at	0.000113	5.67673	up	11.507	11.7966	11.5059	10.9306	11.1656	11.2265	8.50419	8.87779	8.42549	P	0.000244	11	P	0.000244	11	P	0.000244	11	P	0.000244	11	P	0.0012207	11	P	0.000244	11	A	0.149658	11	A	0.0952148	11	A	0.129639	11	6	3	chr10:120793185-120840332 (-) // 97.84 // q26.11	8661	0001732 // formation of translation initiation complex // inferred from direct assay /// 0001732 // formation of translation initiation complex // inferred from electronic annotation /// 0006412 // translation // inferred from electronic annotation /// 0006413 // translational initiation // inferred by curator	0005634 // nucleus // inferred from electronic annotation /// 0005737 // cytoplasm // non-traceable author statement /// 0005737 // cytoplasm // inferred from electronic annotation /// 0005829 // cytosol // not recorded /// 0005852 // eukaryotic translation initiation factor 3 complex // inferred from direct assay /// 0005852 // eukaryotic translation initiation factor 3 complex // inferred from …	0003743 // translation initiation factor activity // inferred by curator /// 0003743 // translation initiation factor activity // inferred from direct assay /// 0003743 // translation initiation factor activity // inferred from electronic annotation /// 0005198 // structural molecule activity // non-traceable author statement /// 0005515 // protein binding // inferred from physical interaction //…	EIF3A	eukaryotic translation initiation factor 3, subunit A	GO:0001732|GO:0001732|GO:0006412|GO:0006413|GO:0005634|GO:0005737|GO:0005737|GO:0005829|GO:0005852|GO:0005852|GO:0003743|GO:0003743|GO:0003743|GO:0005198|GO:0005515|GO:0005515
200597_at	0.00444534	19.9883	up	9.93833	10.2118	10.076	9.53496	9.23499	9.86525	3.8016	6.17784	5.69252	P	0.000244	11	P	0.000244	11	P	0.000244	11	P	0.000244	11	P	0.000244	11	P	0.000244	11	A	0.601074	11	A	0.149658	11	A	0.533936	11	6	3	chr10:120793185-120840332 (-) // 97.84 // q26.11	8661	0001732 // formation of translation initiation complex // inferred from direct assay /// 0001732 // formation of translation initiation complex // inferred from electronic annotation /// 0006412 // translation // inferred from electronic annotation /// 0006413 // translational initiation // inferred by curator	0005634 // nucleus // inferred from electronic annotation /// 0005737 // cytoplasm // non-traceable author statement /// 0005737 // cytoplasm // inferred from electronic annotation /// 0005829 // cytosol // not recorded /// 0005852 // eukaryotic translation initiation factor 3 complex // inferred from direct assay /// 0005852 // eukaryotic translation initiation factor 3 complex // inferred from …	0003743 // translation initiation factor activity // inferred by curator /// 0003743 // translation initiation factor activity // inferred from direct assay /// 0003743 // translation initiation factor activity // inferred from electronic annotation /// 0005198 // structural molecule activity // non-traceable author statement /// 0005515 // protein binding // inferred from physical interaction //…	EIF3A	eukaryotic translation initiation factor 3, subunit A	GO:0001732|GO:0001732|GO:0006412|GO:0006413|GO:0005634|GO:0005737|GO:0005737|GO:0005829|GO:0005852|GO:0005852|GO:0003743|GO:0003743|GO:0003743|GO:0005198|GO:0005515|GO:0005515
200598_s_at	0.00783467	6.06664	up	13.0696	13.6842	13.3456	13.3333	11.9314	13.588	10.4838	10.1297	10.4365	P	0.000244	11	P	0.000244	11	P	0.000244	11	P	0.000244	11	P	0.000244	11	P	0.000244	11	P	0.000244	11	P	0.000244	11	P	0.000244	11	9	0	chr12:104324159-104341704 (+) // 88.64 // q23.3	7184	0001666 // response to hypoxia // inferred from direct assay /// 0006457 // protein folding // inferred from electronic annotation /// 0006916 // anti-apoptosis // inferred from mutant phenotype /// 0006916 // anti-apoptosis // traceable author statement /// 0006950 // response to stress // inferred from electronic annotation /// 0015031 // protein transport // non-traceable author statement /// …	0005737 // cytoplasm // inferred from electronic annotation /// 0005783 // endoplasmic reticulum // inferred from direct assay /// 0005783 // endoplasmic reticulum // traceable author statement /// 0005783 // endoplasmic reticulum // inferred from electronic annotation /// 0005788 // endoplasmic reticulum lumen // inferred from direct assay /// 0005788 // endoplasmic reticulum lumen // inferred f…	0000166 // nucleotide binding // inferred from electronic annotation /// 0003723 // RNA binding // inferred from direct assay /// 0005509 // calcium ion binding // traceable author statement /// 0005515 // protein binding // inferred from physical interaction /// 0005524 // ATP binding // inferred from electronic annotation /// 0019903 // protein phosphatase binding // inferred from direct assay …	HSP90B1	heat shock protein 90kDa beta (Grp94), member 1	GO:0001666|GO:0006457|GO:0006916|GO:0006916|GO:0006950|GO:0015031|GO:0030433|GO:0031247|GO:0043666|GO:0051208|GO:0071318|GO:0005737|GO:0005783|GO:0005783|GO:0005783|GO:0005788|GO:0005788|GO:0005789|GO:0005792|GO:0005829|GO:0042470|GO:0048471|GO:0000166|GO:0003723|GO:0005509|GO:0005515|GO:0005524|GO:0019903|GO:0046790|GO:0050750|GO:0051082
200599_s_at	0.0114177	5.16135	up	14.3445	14.8032	14.6157	14.4115	13.0527	14.5742	11.1893	11.817	11.9289	P	0.000244	11	P	0.000244	11	P	0.000244	11	P	0.000244	11	P	0.000244	11	P	0.000244	11	P	0.000244	11	P	0.000244	11	P	0.000244	11	9	0	chr12:104324188-104341703 (+) // 93.24 // q23.3 /// chr15:99797729-99800481 (+) // 87.27 // q26.3	7184	0001666 // response to hypoxia // inferred from direct assay /// 0006457 // protein folding // inferred from electronic annotation /// 0006916 // anti-apoptosis // inferred from mutant phenotype /// 0006916 // anti-apoptosis // traceable author statement /// 0006950 // response to stress // inferred from electronic annotation /// 0015031 // protein transport // non-traceable author statement /// …	0005737 // cytoplasm // inferred from electronic annotation /// 0005783 // endoplasmic reticulum // inferred from direct assay /// 0005783 // endoplasmic reticulum // traceable author statement /// 0005783 // endoplasmic reticulum // inferred from electronic annotation /// 0005788 // endoplasmic reticulum lumen // inferred from direct assay /// 0005788 // endoplasmic reticulum lumen // inferred f…	0000166 // nucleotide binding // inferred from electronic annotation /// 0003723 // RNA binding // inferred from direct assay /// 0005509 // calcium ion binding // traceable author statement /// 0005515 // protein binding // inferred from physical interaction /// 0005524 // ATP binding // inferred from electronic annotation /// 0019903 // protein phosphatase binding // inferred from direct assay …	HSP90B1	heat shock protein 90kDa beta (Grp94), member 1	GO:0001666|GO:0006457|GO:0006916|GO:0006916|GO:0006950|GO:0015031|GO:0030433|GO:0031247|GO:0043666|GO:0051208|GO:0071318|GO:0005737|GO:0005783|GO:0005783|GO:0005783|GO:0005788|GO:0005788|GO:0005789|GO:0005792|GO:0005829|GO:0042470|GO:0048471|GO:0000166|GO:0003723|GO:0005509|GO:0005515|GO:0005524|GO:0019903|GO:0046790|GO:0050750|GO:0051082
200601_at	0.00606304	2.52156	down	8.46795	9.29512	9.18113	9.28781	9.48174	8.81805	10.6911	10.6818	10.2177	P	0.00195313	11	P	0.00292969	11	P	0.00805664	11	P	0.0107422	11	P	0.00585938	11	P	0.0375977	11	P	0.00585938	11	P	0.0185547	11	P	0.00585938	11	9	0	chr19:39138080-39220730 (+) // 97.32 // q13.2	81	0001666 // response to hypoxia // inferred from electronic annotation /// 0006810 // transport // inferred from electronic annotation /// 0015031 // protein transport // inferred from electronic annotation /// 0032417 // positive regulation of sodium:hydrogen antiporter activity // non-traceable author statement /// 0042981 // regulation of apoptosis // non-traceable author statement /// 0042981 …	0001725 // stress fiber // inferred from electronic annotation /// 0005634 // nucleus // inferred from direct assay /// 0005634 // nucleus // inferred from electronic annotation /// 0005730 // nucleolus // inferred from direct assay /// 0005737 // cytoplasm // inferred from direct assay /// 0005737 // cytoplasm // inferred from electronic annotation /// 0015629 // actin cytoskeleton // inferred f…	0001882 // nucleoside binding // inferred from direct assay /// 0003779 // actin binding // traceable author statement /// 0003779 // actin binding // inferred from electronic annotation /// 0005178 // integrin binding // traceable author statement /// 0005509 // calcium ion binding // inferred from electronic annotation /// 0005515 // protein binding // inferred from physical interaction /// 000…	ACTN4	actinin, alpha 4	GO:0001666|GO:0006810|GO:0015031|GO:0032417|GO:0042981|GO:0042981|GO:0048549|GO:0051017|GO:0051271|GO:0051272|GO:0051272|GO:0001725|GO:0005634|GO:0005634|GO:0005730|GO:0005737|GO:0005737|GO:0015629|GO:0030529|GO:0030863|GO:0031143|GO:0031143|GO:0043234|GO:0043234|GO:0048471|GO:0001882|GO:0003779|GO:0003779|GO:0005178|GO:0005509|GO:0005515|GO:0005515|GO:0032403|GO:0042803|GO:0047485|GO:0051015|GO:…
200602_at	0.0145255	2.20247	down	13.1309	13.1265	13.2311	13.0847	12.6496	13.314	13.8175	14.1535	14.4946	P	0.000244	11	P	0.000244	11	P	0.000244	11	P	0.000244	11	P	0.000244	11	P	0.000244	11	P	0.000244	11	P	0.000244	11	P	0.000244	11	9	0	chr21:27252861-27543085 (-) // 95.14 // q21.3	351	0000085 // G2 phase of mitotic cell cycle // inferred from sequence or structural similarity /// 0000085 // G2 phase of mitotic cell cycle // inferred from electronic annotation /// 0001967 // suckling behavior // inferred from electronic annotation /// 0006378 // mRNA polyadenylation // inferred from sequence or structural similarity /// 0006378 // mRNA polyadenylation // inferred from electroni…	0005576 // extracellular region // not recorded /// 0005624 // membrane fraction // inferred from electronic annotation /// 0005737 // cytoplasm // inferred from direct assay /// 0005737 // cytoplasm // inferred from sequence or structural similarity /// 0005737 // cytoplasm // inferred from electronic annotation /// 0005794 // Golgi apparatus // inferred from direct assay /// 0005794 // Golgi ap…	0003677 // DNA binding // inferred from sequence or structural similarity /// 0003677 // DNA binding // inferred from electronic annotation /// 0004867 // serine-type endopeptidase inhibitor activity // inferred from direct assay /// 0004867 // serine-type endopeptidase inhibitor activity // inferred from electronic annotation /// 0005102 // receptor binding // inferred from physical interaction …	APP	amyloid beta (A4) precursor protein	GO:0000085|GO:0000085|GO:0001967|GO:0006378|GO:0006378|GO:0006417|GO:0006417|GO:0006468|GO:0006468|GO:0006878|GO:0006878|GO:0006897|GO:0006897|GO:0006915|GO:0006917|GO:0007155|GO:0007176|GO:0007176|GO:0007219|GO:0007409|GO:0007409|GO:0007617|GO:0007617|GO:0007626|GO:0007626|GO:0008088|GO:0008088|GO:0008219|GO:0008344|GO:0008344|GO:0008542|GO:0008542|GO:0016199|GO:0016199|GO:0016322|GO:0016322|GO:…
200603_at	0.000126	8.37571	up	14.6317	14.6448	14.5601	15.179	15.0752	15.4653	11.9739	12.0273	12.5198	P	0.000244	11	P	0.000244	11	P	0.000244	11	P	0.000244	11	P	0.000244	11	P	0.000244	11	P	0.000244	11	P	0.000244	11	P	0.000244	11	9	0	chr17:66508579-66529568 (+) // 97.56 // q24.2	5573	0001707 // mesoderm formation // inferred from electronic annotation /// 0001932 // regulation of protein phosphorylation // inferred from electronic annotation /// 0006357 // regulation of transcription from RNA polymerase II promoter // traceable author statement /// 0007165 // signal transduction // inferred from electronic annotation /// 0009755 // hormone-mediated signaling pathway // not re…	0005829 // cytosol // not recorded /// 0005952 // cAMP-dependent protein kinase complex // inferred from electronic annotation /// 0031594 // neuromuscular junction // inferred from electronic annotation /// 0043234 // protein complex // inferred from direct assay	0000166 // nucleotide binding // inferred from electronic annotation /// 0005515 // protein binding // inferred from physical interaction /// 0008603 // cAMP-dependent protein kinase regulator activity // inferred from electronic annotation /// 0008603 // cAMP-dependent protein kinase regulator activity // traceable author statement /// 0016301 // kinase activity // inferred from electronic annot…	PRKAR1A	protein kinase, cAMP-dependent, regulatory, type I, alpha (tissue specific extinguisher 1)	GO:0001707|GO:0001932|GO:0006357|GO:0007165|GO:0009755|GO:0023034|GO:0034199|GO:0005829|GO:0005952|GO:0031594|GO:0043234|GO:0000166|GO:0005515|GO:0008603|GO:0008603|GO:0016301|GO:0030552
200605_s_at	0.000528	9.51876	up	14.1917	14.3845	14.3373	14.5399	13.9082	14.2258	10.5429	10.9285	11.4501	P	0.000244	11	P	0.000244	11	P	0.000244	11	P	0.000244	11	P	0.000244	11	P	0.000244	11	P	0.000244	11	P	0.000244	11	P	0.000244	11	9	0	chr17:66508608-66528398 (+) // 97.69 // q24.2	5573	0001707 // mesoderm formation // inferred from electronic annotation /// 0001932 // regulation of protein phosphorylation // inferred from electronic annotation /// 0006357 // regulation of transcription from RNA polymerase II promoter // traceable author statement /// 0007165 // signal transduction // inferred from electronic annotation /// 0009755 // hormone-mediated signaling pathway // not re…	0005829 // cytosol // not recorded /// 0005952 // cAMP-dependent protein kinase complex // inferred from electronic annotation /// 0031594 // neuromuscular junction // inferred from electronic annotation /// 0043234 // protein complex // inferred from direct assay	0000166 // nucleotide binding // inferred from electronic annotation /// 0005515 // protein binding // inferred from physical interaction /// 0008603 // cAMP-dependent protein kinase regulator activity // inferred from electronic annotation /// 0008603 // cAMP-dependent protein kinase regulator activity // traceable author statement /// 0016301 // kinase activity // inferred from electronic annot…	PRKAR1A	protein kinase, cAMP-dependent, regulatory, type I, alpha (tissue specific extinguisher 1)	GO:0001707|GO:0001932|GO:0006357|GO:0007165|GO:0009755|GO:0023034|GO:0034199|GO:0005829|GO:0005952|GO:0031594|GO:0043234|GO:0000166|GO:0005515|GO:0008603|GO:0008603|GO:0016301|GO:0030552
200607_s_at	0.00178939	5.91606	up	9.93795	10.1213	9.73653	10.1101	9.14416	10.1495	7.35375	7.01387	7.34226	P	0.00195313	11	P	0.00195313	11	P	0.00292969	11	P	0.00415039	11	P	0.0107422	11	P	0.00415039	11	A	0.067627	11	A	0.334473	11	A	0.171387	11	6	3	chr8:117858172-117887040 (-) // 94.62 // q24.11	5885	0006281 // DNA repair // inferred from electronic annotation /// 0006302 // double-strand break repair // traceable author statement /// 0006310 // DNA recombination // traceable author statement /// 0006915 // apoptosis // inferred from electronic annotation /// 0006974 // response to DNA damage stimulus // inferred from electronic annotation /// 0007049 // cell cycle // inferred from electronic…	0000228 // nuclear chromosome // inferred from electronic annotation /// 0000775 // chromosome, centromeric region // inferred from electronic annotation /// 0005634 // nucleus // inferred from direct assay /// 0005634 // nucleus // inferred from electronic annotation /// 0005730 // nucleolus // inferred from direct assay /// 0008278 // cohesin complex // traceable author statement	0005515 // protein binding // inferred from physical interaction	RAD21	RAD21 homolog (S. pombe)	GO:0006281|GO:0006302|GO:0006310|GO:0006915|GO:0006974|GO:0007049|GO:0007059|GO:0007067|GO:0007131|GO:0010551|GO:0051301|GO:0000228|GO:0000775|GO:0005634|GO:0005634|GO:0005730|GO:0008278|GO:0005515
200608_s_at	5.48e-05	8.40588	up	13.1944	12.9785	12.9003	13.2465	12.7654	13.2396	9.89507	10.068	10.0743	P	0.000244	11	P	0.000244	11	P	0.000244	11	P	0.000244	11	P	0.000244	11	P	0.000244	11	P	0.000244	11	P	0.000244	11	P	0.000244	11	9	0	chr8:117858173-117887001 (-) // 97.81 // q24.11	5885	0006281 // DNA repair // inferred from electronic annotation /// 0006302 // double-strand break repair // traceable author statement /// 0006310 // DNA recombination // traceable author statement /// 0006915 // apoptosis // inferred from electronic annotation /// 0006974 // response to DNA damage stimulus // inferred from electronic annotation /// 0007049 // cell cycle // inferred from electronic…	0000228 // nuclear chromosome // inferred from electronic annotation /// 0000775 // chromosome, centromeric region // inferred from electronic annotation /// 0005634 // nucleus // inferred from direct assay /// 0005634 // nucleus // inferred from electronic annotation /// 0005730 // nucleolus // inferred from direct assay /// 0008278 // cohesin complex // traceable author statement	0005515 // protein binding // inferred from physical interaction	RAD21	RAD21 homolog (S. pombe)	GO:0006281|GO:0006302|GO:0006310|GO:0006915|GO:0006974|GO:0007049|GO:0007059|GO:0007067|GO:0007131|GO:0010551|GO:0051301|GO:0000228|GO:0000775|GO:0005634|GO:0005634|GO:0005730|GO:0008278|GO:0005515
200609_s_at	0.00330968	2.94987	down	12.9187	12.8705	12.6955	12.3772	13.0098	12.2025	14.1597	14.1013	14.0104	P	0.000732	11	P	0.000732	11	P	0.000732	11	P	0.000732	11	P	0.000244	11	P	0.00195313	11	P	0.000732	11	P	0.000244	11	P	0.000244	11	9	0	chr4:10076104-10118484 (-) // 98.98 // p16.1	9948	0007605 // sensory perception of sound // traceable author statement	0005576 // extracellular region // not recorded /// 0005737 // cytoplasm // inferred from electronic annotation /// 0005829 // cytosol // not recorded /// 0005856 // cytoskeleton // inferred from electronic annotation	0003779 // actin binding // inferred from electronic annotation /// 0005515 // protein binding // inferred from physical interaction	WDR1	WD repeat domain 1	GO:0007605|GO:0005576|GO:0005737|GO:0005829|GO:0005856|GO:0003779|GO:0005515
200610_s_at	0.0105519	3.74024	up	13.5012	13.8044	13.7086	13.4837	12.8968	13.3667	10.6879	11.347	12.0029	P	0.000244	11	P	0.000244	11	P	0.000244	11	P	0.000732	11	P	0.00195313	11	P	0.000244	11	P	0.0012207	11	P	0.000244	11	P	0.000244	11	9	0	chr2:232319618-232329175 (-) // 91.38 // q37.1	4691	0001525 // angiogenesis // inferred from direct assay	0005634 // nucleus // inferred from electronic annotation /// 0005654 // nucleoplasm // inferred from electronic annotation /// 0005730 // nucleolus // inferred from direct assay /// 0005730 // nucleolus // inferred from electronic annotation /// 0005730 // nucleolus // traceable author statement /// 0005737 // cytoplasm // inferred from electronic annotation /// 0005938 // cell cortex // inferre…	0000166 // nucleotide binding // inferred from electronic annotation /// 0003676 // nucleic acid binding // inferred from electronic annotation /// 0003677 // DNA binding // inferred from electronic annotation /// 0003723 // RNA binding // inferred from direct assay /// 0003723 // RNA binding // inferred from electronic annotation /// 0003723 // RNA binding // traceable author statement /// 00055…	NCL	nucleolin	GO:0001525|GO:0005634|GO:0005654|GO:0005730|GO:0005730|GO:0005730|GO:0005737|GO:0005938|GO:0030529|GO:0000166|GO:0003676|GO:0003677|GO:0003723|GO:0003723|GO:0003723|GO:0005515|GO:0005515|GO:0008022|GO:0042162
200611_s_at	0.00629288	2.52147	down	11.8544	11.7752	11.7632	11.3552	11.7014	10.9331	12.9091	12.5674	12.516	P	0.000244	11	P	0.000732	11	P	0.000244	11	P	0.000732	11	P	0.000732	11	P	0.00195313	11	P	0.000732	11	P	0.000732	11	P	0.000732	11	9	0	chr4:10076774-10118484 (-) // 98.68 // p16.1	9948	0007605 // sensory perception of sound // traceable author statement	0005576 // extracellular region // not recorded /// 0005737 // cytoplasm // inferred from electronic annotation /// 0005829 // cytosol // not recorded /// 0005856 // cytoskeleton // inferred from electronic annotation	0003779 // actin binding // inferred from electronic annotation /// 0005515 // protein binding // inferred from physical interaction	WDR1	WD repeat domain 1	GO:0007605|GO:0005576|GO:0005737|GO:0005829|GO:0005856|GO:0003779|GO:0005515
200613_at	0.00152414	2.8354	down	11.3241	11.1372	11.4084	11.1565	11.1268	10.7159	12.7501	12.4681	12.2916	P	0.000244	11	P	0.000244	11	P	0.000732	11	P	0.0012207	11	P	0.000732	11	P	0.00195313	11	P	0.000732	11	P	0.000732	11	P	0.0012207	11	9	0	chr3:183894736-183901878 (+) // 99.51 // q27.1	1173	0006810 // transport // inferred from electronic annotation /// 0006886 // intracellular protein transport // inferred from electronic annotation /// 0015031 // protein transport // inferred from electronic annotation /// 0016044 // cellular membrane organization // not recorded /// 0016192 // vesicle-mediated transport // inferred from electronic annotation /// 0050690 // regulation of defense r…	0005739 // mitochondrion // inferred from electronic annotation /// 0005778 // peroxisomal membrane // not recorded /// 0005829 // cytosol // not recorded /// 0005886 // plasma membrane // not recorded /// 0005886 // plasma membrane // inferred from electronic annotation /// 0005905 // coated pit // inferred from electronic annotation /// 0016020 // membrane // inferred from electronic annotation…	0005215 // transporter activity // traceable author statement /// 0005515 // protein binding // inferred from physical interaction /// 0005515 // protein binding // inferred from electronic annotation /// 0008289 // lipid binding // inferred from electronic annotation	AP2M1	adaptor-related protein complex 2, mu 1 subunit	GO:0006810|GO:0006886|GO:0015031|GO:0016044|GO:0016192|GO:0050690|GO:0005739|GO:0005778|GO:0005829|GO:0005886|GO:0005886|GO:0005905|GO:0016020|GO:0030131|GO:0030132|GO:0030666|GO:0005215|GO:0005515|GO:0005515|GO:0008289
200614_at	0.000334	6.23379	up	14.3255	14.4128	14.2862	14.5421	14.4953	14.5479	11.4642	11.9451	12.2557	P	0.000244	11	P	0.000244	11	P	0.000244	11	P	0.000244	11	P	0.000244	11	P	0.000244	11	P	0.000732	11	P	0.000244	11	P	0.000244	11	9	0	chr17:57697320-57772124 (+) // 96.83 // q23.1	1213	0006886 // intracellular protein transport // non-traceable author statement /// 0006886 // intracellular protein transport // inferred from electronic annotation /// 0006892 // post-Golgi vesicle-mediated transport // not recorded /// 0006898 // receptor-mediated endocytosis // inferred from mutant phenotype /// 0007067 // mitosis // inferred from mutant phenotype /// 0016044 // cellular membran…	0005739 // mitochondrion // inferred from electronic annotation /// 0005819 // spindle // inferred from direct assay /// 0005886 // plasma membrane // not recorded /// 0005905 // coated pit // inferred from electronic annotation /// 0016020 // membrane // inferred from electronic annotation /// 0030117 // membrane coat // inferred from electronic annotation /// 0030118 // clathrin coat // non-tra…	0005198 // structural molecule activity // non-traceable author statement /// 0005198 // structural molecule activity // inferred from electronic annotation /// 0005488 // binding // inferred from electronic annotation /// 0005515 // protein binding // inferred from physical interaction /// 0005515 // protein binding // inferred from electronic annotation	CLTC	clathrin, heavy chain (Hc)	GO:0006886|GO:0006886|GO:0006892|GO:0006898|GO:0007067|GO:0016044|GO:0016192|GO:0031623|GO:0033572|GO:0005739|GO:0005819|GO:0005886|GO:0005905|GO:0016020|GO:0030117|GO:0030118|GO:0030130|GO:0030132|GO:0030136|GO:0030659|GO:0031410|GO:0042470|GO:0005198|GO:0005198|GO:0005488|GO:0005515|GO:0005515
200616_s_at	0.00645331	2.10413	down	11.124	11.3411	11.0635	11.2351	11.1979	10.8233	12.3114	12.3225	11.8421	P	0.00195313	11	P	0.000732	11	P	0.000732	11	P	0.00415039	11	P	0.00415039	11	P	0.0012207	11	P	0.00195313	11	P	0.00195313	11	P	0.000732	11	9	0	chr12:121124977-121134443 (+) // 89.05 // q24.31	9761	0005975 // carbohydrate metabolic process // inferred from electronic annotation /// 0006457 // protein folding // not recorded	0005783 // endoplasmic reticulum // inferred from sequence or structural similarity /// 0005783 // endoplasmic reticulum // inferred from electronic annotation /// 0005789 // endoplasmic reticulum membrane // not recorded /// 0005789 // endoplasmic reticulum membrane // inferred from electronic annotation /// 0016020 // membrane // inferred from electronic annotation /// 0016021 // integral to me…	0030246 // carbohydrate binding // inferred from sequence or structural similarity	MLEC	malectin	GO:0005975|GO:0006457|GO:0005783|GO:0005783|GO:0005789|GO:0005789|GO:0016020|GO:0016021|GO:0030246
200617_at	0.00341937	2.39216	down	9.17085	9.54777	9.3737	9.38062	8.84941	9.32394	10.2482	10.4425	10.6383	P	0.000244	11	P	0.00805664	11	P	0.000244	11	P	0.00415039	11	P	0.000244	11	P	0.00585938	11	P	0.0302734	11	P	0.00805664	11	P	0.00292969	11	9	0	chr12:121124971-121139661 (+) // 98.02 // q24.31	9761	0005975 // carbohydrate metabolic process // inferred from electronic annotation /// 0006457 // protein folding // not recorded	0005783 // endoplasmic reticulum // inferred from sequence or structural similarity /// 0005783 // endoplasmic reticulum // inferred from electronic annotation /// 0005789 // endoplasmic reticulum membrane // not recorded /// 0005789 // endoplasmic reticulum membrane // inferred from electronic annotation /// 0016020 // membrane // inferred from electronic annotation /// 0016021 // integral to me…	0030246 // carbohydrate binding // inferred from sequence or structural similarity	MLEC	malectin	GO:0005975|GO:0006457|GO:0005783|GO:0005783|GO:0005789|GO:0005789|GO:0016020|GO:0016021|GO:0030246
200618_at	0.000321	2.04547	down	13.0936	12.8825	12.9251	13.1051	13.2275	12.9225	14.0954	14.1212	14.1359	P	0.000244	11	P	0.000244	11	P	0.000244	11	P	0.000244	11	P	0.000732	11	P	0.000244	11	P	0.000244	11	P	0.000244	11	P	0.000244	11	9	0	chr17:37026367-37078015 (+) // 98.44 // q12	3927	0006810 // transport // inferred from electronic annotation /// 0006811 // ion transport // inferred from sequence or structural similarity /// 0006811 // ion transport // inferred from electronic annotation	0005737 // cytoplasm // inferred from direct assay /// 0005737 // cytoplasm // inferred from electronic annotation /// 0005856 // cytoskeleton // inferred from electronic annotation /// 0005886 // plasma membrane // inferred from direct assay /// 0005925 // focal adhesion // inferred from direct assay /// 0005925 // focal adhesion // inferred from electronic annotation /// 0005938 // cell cortex …	0003779 // actin binding // inferred from electronic annotation /// 0005070 // SH3/SH2 adaptor activity // traceable author statement /// 0005515 // protein binding // inferred from physical interaction /// 0005515 // protein binding // inferred from electronic annotation /// 0008270 // zinc ion binding // inferred from electronic annotation /// 0015075 // ion transmembrane transporter activity /…	LASP1	LIM and SH3 protein 1	GO:0006810|GO:0006811|GO:0006811|GO:0005737|GO:0005737|GO:0005856|GO:0005886|GO:0005925|GO:0005925|GO:0005938|GO:0030864|GO:0030864|GO:0003779|GO:0005070|GO:0005515|GO:0005515|GO:0008270|GO:0015075|GO:0015075|GO:0046872|GO:0051015
200619_at	0.0123285	2.04013	down	11.3286	11.2279	11.2477	11.0381	11.598	10.8526	12.3273	12.1923	12.055	P	0.00585938	11	P	0.0185547	11	P	0.0141602	11	P	0.0185547	11	P	0.00292969	11	P	0.0107422	11	P	0.00292969	11	P	0.0185547	11	P	0.0141602	11	9	0	chr11:65819877-65836369 (+) // 99.26 // q13.1	10992	0000398 // nuclear mRNA splicing, via spliceosome // inferred by curator /// 0006397 // mRNA processing // traceable author statement /// 0006397 // mRNA processing // inferred from electronic annotation /// 0008380 // RNA splicing // not recorded /// 0008380 // RNA splicing // inferred from electronic annotation /// 0008380 // RNA splicing // traceable author statement /// 0044419 // interspecie…	0005634 // nucleus // inferred from electronic annotation /// 0005681 // spliceosomal complex // inferred from direct assay /// 0005681 // spliceosomal complex // inferred from electronic annotation /// 0005681 // spliceosomal complex // traceable author statement	0003676 // nucleic acid binding // inferred from electronic annotation /// 0005515 // protein binding // inferred from physical interaction /// 0005515 // protein binding // inferred from electronic annotation	SF3B2	splicing factor 3b, subunit 2, 145kDa	GO:0000398|GO:0006397|GO:0006397|GO:0008380|GO:0008380|GO:0008380|GO:0044419|GO:0005634|GO:0005681|GO:0005681|GO:0005681|GO:0003676|GO:0005515|GO:0005515
200621_at	0.000858	2.38062	down	12.7309	12.8171	12.797	12.8962	12.6986	12.5638	14.1219	14.0113	13.7794	P	0.000244	11	P	0.000244	11	P	0.000244	11	P	0.000244	11	P	0.000244	11	P	0.000244	11	P	0.000244	11	P	0.000244	11	P	0.000244	11	9	0	chr1:201452659-201476250 (-) // 96.7 // q32.1	1465		0005634 // nucleus // inferred from electronic annotation	0005515 // protein binding // inferred from electronic annotation /// 0008270 // zinc ion binding // inferred from electronic annotation /// 0008270 // zinc ion binding // traceable author statement /// 0046872 // metal ion binding // inferred from electronic annotation	CSRP1	cysteine and glycine-rich protein 1	GO:0005634|GO:0005515|GO:0008270|GO:0008270|GO:0046872
200622_x_at	0.00689743	2.32774	down	10.8295	10.6969	10.5684	10.6761	10.2321	10.8589	12.0784	11.7798	11.5658	P	0.000732	11	P	0.000244	11	P	0.000244	11	P	0.000732	11	P	0.0012207	11	P	0.000732	11	P	0.000732	11	P	0.000732	11	P	0.000732	11	9	0	chr19:47104548-47114039 (+) // 95.38 // q13.32	808	0006936 // muscle contraction // not recorded /// 0007186 // G-protein coupled receptor protein signaling pathway // traceable author statement /// 0010880 // regulation of release of sequestered calcium ion into cytosol by sarcoplasmic reticulum // inferred from sequence or structural similarity /// 0032465 // regulation of cytokinesis // inferred from mutant phenotype /// 0051592 // response to…	0000922 // spindle pole // inferred from direct assay /// 0000922 // spindle pole // inferred from electronic annotation /// 0005576 // extracellular region // not recorded /// 0005654 // nucleoplasm // not recorded /// 0005737 // cytoplasm // traceable author statement /// 0005737 // cytoplasm // inferred from electronic annotation /// 0005813 // centrosome // inferred from direct assay /// 0005…	0005509 // calcium ion binding // inferred from direct assay /// 0005509 // calcium ion binding // inferred from sequence or structural similarity /// 0005509 // calcium ion binding // inferred from electronic annotation /// 0005515 // protein binding // inferred from physical interaction /// 0005515 // protein binding // inferred from electronic annotation /// 0016301 // kinase activity // infer…	CALM3	calmodulin 3 (phosphorylase kinase, delta)	GO:0006936|GO:0007186|GO:0010880|GO:0032465|GO:0051592|GO:0060315|GO:0060316|GO:0000922|GO:0000922|GO:0005576|GO:0005654|GO:0005737|GO:0005737|GO:0005813|GO:0005819|GO:0005829|GO:0005856|GO:0005876|GO:0005886|GO:0005886|GO:0005509|GO:0005509|GO:0005509|GO:0005515|GO:0005515|GO:0016301|GO:0019904|GO:0031432|GO:0031996|GO:0031997
200623_s_at	0.00652413	2.42579	down	9.61895	9.34151	9.38111	9.48628	9.88334	9.58425	11.2826	10.5405	10.9661	P	0.00292969	11	P	0.00292969	11	P	0.00415039	11	P	0.0107422	11	P	0.00292969	11	P	0.00292969	11	P	0.000732	11	P	0.00195313	11	P	0.00195313	11	9	0	chr19:47104568-47114039 (+) // 99.32 // q13.32	808	0006936 // muscle contraction // not recorded /// 0007186 // G-protein coupled receptor protein signaling pathway // traceable author statement /// 0010880 // regulation of release of sequestered calcium ion into cytosol by sarcoplasmic reticulum // inferred from sequence or structural similarity /// 0032465 // regulation of cytokinesis // inferred from mutant phenotype /// 0051592 // response to…	0000922 // spindle pole // inferred from direct assay /// 0000922 // spindle pole // inferred from electronic annotation /// 0005576 // extracellular region // not recorded /// 0005654 // nucleoplasm // not recorded /// 0005737 // cytoplasm // traceable author statement /// 0005737 // cytoplasm // inferred from electronic annotation /// 0005813 // centrosome // inferred from direct assay /// 0005…	0005509 // calcium ion binding // inferred from direct assay /// 0005509 // calcium ion binding // inferred from sequence or structural similarity /// 0005509 // calcium ion binding // inferred from electronic annotation /// 0005515 // protein binding // inferred from physical interaction /// 0005515 // protein binding // inferred from electronic annotation /// 0016301 // kinase activity // infer…	CALM3	calmodulin 3 (phosphorylase kinase, delta)	GO:0006936|GO:0007186|GO:0010880|GO:0032465|GO:0051592|GO:0060315|GO:0060316|GO:0000922|GO:0000922|GO:0005576|GO:0005654|GO:0005737|GO:0005737|GO:0005813|GO:0005819|GO:0005829|GO:0005856|GO:0005876|GO:0005886|GO:0005886|GO:0005509|GO:0005509|GO:0005509|GO:0005515|GO:0005515|GO:0016301|GO:0019904|GO:0031432|GO:0031996|GO:0031997
200624_s_at	5.9e-05	13.0396	up	12.7807	12.6595	12.6934	12.4422	11.8132	12.2167	8.63861	8.30525	8.4137	P	0.000244	11	P	0.000244	11	P	0.000244	11	P	0.000244	11	P	0.000244	11	P	0.000244	11	P	0.00292969	11	P	0.00292969	11	P	0.00195313	11	9	0	chr5:138629379-138666533 (+) // 97.32 // q31.2	9782		0005622 // intracellular // inferred from electronic annotation /// 0005634 // nucleus // inferred from electronic annotation /// 0005637 // nuclear inner membrane // traceable author statement /// 0016363 // nuclear matrix // inferred from electronic annotation	0000166 // nucleotide binding // inferred from electronic annotation /// 0003676 // nucleic acid binding // inferred from electronic annotation /// 0003723 // RNA binding // inferred from electronic annotation /// 0005198 // structural molecule activity // traceable author statement /// 0005515 // protein binding // inferred from physical interaction /// 0008270 // zinc ion binding // inferred fr…	MATR3	matrin 3	GO:0005622|GO:0005634|GO:0005637|GO:0016363|GO:0000166|GO:0003676|GO:0003723|GO:0005198|GO:0005515|GO:0008270|GO:0046872
200626_s_at	3.44e-05	11.1176	up	13.4642	13.3627	13.2563	13.3363	12.9426	13.2408	9.89401	9.47187	9.72957	P	0.000244	11	P	0.000244	11	P	0.000244	11	P	0.000244	11	P	0.000244	11	P	0.000244	11	P	0.000732	11	P	0.000732	11	P	0.000732	11	9	0	chr5:138642851-138666098 (+) // 98.02 // q31.2	9782		0005622 // intracellular // inferred from electronic annotation /// 0005634 // nucleus // inferred from electronic annotation /// 0005637 // nuclear inner membrane // traceable author statement /// 0016363 // nuclear matrix // inferred from electronic annotation	0000166 // nucleotide binding // inferred from electronic annotation /// 0003676 // nucleic acid binding // inferred from electronic annotation /// 0003723 // RNA binding // inferred from electronic annotation /// 0005198 // structural molecule activity // traceable author statement /// 0005515 // protein binding // inferred from physical interaction /// 0008270 // zinc ion binding // inferred fr…	MATR3	matrin 3	GO:0005622|GO:0005634|GO:0005637|GO:0016363|GO:0000166|GO:0003676|GO:0003723|GO:0005198|GO:0005515|GO:0008270|GO:0046872
200630_x_at	0.0064429	2.56136	up	13.0583	12.9857	13.1681	13.0291	13.3142	12.8314	11.3311	11.6832	12.0896	P	0.000244	11	P	0.000244	11	P	0.000244	11	P	0.000244	11	P	0.000244	11	P	0.000244	11	P	0.000244	11	P	0.000244	11	P	0.000244	11	9	0	chr3:155705202-155706831 (+) // 48.03 // q25.31 /// chr9:131451505-131458667 (+) // 88.17 // q34.11 /// chr1:92539228-92540858 (-) // 48.93 // p22.1	6418	0006260 // DNA replication // traceable author statement /// 0006334 // nucleosome assembly // inferred from electronic annotation /// 0006334 // nucleosome assembly // traceable author statement /// 0006337 // nucleosome disassembly // traceable author statement /// 0006913 // nucleocytoplasmic transport // non-traceable author statement /// 0035067 // negative regulation of histone acetylation …	0005634 // nucleus // inferred from direct assay /// 0005634 // nucleus // inferred from electronic annotation /// 0005654 // nucleoplasm // inferred from electronic annotation /// 0005737 // cytoplasm // inferred from direct assay /// 0005737 // cytoplasm // inferred from electronic annotation /// 0005783 // endoplasmic reticulum // inferred from direct assay /// 0005783 // endoplasmic reticulum…	0004864 // phosphoprotein phosphatase inhibitor activity // traceable author statement /// 0005515 // protein binding // inferred from physical interaction /// 0008601 // protein phosphatase type 2A regulator activity // traceable author statement /// 0016564 // transcription repressor activity // inferred from direct assay /// 0042393 // histone binding // traceable author statement	SET	SET nuclear oncogene	GO:0006260|GO:0006334|GO:0006334|GO:0006337|GO:0006913|GO:0035067|GO:0005634|GO:0005634|GO:0005654|GO:0005737|GO:0005737|GO:0005783|GO:0005783|GO:0005829|GO:0043234|GO:0048471|GO:0004864|GO:0005515|GO:0008601|GO:0016564|GO:0042393
200631_s_at	0.0103707	2.49614	up	12.7088	12.7701	12.6714	12.7302	12.7581	12.6619	10.9844	11.2547	11.952	P	0.000244	11	P	0.000244	11	P	0.000244	11	P	0.000244	11	P	0.000244	11	P	0.000244	11	P	0.00292969	11	P	0.000244	11	P	0.000244	11	9	0	chr3:155705202-155706831 (+) // 55.68 // q25.31 /// chr9:131451860-131458667 (+) // 92.94 // q34.11 /// chr5:96390386-96392855 (-) // 84.83 // q15	6418	0006260 // DNA replication // traceable author statement /// 0006334 // nucleosome assembly // inferred from electronic annotation /// 0006334 // nucleosome assembly // traceable author statement /// 0006337 // nucleosome disassembly // traceable author statement /// 0006913 // nucleocytoplasmic transport // non-traceable author statement /// 0035067 // negative regulation of histone acetylation …	0005634 // nucleus // inferred from direct assay /// 0005634 // nucleus // inferred from electronic annotation /// 0005654 // nucleoplasm // inferred from electronic annotation /// 0005737 // cytoplasm // inferred from direct assay /// 0005737 // cytoplasm // inferred from electronic annotation /// 0005783 // endoplasmic reticulum // inferred from direct assay /// 0005783 // endoplasmic reticulum…	0004864 // phosphoprotein phosphatase inhibitor activity // traceable author statement /// 0005515 // protein binding // inferred from physical interaction /// 0008601 // protein phosphatase type 2A regulator activity // traceable author statement /// 0016564 // transcription repressor activity // inferred from direct assay /// 0042393 // histone binding // traceable author statement	SET	SET nuclear oncogene	GO:0006260|GO:0006334|GO:0006334|GO:0006337|GO:0006913|GO:0035067|GO:0005634|GO:0005634|GO:0005654|GO:0005737|GO:0005737|GO:0005783|GO:0005783|GO:0005829|GO:0043234|GO:0048471|GO:0004864|GO:0005515|GO:0008601|GO:0016564|GO:0042393
200634_at	0.0048195	2.47832	down	11.9757	11.7439	11.9468	11.5839	11.9906	11.2519	13.0527	12.9528	12.7489	P	0.000244	11	P	0.000244	11	P	0.000244	11	P	0.000244	11	P	0.000244	11	P	0.000244	11	P	0.000244	11	P	0.000244	11	P	0.000244	11	9	0	chr1:171639419-171640218 (-) // 89.53 // q24.3 /// chr17:4848951-4851816 (-) // 100.0 // p13.2	5216	0001843 // neural tube closure // inferred from electronic annotation /// 0006357 // regulation of transcription from RNA polymerase II promoter // inferred from electronic annotation /// 0007010 // cytoskeleton organization // inferred from electronic annotation /// 0030036 // actin cytoskeleton organization // inferred from electronic annotation	0005634 // nucleus // inferred from electronic annotation /// 0005737 // cytoplasm // inferred from electronic annotation /// 0005856 // cytoskeleton // inferred from electronic annotation /// 0015629 // actin cytoskeleton // inferred from electronic annotation	0003779 // actin binding // inferred from physical interaction /// 0003779 // actin binding // inferred from electronic annotation /// 0005515 // protein binding // inferred from electronic annotation /// 0017048 // Rho GTPase binding // inferred from electronic annotation /// 0070064 // proline-rich region binding // inferred from physical interaction	PFN1	profilin 1	GO:0001843|GO:0006357|GO:0007010|GO:0030036|GO:0005634|GO:0005737|GO:0005856|GO:0015629|GO:0003779|GO:0003779|GO:0005515|GO:0017048|GO:0070064
200636_s_at	0.0249024	3.92538	down	10.2973	9.65567	9.82144	8.87651	10.2727	8.53925	11.4531	11.3249	10.8289	P	0.0107422	11	P	0.0141602	11	P	0.0141602	11	A	0.111572	11	P	0.00805664	11	A	0.0805664	11	P	0.0141602	11	P	0.0141602	11	P	0.0141602	11	7	2	chr1:43996546-44089331 (+) // 95.78 // p34.2	5792	0001960 // negative regulation of cytokine-mediated signaling pathway // inferred from electronic annotation /// 0006470 // protein dephosphorylation // inferred from electronic annotation /// 0007155 // cell adhesion // inferred from electronic annotation /// 0007155 // cell adhesion // traceable author statement /// 0007156 // homophilic cell adhesion // inferred from electronic annotation /// …	0005624 // membrane fraction // inferred from electronic annotation /// 0005626 // insoluble fraction // inferred from electronic annotation /// 0005768 // endosome // inferred from electronic annotation /// 0005792 // microsome // inferred from electronic annotation /// 0005886 // plasma membrane // inferred from electronic annotation /// 0005887 // integral to plasma membrane // traceable autho…	0004721 // phosphoprotein phosphatase activity // inferred from electronic annotation /// 0004725 // protein tyrosine phosphatase activity // inferred from direct assay /// 0004725 // protein tyrosine phosphatase activity // inferred from electronic annotation /// 0004725 // protein tyrosine phosphatase activity // traceable author statement /// 0004872 // receptor activity // inferred from elect…	PTPRF	protein tyrosine phosphatase, receptor type, F	GO:0001960|GO:0006470|GO:0007155|GO:0007155|GO:0007156|GO:0007185|GO:0007399|GO:0008285|GO:0016311|GO:0031345|GO:0042059|GO:0043065|GO:0043525|GO:0046627|GO:0050775|GO:0050803|GO:0051387|GO:0005624|GO:0005626|GO:0005768|GO:0005792|GO:0005886|GO:0005887|GO:0016020|GO:0016021|GO:0030426|GO:0043005|GO:0043025|GO:0060076|GO:0004721|GO:0004725|GO:0004725|GO:0004725|GO:0004872|GO:0005001|GO:0005001|GO:…
200637_s_at	0.0392387	9.74353	down	7.68341	7.39326	7.45754	6.23009	7.16795	3.57925	9.24754	8.65199	8.93109	P	0.0012207	11	P	0.00415039	11	A	0.0952148	11	A	0.111572	11	P	0.0461426	11	A	0.696289	11	P	0.0012207	11	P	0.00292969	11	P	0.0239258	11	6	3	chr1:43996546-44089337 (+) // 94.81 // p34.2	5792	0001960 // negative regulation of cytokine-mediated signaling pathway // inferred from electronic annotation /// 0006470 // protein dephosphorylation // inferred from electronic annotation /// 0007155 // cell adhesion // inferred from electronic annotation /// 0007155 // cell adhesion // traceable author statement /// 0007156 // homophilic cell adhesion // inferred from electronic annotation /// …	0005624 // membrane fraction // inferred from electronic annotation /// 0005626 // insoluble fraction // inferred from electronic annotation /// 0005768 // endosome // inferred from electronic annotation /// 0005792 // microsome // inferred from electronic annotation /// 0005886 // plasma membrane // inferred from electronic annotation /// 0005887 // integral to plasma membrane // traceable autho…	0004721 // phosphoprotein phosphatase activity // inferred from electronic annotation /// 0004725 // protein tyrosine phosphatase activity // inferred from direct assay /// 0004725 // protein tyrosine phosphatase activity // inferred from electronic annotation /// 0004725 // protein tyrosine phosphatase activity // traceable author statement /// 0004872 // receptor activity // inferred from elect…	PTPRF	protein tyrosine phosphatase, receptor type, F	GO:0001960|GO:0006470|GO:0007155|GO:0007155|GO:0007156|GO:0007185|GO:0007399|GO:0008285|GO:0016311|GO:0031345|GO:0042059|GO:0043065|GO:0043525|GO:0046627|GO:0050775|GO:0050803|GO:0051387|GO:0005624|GO:0005626|GO:0005768|GO:0005792|GO:0005886|GO:0005887|GO:0016020|GO:0016021|GO:0030426|GO:0043005|GO:0043025|GO:0060076|GO:0004721|GO:0004725|GO:0004725|GO:0004725|GO:0004872|GO:0005001|GO:0005001|GO:…
200645_at	0.00471074	2.0775	down	13.8379	13.716	13.6878	14.1353	14.4755	13.9531	15.4034	15.2785	15.0465	P	0.000244	11	P	0.000244	11	P	0.000244	11	P	0.000244	11	P	0.000244	11	P	0.000244	11	P	0.000244	11	P	0.000244	11	P	0.000244	11	9	0	chr17:7143739-7145753 (-) // 96.43 // p13.1	11337	0000226 // microtubule cytoskeleton organization // inferred from electronic annotation /// 0006605 // protein targeting // traceable author statement /// 0006810 // transport // inferred from electronic annotation /// 0007268 // synaptic transmission // traceable author statement /// 0015031 // protein transport // inferred from electronic annotation	0000139 // Golgi membrane // inferred from electronic annotation /// 0000421 // autophagic vacuole membrane // inferred from direct assay /// 0005737 // cytoplasm // inferred from electronic annotation /// 0005764 // lysosome // inferred from electronic annotation /// 0005790 // smooth endoplasmic reticulum // inferred from electronic annotation /// 0005794 // Golgi apparatus // inferred from ele…	0004872 // receptor activity // inferred from electronic annotation /// 0005515 // protein binding // inferred from physical interaction /// 0005515 // protein binding // inferred from electronic annotation /// 0008017 // microtubule binding // inferred from electronic annotation /// 0048487 // beta-tubulin binding // inferred from direct assay /// 0050811 // GABA receptor binding // inferred fro…	GABARAP	GABA(A) receptor-associated protein	GO:0000226|GO:0006605|GO:0006810|GO:0007268|GO:0015031|GO:0000139|GO:0000421|GO:0005737|GO:0005764|GO:0005790|GO:0005794|GO:0005856|GO:0005874|GO:0005875|GO:0005886|GO:0005886|GO:0012505|GO:0015629|GO:0016020|GO:0004872|GO:0005515|GO:0005515|GO:0008017|GO:0048487|GO:0050811
200646_s_at	0.0125384	2.94553	down	6.56568	7.20053	7.47284	7.52552	7.54725	6.83397	9.35966	8.81355	8.40911	P	0.0141602	11	P	0.0141602	11	P	0.00805664	11	P	0.00585938	11	P	0.0461426	11	M	0.0561523	11	P	0.00415039	11	P	0.00415039	11	P	0.0107422	11	8	0	chr19:49403600-49425913 (+) // 95.89 // q13.33	4924		0005615 // extracellular space // traceable author statement /// 0005737 // cytoplasm // inferred from electronic annotation /// 0005793 // ER-Golgi intermediate compartment // inferred from direct assay /// 0005794 // Golgi apparatus // inferred from direct assay /// 0005794 // Golgi apparatus // inferred from electronic annotation /// 0016020 // membrane // inferred from electronic annotation	0003677 // DNA binding // inferred from electronic annotation /// 0003677 // DNA binding // traceable author statement /// 0005509 // calcium ion binding // inferred from electronic annotation	NUCB1	nucleobindin 1	GO:0005615|GO:0005737|GO:0005793|GO:0005794|GO:0005794|GO:0016020|GO:0003677|GO:0003677|GO:0005509
200647_x_at	0.00113405	2.82265	down	12.7632	12.9325	12.9219	12.9024	12.9745	12.465	14.4132	14.2939	14.1259	P	0.000244	11	P	0.000244	11	P	0.000244	11	P	0.000244	11	P	0.000244	11	P	0.000732	11	P	0.000244	11	P	0.000244	11	P	0.000244	11	9	0	chr16:28722783-28747034 (+) // 97.49 // p11.2 /// chr16:28390918-28415163 (-) // 97.49 // p11.2	728689///8663	0006412 // translation // inferred from electronic annotation /// 0006413 // translational initiation // inferred by curator /// 0006413 // translational initiation // inferred from direct assay /// 0006413 // translational initiation // inferred from electronic annotation	0005737 // cytoplasm // inferred from electronic annotation /// 0005829 // cytosol // not recorded /// 0005852 // eukaryotic translation initiation factor 3 complex // inferred from direct assay /// 0005852 // eukaryotic translation initiation factor 3 complex // inferred from electronic annotation	0003743 // translation initiation factor activity // inferred by curator /// 0003743 // translation initiation factor activity // inferred from direct assay /// 0003743 // translation initiation factor activity // inferred from electronic annotation /// 0005515 // protein binding // inferred from physical interaction	EIF3C /// EIF3CL	eukaryotic translation initiation factor 3, subunit C /// eukaryotic translation initiation factor 3, subunit C-like	GO:0006412|GO:0006413|GO:0006413|GO:0006413|GO:0005737|GO:0005829|GO:0005852|GO:0005852|GO:0003743|GO:0003743|GO:0003743|GO:0005515
200648_s_at	0.0423055	2.24103	down	9.68599	9.56072	9.36599	9.72344	10.4251	9.07766	11.0241	10.9191	10.7755	P	0.000732	11	P	0.000732	11	P	0.000244	11	P	0.000244	11	P	0.000732	11	P	0.00195313	11	P	0.000244	11	P	0.000732	11	P	0.000732	11	9	0	chr1:182353415-182360850 (-) // 94.66 // q25.3	2752	0006542 // glutamine biosynthetic process // inferred from electronic annotation /// 0006807 // nitrogen compound metabolic process // inferred from electronic annotation /// 0008283 // cell proliferation // inferred from direct assay /// 0009749 // response to glucose stimulus // inferred from electronic annotation	0005622 // intracellular // inferred from electronic annotation /// 0005737 // cytoplasm // inferred from direct assay /// 0005737 // cytoplasm // inferred from electronic annotation /// 0005739 // mitochondrion // inferred from electronic annotation /// 0005794 // Golgi apparatus // inferred from direct assay	0000166 // nucleotide binding // inferred from electronic annotation /// 0003824 // catalytic activity // inferred from electronic annotation /// 0004351 // glutamate decarboxylase activity // inferred from electronic annotation /// 0004356 // glutamate-ammonia ligase activity // inferred from electronic annotation /// 0005524 // ATP binding // inferred from electronic annotation /// 0016829 // l…	GLUL	glutamate-ammonia ligase	GO:0006542|GO:0006807|GO:0008283|GO:0009749|GO:0005622|GO:0005737|GO:0005737|GO:0005739|GO:0005794|GO:0000166|GO:0003824|GO:0004351|GO:0004356|GO:0005524|GO:0016829|GO:0016874|GO:0042802
200649_at	0.000261	4.0682	down	8.51901	8.38819	8.89393	8.34277	8.78626	8.78501	10.7246	10.7525	10.5101	P	0.000244	11	P	0.00415039	11	P	0.00292969	11	P	0.0239258	11	P	0.00415039	11	P	0.00805664	11	P	0.000244	11	P	0.000244	11	P	0.000732	11	9	0	chr19:49404040-49426525 (+) // 94.42 // q13.33	4924		0005615 // extracellular space // traceable author statement /// 0005737 // cytoplasm // inferred from electronic annotation /// 0005793 // ER-Golgi intermediate compartment // inferred from direct assay /// 0005794 // Golgi apparatus // inferred from direct assay /// 0005794 // Golgi apparatus // inferred from electronic annotation /// 0016020 // membrane // inferred from electronic annotation	0003677 // DNA binding // inferred from electronic annotation /// 0003677 // DNA binding // traceable author statement /// 0005509 // calcium ion binding // inferred from electronic annotation	NUCB1	nucleobindin 1	GO:0005615|GO:0005737|GO:0005793|GO:0005794|GO:0005794|GO:0016020|GO:0003677|GO:0003677|GO:0005509
200652_at	0.00642135	2.08251	down	13.2009	13.3193	13.2787	13.4324	13.9022	13.2405	14.6747	14.5047	14.5707	P	0.000244	11	P	0.000244	11	P	0.000244	11	P	0.000244	11	P	0.000244	11	P	0.000244	11	P	0.000244	11	P	0.000244	11	P	0.000244	11	9	0	chr1:155978844-155990727 (-) // 99.45 // q22	6746	0006613 // cotranslational protein targeting to membrane // traceable author statement	0005783 // endoplasmic reticulum // inferred from electronic annotation /// 0005783 // endoplasmic reticulum // traceable author statement /// 0005789 // endoplasmic reticulum membrane // inferred from electronic annotation /// 0016020 // membrane // inferred from electronic annotation /// 0016021 // integral to membrane // inferred from electronic annotation /// 0016021 // integral to membrane /…	0004872 // receptor activity // inferred from electronic annotation /// 0005048 // signal sequence binding // traceable author statement	SSR2	signal sequence receptor, beta (translocon-associated protein beta)	GO:0006613|GO:0005783|GO:0005783|GO:0005789|GO:0016020|GO:0016021|GO:0016021|GO:0004872|GO:0005048
200654_at	0.0025958	2.51594	down	14.7013	14.6823	14.6051	14.7683	15.2423	14.7155	16.3721	16.3201	16.0272	P	0.00805664	11	P	0.00415039	11	P	0.00805664	11	P	0.00805664	11	P	0.000244	11	P	0.00195313	11	P	0.00415039	11	P	0.0107422	11	P	0.0141602	11	9	0	chr17:79801036-79818410 (-) // 96.54 // q25.3	5034	0006662 // glycerol ether metabolic process // inferred from electronic annotation /// 0018401 // peptidyl-proline hydroxylation to 4-hydroxy-L-proline // inferred from direct assay /// 0045454 // cell redox homeostasis // inferred from electronic annotation	0005576 // extracellular region // non-traceable author statement /// 0005783 // endoplasmic reticulum // inferred from direct assay /// 0005783 // endoplasmic reticulum // inferred from electronic annotation /// 0005783 // endoplasmic reticulum // traceable author statement /// 0005788 // endoplasmic reticulum lumen // inferred from electronic annotation /// 0005792 // microsome // inferred from…	0003756 // protein disulfide isomerase activity // inferred from electronic annotation /// 0003756 // protein disulfide isomerase activity // traceable author statement /// 0004656 // procollagen-proline 4-dioxygenase activity // inferred from direct assay /// 0004656 // procollagen-proline 4-dioxygenase activity // traceable author statement /// 0005515 // protein binding // inferred from physic…	P4HB	prolyl 4-hydroxylase, beta polypeptide	GO:0006662|GO:0018401|GO:0045454|GO:0005576|GO:0005783|GO:0005783|GO:0005783|GO:0005788|GO:0005792|GO:0005793|GO:0005886|GO:0009986|GO:0016020|GO:0042470|GO:0003756|GO:0003756|GO:0004656|GO:0004656|GO:0005515|GO:0009055|GO:0015035|GO:0016702|GO:0016853
200656_s_at	0.000544	4.92386	down	12.7801	12.7782	12.7441	12.1504	12.3464	11.6238	14.4157	14.412	14.1923	P	0.000244	11	P	0.000244	11	P	0.000244	11	P	0.000244	11	P	0.000244	11	P	0.000244	11	P	0.000244	11	P	0.000244	11	P	0.000244	11	9	0	chr17:79801489-79818373 (-) // 98.21 // q25.3	5034	0006662 // glycerol ether metabolic process // inferred from electronic annotation /// 0018401 // peptidyl-proline hydroxylation to 4-hydroxy-L-proline // inferred from direct assay /// 0045454 // cell redox homeostasis // inferred from electronic annotation	0005576 // extracellular region // non-traceable author statement /// 0005783 // endoplasmic reticulum // inferred from direct assay /// 0005783 // endoplasmic reticulum // inferred from electronic annotation /// 0005783 // endoplasmic reticulum // traceable author statement /// 0005788 // endoplasmic reticulum lumen // inferred from electronic annotation /// 0005792 // microsome // inferred from…	0003756 // protein disulfide isomerase activity // inferred from electronic annotation /// 0003756 // protein disulfide isomerase activity // traceable author statement /// 0004656 // procollagen-proline 4-dioxygenase activity // inferred from direct assay /// 0004656 // procollagen-proline 4-dioxygenase activity // traceable author statement /// 0005515 // protein binding // inferred from physic…	P4HB	prolyl 4-hydroxylase, beta polypeptide	GO:0006662|GO:0018401|GO:0045454|GO:0005576|GO:0005783|GO:0005783|GO:0005783|GO:0005788|GO:0005792|GO:0005793|GO:0005886|GO:0009986|GO:0016020|GO:0042470|GO:0003756|GO:0003756|GO:0004656|GO:0004656|GO:0005515|GO:0009055|GO:0015035|GO:0016702|GO:0016853
200658_s_at	0.00212723	2.31477	down	11.1046	11.0961	11.0735	10.8841	11.3199	10.8739	12.3442	12.3051	12.0612	P	0.000244	11	P	0.000244	11	P	0.000244	11	P	0.000244	11	P	0.000244	11	P	0.000244	11	P	0.000244	11	P	0.000244	11	P	0.000244	11	9	0	chr17:47481414-47490655 (-) // 83.05 // q21.33	5245	0006260 // DNA replication // inferred from electronic annotation /// 0007165 // signal transduction // traceable author statement /// 0008285 // negative regulation of cell proliferation // non-traceable author statement /// 0016481 // negative regulation of transcription // inferred from direct assay /// 0016575 // histone deacetylation // inferred from direct assay /// 0042981 // regulation of…	0005634 // nucleus // traceable author statement /// 0005654 // nucleoplasm // inferred from direct assay /// 0005739 // mitochondrion // inferred from direct assay /// 0005739 // mitochondrion // inferred from electronic annotation /// 0005743 // mitochondrial inner membrane // traceable author statement /// 0005743 // mitochondrial inner membrane // inferred from electronic annotation /// 00058…	0005515 // protein binding // inferred from physical interaction /// 0016563 // transcription activator activity // inferred from direct assay /// 0016564 // transcription repressor activity // inferred from direct assay	PHB	prohibitin	GO:0006260|GO:0007165|GO:0008285|GO:0016481|GO:0016575|GO:0042981|GO:0045449|GO:0005634|GO:0005654|GO:0005739|GO:0005739|GO:0005743|GO:0005743|GO:0005887|GO:0016020|GO:0005515|GO:0016563|GO:0016564
200659_s_at	0.0232835	2.96664	down	9.14445	9.12093	8.70301	8.12925	9.60737	8.99398	10.5952	10.5487	10.2932	P	0.000244	11	P	0.000244	11	P	0.000732	11	P	0.00292969	11	P	0.000244	11	P	0.00415039	11	P	0.0012207	11	P	0.000244	11	P	0.000732	11	9	0	chr16:52968663-52970486 (+) // 91.13 // q12.2 /// chr17:47481419-47492242 (-) // 99.95 // q21.33	5245	0006260 // DNA replication // inferred from electronic annotation /// 0007165 // signal transduction // traceable author statement /// 0008285 // negative regulation of cell proliferation // non-traceable author statement /// 0016481 // negative regulation of transcription // inferred from direct assay /// 0016575 // histone deacetylation // inferred from direct assay /// 0042981 // regulation of…	0005634 // nucleus // traceable author statement /// 0005654 // nucleoplasm // inferred from direct assay /// 0005739 // mitochondrion // inferred from direct assay /// 0005739 // mitochondrion // inferred from electronic annotation /// 0005743 // mitochondrial inner membrane // traceable author statement /// 0005743 // mitochondrial inner membrane // inferred from electronic annotation /// 00058…	0005515 // protein binding // inferred from physical interaction /// 0016563 // transcription activator activity // inferred from direct assay /// 0016564 // transcription repressor activity // inferred from direct assay	PHB	prohibitin	GO:0006260|GO:0007165|GO:0008285|GO:0016481|GO:0016575|GO:0042981|GO:0045449|GO:0005634|GO:0005654|GO:0005739|GO:0005739|GO:0005743|GO:0005743|GO:0005887|GO:0016020|GO:0005515|GO:0016563|GO:0016564
200660_at	0.00788003	2.8634	down	13.2871	12.2506	12.7729	12.6369	13.3059	12.9062	14.9361	14.3131	14.153	P	0.000732	11	P	0.000732	11	P	0.000244	11	P	0.0012207	11	P	0.000244	11	P	0.000732	11	P	0.00195313	11	P	0.000244	11	P	0.000244	11	9	0	chr1:152004981-152009511 (-) // 99.83 // q21.3	6282	0007165 // signal transduction // traceable author statement /// 0008156 // negative regulation of DNA replication // traceable author statement /// 0008285 // negative regulation of cell proliferation // traceable author statement	0001726 // ruffle // inferred from direct assay /// 0005634 // nucleus // inferred from direct assay /// 0005634 // nucleus // inferred from electronic annotation /// 0005634 // nucleus // traceable author statement /// 0005737 // cytoplasm // inferred from direct assay /// 0005737 // cytoplasm // traceable author statement /// 0005737 // cytoplasm // inferred from electronic annotation	0005509 // calcium ion binding // inferred from electronic annotation /// 0005515 // protein binding // inferred from physical interaction /// 0042803 // protein homodimerization activity // inferred from direct assay /// 0048154 // S100 beta binding // inferred from physical interaction /// 0048306 // calcium-dependent protein binding // inferred from direct assay	S100A11	S100 calcium binding protein A11	GO:0007165|GO:0008156|GO:0008285|GO:0001726|GO:0005634|GO:0005634|GO:0005634|GO:0005737|GO:0005737|GO:0005737|GO:0005509|GO:0005515|GO:0042803|GO:0048154|GO:0048306
200661_at	2.32e-05	2.6137	down	11.5001	11.6239	11.6023	11.8213	11.8161	11.7181	13.1416	13.2718	13.1003	P	0.000244	11	P	0.000244	11	P	0.000244	11	P	0.000244	11	P	0.000244	11	P	0.000244	11	P	0.000244	11	P	0.000244	11	P	0.000244	11	9	0	chr20:44520205-44527456 (+) // 97.41 // q13.12	5476	0006508 // proteolysis // inferred from electronic annotation /// 0006886 // intracellular protein transport // traceable author statement	0005739 // mitochondrion // inferred from electronic annotation /// 0005764 // lysosome // non-traceable author statement /// 0005764 // lysosome // inferred from electronic annotation /// 0005783 // endoplasmic reticulum // traceable author statement	0004180 // carboxypeptidase activity // traceable author statement /// 0004180 // carboxypeptidase activity // inferred from electronic annotation /// 0004185 // serine-type carboxypeptidase activity // inferred from electronic annotation /// 0005515 // protein binding // inferred from physical interaction /// 0005515 // protein binding // inferred from electronic annotation /// 0008047 // enzyme…	CTSA	cathepsin A	GO:0006508|GO:0006886|GO:0005739|GO:0005764|GO:0005764|GO:0005783|GO:0004180|GO:0004180|GO:0004185|GO:0005515|GO:0005515|GO:0008047|GO:0008233|GO:0016787
200662_s_at	0.0139908	5.56149	up	13.9059	13.9056	13.9433	13.8166	13.6864	13.6859	10.1123	11.5571	12.0931	P	0.000244	11	P	0.000244	11	P	0.000244	11	P	0.000244	11	P	0.000244	11	P	0.000244	11	P	0.000244	11	P	0.000244	11	P	0.000244	11	9	0	chrX:72442863-72446122 (+) // 79.81 // q13.2 /// chr1:235272659-235292131 (-) // 77.72 // q42.3	9804	0006605 // protein targeting // inferred from electronic annotation /// 0006626 // protein targeting to mitochondrion // inferred from direct assay /// 0006810 // transport // inferred from electronic annotation /// 0006886 // intracellular protein transport // inferred from electronic annotation /// 0015031 // protein transport // inferred from electronic annotation	0005739 // mitochondrion // inferred from direct assay /// 0005739 // mitochondrion // inferred from electronic annotation /// 0005741 // mitochondrial outer membrane // inferred from electronic annotation /// 0005742 // mitochondrial outer membrane translocase complex // non-traceable author statement /// 0005742 // mitochondrial outer membrane translocase complex // traceable author statement /…	0005515 // protein binding // inferred from physical interaction /// 0015450 // P-P-bond-hydrolysis-driven protein transmembrane transporter activity // inferred from direct assay /// 0051082 // unfolded protein binding // inferred from direct assay /// 0051082 // unfolded protein binding // inferred from electronic annotation	TOMM20	translocase of outer mitochondrial membrane 20 homolog (yeast)	GO:0006605|GO:0006626|GO:0006810|GO:0006886|GO:0015031|GO:0005739|GO:0005739|GO:0005741|GO:0005742|GO:0005742|GO:0005742|GO:0016020|GO:0016021|GO:0005515|GO:0015450|GO:0051082|GO:0051082
200663_at	0.00737082	2.044	down	14.8609	14.8925	14.8092	15.1657	15.7309	15.2445	16.5632	16.4609	16.2112	P	0.000244	11	P	0.000244	11	P	0.000244	11	P	0.000244	11	P	0.000244	11	P	0.000244	11	P	0.000244	11	P	0.000244	11	P	0.000244	11	9	0	chr12:56119257-56122794 (-) // 100.0 // q13.2	967	0010633 // negative regulation of epithelial cell migration // inferred from electronic annotation /// 0030855 // epithelial cell differentiation // inferred from electronic annotation /// 0045785 // positive regulation of cell adhesion // inferred from electronic annotation /// 0045807 // positive regulation of endocytosis // inferred from electronic annotation	0005737 // cytoplasm // inferred from electronic annotation /// 0005764 // lysosome // inferred from electronic annotation /// 0005765 // lysosomal membrane // inferred from electronic annotation /// 0005765 // lysosomal membrane // traceable author statement /// 0005768 // endosome // inferred from electronic annotation /// 0005770 // late endosome // inferred from electronic annotation /// 0005…	0005515 // protein binding // inferred from electronic annotation /// 0032403 // protein complex binding // inferred from electronic annotation	CD63	CD63 molecule	GO:0010633|GO:0030855|GO:0045785|GO:0045807|GO:0005737|GO:0005764|GO:0005765|GO:0005765|GO:0005768|GO:0005770|GO:0005886|GO:0005886|GO:0005886|GO:0005887|GO:0010008|GO:0016020|GO:0016021|GO:0031088|GO:0031902|GO:0043234|GO:0005515|GO:0032403
200664_s_at	0.0434073	2.19973	down	8.90589	8.69914	8.5923	8.71237	9.7577	8.50653	10.1502	10.196	10.0424	P	0.0239258	11	P	0.0375977	11	P	0.0375977	11	A	0.0805664	11	P	0.0239258	11	A	0.149658	11	P	0.0302734	11	P	0.0141602	11	P	0.0107422	11	7	2	chr19:14625581-14629280 (-) // 97.97 // p13.12	3337	0006457 // protein folding // inferred from electronic annotation /// 0006950 // response to stress // inferred from electronic annotation /// 0006986 // response to unfolded protein // traceable author statement /// 0051085 // chaperone mediated protein folding requiring cofactor // inferred from electronic annotation /// 0070389 // chaperone cofactor-dependent protein refolding // inferred from…	0005634 // nucleus // inferred from electronic annotation /// 0005730 // nucleolus // inferred from electronic annotation /// 0005737 // cytoplasm // inferred from electronic annotation	0031072 // heat shock protein binding // inferred from electronic annotation /// 0051082 // unfolded protein binding // inferred from electronic annotation	DNAJB1	DnaJ (Hsp40) homolog, subfamily B, member 1	GO:0006457|GO:0006950|GO:0006986|GO:0051085|GO:0070389|GO:0005634|GO:0005730|GO:0005737|GO:0031072|GO:0051082
200665_s_at	0.00426896	2.76806	down	13.6531	13.975	13.8573	14.228	13.7018	14.4154	15.7742	15.6479	15.3296	P	0.000244	11	P	0.000244	11	P	0.000244	11	P	0.000244	11	P	0.000244	11	P	0.000244	11	P	0.000244	11	P	0.000244	11	P	0.000244	11	9	0	chr5:151041997-151066469 (-) // 98.36 // q33.1	6678	0001503 // ossification // traceable author statement /// 0042127 // regulation of cell proliferation // inferred from electronic annotation /// 0071363 // cellular response to growth factor stimulus // inferred from electronic annotation	0005576 // extracellular region // non-traceable author statement /// 0005576 // extracellular region // inferred from electronic annotation /// 0005578 // proteinaceous extracellular matrix // traceable author statement /// 0005578 // proteinaceous extracellular matrix // inferred from electronic annotation /// 0005604 // basement membrane // inferred from electronic annotation /// 0016459 // my…	0000166 // nucleotide binding // inferred from electronic annotation /// 0003774 // motor activity // inferred from electronic annotation /// 0003779 // actin binding // inferred from electronic annotation /// 0003779 // actin binding // non-traceable author statement /// 0005509 // calcium ion binding // inferred from electronic annotation /// 0005509 // calcium ion binding // traceable author s…	SPARC	secreted protein, acidic, cysteine-rich (osteonectin)	GO:0001503|GO:0042127|GO:0071363|GO:0005576|GO:0005576|GO:0005578|GO:0005578|GO:0005604|GO:0016459|GO:0016461|GO:0031012|GO:0000166|GO:0003774|GO:0003779|GO:0003779|GO:0005509|GO:0005509|GO:0005515|GO:0005516|GO:0005516|GO:0005518|GO:0005524|GO:0005524|GO:0050840
200666_s_at	0.0164714	2.39532	down	10.1374	9.7997	9.74775	10.0734	10.7965	9.84444	11.7665	11.39	11.3385	P	0.000244	11	P	0.000244	11	P	0.000244	11	P	0.000244	11	P	0.000244	11	P	0.000732	11	P	0.000244	11	P	0.000244	11	P	0.000244	11	9	0	chr19:14625581-14629201 (-) // 99.91 // p13.12 /// chr2:192744721-192746930 (-) // 91.63 // q32.3	3337	0006457 // protein folding // inferred from electronic annotation /// 0006950 // response to stress // inferred from electronic annotation /// 0006986 // response to unfolded protein // traceable author statement /// 0051085 // chaperone mediated protein folding requiring cofactor // inferred from electronic annotation /// 0070389 // chaperone cofactor-dependent protein refolding // inferred from…	0005634 // nucleus // inferred from electronic annotation /// 0005730 // nucleolus // inferred from electronic annotation /// 0005737 // cytoplasm // inferred from electronic annotation	0031072 // heat shock protein binding // inferred from electronic annotation /// 0051082 // unfolded protein binding // inferred from electronic annotation	DNAJB1	DnaJ (Hsp40) homolog, subfamily B, member 1	GO:0006457|GO:0006950|GO:0006986|GO:0051085|GO:0070389|GO:0005634|GO:0005730|GO:0005737|GO:0031072|GO:0051082
200675_at	0.00051	3.08257	down	14.0921	14.1352	14.1027	14.1643	14.4852	14.3615	16.1696	15.9852	15.7286	P	0.000244	11	P	0.000244	11	P	0.000244	11	P	0.000244	11	P	0.000244	11	P	0.000244	11	P	0.000244	11	P	0.000244	11	P	0.000244	11	9	0	chr11:2398552-2418626 (+) // 86.5 // p15.5	975	0000187 // activation of MAPK activity // inferred from direct assay /// 0006661 // phosphatidylinositol biosynthetic process // inferred from direct assay /// 0008104 // protein localization // inferred from direct assay /// 0008283 // cell proliferation // traceable author statement /// 0008284 // positive regulation of cell proliferation // inferred from direct assay /// 0009611 // response to…	0005887 // integral to plasma membrane // inferred from direct assay /// 0016020 // membrane // inferred from electronic annotation /// 0016021 // integral to membrane // inferred from electronic annotation /// 0016324 // apical plasma membrane // inferred from electronic annotation	0005515 // protein binding // inferred from physical interaction /// 0005515 // protein binding // inferred from electronic annotation	CD81	CD81 molecule	GO:0000187|GO:0006661|GO:0008104|GO:0008283|GO:0008284|GO:0009611|GO:0030384|GO:0040008|GO:0042127|GO:0043128|GO:0044419|GO:0046718|GO:0046813|GO:0050731|GO:0005887|GO:0016020|GO:0016021|GO:0016324|GO:0005515|GO:0005515
200676_s_at	0.00433788	2.62201	down	8.1961	8.20756	8.56445	8.32943	9.12902	8.60001	10.1646	10.0413	10.0246	P	0.000244	11	P	0.000244	11	P	0.000244	11	P	0.00805664	11	P	0.000244	11	P	0.000244	11	P	0.000732	11	P	0.000732	11	P	0.000244	11	9	0	chr22:21922018-21978323 (+) // 99.96 // q11.21	7332	0000209 // protein polyubiquitination // inferred from direct assay /// 0006350 // transcription // inferred from electronic annotation /// 0006464 // protein modification process // traceable author statement /// 0006511 // ubiquitin-dependent protein catabolic process // traceable author statement /// 0007090 // regulation of S phase of mitotic cell cycle // inferred from mutant phenotype /// 0…	0000151 // ubiquitin ligase complex // traceable author statement /// 0005634 // nucleus // inferred from direct assay /// 0005634 // nucleus // inferred from electronic annotation /// 0005737 // cytoplasm // inferred from direct assay /// 0005737 // cytoplasm // inferred from electronic annotation	0000166 // nucleotide binding // inferred from electronic annotation /// 0003713 // transcription coactivator activity // inferred from direct assay /// 0004842 // ubiquitin-protein ligase activity // inferred from direct assay /// 0004842 // ubiquitin-protein ligase activity // inferred from mutant phenotype /// 0004842 // ubiquitin-protein ligase activity // traceable author statement /// 00048…	UBE2L3	ubiquitin-conjugating enzyme E2L 3	GO:0000209|GO:0006350|GO:0006464|GO:0006511|GO:0007090|GO:0008283|GO:0016567|GO:0032583|GO:0032583|GO:0043687|GO:0045449|GO:0051246|GO:0070979|GO:0071383|GO:0071385|GO:0000151|GO:0005634|GO:0005634|GO:0005737|GO:0005737|GO:0000166|GO:0003713|GO:0004842|GO:0004842|GO:0004842|GO:0004842|GO:0005515|GO:0005524|GO:0016874|GO:0019787|GO:0019899
200678_x_at	0.000146	4.64324	down	11.3543	11.2064	11.2759	11.3173	11.5715	11.2022	13.7867	13.5498	13.3999	P	0.000732	11	P	0.000732	11	P	0.000732	11	P	0.0012207	11	P	0.0012207	11	P	0.00195313	11	P	0.000732	11	P	0.000732	11	P	0.000244	11	9	0	chr17:42422647-42430470 (+) // 98.62 // q21.31	2896	0001835 // blastocyst hatching // inferred from electronic annotation /// 0007165 // signal transduction // non-traceable author statement /// 0007566 // embryo implantation // inferred from electronic annotation /// 0050679 // positive regulation of epithelial cell proliferation // inferred from electronic annotation	0005576 // extracellular region // inferred from electronic annotation /// 0005615 // extracellular space // inferred from electronic annotation /// 0005737 // cytoplasm // inferred from direct assay /// 0005739 // mitochondrion // inferred from electronic annotation /// 0043231 // intracellular membrane-bounded organelle // inferred from direct assay	0005125 // cytokine activity // inferred from electronic annotation /// 0008083 // growth factor activity // traceable author statement	GRN	granulin	GO:0001835|GO:0007165|GO:0007566|GO:0050679|GO:0005576|GO:0005615|GO:0005737|GO:0005739|GO:0043231|GO:0005125|GO:0008083
200679_x_at	6.08e-05	4.1269	up	11.9294	12.0197	11.9098	11.6462	11.5497	11.5911	9.76728	9.38914	9.49545	P	0.000244	11	P	0.000244	11	P	0.000244	11	P	0.000244	11	P	0.000244	11	P	0.000244	11	P	0.000244	11	P	0.000244	11	P	0.000244	11	9	0	chr13:31034583-31040069 (-) // 88.72 // q12.3 /// chr15:71456199-71457851 (-) // 83.92 // q23	3146	0000122 // negative regulation of transcription from RNA polymerase II promoter // inferred from mutant phenotype /// 0001773 // myeloid dendritic cell activation // inferred from sequence or structural similarity /// 0002407 // dendritic cell chemotaxis // inferred from sequence or structural similarity /// 0002437 // inflammatory response to antigenic stimulus // inferred from expression patter…	0000793 // condensed chromosome // inferred from direct assay /// 0005615 // extracellular space // inferred from direct assay /// 0005634 // nucleus // inferred from direct assay /// 0005634 // nucleus // inferred from electronic annotation /// 0005654 // nucleoplasm // not recorded /// 0005730 // nucleolus // inferred from direct assay /// 0009986 // cell surface // inferred from direct assay /…	0003677 // DNA binding // inferred from electronic annotation /// 0003684 // damaged DNA binding // inferred from sequence or structural similarity /// 0003690 // double-stranded DNA binding // inferred from sequence or structural similarity /// 0003697 // single-stranded DNA binding // inferred from sequence or structural similarity /// 0003700 // sequence-specific DNA binding transcription fact…	HMGB1	high-mobility group box 1	GO:0000122|GO:0001773|GO:0002407|GO:0002437|GO:0006265|GO:0006288|GO:0006310|GO:0006357|GO:0017055|GO:0031175|GO:0033151|GO:0043065|GO:0043280|GO:0043388|GO:0045944|GO:0051103|GO:0000793|GO:0005615|GO:0005634|GO:0005634|GO:0005654|GO:0005730|GO:0009986|GO:0017053|GO:0003677|GO:0003684|GO:0003690|GO:0003697|GO:0003700|GO:0005125|GO:0005488|GO:0005515|GO:0008134|GO:0008301|GO:0008301|GO:0042056|GO:…
200680_x_at	0.000376	4.84783	up	13.7094	13.9165	13.6299	13.9749	14.3944	13.8361	12.0231	11.7154	11.6348	P	0.000244	11	P	0.000244	11	P	0.000244	11	P	0.000244	11	P	0.000244	11	P	0.000244	11	P	0.000244	11	P	0.000244	11	P	0.000244	11	9	0	chr2:219065111-219066419 (+) // 84.64 // q35 /// chr22:26956444-26957435 (+) // 75.92 // q12.1 /// chr3:22423260-22424257 (+) // 89.79 // p24.3 /// chr1:171239785-171240772 (-) // 83.25 // q24.3 /// chr13:31035185-31039967 (-) // 89.49 // q12.3 /// chr15:71456801-71457804 (-) // 89.1 // q23 /// chr2:171457813-171458787 (-) // 81.57 // q31.1 /// chr20:56063142-56064414 (-) // 86.32 // q13.31 /// c…	3146	0000122 // negative regulation of transcription from RNA polymerase II promoter // inferred from mutant phenotype /// 0001773 // myeloid dendritic cell activation // inferred from sequence or structural similarity /// 0002407 // dendritic cell chemotaxis // inferred from sequence or structural similarity /// 0002437 // inflammatory response to antigenic stimulus // inferred from expression patter…	0000793 // condensed chromosome // inferred from direct assay /// 0005615 // extracellular space // inferred from direct assay /// 0005634 // nucleus // inferred from direct assay /// 0005634 // nucleus // inferred from electronic annotation /// 0005654 // nucleoplasm // not recorded /// 0005730 // nucleolus // inferred from direct assay /// 0009986 // cell surface // inferred from direct assay /…	0003677 // DNA binding // inferred from electronic annotation /// 0003684 // damaged DNA binding // inferred from sequence or structural similarity /// 0003690 // double-stranded DNA binding // inferred from sequence or structural similarity /// 0003697 // single-stranded DNA binding // inferred from sequence or structural similarity /// 0003700 // sequence-specific DNA binding transcription fact…	HMGB1	high-mobility group box 1	GO:0000122|GO:0001773|GO:0002407|GO:0002437|GO:0006265|GO:0006288|GO:0006310|GO:0006357|GO:0017055|GO:0031175|GO:0033151|GO:0043065|GO:0043280|GO:0043388|GO:0045944|GO:0051103|GO:0000793|GO:0005615|GO:0005634|GO:0005634|GO:0005654|GO:0005730|GO:0009986|GO:0017053|GO:0003677|GO:0003684|GO:0003690|GO:0003697|GO:0003700|GO:0005125|GO:0005488|GO:0005515|GO:0008134|GO:0008301|GO:0008301|GO:0042056|GO:…
200681_at	0.00120633	3.35607	up	13.0951	13.0243	12.9561	13.2452	13.4924	13.1285	11.2444	11.5028	11.8786	P	0.000244	11	P	0.000244	11	P	0.000244	11	P	0.000244	11	P	0.000244	11	P	0.000244	11	P	0.00195313	11	P	0.000732	11	P	0.000244	11	9	0	chr6:38643719-38670917 (-) // 95.89 // p21.2	2739	0005975 // carbohydrate metabolic process // inferred from electronic annotation /// 0005975 // carbohydrate metabolic process // non-traceable author statement /// 0006749 // glutathione metabolic process // inferred from electronic annotation /// 0006916 // anti-apoptosis // inferred from direct assay /// 0006916 // anti-apoptosis // inferred from mutant phenotype /// 0006916 // anti-apoptosis …	0005625 // soluble fraction // inferred from electronic annotation /// 0005737 // cytoplasm // traceable author statement	0004462 // lactoylglutathione lyase activity // inferred from direct assay /// 0004462 // lactoylglutathione lyase activity // inferred from electronic annotation /// 0004462 // lactoylglutathione lyase activity // traceable author statement /// 0016829 // lyase activity // inferred from electronic annotation /// 0046872 // metal ion binding // inferred from electronic annotation	GLO1	glyoxalase I	GO:0005975|GO:0005975|GO:0006749|GO:0006916|GO:0006916|GO:0006916|GO:0009438|GO:0005625|GO:0005737|GO:0004462|GO:0004462|GO:0004462|GO:0016829|GO:0046872
200685_at	0.00257037	10.1284	up	10.9276	10.8523	11.1613	10.5	9.48508	11.0015	7.33803	7.04914	6.57845	P	0.000244	11	P	0.000732	11	P	0.000244	11	P	0.000244	11	P	0.000732	11	P	0.000244	11	P	0.0302734	11	P	0.0012207	11	A	0.0952148	11	8	1	chr1:70671364-70718730 (+) // 94.03 // p31.1	9295	0006397 // mRNA processing // inferred from electronic annotation /// 0006397 // mRNA processing // traceable author statement /// 0008380 // RNA splicing // not recorded /// 0008380 // RNA splicing // inferred from electronic annotation /// 0008380 // RNA splicing // traceable author statement	0005634 // nucleus // inferred from direct assay /// 0005634 // nucleus // inferred from electronic annotation /// 0005634 // nucleus // traceable author statement /// 0005730 // nucleolus // inferred from direct assay	0000166 // nucleotide binding // inferred from electronic annotation /// 0003676 // nucleic acid binding // inferred from electronic annotation /// 0003723 // RNA binding // inferred from electronic annotation /// 0005515 // protein binding // inferred from physical interaction	SRSF11	serine/arginine-rich splicing factor 11	GO:0006397|GO:0006397|GO:0008380|GO:0008380|GO:0008380|GO:0005634|GO:0005634|GO:0005634|GO:0005730|GO:0000166|GO:0003676|GO:0003723|GO:0005515
200686_s_at	0.00477018	11.1671	up	13.6752	13.7052	13.9398	13.4659	12.0856	13.7244	9.32811	9.20954	10.2947	P	0.000732	11	P	0.000244	11	P	0.000244	11	P	0.000244	11	P	0.000732	11	P	0.000244	11	P	0.00292969	11	P	0.000244	11	P	0.0012207	11	9	0	chr1:70671406-70717684 (+) // 94.96 // p31.1	9295	0006397 // mRNA processing // inferred from electronic annotation /// 0006397 // mRNA processing // traceable author statement /// 0008380 // RNA splicing // not recorded /// 0008380 // RNA splicing // inferred from electronic annotation /// 0008380 // RNA splicing // traceable author statement	0005634 // nucleus // inferred from direct assay /// 0005634 // nucleus // inferred from electronic annotation /// 0005634 // nucleus // traceable author statement /// 0005730 // nucleolus // inferred from direct assay	0000166 // nucleotide binding // inferred from electronic annotation /// 0003676 // nucleic acid binding // inferred from electronic annotation /// 0003723 // RNA binding // inferred from electronic annotation /// 0005515 // protein binding // inferred from physical interaction	SRSF11	serine/arginine-rich splicing factor 11	GO:0006397|GO:0006397|GO:0008380|GO:0008380|GO:0008380|GO:0005634|GO:0005634|GO:0005634|GO:0005730|GO:0000166|GO:0003676|GO:0003723|GO:0005515
200687_s_at	0.00144684	2.91897	down	10.3459	10.0371	10.2934	9.83028	10.2513	9.64611	11.6012	11.3108	11.452	P	0.000244	11	P	0.000244	11	P	0.000244	11	P	0.000244	11	P	0.000244	11	P	0.000732	11	P	0.000244	11	P	0.000244	11	P	0.000244	11	9	0	chr16:70557745-70606200 (+) // 99.95 // q22.1	23450	0000375 // RNA splicing, via transesterification reactions // traceable author statement /// 0006397 // mRNA processing // inferred from electronic annotation /// 0006397 // mRNA processing // traceable author statement /// 0006461 // protein complex assembly // traceable author statement /// 0008380 // RNA splicing // not recorded /// 0008380 // RNA splicing // inferred from electronic annotatio…	0005634 // nucleus // inferred from electronic annotation /// 0005681 // spliceosomal complex // inferred from electronic annotation /// 0005681 // spliceosomal complex // traceable author statement /// 0030532 // small nuclear ribonucleoprotein complex // traceable author statement	0003676 // nucleic acid binding // inferred from electronic annotation /// 0005515 // protein binding // inferred from physical interaction	SF3B3	splicing factor 3b, subunit 3, 130kDa	GO:0000375|GO:0006397|GO:0006397|GO:0006461|GO:0008380|GO:0008380|GO:0008380|GO:0005634|GO:0005681|GO:0005681|GO:0030532|GO:0003676|GO:0005515
200689_x_at	0.0424239	2.19454	down	14.9025	14.7715	14.6211	14.7812	15.7327	14.5403	16.3239	16.2298	15.9023	P	0.000244	11	P	0.000244	11	P	0.000244	11	P	0.000244	11	P	0.000244	11	P	0.000244	11	P	0.000244	11	P	0.000244	11	P	0.000244	11	9	0	chr7:124673489-124675435 (+) // 89.01 // q31.33 /// chrX:114937111-114938515 (+) // 92.98 // q23 /// chr11:62327074-62340215 (-) // 97.8 // q12.3 /// chr7:132719290-132720699 (-) // 99.22 // q33	1937	0006412 // translation // inferred from electronic annotation /// 0006414 // translational elongation // not recorded /// 0006414 // translational elongation // non-traceable author statement /// 0006414 // translational elongation // inferred from electronic annotation /// 0009615 // response to virus // inferred from expression pattern /// 0071044 // histone mRNA catabolic process // inferred f…	0005622 // intracellular // non-traceable author statement /// 0005622 // intracellular // inferred from electronic annotation /// 0005634 // nucleus // inferred from electronic annotation /// 0005730 // nucleolus // inferred from electronic annotation /// 0005829 // cytosol // not recorded /// 0005853 // eukaryotic translation elongation factor 1 complex // inferred from electronic annotation	0000166 // nucleotide binding // inferred from electronic annotation /// 0003676 // nucleic acid binding // inferred from electronic annotation /// 0003723 // RNA binding // inferred from electronic annotation /// 0003746 // translation elongation factor activity // non-traceable author statement /// 0003746 // translation elongation factor activity // inferred from electronic annotation /// 0005…	EEF1G	eukaryotic translation elongation factor 1 gamma	GO:0006412|GO:0006414|GO:0006414|GO:0006414|GO:0009615|GO:0071044|GO:0005622|GO:0005622|GO:0005634|GO:0005730|GO:0005829|GO:0005853|GO:0000166|GO:0003676|GO:0003723|GO:0003746|GO:0003746|GO:0005515|GO:0008270|GO:0016740|GO:0016779|GO:0050265
200690_at	0.000389	3.54356	up	10.1903	10.2407	10.3027	10.1074	10.063	10.0625	7.93035	8.34882	8.47824	P	0.000732	11	P	0.000732	11	P	0.000732	11	P	0.0012207	11	P	0.0012207	11	P	0.000732	11	P	0.0239258	11	P	0.0461426	11	P	0.0461426	11	9	0	chr5:137890265-137911106 (-) // 94.53 // q31.2	3313	0006457 // protein folding // inferred from electronic annotation /// 0006611 // protein export from nucleus // inferred from electronic annotation /// 0006916 // anti-apoptosis // traceable author statement /// 0006950 // response to stress // inferred from electronic annotation	0005737 // cytoplasm // traceable author statement /// 0005739 // mitochondrion // inferred from direct assay /// 0005739 // mitochondrion // traceable author statement /// 0005739 // mitochondrion // inferred from electronic annotation /// 0009986 // cell surface // inferred from direct assay /// 0042645 // mitochondrial nucleoid // inferred from direct assay	0000166 // nucleotide binding // inferred from electronic annotation /// 0005515 // protein binding // inferred from physical interaction /// 0005515 // protein binding // inferred from electronic annotation /// 0005524 // ATP binding // inferred from electronic annotation /// 0019899 // enzyme binding // inferred from electronic annotation /// 0051082 // unfolded protein binding // traceable aut…	HSPA9	heat shock 70kDa protein 9 (mortalin)	GO:0006457|GO:0006611|GO:0006916|GO:0006950|GO:0005737|GO:0005739|GO:0005739|GO:0005739|GO:0009986|GO:0042645|GO:0000166|GO:0005515|GO:0005515|GO:0005524|GO:0019899|GO:0051082|GO:0051082
200695_at	0.0121775	2.53074	down	9.40818	9.1335	9.37622	9.63523	9.13688	8.68243	10.4998	10.2467	10.7267	P	0.00415039	11	P	0.0239258	11	P	0.0141602	11	P	0.0302734	11	P	0.00585938	11	P	0.0239258	11	P	0.00292969	11	P	0.00292969	11	P	0.0141602	11	9	0	chr19:52693304-52729482 (+) // 92.27 // q13.41	5518	0000188 // inactivation of MAPK activity // non-traceable author statement /// 0006275 // regulation of DNA replication // non-traceable author statement /// 0006461 // protein complex assembly // traceable author statement /// 0006470 // protein dephosphorylation // traceable author statement /// 0006672 // ceramide metabolic process // non-traceable author statement /// 0006917 // induction of …	0000159 // protein phosphatase type 2A complex // inferred from direct assay /// 0000159 // protein phosphatase type 2A complex // traceable author statement /// 0000159 // protein phosphatase type 2A complex // inferred from electronic annotation /// 0000775 // chromosome, centromeric region // inferred from direct assay /// 0000775 // chromosome, centromeric region // inferred from electronic a…	0003823 // antigen binding // inferred from physical interaction /// 0005488 // binding // inferred from electronic annotation /// 0005515 // protein binding // inferred from physical interaction /// 0005515 // protein binding // inferred from electronic annotation /// 0008601 // protein phosphatase type 2A regulator activity // traceable author statement /// 0046982 // protein heterodimerization…	PPP2R1A	protein phosphatase 2, regulatory subunit A, alpha	GO:0000188|GO:0006275|GO:0006461|GO:0006470|GO:0006672|GO:0006917|GO:0007059|GO:0007059|GO:0008380|GO:0010033|GO:0019932|GO:0030111|GO:0030155|GO:0030308|GO:0040008|GO:0042518|GO:0045449|GO:0045595|GO:0000159|GO:0000159|GO:0000159|GO:0000775|GO:0000775|GO:0005625|GO:0005634|GO:0005739|GO:0005829|GO:0005829|GO:0005829|GO:0015630|GO:0016020|GO:0003823|GO:0005488|GO:0005515|GO:0005515|GO:0008601|GO:…
200696_s_at	0.00525511	2.10876	down	12.7298	12.983	12.9271	13.261	13.0395	13.3162	14.5921	14.2699	13.9839	P	0.000244	11	P	0.000732	11	P	0.000244	11	P	0.000244	11	P	0.000732	11	P	0.000244	11	P	0.000244	11	P	0.000244	11	P	0.000244	11	9	0	chr9:124062124-124095120 (+) // 97.19 // q33.2	2934	0006915 // apoptosis // inferred from electronic annotation /// 0007568 // aging // inferred from electronic annotation /// 0008154 // actin polymerization or depolymerization // inferred from electronic annotation /// 0014003 // oligodendrocyte development // inferred from electronic annotation /// 0016192 // vesicle-mediated transport // inferred from electronic annotation /// 0030041 // actin …	0005576 // extracellular region // inferred from direct assay /// 0005576 // extracellular region // non-traceable author statement /// 0005576 // extracellular region // inferred from electronic annotation /// 0005576 // extracellular region // inferred from sequence or structural similarity /// 0005615 // extracellular space // inferred from electronic annotation /// 0005737 // cytoplasm // inf…	0003779 // actin binding // inferred from electronic annotation /// 0005509 // calcium ion binding // traceable author statement /// 0005515 // protein binding // inferred from physical interaction /// 0005515 // protein binding // inferred from electronic annotation	GSN	gelsolin	GO:0006915|GO:0007568|GO:0008154|GO:0014003|GO:0016192|GO:0030041|GO:0030041|GO:0030155|GO:0042060|GO:0042246|GO:0045471|GO:0046686|GO:0048015|GO:0051014|GO:0051014|GO:0051016|GO:0051593|GO:0051693|GO:0005576|GO:0005576|GO:0005576|GO:0005576|GO:0005615|GO:0005737|GO:0005829|GO:0005829|GO:0005856|GO:0015629|GO:0030027|GO:0043234|GO:0048471|GO:0003779|GO:0005509|GO:0005515|GO:0005515
200705_s_at	0.012276	2.00419	down	14.955	14.8389	14.6696	14.91	15.5049	14.805	16.1773	16.1272	15.9244	P	0.000244	11	P	0.000244	11	P	0.000244	11	P	0.000244	11	P	0.000244	11	P	0.000244	11	P	0.000244	11	P	0.000244	11	P	0.000244	11	9	0	chr2:207024468-207027652 (+) // 99.38 // q33.3 /// chr5:67454997-67455805 (-) // 80.08 // q13.1 /// chr7:131346656-131347424 (-) // 77.59 // q32.3 /// chrX:24806460-24807227 (-) // 77.07 // p22.11	1933	0006412 // translation // inferred from electronic annotation /// 0006414 // translational elongation // not recorded /// 0006414 // translational elongation // non-traceable author statement /// 0006414 // translational elongation // inferred from electronic annotation	0005829 // cytosol // not recorded /// 0005853 // eukaryotic translation elongation factor 1 complex // non-traceable author statement /// 0005853 // eukaryotic translation elongation factor 1 complex // inferred from electronic annotation	0003746 // translation elongation factor activity // non-traceable author statement /// 0003746 // translation elongation factor activity // inferred from electronic annotation /// 0005515 // protein binding // inferred from physical interaction	EEF1B2	eukaryotic translation elongation factor 1 beta 2	GO:0006412|GO:0006414|GO:0006414|GO:0006414|GO:0005829|GO:0005853|GO:0005853|GO:0003746|GO:0003746|GO:0005515
200707_at	0.0203314	7.07596	down	7.78313	7.56292	7.59486	7.00483	7.35776	4.95206	9.45801	9.10439	9.22103	P	0.0107422	11	A	0.067627	11	P	0.00805664	11	A	0.19458	11	A	0.0952148	11	A	0.432373	11	P	0.00195313	11	P	0.0141602	11	P	0.0461426	11	5	4	chr19:11546467-11561780 (+) // 95.72 // p13.2	5589	0006457 // protein folding // not recorded /// 0007243 // intracellular protein kinase cascade // non-traceable author statement /// 0051291 // protein heterooligomerization // inferred from electronic annotation	0005622 // intracellular // non-traceable author statement /// 0005783 // endoplasmic reticulum // inferred from electronic annotation /// 0005788 // endoplasmic reticulum lumen // not recorded	0003723 // RNA binding // inferred from electronic annotation /// 0004558 // alpha-glucosidase activity // inferred from electronic annotation /// 0005080 // protein kinase C binding // inferred from physical interaction /// 0005509 // calcium ion binding // inferred from electronic annotation /// 0005515 // protein binding // inferred from electronic annotation /// 0016301 // kinase activity // …	PRKCSH	protein kinase C substrate 80K-H	GO:0006457|GO:0007243|GO:0051291|GO:0005622|GO:0005783|GO:0005788|GO:0003723|GO:0004558|GO:0005080|GO:0005509|GO:0005515|GO:0016301
200708_at	0.00173692	2.01406	down	10.1888	10.4088	10.6377	10.319	10.5717	10.1132	11.391	11.2925	11.3506	P	0.000244	11	P	0.000244	11	P	0.000244	11	P	0.000244	11	P	0.000244	11	P	0.000244	11	P	0.000244	11	P	0.000244	11	P	0.000244	11	9	0	chr16:58741036-58768140 (-) // 99.4 // q21	2806	0006103 // 2-oxoglutarate metabolic process // inferred from sequence or structural similarity /// 0006107 // oxaloacetate metabolic process // inferred from electronic annotation /// 0006520 // cellular amino acid metabolic process // inferred from electronic annotation /// 0006531 // aspartate metabolic process // inferred from sequence or structural similarity /// 0006532 // aspartate biosynth…	0005739 // mitochondrion // inferred from direct assay /// 0005739 // mitochondrion // inferred from sequence or structural similarity /// 0005739 // mitochondrion // inferred from electronic annotation /// 0005743 // mitochondrial inner membrane // inferred from electronic annotation /// 0005759 // mitochondrial matrix // not recorded /// 0005759 // mitochondrial matrix // inferred from electron…	0003824 // catalytic activity // inferred from electronic annotation /// 0004069 // L-aspartate:2-oxoglutarate aminotransferase activity // not recorded /// 0004069 // L-aspartate:2-oxoglutarate aminotransferase activity // inferred from direct assay /// 0004069 // L-aspartate:2-oxoglutarate aminotransferase activity // inferred from sequence or structural similarity /// 0004069 // L-aspartate:2-…	GOT2	glutamic-oxaloacetic transaminase 2, mitochondrial (aspartate aminotransferase 2)	GO:0006103|GO:0006107|GO:0006520|GO:0006531|GO:0006532|GO:0006533|GO:0006536|GO:0006810|GO:0006869|GO:0009058|GO:0015908|GO:0019550|GO:0019551|GO:0045471|GO:0005739|GO:0005739|GO:0005739|GO:0005743|GO:0005759|GO:0005759|GO:0005886|GO:0005886|GO:0016020|GO:0003824|GO:0004069|GO:0004069|GO:0004069|GO:0004069|GO:0005515|GO:0008483|GO:0016740|GO:0016769|GO:0030170
200710_at	0.00676141	2.32233	down	11.1539	11.4374	11.6411	11.2541	11.5865	10.8372	12.628	12.3297	12.3667	P	0.000244	11	P	0.000244	11	P	0.000244	11	P	0.000244	11	P	0.000244	11	P	0.000244	11	P	0.000244	11	P	0.000244	11	P	0.000244	11	9	0	chr17:7123226-7128582 (+) // 98.29 // p13.1	37	0001659 // temperature homeostasis // inferred from sequence or structural similarity /// 0001659 // temperature homeostasis // inferred from electronic annotation /// 0006629 // lipid metabolic process // inferred from electronic annotation /// 0006631 // fatty acid metabolic process // inferred from electronic annotation /// 0006635 // fatty acid beta-oxidation // traceable author statement ///…	0005739 // mitochondrion // inferred from sequence or structural similarity /// 0005739 // mitochondrion // inferred from electronic annotation /// 0005743 // mitochondrial inner membrane // inferred from electronic annotation /// 0016020 // membrane // inferred from electronic annotation /// 0042645 // mitochondrial nucleoid // inferred from direct assay	0003995 // acyl-CoA dehydrogenase activity // inferred from electronic annotation /// 0004466 // long-chain-acyl-CoA dehydrogenase activity // inferred from electronic annotation /// 0004466 // long-chain-acyl-CoA dehydrogenase activity // traceable author statement /// 0016491 // oxidoreductase activity // inferred from electronic annotation /// 0016627 // oxidoreductase activity, acting on the …	ACADVL	acyl-CoA dehydrogenase, very long chain	GO:0001659|GO:0001659|GO:0006629|GO:0006631|GO:0006635|GO:0006635|GO:0008152|GO:0015980|GO:0033539|GO:0033539|GO:0045717|GO:0045717|GO:0046322|GO:0046322|GO:0055114|GO:0090181|GO:0090181|GO:0005739|GO:0005739|GO:0005743|GO:0016020|GO:0042645|GO:0003995|GO:0004466|GO:0004466|GO:0016491|GO:0016627|GO:0050660
200714_x_at	0.000532	2.92739	down	10.4661	10.6696	10.7906	10.6167	10.6616	10.9568	12.4903	12.2815	12.1121	P	0.0012207	11	P	0.000732	11	P	0.000244	11	P	0.000244	11	P	0.000732	11	P	0.00195313	11	P	0.000244	11	P	0.000244	11	P	0.000244	11	9	0	chr12:58087919-58115339 (+) // 95.58 // q13.3	10956	0006621 // protein retention in ER lumen // inferred from direct assay /// 0016567 // protein ubiquitination // inferred from mutant phenotype /// 0030433 // ER-associated protein catabolic process // inferred from mutant phenotype /// 0034976 // response to endoplasmic reticulum stress // inferred from direct assay /// 0042787 // protein ubiquitination involved in ubiquitin-dependent protein cat…	0000836 // Hrd1p ubiquitin ligase complex // non-traceable author statement /// 0005783 // endoplasmic reticulum // inferred from electronic annotation /// 0005788 // endoplasmic reticulum lumen // inferred from direct assay /// 0005788 // endoplasmic reticulum lumen // inferred from electronic annotation	0001948 // glycoprotein binding // inferred from direct assay /// 0005515 // protein binding // inferred from physical interaction /// 0005515 // protein binding // inferred from electronic annotation /// 0005529 // sugar binding // inferred from electronic annotation	OS9	osteosarcoma amplified 9, endoplasmic reticulum lectin	GO:0006621|GO:0016567|GO:0030433|GO:0034976|GO:0042787|GO:0000836|GO:0005783|GO:0005788|GO:0005788|GO:0001948|GO:0005515|GO:0005515|GO:0005529
200717_x_at	0.00472119	2.36196	up	15.5787	15.5921	15.4786	15.9303	16.3887	15.9153	15.0997	14.5699	14.8448	P	0.000244	11	P	0.000244	11	P	0.000244	11	P	0.000244	11	P	0.000244	11	P	0.000244	11	P	0.000244	11	P	0.000244	11	P	0.000244	11	9	0	chr10:35986217-35987024 (+) // 90.33 // p11.21 /// chr12:19242075-19242885 (+) // 94.8 // p12.3 /// chr16:18026573-18027199 (+) // 73.52 // p12.3 /// chr2:38458700-38459522 (+) // 92.87 // p22.2 /// chr2:50105759-50106569 (+) // 91.9 // p16.3 /// chr5:149473854-149474674 (+) // 98.67 // q32 /// chr5:76878190-76879010 (+) // 97.7 // q13.3 /// chr5:79796141-79797284 (+) // 92.14 // q14.1 /// chr7:1…	6129	0006364 // rRNA processing // inferred from mutant phenotype /// 0006412 // translation // traceable author statement /// 0006412 // translation // inferred from electronic annotation /// 0006414 // translational elongation // not recorded /// 0042273 // ribosomal large subunit biogenesis // inferred from mutant phenotype	0005622 // intracellular // inferred from electronic annotation /// 0005829 // cytosol // not recorded /// 0005840 // ribosome // inferred from electronic annotation /// 0015934 // large ribosomal subunit // inferred from electronic annotation /// 0022625 // cytosolic large ribosomal subunit // traceable author statement /// 0030529 // ribonucleoprotein complex // inferred from direct assay /// 0…	0003677 // DNA binding // inferred from direct assay /// 0003723 // RNA binding // traceable author statement /// 0003723 // RNA binding // inferred from electronic annotation /// 0003729 // mRNA binding // inferred from direct assay /// 0003735 // structural constituent of ribosome // inferred from electronic annotation /// 0003735 // structural constituent of ribosome // traceable author statem…	RPL7	ribosomal protein L7	GO:0006364|GO:0006412|GO:0006412|GO:0006414|GO:0042273|GO:0005622|GO:0005829|GO:0005840|GO:0015934|GO:0022625|GO:0030529|GO:0030529|GO:0003677|GO:0003723|GO:0003723|GO:0003729|GO:0003735|GO:0003735|GO:0030528|GO:0042803
200720_s_at	0.00103853	2.81748	down	9.5974	9.20928	9.06574	9.48496	9.61932	9.26967	11.0287	11.1523	10.6761	P	0.000244	11	P	0.000244	11	P	0.000244	11	P	0.000244	11	P	0.000244	11	P	0.000244	11	P	0.000244	11	P	0.000244	11	P	0.000244	11	9	0	chr10:104238985-104262471 (-) // 93.9 // q24.32	10121	0016192 // vesicle-mediated transport // traceable author statement	0005737 // cytoplasm // inferred from direct assay /// 0005737 // cytoplasm // inferred from electronic annotation /// 0005815 // microtubule organizing center // inferred from electronic annotation /// 0005829 // cytosol // not recorded /// 0005856 // cytoskeleton // inferred from electronic annotation /// 0005869 // dynactin complex // traceable author statement /// 0005875 // microtubule assoc…	0000166 // nucleotide binding // inferred from electronic annotation /// 0005515 // protein binding // inferred from electronic annotation /// 0005524 // ATP binding // inferred from electronic annotation	ACTR1A	ARP1 actin-related protein 1 homolog A, centractin alpha (yeast)	GO:0016192|GO:0005737|GO:0005737|GO:0005815|GO:0005829|GO:0005856|GO:0005869|GO:0005875|GO:0000166|GO:0005515|GO:0005524
200723_s_at	0.00914551	2.77755	up	13.0898	13.0995	13.0173	13.0204	12.9584	12.7024	10.8542	11.5493	11.8563	P	0.000244	11	P	0.000244	11	P	0.000244	11	P	0.000244	11	P	0.000244	11	P	0.000244	11	P	0.000732	11	P	0.000244	11	P	0.000244	11	9	0	chr11:34073927-34122011 (+) // 97.58 // p13	4076		0005737 // cytoplasm // inferred from electronic annotation /// 0005829 // cytosol // inferred from electronic annotation /// 0005887 // integral to plasma membrane // traceable author statement /// 0030425 // dendrite // inferred from electronic annotation /// 0042995 // cell projection // inferred from electronic annotation	0005515 // protein binding // inferred from physical interaction	CAPRIN1	cell cycle associated protein 1	GO:0005737|GO:0005829|GO:0005887|GO:0030425|GO:0042995|GO:0005515
200726_at	0.000237	4.01182	up	13.2009	13.3051	13.1432	13.4316	13.3706	13.293	11.1174	11.315	11.6499	P	0.000244	11	P	0.000244	11	P	0.000244	11	P	0.000244	11	P	0.000244	11	P	0.000244	11	P	0.000244	11	P	0.000244	11	P	0.000244	11	9	0	chr12:111157743-111180667 (-) // 97.04 // q24.11	5501	0005975 // carbohydrate metabolic process // inferred from electronic annotation /// 0005977 // glycogen metabolic process // inferred from electronic annotation /// 0005979 // regulation of glycogen biosynthetic process // inferred from electronic annotation /// 0005981 // regulation of glycogen catabolic process // inferred from electronic annotation /// 0006470 // protein dephosphorylation // …	0000164 // protein phosphatase type 1 complex // inferred from electronic annotation /// 0000775 // chromosome, centromeric region // inferred from electronic annotation /// 0000776 // kinetochore // inferred from electronic annotation /// 0000777 // condensed chromosome kinetochore // inferred from electronic annotation /// 0005634 // nucleus // inferred from direct assay /// 0005634 // nucleus …	0004721 // phosphoprotein phosphatase activity // inferred from electronic annotation /// 0004722 // protein serine/threonine phosphatase activity // inferred from mutant phenotype /// 0004722 // protein serine/threonine phosphatase activity // inferred from electronic annotation /// 0005515 // protein binding // inferred from physical interaction /// 0005515 // protein binding // inferred from e…	PPP1CC	protein phosphatase 1, catalytic subunit, gamma isozyme	GO:0005975|GO:0005977|GO:0005979|GO:0005981|GO:0006470|GO:0007049|GO:0030324|GO:0046822|GO:0048754|GO:0051301|GO:0000164|GO:0000775|GO:0000776|GO:0000777|GO:0005634|GO:0005634|GO:0005654|GO:0005730|GO:0005730|GO:0005737|GO:0005737|GO:0005739|GO:0005741|GO:0016607|GO:0042587|GO:0043005|GO:0043025|GO:0043197|GO:0043204|GO:0043234|GO:0070688|GO:0004721|GO:0004722|GO:0004722|GO:0005515|GO:0005515|GO:…
200728_at	0.00177785	12.6779	up	12.5209	12.8361	12.9783	12.281	10.8682	12.3273	7.9107	8.26561	8.30742	P	0.000244	11	P	0.000244	11	P	0.000244	11	P	0.000244	11	P	0.000244	11	P	0.000244	11	M	0.0561523	11	P	0.00415039	11	P	0.0302734	11	8	0	chr19:20368455-20373718 (+) // 91.77 // p12 /// chr2:65454944-65498387 (+) // 97.16 // p14 /// chr22:25082813-25086570 (+) // 89.81 // q11.23	10097	0006928 // cellular component movement // traceable author statement	0005737 // cytoplasm // inferred from electronic annotation /// 0005856 // cytoskeleton // inferred from electronic annotation /// 0005885 // Arp2/3 protein complex // inferred from reviewed computational analysis /// 0005885 // Arp2/3 protein complex // traceable author statement /// 0015629 // actin cytoskeleton // traceable author statement /// 0042995 // cell projection // inferred from elect…	0000166 // nucleotide binding // inferred from electronic annotation /// 0003779 // actin binding // inferred from electronic annotation /// 0005515 // protein binding // inferred from physical interaction /// 0005515 // protein binding // inferred from electronic annotation /// 0005524 // ATP binding // inferred from electronic annotation	ACTR2	ARP2 actin-related protein 2 homolog (yeast)	GO:0006928|GO:0005737|GO:0005856|GO:0005885|GO:0005885|GO:0015629|GO:0042995|GO:0000166|GO:0003779|GO:0005515|GO:0005515|GO:0005524
200729_s_at	0.000749	8.09941	up	12.1724	12.449	12.4291	11.753	10.826	11.6014	8.10505	8.38913	8.63285	P	0.000244	11	P	0.000244	11	P	0.000244	11	P	0.000244	11	P	0.000244	11	P	0.000244	11	P	0.0107422	11	P	0.000244	11	P	0.000244	11	9	0	chr19:20368462-20372184 (+) // 94.16 // p12 /// chr2:65454977-65497295 (+) // 98.89 // p14 /// chr22:25082822-25085481 (+) // 91.9 // q11.23	10097	0006928 // cellular component movement // traceable author statement	0005737 // cytoplasm // inferred from electronic annotation /// 0005856 // cytoskeleton // inferred from electronic annotation /// 0005885 // Arp2/3 protein complex // inferred from reviewed computational analysis /// 0005885 // Arp2/3 protein complex // traceable author statement /// 0015629 // actin cytoskeleton // traceable author statement /// 0042995 // cell projection // inferred from elect…	0000166 // nucleotide binding // inferred from electronic annotation /// 0003779 // actin binding // inferred from electronic annotation /// 0005515 // protein binding // inferred from physical interaction /// 0005515 // protein binding // inferred from electronic annotation /// 0005524 // ATP binding // inferred from electronic annotation	ACTR2	ARP2 actin-related protein 2 homolog (yeast)	GO:0006928|GO:0005737|GO:0005856|GO:0005885|GO:0005885|GO:0015629|GO:0042995|GO:0000166|GO:0003779|GO:0005515|GO:0005515|GO:0005524
200731_s_at	0.000123	10.775	up	13.3736	12.8463	12.946	12.9665	13.0969	12.4469	9.49506	9.16766	9.55867	P	0.000244	11	P	0.000244	11	P	0.000244	11	P	0.000244	11	P	0.000244	11	P	0.000244	11	P	0.000732	11	P	0.000244	11	P	0.000732	11	9	0	chr6:64282378-64293493 (+) // 94.97 // q12	7803	0006470 // protein dephosphorylation // inferred from electronic annotation /// 0007049 // cell cycle // inferred from electronic annotation /// 0007275 // multicellular organismal development // inferred from electronic annotation /// 0016311 // dephosphorylation // inferred from electronic annotation /// 0030335 // positive regulation of cell migration // inferred from electronic annotation	0005737 // cytoplasm // inferred from electronic annotation /// 0005768 // endosome // inferred from electronic annotation /// 0005769 // early endosome // inferred from electronic annotation /// 0005783 // endoplasmic reticulum // inferred from electronic annotation /// 0005819 // spindle // inferred from electronic annotation /// 0005856 // cytoskeleton // inferred from electronic annotation //…	0004721 // phosphoprotein phosphatase activity // inferred from electronic annotation /// 0004725 // protein tyrosine phosphatase activity // non-traceable author statement /// 0004725 // protein tyrosine phosphatase activity // inferred from electronic annotation /// 0005515 // protein binding // inferred from physical interaction /// 0008138 // protein tyrosine/serine/threonine phosphatase acti…	PTP4A1	protein tyrosine phosphatase type IVA, member 1	GO:0006470|GO:0007049|GO:0007275|GO:0016311|GO:0030335|GO:0005737|GO:0005768|GO:0005769|GO:0005783|GO:0005819|GO:0005856|GO:0005886|GO:0016020|GO:0004721|GO:0004725|GO:0004725|GO:0005515|GO:0008138|GO:0016787|GO:0016791
200732_s_at	4.02e-05	10.1249	up	14.5879	14.3162	14.2486	14.383	14.0531	13.9286	10.9238	10.5802	10.8413	P	0.000244	11	P	0.000244	11	P	0.000244	11	P	0.000244	11	P	0.000244	11	P	0.000244	11	P	0.000244	11	P	0.000244	11	P	0.000244	11	9	0	chr6:64282378-64293493 (+) // 94.97 // q12	7803	0006470 // protein dephosphorylation // inferred from electronic annotation /// 0007049 // cell cycle // inferred from electronic annotation /// 0007275 // multicellular organismal development // inferred from electronic annotation /// 0016311 // dephosphorylation // inferred from electronic annotation /// 0030335 // positive regulation of cell migration // inferred from electronic annotation	0005737 // cytoplasm // inferred from electronic annotation /// 0005768 // endosome // inferred from electronic annotation /// 0005769 // early endosome // inferred from electronic annotation /// 0005783 // endoplasmic reticulum // inferred from electronic annotation /// 0005819 // spindle // inferred from electronic annotation /// 0005856 // cytoskeleton // inferred from electronic annotation //…	0004721 // phosphoprotein phosphatase activity // inferred from electronic annotation /// 0004725 // protein tyrosine phosphatase activity // non-traceable author statement /// 0004725 // protein tyrosine phosphatase activity // inferred from electronic annotation /// 0005515 // protein binding // inferred from physical interaction /// 0008138 // protein tyrosine/serine/threonine phosphatase acti…	PTP4A1	protein tyrosine phosphatase type IVA, member 1	GO:0006470|GO:0007049|GO:0007275|GO:0016311|GO:0030335|GO:0005737|GO:0005768|GO:0005769|GO:0005783|GO:0005819|GO:0005856|GO:0005886|GO:0016020|GO:0004721|GO:0004725|GO:0004725|GO:0005515|GO:0008138|GO:0016787|GO:0016791
200734_s_at	0.000966	3.22775	down	11.5285	11.2265	11.0748	11.3134	11.9049	11.4027	13.2338	13.1202	13.3386	P	0.000244	11	P	0.000244	11	P	0.000244	11	P	0.000244	11	P	0.000244	11	P	0.000244	11	P	0.000244	11	P	0.000244	11	P	0.000244	11	9	0	chr12:49329991-49351310 (-) // 96.45 // q13.12	377	0006810 // transport // inferred from electronic annotation /// 0007264 // small GTPase mediated signal transduction // inferred from electronic annotation /// 0015031 // protein transport // inferred from electronic annotation /// 0016192 // vesicle-mediated transport // inferred from electronic annotation	0005622 // intracellular // inferred from electronic annotation /// 0005737 // cytoplasm // inferred from electronic annotation /// 0005794 // Golgi apparatus // inferred from electronic annotation /// 0048471 // perinuclear region of cytoplasm // inferred from electronic annotation	0000166 // nucleotide binding // inferred from electronic annotation /// 0003924 // GTPase activity // traceable author statement /// 0005525 // GTP binding // inferred from electronic annotation /// 0005525 // GTP binding // traceable author statement	ARF3	ADP-ribosylation factor 3	GO:0006810|GO:0007264|GO:0015031|GO:0016192|GO:0005622|GO:0005737|GO:0005794|GO:0048471|GO:0000166|GO:0003924|GO:0005525|GO:0005525
200736_s_at	0.000961	2.81635	down	13.5873	13.5541	13.4631	13.6548	14.1021	13.6452	15.4496	15.2647	15.1693	P	0.000244	11	P	0.000244	11	P	0.000244	11	P	0.000244	11	P	0.000244	11	P	0.000244	11	P	0.000244	11	P	0.000244	11	P	0.000244	11	9	0	chr3:49394611-49396030 (-) // 98.15 // p21.31 /// chrX:13396646-13397506 (-) // 73.99 // p22.2	2876	0000302 // response to reactive oxygen species // inferred from electronic annotation /// 0001659 // temperature homeostasis // inferred from electronic annotation /// 0001836 // release of cytochrome c from mitochondria // inferred from mutant phenotype /// 0001885 // endothelial cell development // inferred from electronic annotation /// 0002862 // negative regulation of inflammatory response t…	0005737 // cytoplasm // inferred from direct assay /// 0005737 // cytoplasm // inferred from electronic annotation /// 0005739 // mitochondrion // inferred from direct assay /// 0005739 // mitochondrion // inferred from electronic annotation /// 0005829 // cytosol // not recorded	0004601 // peroxidase activity // inferred from electronic annotation /// 0004602 // glutathione peroxidase activity // not recorded /// 0004602 // glutathione peroxidase activity // inferred from direct assay /// 0004602 // glutathione peroxidase activity // inferred from electronic annotation /// 0004866 // endopeptidase inhibitor activity // inferred from direct assay /// 0016491 // oxidoreduc…	GPX1	glutathione peroxidase 1	GO:0000302|GO:0001659|GO:0001836|GO:0001885|GO:0002862|GO:0006629|GO:0006641|GO:0006749|GO:0006915|GO:0006916|GO:0006917|GO:0006979|GO:0007605|GO:0008283|GO:0008631|GO:0009410|GO:0009609|GO:0009611|GO:0009636|GO:0009650|GO:0010269|GO:0010332|GO:0014902|GO:0018158|GO:0033194|GO:0033599|GO:0040029|GO:0042311|GO:0042542|GO:0042744|GO:0042744|GO:0043066|GO:0043154|GO:0043403|GO:0043523|GO:0043534|GO:…
200737_at	0.00107439	2.16604	down	12.5795	12.7087	12.4791	12.2575	12.5744	12.1927	13.5134	13.5182	13.3382	P	0.000244	11	P	0.000732	11	P	0.000732	11	P	0.000732	11	P	0.000244	11	P	0.000732	11	P	0.000732	11	P	0.000732	11	P	0.000732	11	9	0	chrX:77359758-77381761 (+) // 100.0 // q21.1 /// chrX:67289927-67291659 (-) // 92.98 // q12	5230	0006096 // glycolysis // inferred from electronic annotation /// 0016310 // phosphorylation // inferred from sequence or structural similarity	0005737 // cytoplasm // inferred from electronic annotation	0000166 // nucleotide binding // inferred from electronic annotation /// 0004618 // phosphoglycerate kinase activity // inferred from sequence or structural similarity /// 0004618 // phosphoglycerate kinase activity // inferred from electronic annotation /// 0004618 // phosphoglycerate kinase activity // traceable author statement /// 0005524 // ATP binding // inferred from sequence or structural…	PGK1	phosphoglycerate kinase 1	GO:0006096|GO:0016310|GO:0005737|GO:0000166|GO:0004618|GO:0004618|GO:0004618|GO:0005524|GO:0005524|GO:0016301|GO:0016740
200738_s_at	0.00835304	2.01123	down	14.8655	14.7987	14.7109	14.7061	15.2581	14.7164	16.0532	15.939	15.7127	P	0.000244	11	P	0.000244	11	P	0.000244	11	P	0.000244	11	P	0.000244	11	P	0.000244	11	P	0.000244	11	P	0.000244	11	P	0.000244	11	9	0	chrX:77359758-77381761 (+) // 100.0 // q21.1 /// chrX:67289927-67291659 (-) // 92.98 // q12	5230	0006096 // glycolysis // inferred from electronic annotation /// 0016310 // phosphorylation // inferred from sequence or structural similarity	0005737 // cytoplasm // inferred from electronic annotation	0000166 // nucleotide binding // inferred from electronic annotation /// 0004618 // phosphoglycerate kinase activity // inferred from sequence or structural similarity /// 0004618 // phosphoglycerate kinase activity // inferred from electronic annotation /// 0004618 // phosphoglycerate kinase activity // traceable author statement /// 0005524 // ATP binding // inferred from sequence or structural…	PGK1	phosphoglycerate kinase 1	GO:0006096|GO:0016310|GO:0005737|GO:0000166|GO:0004618|GO:0004618|GO:0004618|GO:0005524|GO:0005524|GO:0016301|GO:0016740
200740_s_at	0.00141122	2.22041	down	12.486	12.3147	12.3419	12.6085	12.6877	12.2903	13.8424	13.6078	13.5888	P	0.000244	11	P	0.000244	11	P	0.000244	11	P	0.000244	11	P	0.000244	11	P	0.000244	11	P	0.000244	11	P	0.000244	11	P	0.000732	11	9	0	chr21:46225539-46237969 (-) // 98.9 // q22.3	6612	0016925 // protein sumoylation // inferred from direct assay	0000776 // kinetochore // traceable author statement /// 0005737 // cytoplasm // inferred from electronic annotation	0005515 // protein binding // inferred from physical interaction	SUMO3	SMT3 suppressor of mif two 3 homolog 3 (S. cerevisiae)	GO:0016925|GO:0000776|GO:0005737|GO:0005515
200742_s_at	0.00196391	3.07292	down	9.05345	9.52799	9.53016	9.61858	10.2941	9.8647	11.756	11.4761	11.4041	P	0.000244	11	P	0.000244	11	P	0.000244	11	P	0.000244	11	P	0.000244	11	P	0.000244	11	P	0.000244	11	P	0.000244	11	P	0.000244	11	9	0	chr11:6634073-6640663 (-) // 74.14 // p15.4	1200	0006508 // proteolysis // inferred from mutant phenotype /// 0006508 // proteolysis // inferred from electronic annotation /// 0006629 // lipid metabolic process // traceable author statement /// 0007040 // lysosome organization // inferred from sequence or structural similarity /// 0007040 // lysosome organization // inferred from electronic annotation /// 0007399 // nervous system development /…	0005625 // soluble fraction // inferred from direct assay /// 0005739 // mitochondrion // inferred from electronic annotation /// 0005764 // lysosome // inferred from direct assay /// 0005764 // lysosome // inferred from mutant phenotype /// 0005764 // lysosome // inferred from electronic annotation /// 0042470 // melanosome // inferred from electronic annotation	0004175 // endopeptidase activity // inferred from direct assay /// 0004175 // endopeptidase activity // inferred from mutant phenotype /// 0004252 // serine-type endopeptidase activity // inferred from electronic annotation /// 0005515 // protein binding // inferred from physical interaction /// 0008233 // peptidase activity // inferred from mutant phenotype /// 0008233 // peptidase activity // …	TPP1	tripeptidyl peptidase I	GO:0006508|GO:0006508|GO:0006629|GO:0007040|GO:0007040|GO:0007399|GO:0008219|GO:0030163|GO:0043171|GO:0045453|GO:0050885|GO:0050885|GO:0005625|GO:0005739|GO:0005764|GO:0005764|GO:0005764|GO:0042470|GO:0004175|GO:0004175|GO:0004252|GO:0005515|GO:0008233|GO:0008233|GO:0008236|GO:0008236|GO:0008240|GO:0008240|GO:0016787|GO:0042277|GO:0042277
200743_s_at	0.00894344	2.29667	down	10.2068	10.3862	11.0008	10.8489	10.587	11.0529	11.6153	12.3254	12.1467	P	0.000244	11	P	0.000244	11	P	0.000244	11	P	0.000244	11	P	0.000244	11	P	0.000244	11	P	0.000244	11	P	0.000244	11	P	0.000244	11	9	0	chr11:6634073-6640660 (-) // 75.19 // p15.4	1200	0006508 // proteolysis // inferred from mutant phenotype /// 0006508 // proteolysis // inferred from electronic annotation /// 0006629 // lipid metabolic process // traceable author statement /// 0007040 // lysosome organization // inferred from sequence or structural similarity /// 0007040 // lysosome organization // inferred from electronic annotation /// 0007399 // nervous system development /…	0005625 // soluble fraction // inferred from direct assay /// 0005739 // mitochondrion // inferred from electronic annotation /// 0005764 // lysosome // inferred from direct assay /// 0005764 // lysosome // inferred from mutant phenotype /// 0005764 // lysosome // inferred from electronic annotation /// 0042470 // melanosome // inferred from electronic annotation	0004175 // endopeptidase activity // inferred from direct assay /// 0004175 // endopeptidase activity // inferred from mutant phenotype /// 0004252 // serine-type endopeptidase activity // inferred from electronic annotation /// 0005515 // protein binding // inferred from physical interaction /// 0008233 // peptidase activity // inferred from mutant phenotype /// 0008233 // peptidase activity // …	TPP1	tripeptidyl peptidase I	GO:0006508|GO:0006508|GO:0006629|GO:0007040|GO:0007040|GO:0007399|GO:0008219|GO:0030163|GO:0043171|GO:0045453|GO:0050885|GO:0050885|GO:0005625|GO:0005739|GO:0005764|GO:0005764|GO:0005764|GO:0042470|GO:0004175|GO:0004175|GO:0004252|GO:0005515|GO:0008233|GO:0008233|GO:0008236|GO:0008236|GO:0008240|GO:0008240|GO:0016787|GO:0042277|GO:0042277
200749_at	0.00833217	4.64665	up	11.9384	11.9832	11.885	11.6221	11.9885	11.6076	8.72419	9.60535	10.24	P	0.000244	11	P	0.000244	11	P	0.000244	11	P	0.000244	11	P	0.000732	11	P	0.000244	11	P	0.000244	11	P	0.0012207	11	P	0.000244	11	9	0	chr12:131356567-131362222 (+) // 96.04 // q24.33		0006259 // DNA metabolic process // traceable author statement /// 0006405 // RNA export from nucleus // non-traceable author statement /// 0006611 // protein export from nucleus // non-traceable author statement /// 0006810 // transport // inferred from electronic annotation /// 0006886 // intracellular protein transport // inferred from electronic annotation /// 0006913 // nucleocytoplasmic tra…	0000785 // chromatin // inferred from direct assay /// 0005634 // nucleus // inferred from electronic annotation /// 0005643 // nuclear pore // non-traceable author statement /// 0005737 // cytoplasm // inferred from direct assay /// 0005737 // cytoplasm // inferred from electronic annotation /// 0042470 // melanosome // inferred from electronic annotation	0000166 // nucleotide binding // inferred from electronic annotation /// 0003682 // chromatin binding // traceable author statement /// 0003713 // transcription coactivator activity // non-traceable author statement /// 0003924 // GTPase activity // inferred from electronic annotation /// 0003924 // GTPase activity // traceable author statement /// 0005515 // protein binding // inferred from elec…			GO:0006259|GO:0006405|GO:0006611|GO:0006810|GO:0006886|GO:0006913|GO:0007049|GO:0007052|GO:0007067|GO:0007067|GO:0007165|GO:0007165|GO:0015031|GO:0030521|GO:0044419|GO:0045893|GO:0051301|GO:0000785|GO:0005634|GO:0005643|GO:0005737|GO:0005737|GO:0042470|GO:0000166|GO:0003682|GO:0003713|GO:0003924|GO:0003924|GO:0005515|GO:0005515|GO:0005525|GO:0005525|GO:0050681
200752_s_at	0.00346007	3.20517	down	8.3748	7.78598	7.85494	8.23584	8.21556	7.64554	10.0871	9.46549	9.58559	P	0.0141602	11	A	0.171387	11	A	0.067627	11	A	0.246094	11	A	0.0805664	11	A	0.171387	11	P	0.0141602	11	P	0.00805664	11	P	0.0141602	11	4	5	chr11:64949342-64979476 (+) // 98.14 // q13.1	823	0006508 // proteolysis // inferred from electronic annotation /// 0008284 // positive regulation of cell proliferation // traceable author statement	0005622 // intracellular // inferred from electronic annotation /// 0005626 // insoluble fraction // inferred from electronic annotation /// 0005737 // cytoplasm // inferred from direct assay /// 0005737 // cytoplasm // inferred from electronic annotation /// 0005886 // plasma membrane // inferred from electronic annotation /// 0016020 // membrane // inferred from electronic annotation	0004197 // cysteine-type endopeptidase activity // inferred from electronic annotation /// 0004198 // calcium-dependent cysteine-type endopeptidase activity // inferred from electronic annotation /// 0005509 // calcium ion binding // inferred from electronic annotation /// 0005515 // protein binding // inferred from physical interaction /// 0008092 // cytoskeletal protein binding // inferred from…	CAPN1	calpain 1, (mu/I) large subunit	GO:0006508|GO:0008284|GO:0005622|GO:0005626|GO:0005737|GO:0005737|GO:0005886|GO:0016020|GO:0004197|GO:0004198|GO:0005509|GO:0005515|GO:0008092|GO:0008233|GO:0008234|GO:0016787
200758_s_at	0.0012441	2.21346	down	10.9472	11.3818	11.2843	10.9055	10.719	10.6041	12.0743	11.6929	11.9003	P	0.0012207	11	P	0.000732	11	P	0.000732	11	P	0.00292969	11	P	0.000244	11	P	0.00292969	11	P	0.000732	11	P	0.000732	11	P	0.000732	11	9	0	chr17:46125696-46138907 (+) // 96.61 // q21.32	4779	0006350 // transcription // inferred from electronic annotation /// 0006355 // regulation of transcription, DNA-dependent // inferred from electronic annotation /// 0006366 // transcription from RNA polymerase II promoter // traceable author statement /// 0006783 // heme biosynthetic process // traceable author statement /// 0006954 // inflammatory response // traceable author statement /// 00096…	0005634 // nucleus // inferred from electronic annotation	0003677 // DNA binding // inferred from electronic annotation /// 0003700 // sequence-specific DNA binding transcription factor activity // inferred from electronic annotation /// 0003700 // sequence-specific DNA binding transcription factor activity // traceable author statement /// 0003712 // transcription cofactor activity // traceable author statement /// 0005515 // protein binding // inferre…	NFE2L1	nuclear factor (erythroid-derived 2)-like 1	GO:0006350|GO:0006355|GO:0006366|GO:0006783|GO:0006954|GO:0009653|GO:0045449|GO:0005634|GO:0003677|GO:0003700|GO:0003700|GO:0003712|GO:0005515|GO:0043565|GO:0046983
200766_at	0.00041	4.2605	down	9.25451	9.45227	9.93364	9.67222	9.99753	9.59287	12.1208	11.8	11.6149	P	0.000244	11	P	0.00195313	11	P	0.0012207	11	P	0.000244	11	P	0.000244	11	P	0.0012207	11	P	0.000244	11	P	0.000244	11	P	0.000244	11	9	0	chr11:1773984-1785091 (-) // 99.95 // p15.5	1509	0000045 // autophagic vacuole assembly // inferred from electronic annotation /// 0006508 // proteolysis // inferred from electronic annotation /// 0008219 // cell death // inferred from electronic annotation	0005576 // extracellular region // non-traceable author statement /// 0005615 // extracellular space // inferred from direct assay /// 0005739 // mitochondrion // inferred from electronic annotation /// 0005764 // lysosome // non-traceable author statement /// 0005764 // lysosome // inferred from electronic annotation /// 0031012 // extracellular matrix // inferred from direct assay /// 0042470 /…	0004190 // aspartic-type endopeptidase activity // inferred from electronic annotation /// 0004190 // aspartic-type endopeptidase activity // traceable author statement /// 0008233 // peptidase activity // inferred from electronic annotation /// 0016787 // hydrolase activity // inferred from electronic annotation	CTSD	cathepsin D	GO:0000045|GO:0006508|GO:0008219|GO:0005576|GO:0005615|GO:0005739|GO:0005764|GO:0005764|GO:0031012|GO:0042470|GO:0004190|GO:0004190|GO:0008233|GO:0016787
200776_s_at	0.000333	6.47056	up	12.8362	12.9904	12.9671	12.9582	12.3144	13.0337	9.99538	10.0414	10.1879	P	0.000244	11	P	0.000244	11	P	0.000244	11	P	0.000244	11	P	0.000244	11	P	0.000244	11	P	0.00195313	11	P	0.00292969	11	P	0.00415039	11	9	0	chr2:201676310-201688560 (+) // 97.0 // q33.1 /// chr3:116363066-116365571 (-) // 72.0 // q13.31	9689	0006350 // transcription // inferred from electronic annotation /// 0016070 // RNA metabolic process // inferred from electronic annotation /// 0045449 // regulation of transcription // inferred from electronic annotation	0005737 // cytoplasm // inferred from direct assay	0005488 // binding // inferred from electronic annotation /// 0005515 // protein binding // inferred from physical interaction /// 0005515 // protein binding // inferred from electronic annotation	BZW1	basic leucine zipper and W2 domains 1	GO:0006350|GO:0016070|GO:0045449|GO:0005737|GO:0005488|GO:0005515|GO:0005515
200777_s_at	0.000277	12.9146	up	13.8607	14.1123	13.9298	14.1225	13.2819	14.0553	9.94412	10.0209	10.4219	P	0.000244	11	P	0.000244	11	P	0.000244	11	P	0.000244	11	P	0.000244	11	P	0.000244	11	P	0.000244	11	P	0.000244	11	P	0.000244	11	9	0	chr2:201676644-201688559 (+) // 98.97 // q33.1 /// chr3:172141985-172144956 (-) // 92.46 // q26.31 /// chr3:116363085-116365571 (-) // 81.72 // q13.31	9689	0006350 // transcription // inferred from electronic annotation /// 0016070 // RNA metabolic process // inferred from electronic annotation /// 0045449 // regulation of transcription // inferred from electronic annotation	0005737 // cytoplasm // inferred from direct assay	0005488 // binding // inferred from electronic annotation /// 0005515 // protein binding // inferred from physical interaction /// 0005515 // protein binding // inferred from electronic annotation	BZW1	basic leucine zipper and W2 domains 1	GO:0006350|GO:0016070|GO:0045449|GO:0005737|GO:0005488|GO:0005515|GO:0005515
200778_s_at	0.000505	2.12605	up	11.5518	11.2953	11.1917	11.2443	11.437	11.1378	10.0698	10.2684	10.2164	P	0.000244	11	P	0.000244	11	P	0.000244	11	P	0.000732	11	P	0.000244	11	P	0.000732	11	P	0.000732	11	P	0.000732	11	P	0.000732	11	9	0	chr2:242254784-242293442 (+) // 97.61 // q37.3	4735	0002036 // regulation of L-glutamate transport // inferred from electronic annotation /// 0007049 // cell cycle // inferred from electronic annotation /// 0007067 // mitosis // inferred from electronic annotation /// 0031175 // neuron projection development // inferred from electronic annotation /// 0032880 // regulation of protein localization // inferred from electronic annotation /// 0051301 /…	0000145 // exocyst // inferred from electronic annotation /// 0000775 // chromosome, centromeric region // inferred from electronic annotation /// 0000776 // kinetochore // inferred from electronic annotation /// 0000777 // condensed chromosome kinetochore // inferred from electronic annotation /// 0005634 // nucleus // inferred from direct assay /// 0005730 // nucleolus // inferred from direct a…	0000166 // nucleotide binding // inferred from electronic annotation /// 0005515 // protein binding // inferred from physical interaction /// 0005515 // protein binding // inferred from electronic annotation /// 0005525 // GTP binding // inferred from electronic annotation /// 0030234 // enzyme regulator activity // inferred from electronic annotation /// 0032947 // protein complex scaffold // in…	2015-09-02	septin 2	GO:0002036|GO:0007049|GO:0007067|GO:0031175|GO:0032880|GO:0051301|GO:0000145|GO:0000775|GO:0000776|GO:0000777|GO:0005634|GO:0005730|GO:0005737|GO:0005737|GO:0005819|GO:0005856|GO:0005886|GO:0009986|GO:0015629|GO:0019717|GO:0031105|GO:0042995|GO:0048471|GO:0000166|GO:0005515|GO:0005515|GO:0005525|GO:0030234|GO:0032947
200784_s_at	0.00166129	3.427	down	8.0125	8.67712	8.93155	8.46041	8.84863	9.02509	10.325	10.8791	10.4609	P	0.00585938	11	P	0.0107422	11	P	0.000732	11	P	0.00805664	11	A	0.111572	11	P	0.00805664	11	P	0.00292969	11	P	0.00195313	11	P	0.000732	11	8	1	chr12:57522281-57607174 (+) // 98.1 // q13.3	4035	0006629 // lipid metabolic process // traceable author statement /// 0006897 // endocytosis // inferred from electronic annotation /// 0006898 // receptor-mediated endocytosis // inferred from electronic annotation /// 0007205 // activation of protein kinase C activity by G-protein coupled receptor protein signaling pathway // inferred from electronic annotation /// 0007275 // multicellular organ…	0005624 // membrane fraction // inferred from electronic annotation /// 0005624 // membrane fraction // traceable author statement /// 0005634 // nucleus // inferred from electronic annotation /// 0005737 // cytoplasm // inferred from electronic annotation /// 0005768 // endosome // inferred from electronic annotation /// 0005886 // plasma membrane // inferred from electronic annotation /// 00058…	0002020 // protease binding // inferred from electronic annotation /// 0004872 // receptor activity // inferred from electronic annotation /// 0004872 // receptor activity // traceable author statement /// 0005319 // lipid transporter activity // traceable author statement /// 0005509 // calcium ion binding // inferred from electronic annotation /// 0005509 // calcium ion binding // traceable aut…	LRP1	low density lipoprotein receptor-related protein 1	GO:0006629|GO:0006897|GO:0006898|GO:0007205|GO:0007275|GO:0007568|GO:0008283|GO:0008283|GO:0010875|GO:0030178|GO:0030178|GO:0032370|GO:0032374|GO:0032429|GO:0042157|GO:0043277|GO:0043277|GO:0045768|GO:0005624|GO:0005624|GO:0005634|GO:0005737|GO:0005768|GO:0005886|GO:0005887|GO:0005905|GO:0016020|GO:0016021|GO:0030136|GO:0030425|GO:0043025|GO:0002020|GO:0004872|GO:0004872|GO:0005319|GO:0005509|GO:…
200785_s_at	0.00150045	3.38735	down	9.4633	9.78702	10.0575	9.98283	9.42066	10.1201	11.6806	11.676	11.4474	P	0.00292969	11	P	0.0012207	11	P	0.000732	11	P	0.00292969	11	P	0.0185547	11	P	0.0012207	11	P	0.00195313	11	P	0.0012207	11	P	0.000732	11	9	0	chr12:57522281-57607123 (+) // 99.9 // q13.3	4035	0006629 // lipid metabolic process // traceable author statement /// 0006897 // endocytosis // inferred from electronic annotation /// 0006898 // receptor-mediated endocytosis // inferred from electronic annotation /// 0007205 // activation of protein kinase C activity by G-protein coupled receptor protein signaling pathway // inferred from electronic annotation /// 0007275 // multicellular organ…	0005624 // membrane fraction // inferred from electronic annotation /// 0005624 // membrane fraction // traceable author statement /// 0005634 // nucleus // inferred from electronic annotation /// 0005737 // cytoplasm // inferred from electronic annotation /// 0005768 // endosome // inferred from electronic annotation /// 0005886 // plasma membrane // inferred from electronic annotation /// 00058…	0002020 // protease binding // inferred from electronic annotation /// 0004872 // receptor activity // inferred from electronic annotation /// 0004872 // receptor activity // traceable author statement /// 0005319 // lipid transporter activity // traceable author statement /// 0005509 // calcium ion binding // inferred from electronic annotation /// 0005509 // calcium ion binding // traceable aut…	LRP1	low density lipoprotein receptor-related protein 1	GO:0006629|GO:0006897|GO:0006898|GO:0007205|GO:0007275|GO:0007568|GO:0008283|GO:0008283|GO:0010875|GO:0030178|GO:0030178|GO:0032370|GO:0032374|GO:0032429|GO:0042157|GO:0043277|GO:0043277|GO:0045768|GO:0005624|GO:0005624|GO:0005634|GO:0005737|GO:0005768|GO:0005886|GO:0005887|GO:0005905|GO:0016020|GO:0016021|GO:0030136|GO:0030425|GO:0043025|GO:0002020|GO:0004872|GO:0004872|GO:0005319|GO:0005509|GO:…
200786_at	0.0220218	2.11888	down	13.2294	13.0687	12.8475	12.9602	13.8688	13.0546	14.3651	14.5124	14.2561	P	0.000244	11	P	0.000244	11	P	0.000244	11	P	0.000244	11	P	0.000244	11	P	0.000244	11	P	0.000244	11	P	0.000244	11	P	0.000244	11	9	0	chr9:127115744-127177718 (-) // 100.0 // q33.3	5695	0031145 // anaphase-promoting complex-dependent proteasomal ubiquitin-dependent protein catabolic process // not recorded /// 0044419 // interspecies interaction between organisms // inferred from electronic annotation /// 0051436 // negative regulation of ubiquitin-protein ligase activity involved in mitotic cell cycle // not recorded /// 0051437 // positive regulation of ubiquitin-protein ligas…	0000502 // proteasome complex // traceable author statement /// 0000502 // proteasome complex // inferred from electronic annotation /// 0005634 // nucleus // inferred from electronic annotation /// 0005737 // cytoplasm // inferred from electronic annotation /// 0005839 // proteasome core complex // inferred from electronic annotation	0004175 // endopeptidase activity // inferred from electronic annotation /// 0004298 // threonine-type endopeptidase activity // inferred from electronic annotation /// 0008233 // peptidase activity // inferred from electronic annotation /// 0016301 // kinase activity // inferred from electronic annotation /// 0016787 // hydrolase activity // inferred from electronic annotation	PSMB7	proteasome (prosome, macropain) subunit, beta type, 7	GO:0031145|GO:0044419|GO:0051436|GO:0051437|GO:0051603|GO:0000502|GO:0000502|GO:0005634|GO:0005737|GO:0005839|GO:0004175|GO:0004298|GO:0008233|GO:0016301|GO:0016787
200787_s_at	0.0116018	3.35972	down	9.12449	8.84194	9.08263	8.61829	9.47169	8.2506	10.8526	10.3852	10.3478	P	0.000244	11	P	0.000244	11	P	0.000244	11	P	0.000244	11	P	0.000244	11	P	0.000244	11	P	0.000244	11	P	0.000244	11	P	0.000244	11	9	0	chr1:160175231-160184437 (+) // 93.7 // q23.2	8682	0006810 // transport // traceable author statement /// 0006810 // transport // inferred from electronic annotation /// 0006915 // apoptosis // inferred from electronic annotation /// 0006916 // anti-apoptosis // inferred from direct assay /// 0008643 // carbohydrate transport // inferred from electronic annotation /// 0042981 // regulation of apoptosis // inferred from direct assay /// 0042981 //…	0005737 // cytoplasm // inferred from electronic annotation /// 0005875 // microtubule associated complex // non-traceable author statement	0005515 // protein binding // inferred from physical interaction /// 0005515 // protein binding // inferred from electronic annotation	PEA15	phosphoprotein enriched in astrocytes 15	GO:0006810|GO:0006810|GO:0006915|GO:0006916|GO:0008643|GO:0042981|GO:0042981|GO:0046325|GO:0005737|GO:0005875|GO:0005515|GO:0005515
200788_s_at	0.00460165	2.91559	down	12.8664	12.4006	12.3347	12.5572	13.2591	12.3922	14.1917	14.3387	14.3094	P	0.000244	11	P	0.000244	11	P	0.000244	11	P	0.000244	11	P	0.000244	11	P	0.000244	11	P	0.000732	11	P	0.000732	11	P	0.000244	11	9	0	chr1:160175248-160185160 (+) // 97.07 // q23.2	8682	0006810 // transport // traceable author statement /// 0006810 // transport // inferred from electronic annotation /// 0006915 // apoptosis // inferred from electronic annotation /// 0006916 // anti-apoptosis // inferred from direct assay /// 0008643 // carbohydrate transport // inferred from electronic annotation /// 0042981 // regulation of apoptosis // inferred from direct assay /// 0042981 //…	0005737 // cytoplasm // inferred from electronic annotation /// 0005875 // microtubule associated complex // non-traceable author statement	0005515 // protein binding // inferred from physical interaction /// 0005515 // protein binding // inferred from electronic annotation	PEA15	phosphoprotein enriched in astrocytes 15	GO:0006810|GO:0006810|GO:0006915|GO:0006916|GO:0008643|GO:0042981|GO:0042981|GO:0046325|GO:0005737|GO:0005875|GO:0005515|GO:0005515
200789_at	0.0104708	2.69503	down	9.98534	9.80158	9.402	9.98704	10.7216	9.92347	11.9811	11.5884	11.3535	P	0.0141602	11	P	0.0107422	11	P	0.00415039	11	P	0.0141602	11	P	0.0239258	11	P	0.0239258	11	P	0.00805664	11	P	0.0141602	11	P	0.0185547	11	9	0	chr19:39306069-39322438 (-) // 98.91 // q13.2	1891	0006091 // generation of precursor metabolites and energy // traceable author statement /// 0006629 // lipid metabolic process // inferred from electronic annotation /// 0006631 // fatty acid metabolic process // inferred from electronic annotation /// 0006635 // fatty acid beta-oxidation // traceable author statement /// 0008152 // metabolic process // inferred from electronic annotation	0005739 // mitochondrion // inferred from direct assay /// 0005739 // mitochondrion // inferred from electronic annotation /// 0005777 // peroxisome // inferred from electronic annotation /// 0005777 // peroxisome // traceable author statement	0003824 // catalytic activity // inferred from electronic annotation /// 0004300 // enoyl-CoA hydratase activity // traceable author statement /// 0005515 // protein binding // inferred from physical interaction /// 0016853 // isomerase activity // inferred from electronic annotation	ECH1	enoyl CoA hydratase 1, peroxisomal	GO:0006091|GO:0006629|GO:0006631|GO:0006635|GO:0008152|GO:0005739|GO:0005739|GO:0005777|GO:0005777|GO:0003824|GO:0004300|GO:0005515|GO:0016853
200791_s_at	0.000293	14.2988	up	12.4529	12.4862	12.6675	12.3443	12.1298	12.5799	7.97169	8.57109	8.9978	P	0.000244	11	P	0.000244	11	P	0.000244	11	P	0.000244	11	P	0.000244	11	P	0.000244	11	M	0.0561523	11	P	0.0239258	11	P	0.0302734	11	8	0	chr15:90931500-91045470 (+) // 93.97 // q26.1	8826	0007165 // signal transduction // inferred from electronic annotation /// 0007165 // signal transduction // traceable author statement /// 0007264 // small GTPase mediated signal transduction // inferred from electronic annotation /// 0051056 // regulation of small GTPase mediated signal transduction // inferred from electronic annotation	0005622 // intracellular // inferred from electronic annotation /// 0005634 // nucleus // inferred from direct assay /// 0005730 // nucleolus // inferred from direct assay /// 0005737 // cytoplasm // inferred from direct assay /// 0005737 // cytoplasm // inferred from electronic annotation /// 0005884 // actin filament // traceable author statement /// 0005886 // plasma membrane // inferred from …	0005095 // GTPase inhibitor activity // traceable author statement /// 0005096 // GTPase activator activity // traceable author statement /// 0005096 // GTPase activator activity // inferred from electronic annotation /// 0005099 // Ras GTPase activator activity // inferred from electronic annotation /// 0005515 // protein binding // inferred from physical interaction /// 0005515 // protein bindi…	IQGAP1	IQ motif containing GTPase activating protein 1	GO:0007165|GO:0007165|GO:0007264|GO:0051056|GO:0005622|GO:0005634|GO:0005730|GO:0005737|GO:0005737|GO:0005884|GO:0005886|GO:0005886|GO:0016020|GO:0031252|GO:0043005|GO:0043234|GO:0005095|GO:0005096|GO:0005096|GO:0005099|GO:0005515|GO:0005515|GO:0005516|GO:0005516|GO:0019903|GO:0032403
200793_s_at	0.000228	3.00481	down	9.32103	9.56318	9.71197	9.60798	9.46082	9.30598	11.1719	10.8694	11.0953	P	0.00292969	11	P	0.00415039	11	P	0.00585938	11	P	0.00585938	11	P	0.00805664	11	P	0.0461426	11	P	0.00292969	11	P	0.00292969	11	P	0.00292969	11	9	0	chr22:41865130-41924713 (+) // 99.51 // q13.2	50	0006091 // generation of precursor metabolites and energy // traceable author statement /// 0006099 // tricarboxylic acid cycle // inferred from direct assay /// 0006099 // tricarboxylic acid cycle // inferred from electronic annotation /// 0006101 // citrate metabolic process // inferred from direct assay /// 0006101 // citrate metabolic process // inferred from electronic annotation /// 0006101…	0005634 // nucleus // inferred from direct assay /// 0005739 // mitochondrion // inferred from direct assay /// 0005739 // mitochondrion // inferred from electronic annotation /// 0005739 // mitochondrion // traceable author statement	0003994 // aconitate hydratase activity // inferred from electronic annotation /// 0005506 // iron ion binding // inferred from direct assay /// 0005506 // iron ion binding // traceable author statement /// 0005515 // protein binding // inferred from electronic annotation /// 0016829 // lyase activity // inferred from electronic annotation /// 0046872 // metal ion binding // inferred from electro…	ACO2	aconitase 2, mitochondrial	GO:0006091|GO:0006099|GO:0006099|GO:0006101|GO:0006101|GO:0006101|GO:0006102|GO:0008152|GO:0005634|GO:0005739|GO:0005739|GO:0005739|GO:0003994|GO:0005506|GO:0005506|GO:0005515|GO:0016829|GO:0046872|GO:0051536|GO:0051538|GO:0051539
200797_s_at	0.0347235	3.32858	up	13.7821	13.9082	13.9328	13.597	13.6604	13.3965	10.8347	11.8926	12.7218	P	0.000244	11	P	0.000244	11	P	0.000244	11	P	0.000244	11	P	0.000732	11	P	0.000244	11	P	0.0141602	11	P	0.000732	11	P	0.000732	11	9	0	chr1:150547032-150552247 (-) // 98.7 // q21.3	4170	0001709 // cell fate determination // non-traceable author statement /// 0006915 // apoptosis // inferred from direct assay /// 0006915 // apoptosis // inferred from electronic annotation /// 0006916 // anti-apoptosis // traceable author statement /// 0007275 // multicellular organismal development // inferred from electronic annotation /// 0019725 // cellular homeostasis // non-traceable author …	0005634 // nucleus // inferred from electronic annotation /// 0005654 // nucleoplasm // inferred from electronic annotation /// 0005737 // cytoplasm // traceable author statement /// 0005737 // cytoplasm // inferred from electronic annotation /// 0005739 // mitochondrion // inferred from direct assay /// 0005739 // mitochondrion // inferred from electronic annotation /// 0005741 // mitochondrial …	0005515 // protein binding // inferred from physical interaction /// 0015266 // protein channel activity // traceable author statement /// 0046982 // protein heterodimerization activity // inferred from physical interaction	MCL1	myeloid cell leukemia sequence 1 (BCL2-related)	GO:0001709|GO:0006915|GO:0006915|GO:0006916|GO:0007275|GO:0019725|GO:0030154|GO:0034097|GO:0042981|GO:0005634|GO:0005654|GO:0005737|GO:0005737|GO:0005739|GO:0005739|GO:0005741|GO:0016020|GO:0016020|GO:0016021|GO:0005515|GO:0015266|GO:0046982
200798_x_at	0.00111622	7.20791	up	12.1454	12.515	12.5723	12.604	11.7804	12.1387	8.87859	9.37989	9.71576	P	0.000244	11	P	0.000244	11	P	0.000244	11	P	0.000244	11	P	0.000244	11	P	0.000244	11	P	0.000244	11	P	0.000732	11	P	0.000244	11	9	0	chr1:150548543-150552055 (-) // 99.01 // q21.3	4170	0001709 // cell fate determination // non-traceable author statement /// 0006915 // apoptosis // inferred from direct assay /// 0006915 // apoptosis // inferred from electronic annotation /// 0006916 // anti-apoptosis // traceable author statement /// 0007275 // multicellular organismal development // inferred from electronic annotation /// 0019725 // cellular homeostasis // non-traceable author …	0005634 // nucleus // inferred from electronic annotation /// 0005654 // nucleoplasm // inferred from electronic annotation /// 0005737 // cytoplasm // traceable author statement /// 0005737 // cytoplasm // inferred from electronic annotation /// 0005739 // mitochondrion // inferred from direct assay /// 0005739 // mitochondrion // inferred from electronic annotation /// 0005741 // mitochondrial …	0005515 // protein binding // inferred from physical interaction /// 0015266 // protein channel activity // traceable author statement /// 0046982 // protein heterodimerization activity // inferred from physical interaction	MCL1	myeloid cell leukemia sequence 1 (BCL2-related)	GO:0001709|GO:0006915|GO:0006915|GO:0006916|GO:0007275|GO:0019725|GO:0030154|GO:0034097|GO:0042981|GO:0005634|GO:0005654|GO:0005737|GO:0005737|GO:0005739|GO:0005739|GO:0005741|GO:0016020|GO:0016020|GO:0016021|GO:0005515|GO:0015266|GO:0046982
200801_x_at	0.000395	3.19955	down	14.5852	14.4886	14.5458	14.2618	14.6023	14.3365	16.2473	16.1236	15.8633	P	0.000244	11	P	0.000244	11	P	0.000244	11	P	0.000244	11	P	0.000244	11	P	0.000244	11	P	0.000244	11	P	0.000244	11	P	0.000244	11	9	0	chr5:77080641-77082421 (+) // 90.85 // q14.1 /// chr7:5566785-5570221 (-) // 97.49 // p22.1	60	0006928 // cellular component movement // traceable author statement /// 0007409 // axonogenesis // inferred from electronic annotation /// 0051592 // response to calcium ion // inferred from electronic annotation	0005737 // cytoplasm // traceable author statement /// 0005737 // cytoplasm // inferred from electronic annotation /// 0005829 // cytosol // not recorded /// 0005856 // cytoskeleton // traceable author statement /// 0005856 // cytoskeleton // inferred from electronic annotation /// 0030424 // axon // inferred from electronic annotation /// 0030529 // ribonucleoprotein complex // inferred from dir…	0000166 // nucleotide binding // inferred from electronic annotation /// 0005200 // structural constituent of cytoskeleton // traceable author statement /// 0005515 // protein binding // inferred from physical interaction /// 0005515 // protein binding // inferred from electronic annotation /// 0005524 // ATP binding // inferred from electronic annotation /// 0019894 // kinesin binding // inferre…	ACTB	actin, beta	GO:0006928|GO:0007409|GO:0051592|GO:0005737|GO:0005737|GO:0005829|GO:0005856|GO:0005856|GO:0030424|GO:0030529|GO:0035267|GO:0043234|GO:0070688|GO:0000166|GO:0005200|GO:0005515|GO:0005515|GO:0005524|GO:0019894|GO:0019901|GO:0050998
200803_s_at	0.00309644	2.26343	down	12.9953	13.1611	12.8974	13.1814	13.5043	12.8712	14.3742	14.4045	14.3138	P	0.000244	11	P	0.000732	11	P	0.000732	11	P	0.000732	11	P	0.000244	11	P	0.000244	11	P	0.000732	11	P	0.000732	11	P	0.000732	11	9	0	chr12:50135362-50156784 (+) // 98.65 // q13.12	7009	0006915 // apoptosis // inferred from electronic annotation /// 0007283 // spermatogenesis // inferred from electronic annotation /// 0030324 // lung development // inferred from electronic annotation /// 0043066 // negative regulation of apoptosis // inferred from electronic annotation	0005626 // insoluble fraction // traceable author statement /// 0005634 // nucleus // traceable author statement /// 0005783 // endoplasmic reticulum // traceable author statement /// 0005887 // integral to plasma membrane // traceable author statement /// 0016020 // membrane // inferred from electronic annotation /// 0016021 // integral to membrane // inferred from electronic annotation		TMBIM6	transmembrane BAX inhibitor motif containing 6	GO:0006915|GO:0007283|GO:0030324|GO:0043066|GO:0005626|GO:0005634|GO:0005783|GO:0005887|GO:0016020|GO:0016021
200805_at	0.00351053	3.81471	down	10.6566	10.6153	10.3928	10.3264	10.9881	9.97566	12.5355	12.3604	12.189	P	0.000244	11	P	0.000244	11	P	0.000244	11	P	0.000244	11	P	0.000244	11	P	0.000244	11	P	0.000244	11	P	0.000244	11	P	0.000244	11	9	0	chr5:176758750-176778648 (-) // 100.0 // q35.3	10960	0006810 // transport // inferred from electronic annotation /// 0015031 // protein transport // inferred from electronic annotation	0000139 // Golgi membrane // inferred from electronic annotation /// 0005783 // endoplasmic reticulum // inferred from electronic annotation /// 0005789 // endoplasmic reticulum membrane // inferred from electronic annotation /// 0005793 // ER-Golgi intermediate compartment // inferred from direct assay /// 0005794 // Golgi apparatus // inferred from electronic annotation /// 0016020 // membrane …	0005529 // sugar binding // inferred from electronic annotation	LMAN2	lectin, mannose-binding 2	GO:0006810|GO:0015031|GO:0000139|GO:0005783|GO:0005789|GO:0005793|GO:0005794|GO:0016020|GO:0016021|GO:0033116|GO:0005529
200806_s_at	0.000296	5.66019	up	12.0988	12.3624	11.9501	11.2882	11.6048	10.9157	8.63666	8.78021	8.88924	P	0.000244	11	P	0.000244	11	P	0.000244	11	P	0.000244	11	P	0.000244	11	P	0.000244	11	P	0.00805664	11	P	0.000732	11	P	0.000244	11	9	0	chr12:56904724-56906974 (+) // 87.69 // q13.3 /// chr5:21882625-21884886 (+) // 89.93 // p14.3 /// chr2:198351307-198364620 (-) // 93.8 // q33.1	3329	0002368 // B cell cytokine production // inferred from direct assay /// 0002755 // MyD88-dependent toll-like receptor signaling pathway // inferred from direct assay /// 0002842 // positive regulation of T cell mediated immune response to tumor cell // inferred from direct assay /// 0006457 // protein folding // inferred from electronic annotation /// 0006458 // 'de novo' protein folding // infer…	0005615 // extracellular space // inferred from direct assay /// 0005737 // cytoplasm // inferred from electronic annotation /// 0005739 // mitochondrion // inferred from direct assay /// 0005739 // mitochondrion // inferred from electronic annotation /// 0005743 // mitochondrial inner membrane // inferred from sequence or structural similarity /// 0005743 // mitochondrial inner membrane // infer…	0000166 // nucleotide binding // inferred from electronic annotation /// 0001530 // lipopolysaccharide binding // inferred from direct assay /// 0001530 // lipopolysaccharide binding // inferred from electronic annotation /// 0002039 // p53 binding // inferred from physical interaction /// 0003688 // DNA replication origin binding // inferred from sequence or structural similarity /// 0003697 // …	HSPD1	heat shock 60kDa protein 1 (chaperonin)	GO:0002368|GO:0002755|GO:0002842|GO:0006457|GO:0006458|GO:0006919|GO:0006950|GO:0006986|GO:0008219|GO:0032727|GO:0032727|GO:0032729|GO:0032729|GO:0032729|GO:0032733|GO:0032735|GO:0032755|GO:0042026|GO:0042026|GO:0042100|GO:0042110|GO:0042110|GO:0042113|GO:0043032|GO:0043065|GO:0043066|GO:0044267|GO:0044419|GO:0048291|GO:0050821|GO:0050821|GO:0050870|GO:0050870|GO:0050870|GO:0051131|GO:0051604|GO:…
200807_s_at	0.0102345	4.49191	up	14.4583	14.5098	14.3621	14.3266	14.7598	14.1806	11.4052	12.4765	12.8833	P	0.000244	11	P	0.000244	11	P	0.000244	11	P	0.000244	11	P	0.000244	11	P	0.000244	11	P	0.000244	11	P	0.000244	11	P	0.000244	11	9	0	chr12:56904760-56906963 (+) // 96.05 // q13.3 /// chr4:145766763-145768963 (+) // 92.51 // q31.21 /// chr5:21882681-21884875 (+) // 97.23 // p14.3 /// chr2:198351313-198363577 (-) // 99.05 // q33.1 /// chr3:36808142-36810321 (-) // 92.42 // p22.2 /// chr8:7748042-7750230 (-) // 90.28 // p23.1	3329	0002368 // B cell cytokine production // inferred from direct assay /// 0002755 // MyD88-dependent toll-like receptor signaling pathway // inferred from direct assay /// 0002842 // positive regulation of T cell mediated immune response to tumor cell // inferred from direct assay /// 0006457 // protein folding // inferred from electronic annotation /// 0006458 // 'de novo' protein folding // infer…	0005615 // extracellular space // inferred from direct assay /// 0005737 // cytoplasm // inferred from electronic annotation /// 0005739 // mitochondrion // inferred from direct assay /// 0005739 // mitochondrion // inferred from electronic annotation /// 0005743 // mitochondrial inner membrane // inferred from sequence or structural similarity /// 0005743 // mitochondrial inner membrane // infer…	0000166 // nucleotide binding // inferred from electronic annotation /// 0001530 // lipopolysaccharide binding // inferred from direct assay /// 0001530 // lipopolysaccharide binding // inferred from electronic annotation /// 0002039 // p53 binding // inferred from physical interaction /// 0003688 // DNA replication origin binding // inferred from sequence or structural similarity /// 0003697 // …	HSPD1	heat shock 60kDa protein 1 (chaperonin)	GO:0002368|GO:0002755|GO:0002842|GO:0006457|GO:0006458|GO:0006919|GO:0006950|GO:0006986|GO:0008219|GO:0032727|GO:0032727|GO:0032729|GO:0032729|GO:0032729|GO:0032733|GO:0032735|GO:0032755|GO:0042026|GO:0042026|GO:0042100|GO:0042110|GO:0042110|GO:0042113|GO:0043032|GO:0043065|GO:0043066|GO:0044267|GO:0044419|GO:0048291|GO:0050821|GO:0050821|GO:0050870|GO:0050870|GO:0050870|GO:0051131|GO:0051604|GO:…
200808_s_at	0.00517481	3.09783	down	9.46871	9.06104	9.55029	9.17916	9.75231	9.10041	11.3565	10.9396	10.6296	P	0.00292969	11	P	0.0141602	11	P	0.00195313	11	P	0.0107422	11	P	0.0141602	11	P	0.0107422	11	P	0.00292969	11	P	0.00415039	11	P	0.00195313	11	9	0	chr7:143078446-143088202 (+) // 97.34 // q34	7791	0007155 // cell adhesion // inferred from electronic annotation /// 0007155 // cell adhesion // traceable author statement /// 0007165 // signal transduction // traceable author statement /// 0007267 // cell-cell signaling // traceable author statement /// 0044419 // interspecies interaction between organisms // inferred from electronic annotation	0001725 // stress fiber // inferred from direct assay /// 0005634 // nucleus // inferred from electronic annotation /// 0005737 // cytoplasm // inferred from direct assay /// 0005737 // cytoplasm // inferred from electronic annotation /// 0005856 // cytoskeleton // inferred from electronic annotation /// 0005886 // plasma membrane // traceable author statement /// 0005887 // integral to plasma me…	0005515 // protein binding // inferred from physical interaction /// 0005515 // protein binding // inferred from electronic annotation /// 0008270 // zinc ion binding // inferred from electronic annotation /// 0046872 // metal ion binding // inferred from electronic annotation	ZYX	zyxin	GO:0007155|GO:0007155|GO:0007165|GO:0007267|GO:0044419|GO:0001725|GO:0005634|GO:0005737|GO:0005737|GO:0005856|GO:0005886|GO:0005887|GO:0005913|GO:0005925|GO:0005925|GO:0030054|GO:0005515|GO:0005515|GO:0008270|GO:0046872
200810_s_at	0.000847	2.68309	down	11.2782	11.7257	11.9159	11.9124	11.7377	12.2154	13.5263	13.3297	13.2813	P	0.000244	11	P	0.000244	11	P	0.000244	11	P	0.000244	11	P	0.000244	11	P	0.000244	11	P	0.000244	11	P	0.000244	11	P	0.000244	11	9	0	chr19:1269346-1273169 (+) // 90.7 // p13.3	1153	0006950 // response to stress // inferred from electronic annotation /// 0009409 // response to cold // traceable author statement /// 0009409 // response to cold // inferred from electronic annotation /// 0009411 // response to UV // inferred from direct assay /// 0034063 // stress granule assembly // inferred from sequence or structural similarity /// 0034063 // stress granule assembly // infer…	0005634 // nucleus // inferred from direct assay /// 0005634 // nucleus // inferred from sequence or structural similarity /// 0005634 // nucleus // inferred from electronic annotation /// 0005654 // nucleoplasm // inferred from electronic annotation /// 0005737 // cytoplasm // inferred from direct assay /// 0005737 // cytoplasm // inferred from sequence or structural similarity /// 0005737 // cy…	0000166 // nucleotide binding // inferred from electronic annotation /// 0003676 // nucleic acid binding // inferred from electronic annotation /// 0003723 // RNA binding // inferred from electronic annotation /// 0003730 // mRNA 3'-UTR binding // inferred from direct assay /// 0005515 // protein binding // inferred from physical interaction /// 0030371 // translation repressor activity // inferr…	CIRBP	cold inducible RNA binding protein	GO:0006950|GO:0009409|GO:0009409|GO:0009411|GO:0034063|GO:0034063|GO:0045727|GO:0048255|GO:0005634|GO:0005634|GO:0005634|GO:0005654|GO:0005737|GO:0005737|GO:0005737|GO:0010494|GO:0010494|GO:0000166|GO:0003676|GO:0003723|GO:0003730|GO:0005515|GO:0030371|GO:0030371|GO:0070181
200811_at	0.000733	2.83461	down	9.63583	10.205	10.5941	10.4147	9.96892	9.99018	11.7027	11.4886	11.692	P	0.0107422	11	P	0.00805664	11	P	0.00805664	11	P	0.0141602	11	P	0.0141602	11	A	0.129639	11	P	0.0107422	11	P	0.00415039	11	P	0.00805664	11	8	1	chr19:1269346-1273169 (+) // 90.7 // p13.3	1153	0006950 // response to stress // inferred from electronic annotation /// 0009409 // response to cold // traceable author statement /// 0009409 // response to cold // inferred from electronic annotation /// 0009411 // response to UV // inferred from direct assay /// 0034063 // stress granule assembly // inferred from sequence or structural similarity /// 0034063 // stress granule assembly // infer…	0005634 // nucleus // inferred from direct assay /// 0005634 // nucleus // inferred from sequence or structural similarity /// 0005634 // nucleus // inferred from electronic annotation /// 0005654 // nucleoplasm // inferred from electronic annotation /// 0005737 // cytoplasm // inferred from direct assay /// 0005737 // cytoplasm // inferred from sequence or structural similarity /// 0005737 // cy…	0000166 // nucleotide binding // inferred from electronic annotation /// 0003676 // nucleic acid binding // inferred from electronic annotation /// 0003723 // RNA binding // inferred from electronic annotation /// 0003730 // mRNA 3'-UTR binding // inferred from direct assay /// 0005515 // protein binding // inferred from physical interaction /// 0030371 // translation repressor activity // inferr…	CIRBP	cold inducible RNA binding protein	GO:0006950|GO:0009409|GO:0009409|GO:0009411|GO:0034063|GO:0034063|GO:0045727|GO:0048255|GO:0005634|GO:0005634|GO:0005634|GO:0005654|GO:0005737|GO:0005737|GO:0005737|GO:0010494|GO:0010494|GO:0000166|GO:0003676|GO:0003723|GO:0003730|GO:0005515|GO:0030371|GO:0030371|GO:0070181
200812_at	0.0160101	2.09872	down	12.5563	12.693	12.5234	12.4867	13.2723	12.4858	13.8945	13.8357	13.7231	P	0.000244	11	P	0.000244	11	P	0.000244	11	P	0.000244	11	P	0.000244	11	P	0.000732	11	P	0.000244	11	P	0.000244	11	P	0.000244	11	9	0	chr2:73461450-73480132 (+) // 98.17 // p13.2	10574	0006457 // protein folding // inferred from electronic annotation /// 0006457 // protein folding // traceable author statement /// 0044267 // cellular protein metabolic process // inferred from electronic annotation	0005737 // cytoplasm // inferred from direct assay /// 0005737 // cytoplasm // inferred from electronic annotation /// 0005737 // cytoplasm // traceable author statement /// 0005739 // mitochondrion // inferred from electronic annotation /// 0005829 // cytosol // not recorded /// 0005832 // chaperonin-containing T-complex // inferred from electronic annotation	0000166 // nucleotide binding // inferred from electronic annotation /// 0005515 // protein binding // inferred from electronic annotation /// 0005524 // ATP binding // inferred from electronic annotation /// 0042802 // identical protein binding // inferred from electronic annotation /// 0051082 // unfolded protein binding // inferred from electronic annotation /// 0051082 // unfolded protein bin…	CCT7	chaperonin containing TCP1, subunit 7 (eta)	GO:0006457|GO:0006457|GO:0044267|GO:0005737|GO:0005737|GO:0005737|GO:0005739|GO:0005829|GO:0005832|GO:0000166|GO:0005515|GO:0005524|GO:0042802|GO:0051082|GO:0051082
200814_at	0.011114	2.51957	down	12.0169	11.7214	11.8012	11.8146	12.667	11.8806	13.692	13.333	13.3368	P	0.000244	11	P	0.000244	11	P	0.000244	11	P	0.000732	11	P	0.000244	11	P	0.000732	11	P	0.000244	11	P	0.000244	11	P	0.000244	11	9	0	chr14:24605379-24608168 (+) // 100.0 // q12	5720	0019884 // antigen processing and presentation of exogenous antigen // inferred from electronic annotation /// 0031145 // anaphase-promoting complex-dependent proteasomal ubiquitin-dependent protein catabolic process // not recorded /// 0051436 // negative regulation of ubiquitin-protein ligase activity involved in mitotic cell cycle // not recorded /// 0051437 // positive regulation of ubiquitin…	0000502 // proteasome complex // inferred from electronic annotation /// 0000502 // proteasome complex // traceable author statement /// 0005737 // cytoplasm // traceable author statement /// 0008537 // proteasome activator complex // inferred from electronic annotation	0005515 // protein binding // inferred from electronic annotation	PSME1	proteasome (prosome, macropain) activator subunit 1 (PA28 alpha)	GO:0019884|GO:0031145|GO:0051436|GO:0051437|GO:0000502|GO:0000502|GO:0005737|GO:0008537|GO:0005515
200816_s_at	0.00066	11.2795	up	11.0279	11.1058	11.1263	10.9896	10.5395	11.3918	7.30819	7.1214	8.00449	P	0.000244	11	P	0.000732	11	P	0.000244	11	P	0.000244	11	P	0.000732	11	P	0.000244	11	P	0.0141602	11	A	0.219482	11	P	0.00585938	11	8	1	chr17:2496935-2588888 (+) // 98.41 // p13.3	5048	0000132 // establishment of mitotic spindle orientation // inferred from mutant phenotype /// 0000226 // microtubule cytoskeleton organization // inferred from sequence or structural similarity /// 0000226 // microtubule cytoskeleton organization // inferred from electronic annotation /// 0001675 // acrosome assembly // inferred from sequence or structural similarity /// 0001675 // acrosome assem…	0000235 // astral microtubule // inferred from direct assay /// 0000776 // kinetochore // inferred from direct assay /// 0005625 // soluble fraction // inferred from electronic annotation /// 0005626 // insoluble fraction // inferred from electronic annotation /// 0005634 // nucleus // inferred from electronic annotation /// 0005635 // nuclear envelope // inferred from direct assay /// 0005635 //…	0005515 // protein binding // inferred from physical interaction /// 0005515 // protein binding // inferred from electronic annotation /// 0008017 // microtubule binding // inferred from sequence or structural similarity /// 0008017 // microtubule binding // inferred from electronic annotation /// 0008201 // heparin binding // inferred from sequence or structural similarity /// 0016787 // hydrola…	PAFAH1B1	platelet-activating factor acetylhydrolase 1b, regulatory subunit 1 (45kDa)	GO:0000132|GO:0000226|GO:0000226|GO:0001675|GO:0001675|GO:0001764|GO:0001764|GO:0001764|GO:0006810|GO:0007017|GO:0007049|GO:0007067|GO:0007268|GO:0007268|GO:0007275|GO:0007399|GO:0007405|GO:0007405|GO:0007611|GO:0007611|GO:0008090|GO:0008090|GO:0008344|GO:0008344|GO:0016042|GO:0016477|GO:0017145|GO:0019226|GO:0019226|GO:0021540|GO:0021766|GO:0021766|GO:0021819|GO:0021819|GO:0021987|GO:0021987|GO:…
200820_at	0.0205774	2.49444	down	12.4737	12.1627	12.064	12.0179	12.9229	11.8053	13.753	13.4635	13.4858	P	0.000244	11	P	0.000244	11	P	0.000244	11	P	0.000244	11	P	0.000244	11	P	0.000244	11	P	0.000244	11	P	0.000244	11	P	0.000244	11	9	0	chr19:38865450-38874114 (+) // 100.0 // q13.2	5714	0006508 // proteolysis // inferred from electronic annotation /// 0031145 // anaphase-promoting complex-dependent proteasomal ubiquitin-dependent protein catabolic process // not recorded /// 0051436 // negative regulation of ubiquitin-protein ligase activity involved in mitotic cell cycle // not recorded /// 0051437 // positive regulation of ubiquitin-protein ligase activity involved in mitotic …	0000502 // proteasome complex // inferred from electronic annotation /// 0000502 // proteasome complex // traceable author statement /// 0005634 // nucleus // inferred from direct assay /// 0005730 // nucleolus // inferred from direct assay /// 0005737 // cytoplasm // inferred from direct assay /// 0005838 // proteasome regulatory particle // inferred from electronic annotation /// 0005838 // pro…	0005515 // protein binding // inferred from physical interaction	PSMD8	proteasome (prosome, macropain) 26S subunit, non-ATPase, 8	GO:0006508|GO:0031145|GO:0051436|GO:0051437|GO:0000502|GO:0000502|GO:0005634|GO:0005730|GO:0005737|GO:0005838|GO:0005838|GO:0005515
200821_at	0.00227455	5.9436	up	12.6845	13.0768	13.0131	12.6897	11.9826	12.721	9.63091	9.59183	10.4565	P	0.000732	11	P	0.000732	11	P	0.000244	11	P	0.000732	11	P	0.000732	11	P	0.000244	11	P	0.00195313	11	P	0.0012207	11	P	0.000244	11	9	0	chrX:119570364-119603161 (-) // 89.19 // q24	3920		0005624 // membrane fraction // inferred from direct assay /// 0005764 // lysosome // inferred from direct assay /// 0005764 // lysosome // inferred from electronic annotation /// 0005765 // lysosomal membrane // inferred from direct assay /// 0005765 // lysosomal membrane // inferred from electronic annotation /// 0005768 // endosome // inferred from electronic annotation /// 0005770 // late end…		LAMP2	lysosomal-associated membrane protein 2	GO:0005624|GO:0005764|GO:0005764|GO:0005765|GO:0005765|GO:0005768|GO:0005770|GO:0005770|GO:0005886|GO:0005886|GO:0010008|GO:0016020|GO:0016021|GO:0030670|GO:0031088|GO:0031088
200823_x_at	0.038936	2.05985	down	14.6561	14.4753	14.3906	14.502	15.4637	14.4256	16.0082	15.7631	15.7477	P	0.000244	11	P	0.000244	11	P	0.000244	11	P	0.000244	11	P	0.000244	11	P	0.000244	11	P	0.000244	11	P	0.000244	11	P	0.000244	11	9	0	chr6:118320109-118320732 (+) // 97.14 // q22.2 /// chr12:95861048-95861652 (-) // 93.49 // q22 /// chr3:52027643-52029892 (-) // 94.29 // p21.2 /// chr3:37057891-37058506 (-) // 95.24 // p22.2 /// chr5:43666745-43667362 (-) // 94.44 // p12	6159	0006412 // translation // traceable author statement /// 0006412 // translation // inferred from electronic annotation /// 0006414 // translational elongation // not recorded /// 0007264 // small GTPase mediated signal transduction // traceable author statement /// 0007566 // embryo implantation // traceable author statement	0005622 // intracellular // inferred from electronic annotation /// 0005829 // cytosol // not recorded /// 0005840 // ribosome // inferred from electronic annotation /// 0022625 // cytosolic large ribosomal subunit // traceable author statement /// 0030529 // ribonucleoprotein complex // inferred from electronic annotation	0000166 // nucleotide binding // inferred from electronic annotation /// 0003723 // RNA binding // traceable author statement /// 0003735 // structural constituent of ribosome // inferred from electronic annotation /// 0003735 // structural constituent of ribosome // traceable author statement /// 0003924 // GTPase activity // inferred from electronic annotation /// 0003924 // GTPase activity // …	RPL29	ribosomal protein L29	GO:0006412|GO:0006412|GO:0006414|GO:0007264|GO:0007566|GO:0005622|GO:0005829|GO:0005840|GO:0022625|GO:0030529|GO:0000166|GO:0003723|GO:0003735|GO:0003735|GO:0003924|GO:0003924|GO:0005515|GO:0005525|GO:0008201|GO:0008201
200824_at	0.00813245	2.21922	down	12.8418	12.9635	12.5587	13.0553	13.4328	13.095	14.7259	14.2725	14.0349	P	0.000244	11	P	0.000244	11	P	0.000244	11	P	0.000244	11	P	0.000244	11	P	0.000244	11	P	0.000244	11	P	0.000244	11	P	0.000244	11	9	0	chr11:67351285-67354123 (+) // 99.86 // q13.2	2950	0006805 // xenobiotic metabolic process // inferred from electronic annotation /// 0006916 // anti-apoptosis // traceable author statement /// 0007417 // central nervous system development // traceable author statement /// 0008152 // metabolic process // inferred from electronic annotation	0005634 // nucleus // inferred from electronic annotation /// 0005737 // cytoplasm // traceable author statement	0004364 // glutathione transferase activity // inferred from electronic annotation /// 0005515 // protein binding // inferred from physical interaction /// 0008144 // drug binding // inferred from electronic annotation /// 0016740 // transferase activity // inferred from electronic annotation /// 0043295 // glutathione binding // inferred from electronic annotation	GSTP1	glutathione S-transferase pi 1	GO:0006805|GO:0006916|GO:0007417|GO:0008152|GO:0005634|GO:0005737|GO:0004364|GO:0005515|GO:0008144|GO:0016740|GO:0043295
200827_at	0.00186332	3.43801	down	12.2276	12.0447	12.0987	11.7739	12.454	11.8055	13.9613	13.8062	13.6106	P	0.000732	11	P	0.000732	11	P	0.000732	11	P	0.0012207	11	P	0.000732	11	P	0.000732	11	P	0.000732	11	P	0.000732	11	P	0.000732	11	9	0	chr1:11994809-12035595 (+) // 94.25 // p36.22	5351	0001666 // response to hypoxia // inferred from expression pattern /// 0006464 // protein modification process // non-traceable author statement /// 0008544 // epidermis development // inferred from mutant phenotype /// 0008544 // epidermis development // traceable author statement /// 0046947 // hydroxylysine biosynthetic process // traceable author statement /// 0055114 // oxidation reduction /…	0005783 // endoplasmic reticulum // inferred from electronic annotation /// 0016020 // membrane // inferred from electronic annotation /// 0030867 // rough endoplasmic reticulum membrane // inferred from electronic annotation	0005506 // iron ion binding // inferred from electronic annotation /// 0008475 // procollagen-lysine 5-dioxygenase activity // inferred from electronic annotation /// 0016491 // oxidoreductase activity // inferred from electronic annotation /// 0016702 // oxidoreductase activity, acting on single donors with incorporation of molecular oxygen, incorporation of two atoms of oxygen // inferred from …	PLOD1	procollagen-lysine 1, 2-oxoglutarate 5-dioxygenase 1	GO:0001666|GO:0006464|GO:0008544|GO:0008544|GO:0046947|GO:0055114|GO:0055114|GO:0005783|GO:0016020|GO:0030867|GO:0005506|GO:0008475|GO:0016491|GO:0016702|GO:0016705|GO:0031418|GO:0042803|GO:0046872
200833_s_at	0.000855	4.8325	up	13.4341	13.4174	13.3711	13.4766	13.953	13.6182	11.0011	11.5277	11.7007	P	0.000244	11	P	0.000244	11	P	0.000244	11	P	0.000244	11	P	0.000244	11	P	0.000244	11	P	0.00415039	11	P	0.0012207	11	P	0.000732	11	9	0	chr12:69004710-69054243 (+) // 99.48 // q15 /// chr5:75465917-75470156 (-) // 99.01 // q13.3	5908	0007165 // signal transduction // inferred from electronic annotation /// 0007264 // small GTPase mediated signal transduction // inferred from electronic annotation /// 0008283 // cell proliferation // inferred from electronic annotation	0005622 // intracellular // inferred from direct assay /// 0005622 // intracellular // inferred from electronic annotation /// 0005737 // cytoplasm // inferred from electronic annotation /// 0005829 // cytosol // inferred from electronic annotation /// 0005886 // plasma membrane // not recorded /// 0005886 // plasma membrane // inferred from electronic annotation /// 0016020 // membrane // tracea…	0000166 // nucleotide binding // inferred from electronic annotation /// 0003924 // GTPase activity // inferred from direct assay /// 0003924 // GTPase activity // inferred from electronic annotation /// 0005515 // protein binding // inferred from physical interaction /// 0005515 // protein binding // inferred from electronic annotation /// 0005525 // GTP binding // inferred from direct assay ///…	RAP1B	RAP1B, member of RAS oncogene family	GO:0007165|GO:0007264|GO:0008283|GO:0005622|GO:0005622|GO:0005737|GO:0005829|GO:0005886|GO:0005886|GO:0016020|GO:0016020|GO:0000166|GO:0003924|GO:0003924|GO:0005515|GO:0005515|GO:0005525|GO:0005525|GO:0019003
200835_s_at	0.00782219	2.42805	down	10.544	10.4976	10.1234	10.0591	10.0575	10.3398	11.9097	11.2547	11.1314	P	0.0012207	11	P	0.00195313	11	P	0.00292969	11	P	0.00805664	11	P	0.0185547	11	P	0.00585938	11	P	0.00415039	11	P	0.00805664	11	P	0.00585938	11	9	0	chr3:47892264-48130394 (-) // 98.3 // p21.31	4134	0007026 // negative regulation of microtubule depolymerization // inferred from electronic annotation	0005874 // microtubule // inferred from electronic annotation /// 0005875 // microtubule associated complex // traceable author statement	0005198 // structural molecule activity // traceable author statement /// 0005515 // protein binding // inferred from physical interaction	MAP4	microtubule-associated protein 4	GO:0007026|GO:0005874|GO:0005875|GO:0005198|GO:0005515
200836_s_at	0.00590106	3.11934	down	9.29679	9.22362	9.41912	9.31454	8.72517	8.57182	10.1519	10.5131	10.8702	P	0.00195313	11	P	0.00585938	11	P	0.00415039	11	P	0.0185547	11	A	0.067627	11	P	0.0302734	11	P	0.00415039	11	P	0.0239258	11	P	0.0141602	11	8	1	chr3:47893357-48130318 (-) // 98.19 // p21.31	4134	0007026 // negative regulation of microtubule depolymerization // inferred from electronic annotation	0005874 // microtubule // inferred from electronic annotation /// 0005875 // microtubule associated complex // traceable author statement	0005198 // structural molecule activity // traceable author statement /// 0005515 // protein binding // inferred from physical interaction	MAP4	microtubule-associated protein 4	GO:0007026|GO:0005874|GO:0005875|GO:0005198|GO:0005515
200837_at	0.00677656	2.91424	down	11.6273	11.5031	11.3774	11.5089	12.1936	11.3006	13.4378	13.212	12.9827	P	0.000244	11	P	0.000244	11	P	0.000244	11	P	0.000244	11	P	0.000244	11	P	0.000244	11	P	0.000244	11	P	0.000244	11	P	0.000244	11	9	0	chr16:32881303-32884884 (+) // 60.88 // p11.2 /// chr16:33790437-33794018 (-) // 60.96 // p11.2 /// chrX:152965955-152989880 (-) // 99.7 // q28	10134	0006810 // transport // inferred from electronic annotation /// 0006886 // intracellular protein transport // inferred from electronic annotation /// 0006915 // apoptosis // inferred from electronic annotation /// 0006955 // immune response // non-traceable author statement /// 0006955 // immune response // inferred from electronic annotation /// 0007283 // spermatogenesis // inferred from electr…	0000139 // Golgi membrane // inferred from electronic annotation /// 0005783 // endoplasmic reticulum // inferred from direct assay /// 0005783 // endoplasmic reticulum // inferred from electronic annotation /// 0005789 // endoplasmic reticulum membrane // not recorded /// 0005789 // endoplasmic reticulum membrane // inferred from electronic annotation /// 0005829 // cytosol // not recorded /// 0…	0004872 // receptor activity // inferred from electronic annotation /// 0005102 // receptor binding // non-traceable author statement /// 0005515 // protein binding // inferred from physical interaction	BCAP31	B-cell receptor-associated protein 31	GO:0006810|GO:0006886|GO:0006915|GO:0006955|GO:0006955|GO:0007283|GO:0015031|GO:0016192|GO:0000139|GO:0005783|GO:0005783|GO:0005789|GO:0005789|GO:0005829|GO:0005886|GO:0005887|GO:0016020|GO:0016021|GO:0033116|GO:0004872|GO:0005102|GO:0005515
200838_at	0.00348487	3.71637	down	14.2263	13.8785	13.8627	13.6436	14.5462	13.6332	15.8979	15.8673	15.7395	P	0.000244	11	P	0.000244	11	P	0.000244	11	P	0.000244	11	P	0.000244	11	P	0.000244	11	P	0.000244	11	P	0.000244	11	P	0.000244	11	9	0	chr8:11701827-11725573 (-) // 95.14 // p23.1	1508	0006508 // proteolysis // inferred from direct assay /// 0006508 // proteolysis // inferred from electronic annotation /// 0006508 // proteolysis // traceable author statement /// 0006914 // autophagy // inferred from electronic annotation /// 0006950 // response to stress // inferred from electronic annotation /// 0007519 // skeletal muscle tissue development // inferred from electronic annotati…	0005576 // extracellular region // inferred from electronic annotation /// 0005615 // extracellular space // inferred from electronic annotation /// 0005622 // intracellular // traceable author statement /// 0005625 // soluble fraction // inferred from electronic annotation /// 0005737 // cytoplasm // inferred from electronic annotation /// 0005739 // mitochondrion // inferred from electronic ann…	0004175 // endopeptidase activity // inferred from electronic annotation /// 0004197 // cysteine-type endopeptidase activity // inferred from direct assay /// 0004197 // cysteine-type endopeptidase activity // inferred from electronic annotation /// 0004197 // cysteine-type endopeptidase activity // traceable author statement /// 0005515 // protein binding // inferred from physical interaction //…	CTSB	cathepsin B	GO:0006508|GO:0006508|GO:0006508|GO:0006914|GO:0006950|GO:0007519|GO:0009611|GO:0009612|GO:0009749|GO:0014070|GO:0014075|GO:0042981|GO:0043434|GO:0045471|GO:0050790|GO:0051789|GO:0060548|GO:0070670|GO:0005576|GO:0005615|GO:0005622|GO:0005625|GO:0005737|GO:0005739|GO:0005764|GO:0005901|GO:0009897|GO:0009986|GO:0016324|GO:0042383|GO:0042470|GO:0048471|GO:0004175|GO:0004197|GO:0004197|GO:0004197|GO:…
200839_s_at	0.00840905	2.6065	down	14.7003	14.3945	14.3329	14.4449	15.2452	14.5479	16.2593	16.2682	15.8568	P	0.000244	11	P	0.000244	11	P	0.000244	11	P	0.000244	11	P	0.000244	11	P	0.000244	11	P	0.000244	11	P	0.000244	11	P	0.000244	11	9	0	chr8:11701827-11725573 (-) // 95.14 // p23.1	1508	0006508 // proteolysis // inferred from direct assay /// 0006508 // proteolysis // inferred from electronic annotation /// 0006508 // proteolysis // traceable author statement /// 0006914 // autophagy // inferred from electronic annotation /// 0006950 // response to stress // inferred from electronic annotation /// 0007519 // skeletal muscle tissue development // inferred from electronic annotati…	0005576 // extracellular region // inferred from electronic annotation /// 0005615 // extracellular space // inferred from electronic annotation /// 0005622 // intracellular // traceable author statement /// 0005625 // soluble fraction // inferred from electronic annotation /// 0005737 // cytoplasm // inferred from electronic annotation /// 0005739 // mitochondrion // inferred from electronic ann…	0004175 // endopeptidase activity // inferred from electronic annotation /// 0004197 // cysteine-type endopeptidase activity // inferred from direct assay /// 0004197 // cysteine-type endopeptidase activity // inferred from electronic annotation /// 0004197 // cysteine-type endopeptidase activity // traceable author statement /// 0005515 // protein binding // inferred from physical interaction //…	CTSB	cathepsin B	GO:0006508|GO:0006508|GO:0006508|GO:0006914|GO:0006950|GO:0007519|GO:0009611|GO:0009612|GO:0009749|GO:0014070|GO:0014075|GO:0042981|GO:0043434|GO:0045471|GO:0050790|GO:0051789|GO:0060548|GO:0070670|GO:0005576|GO:0005615|GO:0005622|GO:0005625|GO:0005737|GO:0005739|GO:0005764|GO:0005901|GO:0009897|GO:0009986|GO:0016324|GO:0042383|GO:0042470|GO:0048471|GO:0004175|GO:0004197|GO:0004197|GO:0004197|GO:…
200842_s_at	0.000272	8.01116	up	11.6745	11.9421	11.7744	11.3258	10.7792	11.5833	8.29849	8.07408	8.30982	P	0.000244	11	P	0.000244	11	P	0.000244	11	P	0.000244	11	P	0.000244	11	P	0.000244	11	P	0.00292969	11	P	0.000244	11	P	0.000244	11	9	0	chr1:220141941-220219872 (-) // 98.14 // q41	2058	0006412 // translation // inferred from electronic annotation /// 0006418 // tRNA aminoacylation for protein translation // inferred from electronic annotation /// 0006424 // glutamyl-tRNA aminoacylation // inferred from electronic annotation /// 0006433 // prolyl-tRNA aminoacylation // inferred from electronic annotation /// 0006461 // protein complex assembly // traceable author statement /// 0…	0005625 // soluble fraction // traceable author statement /// 0005737 // cytoplasm // inferred from electronic annotation /// 0005737 // cytoplasm // traceable author statement /// 0005829 // cytosol // not recorded	0000166 // nucleotide binding // inferred from electronic annotation /// 0003723 // RNA binding // inferred from electronic annotation /// 0003824 // catalytic activity // inferred from electronic annotation /// 0004812 // aminoacyl-tRNA ligase activity // inferred from electronic annotation /// 0004818 // glutamate-tRNA ligase activity // not recorded /// 0004818 // glutamate-tRNA ligase activit…	EPRS	glutamyl-prolyl-tRNA synthetase	GO:0006412|GO:0006418|GO:0006424|GO:0006433|GO:0006461|GO:0043039|GO:0005625|GO:0005737|GO:0005737|GO:0005829|GO:0000166|GO:0003723|GO:0003824|GO:0004812|GO:0004818|GO:0004818|GO:0004827|GO:0004827|GO:0005515|GO:0005524|GO:0016874|GO:0016876
200843_s_at	0.000602	8.39939	up	12.1553	12.1978	12.2647	11.7318	11.9961	12.1059	8.29064	9.18947	9.14287	P	0.000244	11	P	0.000244	11	P	0.000244	11	P	0.000244	11	P	0.000244	11	P	0.000244	11	P	0.0375977	11	P	0.0239258	11	P	0.00585938	11	9	0	chr1:220141942-220208328 (-) // 99.91 // q41	2058	0006412 // translation // inferred from electronic annotation /// 0006418 // tRNA aminoacylation for protein translation // inferred from electronic annotation /// 0006424 // glutamyl-tRNA aminoacylation // inferred from electronic annotation /// 0006433 // prolyl-tRNA aminoacylation // inferred from electronic annotation /// 0006461 // protein complex assembly // traceable author statement /// 0…	0005625 // soluble fraction // traceable author statement /// 0005737 // cytoplasm // inferred from electronic annotation /// 0005737 // cytoplasm // traceable author statement /// 0005829 // cytosol // not recorded	0000166 // nucleotide binding // inferred from electronic annotation /// 0003723 // RNA binding // inferred from electronic annotation /// 0003824 // catalytic activity // inferred from electronic annotation /// 0004812 // aminoacyl-tRNA ligase activity // inferred from electronic annotation /// 0004818 // glutamate-tRNA ligase activity // not recorded /// 0004818 // glutamate-tRNA ligase activit…	EPRS	glutamyl-prolyl-tRNA synthetase	GO:0006412|GO:0006418|GO:0006424|GO:0006433|GO:0006461|GO:0043039|GO:0005625|GO:0005737|GO:0005737|GO:0005829|GO:0000166|GO:0003723|GO:0003824|GO:0004812|GO:0004818|GO:0004818|GO:0004827|GO:0004827|GO:0005515|GO:0005524|GO:0016874|GO:0016876
200844_s_at	0.00850432	2.19094	down	13.1864	13.25	13.2046	13.2264	13.7676	13.2128	14.7579	14.587	14.2565	P	0.000244	11	P	0.000244	11	P	0.000244	11	P	0.000244	11	P	0.000244	11	P	0.000244	11	P	0.000244	11	P	0.000244	11	P	0.000244	11	9	0	chr1:173446436-173457945 (+) // 95.37 // q25.1	9588	0006979 // response to oxidative stress // inferred from direct assay /// 0009395 // phospholipid catabolic process // inferred from direct assay /// 0016042 // lipid catabolic process // inferred from electronic annotation /// 0042744 // hydrogen peroxide catabolic process // inferred from electronic annotation /// 0045454 // cell redox homeostasis // inferred from electronic annotation /// 0055…	0005634 // nucleus // inferred from direct assay /// 0005737 // cytoplasm // inferred from direct assay /// 0005737 // cytoplasm // inferred from electronic annotation /// 0005764 // lysosome // inferred from electronic annotation /// 0005829 // cytosol // non-traceable author statement /// 0016023 // cytoplasmic membrane-bounded vesicle // inferred from electronic annotation /// 0031410 // cytop…	0003824 // catalytic activity // inferred from electronic annotation /// 0004601 // peroxidase activity // inferred from electronic annotation /// 0004602 // glutathione peroxidase activity // inferred from electronic annotation /// 0004623 // phospholipase A2 activity // inferred from direct assay /// 0005515 // protein binding // inferred from physical interaction /// 0016209 // antioxidant act…	PRDX6	peroxiredoxin 6	GO:0006979|GO:0009395|GO:0016042|GO:0042744|GO:0045454|GO:0055114|GO:0005634|GO:0005737|GO:0005737|GO:0005764|GO:0005829|GO:0016023|GO:0031410|GO:0003824|GO:0004601|GO:0004602|GO:0004623|GO:0005515|GO:0016209|GO:0016209|GO:0016491|GO:0016787|GO:0051920
200847_s_at	0.00168462	5.22045	up	14.1736	14.2004	14.0946	14.5317	14.6281	14.4706	11.6837	12.0412	12.7529	P	0.000244	11	P	0.000244	11	P	0.000244	11	P	0.000244	11	P	0.000244	11	P	0.000244	11	P	0.000244	11	P	0.000244	11	P	0.000244	11	9	0	chr8:29920612-29940481 (-) // 98.91 // p12	51669		0016020 // membrane // inferred from electronic annotation /// 0016021 // integral to membrane // inferred from electronic annotation		TMEM66	transmembrane protein 66	GO:0016020|GO:0016021
200852_x_at	0.0348555	2.49688	down	11.6732	11.3643	11.3859	11.3819	12.4769	11.2336	13.3185	12.8306	12.9037	P	0.00292969	11	P	0.00415039	11	P	0.00292969	11	P	0.00292969	11	P	0.00195313	11	P	0.0107422	11	P	0.00292969	11	P	0.00805664	11	P	0.00292969	11	9	0	chr7:100271483-100276791 (+) // 97.65 // q22.1	2783	0007165 // signal transduction // inferred from electronic annotation /// 0007186 // G-protein coupled receptor protein signaling pathway // traceable author statement /// 0009755 // hormone-mediated signaling pathway // not recorded	0005737 // cytoplasm // inferred from electronic annotation /// 0043234 // protein complex // inferred from electronic annotation /// 0048471 // perinuclear region of cytoplasm // inferred from direct assay /// 0048471 // perinuclear region of cytoplasm // inferred from electronic annotation	0003924 // GTPase activity // traceable author statement /// 0004871 // signal transducer activity // inferred from electronic annotation /// 0005246 // calcium channel regulator activity // inferred from electronic annotation /// 0005515 // protein binding // inferred from physical interaction /// 0005515 // protein binding // inferred from electronic annotation	GNB2	guanine nucleotide binding protein (G protein), beta polypeptide 2	GO:0007165|GO:0007186|GO:0009755|GO:0005737|GO:0043234|GO:0048471|GO:0048471|GO:0003924|GO:0004871|GO:0005246|GO:0005515|GO:0005515
200853_at	0.026321	2.37411	up	13.3516	13.3199	13.1949	13.4711	14.0217	13.2619	11.7726	12.6567	12.5832	P	0.0012207	11	P	0.000244	11	P	0.000244	11	P	0.000244	11	P	0.000244	11	P	0.0012207	11	P	0.00195313	11	P	0.00195313	11	P	0.000244	11	9	0	chr4:100869242-100871431 (-) // 98.74 // q23 /// chr8:71015659-71016502 (-) // 87.86 // q13.3	3015	0006334 // nucleosome assembly // inferred from electronic annotation	0000786 // nucleosome // inferred from electronic annotation /// 0001740 // Barr body // inferred from direct assay /// 0005634 // nucleus // inferred from direct assay /// 0005634 // nucleus // inferred from electronic annotation	0003677 // DNA binding // inferred from electronic annotation	H2AFZ	H2A histone family, member Z	GO:0006334|GO:0000786|GO:0001740|GO:0005634|GO:0005634|GO:0003677
200854_at	0.0127715	2.46109	up	10.079	10.232	10.2682	9.88934	9.79919	10.1661	8.0881	8.91749	8.95109	P	0.000244	11	P	0.000244	11	P	0.000244	11	P	0.000244	11	P	0.000244	11	P	0.000244	11	P	0.00195313	11	P	0.000732	11	P	0.000732	11	9	0	chr17:15933415-16118882 (-) // 93.56 // p12	9611	0000122 // negative regulation of transcription from RNA polymerase II promoter // inferred from electronic annotation /// 0002361 // CD4-positive, CD25-positive, alpha-beta regulatory T cell differentiation // inferred from electronic annotation /// 0006110 // regulation of glycolysis // inferred by curator /// 0006350 // transcription // inferred from electronic annotation /// 0006357 // regula…	0000118 // histone deacetylase complex // inferred from direct assay /// 0005634 // nucleus // inferred by curator /// 0005634 // nucleus // inferred from electronic annotation /// 0005737 // cytoplasm // inferred from electronic annotation /// 0005876 // spindle microtubule // inferred from direct assay /// 0017053 // transcriptional repressor complex // inferred from direct assay /// 0044428 //…	0003677 // DNA binding // inferred from electronic annotation /// 0003700 // sequence-specific DNA binding transcription factor activity // inferred from electronic annotation /// 0003714 // transcription corepressor activity // inferred from direct assay /// 0003714 // transcription corepressor activity // inferred from mutant phenotype /// 0003714 // transcription corepressor activity // inferr…	NCOR1	nuclear receptor corepressor 1	GO:0000122|GO:0002361|GO:0006110|GO:0006350|GO:0006357|GO:0006366|GO:0010553|GO:0014067|GO:0016481|GO:0016568|GO:0021549|GO:0021794|GO:0031065|GO:0032922|GO:0040014|GO:0042632|GO:0045449|GO:0045892|GO:0046329|GO:0051225|GO:0060318|GO:0000118|GO:0005634|GO:0005634|GO:0005737|GO:0005876|GO:0017053|GO:0044428|GO:0044428|GO:0003677|GO:0003700|GO:0003714|GO:0003714|GO:0003714|GO:0003714|GO:0004872|GO:…
200856_x_at	0.0181041	3.47932	up	9.51542	9.50827	9.71126	9.47802	8.85117	9.83962	7.68764	6.91517	8.1696	P	0.000244	11	P	0.000244	11	P	0.000244	11	P	0.000244	11	P	0.0012207	11	P	0.000244	11	P	0.0239258	11	P	0.00415039	11	P	0.00415039	11	9	0	chr17:15933415-16118882 (-) // 93.56 // p12	9611	0000122 // negative regulation of transcription from RNA polymerase II promoter // inferred from electronic annotation /// 0002361 // CD4-positive, CD25-positive, alpha-beta regulatory T cell differentiation // inferred from electronic annotation /// 0006110 // regulation of glycolysis // inferred by curator /// 0006350 // transcription // inferred from electronic annotation /// 0006357 // regula…	0000118 // histone deacetylase complex // inferred from direct assay /// 0005634 // nucleus // inferred by curator /// 0005634 // nucleus // inferred from electronic annotation /// 0005737 // cytoplasm // inferred from electronic annotation /// 0005876 // spindle microtubule // inferred from direct assay /// 0017053 // transcriptional repressor complex // inferred from direct assay /// 0044428 //…	0003677 // DNA binding // inferred from electronic annotation /// 0003700 // sequence-specific DNA binding transcription factor activity // inferred from electronic annotation /// 0003714 // transcription corepressor activity // inferred from direct assay /// 0003714 // transcription corepressor activity // inferred from mutant phenotype /// 0003714 // transcription corepressor activity // inferr…	NCOR1	nuclear receptor corepressor 1	GO:0000122|GO:0002361|GO:0006110|GO:0006350|GO:0006357|GO:0006366|GO:0010553|GO:0014067|GO:0016481|GO:0016568|GO:0021549|GO:0021794|GO:0031065|GO:0032922|GO:0040014|GO:0042632|GO:0045449|GO:0045892|GO:0046329|GO:0051225|GO:0060318|GO:0000118|GO:0005634|GO:0005634|GO:0005737|GO:0005876|GO:0017053|GO:0044428|GO:0044428|GO:0003677|GO:0003700|GO:0003714|GO:0003714|GO:0003714|GO:0003714|GO:0004872|GO:…
200857_s_at	0.0255188	2.17278	up	9.41033	9.68796	9.72017	9.62008	9.654	9.90336	8.02412	8.71384	9.08085	P	0.0107422	11	P	0.00805664	11	P	0.00585938	11	P	0.0107422	11	P	0.0185547	11	P	0.0141602	11	P	0.0239258	11	A	0.067627	11	P	0.0375977	11	8	1	chr17:15935258-16118844 (-) // 97.19 // p12	9611	0000122 // negative regulation of transcription from RNA polymerase II promoter // inferred from electronic annotation /// 0002361 // CD4-positive, CD25-positive, alpha-beta regulatory T cell differentiation // inferred from electronic annotation /// 0006110 // regulation of glycolysis // inferred by curator /// 0006350 // transcription // inferred from electronic annotation /// 0006357 // regula…	0000118 // histone deacetylase complex // inferred from direct assay /// 0005634 // nucleus // inferred by curator /// 0005634 // nucleus // inferred from electronic annotation /// 0005737 // cytoplasm // inferred from electronic annotation /// 0005876 // spindle microtubule // inferred from direct assay /// 0017053 // transcriptional repressor complex // inferred from direct assay /// 0044428 //…	0003677 // DNA binding // inferred from electronic annotation /// 0003700 // sequence-specific DNA binding transcription factor activity // inferred from electronic annotation /// 0003714 // transcription corepressor activity // inferred from direct assay /// 0003714 // transcription corepressor activity // inferred from mutant phenotype /// 0003714 // transcription corepressor activity // inferr…	NCOR1	nuclear receptor corepressor 1	GO:0000122|GO:0002361|GO:0006110|GO:0006350|GO:0006357|GO:0006366|GO:0010553|GO:0014067|GO:0016481|GO:0016568|GO:0021549|GO:0021794|GO:0031065|GO:0032922|GO:0040014|GO:0042632|GO:0045449|GO:0045892|GO:0046329|GO:0051225|GO:0060318|GO:0000118|GO:0005634|GO:0005634|GO:0005737|GO:0005876|GO:0017053|GO:0044428|GO:0044428|GO:0003677|GO:0003700|GO:0003714|GO:0003714|GO:0003714|GO:0003714|GO:0004872|GO:…
200859_x_at	0.0004	4.23996	down	10.3102	10.4398	10.596	9.92598	10.3395	9.88329	12.0259	12.3804	11.9947	P	0.000244	11	P	0.0012207	11	P	0.00195313	11	P	0.00415039	11	P	0.00805664	11	P	0.00585938	11	P	0.0012207	11	P	0.0012207	11	P	0.00195313	11	9	0	chrX:153576964-153602929 (-) // 99.94 // q28	2316	0007195 // inhibition of adenylate cyclase activity by dopamine receptor signaling pathway // inferred from mutant phenotype /// 0031532 // actin cytoskeleton reorganization // inferred from direct assay /// 0034394 // protein localization at cell surface // inferred from direct assay /// 0042177 // negative regulation of protein catabolic process // inferred from mutant phenotype /// 0042993 // …	0005576 // extracellular region // not recorded /// 0005634 // nucleus // inferred from direct assay /// 0005737 // cytoplasm // inferred from direct assay /// 0005737 // cytoplasm // inferred from electronic annotation /// 0005802 // trans-Golgi network // inferred from electronic annotation /// 0005829 // cytosol // not recorded /// 0005856 // cytoskeleton // inferred from electronic annotation…	0001948 // glycoprotein binding // inferred from direct assay /// 0003779 // actin binding // inferred from electronic annotation /// 0004871 // signal transducer activity // inferred from mutant phenotype /// 0005080 // protein kinase C binding // inferred from electronic annotation /// 0005515 // protein binding // inferred from physical interaction /// 0005515 // protein binding // inferred fr…	FLNA	filamin A, alpha	GO:0007195|GO:0031532|GO:0034394|GO:0042177|GO:0042993|GO:0043113|GO:0043123|GO:0043433|GO:0045022|GO:0045184|GO:0050821|GO:0051220|GO:0051764|GO:0005576|GO:0005634|GO:0005737|GO:0005737|GO:0005802|GO:0005829|GO:0005856|GO:0005886|GO:0005938|GO:0015629|GO:0015629|GO:0001948|GO:0003779|GO:0004871|GO:0005080|GO:0005515|GO:0005515|GO:0008134|GO:0017048|GO:0031267|GO:0034988|GO:0034989|GO:0042803|GO:…
200860_s_at	0.0482106	2.3955	up	11.2702	11.267	11.402	11.2542	11.4072	11.3206	9.46707	9.79542	10.9386	P	0.000244	11	P	0.000244	11	P	0.000244	11	P	0.000244	11	P	0.000244	11	P	0.000244	11	P	0.000244	11	P	0.000244	11	P	0.000244	11	9	0	chr16:58554602-58571029 (-) // 98.17 // q21	23019	0006350 // transcription // inferred from electronic annotation /// 0045449 // regulation of transcription // inferred from electronic annotation		0005515 // protein binding // inferred from electronic annotation	CNOT1	CCR4-NOT transcription complex, subunit 1	GO:0006350|GO:0045449|GO:0005515
200864_s_at	0.00748389	2.92424	up	11.0569	10.8446	10.8514	10.6734	10.5908	10.8207	8.61619	9.16194	9.66253	P	0.000244	11	P	0.000244	11	P	0.000244	11	P	0.000244	11	P	0.000244	11	P	0.000244	11	P	0.0012207	11	P	0.00292969	11	P	0.0012207	11	9	0	chr15:66161857-66181791 (+) // 99.23 // q22.31	8766	0000910 // cytokinesis // inferred from mutant phenotype /// 0006184 // GTP catabolic process // inferred from electronic annotation /// 0006810 // transport // inferred from electronic annotation /// 0007049 // cell cycle // inferred from electronic annotation /// 0007264 // small GTPase mediated signal transduction // inferred from electronic annotation /// 0015031 // protein transport // infer…	0005739 // mitochondrion // inferred from electronic annotation /// 0005768 // endosome // inferred from electronic annotation /// 0005802 // trans-Golgi network // inferred from direct assay /// 0005886 // plasma membrane // inferred from electronic annotation /// 0016020 // membrane // inferred from electronic annotation /// 0016023 // cytoplasmic membrane-bounded vesicle // inferred from elect…	0000166 // nucleotide binding // inferred from electronic annotation /// 0003924 // GTPase activity // inferred from direct assay /// 0005515 // protein binding // inferred from physical interaction /// 0005525 // GTP binding // inferred from electronic annotation /// 0019905 // syntaxin binding // non-traceable author statement	RAB11A	RAB11A, member RAS oncogene family	GO:0000910|GO:0006184|GO:0006810|GO:0007049|GO:0007264|GO:0015031|GO:0048169|GO:0048227|GO:0051223|GO:0005739|GO:0005768|GO:0005802|GO:0005886|GO:0016020|GO:0016023|GO:0030133|GO:0032154|GO:0055037|GO:0055038|GO:0000166|GO:0003924|GO:0005515|GO:0005525|GO:0019905
200866_s_at	0.000202	5.98752	down	12.034	11.948	12.0254	11.7476	11.5885	11.2666	14.3867	14.0386	13.9233	P	0.000244	11	P	0.000244	11	P	0.000244	11	P	0.000244	11	P	0.000244	11	P	0.000244	11	P	0.000244	11	P	0.000244	11	P	0.000244	11	9	0	chr10:73576608-73610983 (-) // 99.91 // q22.1	5660	0006629 // lipid metabolic process // inferred from electronic annotation /// 0006665 // sphingolipid metabolic process // inferred from electronic annotation /// 0006687 // glycosphingolipid metabolic process // traceable author statement /// 0006869 // lipid transport // traceable author statement /// 0043408 // regulation of MAPKKK cascade // inferred from electronic annotation /// 0048589 // …	0005576 // extracellular region // not recorded /// 0005615 // extracellular space // inferred from direct assay /// 0005615 // extracellular space // traceable author statement /// 0005739 // mitochondrion // inferred from electronic annotation /// 0005764 // lysosome // inferred from electronic annotation /// 0005794 // Golgi apparatus // inferred from direct assay /// 0016021 // integral to me…	0008047 // enzyme activator activity // traceable author statement /// 0008289 // lipid binding // traceable author statement	PSAP	prosaposin	GO:0006629|GO:0006665|GO:0006687|GO:0006869|GO:0043408|GO:0048589|GO:0060736|GO:0060742|GO:0005576|GO:0005615|GO:0005615|GO:0005739|GO:0005764|GO:0005794|GO:0016021|GO:0043202|GO:0043231|GO:0008047|GO:0008289
200871_s_at	0.000442	3.49485	down	13.702	13.6747	13.7193	13.8657	14.1076	13.8003	15.9713	15.7369	15.481	P	0.000732	11	P	0.000244	11	P	0.000244	11	P	0.000244	11	P	0.000732	11	P	0.000732	11	P	0.000732	11	P	0.000732	11	P	0.000244	11	9	0	chr10:73576057-73611086 (-) // 99.42 // q22.1	5660	0006629 // lipid metabolic process // inferred from electronic annotation /// 0006665 // sphingolipid metabolic process // inferred from electronic annotation /// 0006687 // glycosphingolipid metabolic process // traceable author statement /// 0006869 // lipid transport // traceable author statement /// 0043408 // regulation of MAPKKK cascade // inferred from electronic annotation /// 0048589 // …	0005576 // extracellular region // not recorded /// 0005615 // extracellular space // inferred from direct assay /// 0005615 // extracellular space // traceable author statement /// 0005739 // mitochondrion // inferred from electronic annotation /// 0005764 // lysosome // inferred from electronic annotation /// 0005794 // Golgi apparatus // inferred from direct assay /// 0016021 // integral to me…	0008047 // enzyme activator activity // traceable author statement /// 0008289 // lipid binding // traceable author statement	PSAP	prosaposin	GO:0006629|GO:0006665|GO:0006687|GO:0006869|GO:0043408|GO:0048589|GO:0060736|GO:0060742|GO:0005576|GO:0005615|GO:0005615|GO:0005739|GO:0005764|GO:0005794|GO:0016021|GO:0043202|GO:0043231|GO:0008047|GO:0008289
200873_s_at	0.000195	6.74348	up	13.9058	13.727	13.6991	13.7798	14.2447	13.8567	11.4947	10.9735	11.1526	P	0.000244	11	P	0.000244	11	P	0.000244	11	P	0.000244	11	P	0.000244	11	P	0.000244	11	P	0.000732	11	P	0.000732	11	P	0.000244	11	9	0	chr1:146674707-146676541 (-) // 96.27 // q21.1 /// chr21:30428649-30445939 (-) // 99.95 // q21.3	10694	0006457 // protein folding // inferred from electronic annotation /// 0044267 // cellular protein metabolic process // inferred from electronic annotation	0005634 // nucleus // inferred from direct assay /// 0005737 // cytoplasm // inferred from direct assay /// 0005737 // cytoplasm // inferred from electronic annotation /// 0005815 // microtubule organizing center // inferred from electronic annotation /// 0005829 // cytosol // not recorded /// 0005829 // cytosol // inferred from direct assay /// 0005856 // cytoskeleton // inferred from electronic…	0000166 // nucleotide binding // inferred from electronic annotation /// 0005515 // protein binding // inferred from electronic annotation /// 0005524 // ATP binding // inferred from electronic annotation /// 0042623 // ATPase activity, coupled // traceable author statement /// 0051082 // unfolded protein binding // inferred from electronic annotation	CCT8	chaperonin containing TCP1, subunit 8 (theta)	GO:0006457|GO:0044267|GO:0005634|GO:0005737|GO:0005737|GO:0005815|GO:0005829|GO:0005829|GO:0005856|GO:0000166|GO:0005515|GO:0005524|GO:0042623|GO:0051082
200880_at	0.000226	5.51369	up	12.2069	12.3075	11.9987	12.5302	12.4868	12.2303	9.96703	9.64972	10.2415	P	0.000244	11	P	0.000732	11	P	0.000244	11	P	0.000732	11	P	0.000244	11	P	0.000732	11	P	0.00585938	11	P	0.0141602	11	P	0.00292969	11	9	0	chr9:33025244-33039898 (+) // 95.66 // p21.1	3301	0006457 // protein folding // inferred from electronic annotation /// 0006457 // protein folding // traceable author statement /// 0006986 // response to unfolded protein // traceable author statement /// 0007283 // spermatogenesis // inferred from electronic annotation /// 0009408 // response to heat // inferred from electronic annotation /// 0030317 // sperm motility // inferred from electronic…	0005737 // cytoplasm // inferred from electronic annotation /// 0016020 // membrane // inferred from electronic annotation	0005515 // protein binding // inferred from physical interaction /// 0005524 // ATP binding // inferred from electronic annotation /// 0031072 // heat shock protein binding // inferred from electronic annotation /// 0046872 // metal ion binding // inferred from electronic annotation /// 0050750 // low-density lipoprotein receptor binding // inferred from direct assay /// 0051082 // unfolded prote…	DNAJA1	DnaJ (Hsp40) homolog, subfamily A, member 1	GO:0006457|GO:0006457|GO:0006986|GO:0007283|GO:0009408|GO:0030317|GO:0030521|GO:0005737|GO:0016020|GO:0005515|GO:0005524|GO:0031072|GO:0046872|GO:0050750|GO:0051082
200881_s_at	0.00147455	3.71843	up	13.2999	13.2801	13.0056	13.3777	13.6162	13.2674	11.2368	11.3809	11.9595	P	0.000244	11	P	0.000244	11	P	0.000244	11	P	0.000244	11	P	0.000244	11	P	0.000244	11	P	0.000732	11	P	0.000732	11	P	0.000244	11	9	0	chr9:33025308-33039064 (+) // 99.86 // p21.1 /// chrX:106594714-106596130 (-) // 92.49 // q22.3	3301	0006457 // protein folding // inferred from electronic annotation /// 0006457 // protein folding // traceable author statement /// 0006986 // response to unfolded protein // traceable author statement /// 0007283 // spermatogenesis // inferred from electronic annotation /// 0009408 // response to heat // inferred from electronic annotation /// 0030317 // sperm motility // inferred from electronic…	0005737 // cytoplasm // inferred from electronic annotation /// 0016020 // membrane // inferred from electronic annotation	0005515 // protein binding // inferred from physical interaction /// 0005524 // ATP binding // inferred from electronic annotation /// 0031072 // heat shock protein binding // inferred from electronic annotation /// 0046872 // metal ion binding // inferred from electronic annotation /// 0050750 // low-density lipoprotein receptor binding // inferred from direct assay /// 0051082 // unfolded prote…	DNAJA1	DnaJ (Hsp40) homolog, subfamily A, member 1	GO:0006457|GO:0006457|GO:0006986|GO:0007283|GO:0009408|GO:0030317|GO:0030521|GO:0005737|GO:0016020|GO:0005515|GO:0005524|GO:0031072|GO:0046872|GO:0050750|GO:0051082
200882_s_at	0.00350249	3.04274	down	11.7224	11.5567	11.5263	11.5071	12.196	11.4365	13.4806	13.3231	13.152	P	0.000244	11	P	0.000244	11	P	0.000244	11	P	0.000732	11	P	0.000244	11	P	0.000244	11	P	0.000244	11	P	0.000244	11	P	0.000244	11	9	0	chr1:151227196-151239936 (+) // 100.0 // q21.3 /// chr10:95718452-95719673 (-) // 90.56 // q23.33	5710	0031145 // anaphase-promoting complex-dependent proteasomal ubiquitin-dependent protein catabolic process // not recorded /// 0051436 // negative regulation of ubiquitin-protein ligase activity involved in mitotic cell cycle // not recorded /// 0051437 // positive regulation of ubiquitin-protein ligase activity involved in mitotic cell cycle // not recorded	0000502 // proteasome complex // inferred from electronic annotation /// 0000502 // proteasome complex // traceable author statement /// 0005737 // cytoplasm // inferred from electronic annotation	0005515 // protein binding // inferred from physical interaction	PSMD4	proteasome (prosome, macropain) 26S subunit, non-ATPase, 4	GO:0031145|GO:0051436|GO:0051437|GO:0000502|GO:0000502|GO:0005737|GO:0005515
200884_at	0.0481622	2.08692	down	8.5385	7.96436	7.49012	8.86795	9.39365	8.13553	9.68111	9.88961	10.0105	P	0.000732	11	P	0.000732	11	P	0.000732	11	P	0.00292969	11	P	0.000244	11	P	0.0012207	11	P	0.00292969	11	P	0.00195313	11	P	0.000732	11	9	0	chr14:103986004-103989113 (-) // 97.16 // q32.32	1152	0006600 // creatine metabolic process // not recorded /// 0007420 // brain development // inferred from electronic annotation /// 0030644 // cellular chloride ion homeostasis // inferred from electronic annotation	0005737 // cytoplasm // inferred from electronic annotation /// 0005739 // mitochondrion // inferred from electronic annotation /// 0005829 // cytosol // not recorded	0000166 // nucleotide binding // inferred from electronic annotation /// 0003824 // catalytic activity // inferred from electronic annotation /// 0004111 // creatine kinase activity // inferred from electronic annotation /// 0004111 // creatine kinase activity // traceable author statement /// 0005515 // protein binding // inferred from electronic annotation /// 0005524 // ATP binding // inferred…	CKB	creatine kinase, brain	GO:0006600|GO:0007420|GO:0030644|GO:0005737|GO:0005739|GO:0005829|GO:0000166|GO:0003824|GO:0004111|GO:0004111|GO:0005515|GO:0005524|GO:0016301|GO:0016740|GO:0016772
200889_s_at	7.55e-06	2.67269	up	12.2693	12.223	12.1332	12.1804	12.2736	12.1912	10.8561	10.7276	10.8066	P	0.000244	11	P	0.000244	11	P	0.000244	11	P	0.000244	11	P	0.000244	11	P	0.000244	11	P	0.000244	11	P	0.000244	11	P	0.000244	11	9	0	chr6:7287802-7313440 (-) // 87.26 // p24.3	6745	0006613 // cotranslational protein targeting to membrane // traceable author statement /// 0008284 // positive regulation of cell proliferation // traceable author statement	0005783 // endoplasmic reticulum // inferred from direct assay /// 0005783 // endoplasmic reticulum // inferred from electronic annotation /// 0005783 // endoplasmic reticulum // traceable author statement /// 0005789 // endoplasmic reticulum membrane // inferred from electronic annotation /// 0016020 // membrane // inferred from electronic annotation /// 0016021 // integral to membrane // inferr…	0004872 // receptor activity // inferred from electronic annotation /// 0005048 // signal sequence binding // traceable author statement	SSR1	signal sequence receptor, alpha	GO:0006613|GO:0008284|GO:0005783|GO:0005783|GO:0005783|GO:0005789|GO:0016020|GO:0016021|GO:0016021|GO:0004872|GO:0005048
200890_s_at	0.000722	3.73406	up	11.2487	11.523	11.406	11.2392	10.8968	10.7095	9.30898	8.92195	8.91228	P	0.000244	11	P	0.000244	11	P	0.000244	11	P	0.000244	11	P	0.000244	11	P	0.000244	11	P	0.0012207	11	P	0.00292969	11	P	0.000244	11	9	0	chr6:7287802-7313440 (-) // 87.26 // p24.3	6745	0006613 // cotranslational protein targeting to membrane // traceable author statement /// 0008284 // positive regulation of cell proliferation // traceable author statement	0005783 // endoplasmic reticulum // inferred from direct assay /// 0005783 // endoplasmic reticulum // inferred from electronic annotation /// 0005783 // endoplasmic reticulum // traceable author statement /// 0005789 // endoplasmic reticulum membrane // inferred from electronic annotation /// 0016020 // membrane // inferred from electronic annotation /// 0016021 // integral to membrane // inferr…	0004872 // receptor activity // inferred from electronic annotation /// 0005048 // signal sequence binding // traceable author statement	SSR1	signal sequence receptor, alpha	GO:0006613|GO:0008284|GO:0005783|GO:0005783|GO:0005783|GO:0005789|GO:0016020|GO:0016021|GO:0016021|GO:0004872|GO:0005048
200891_s_at	0.00132311	5.03004	up	14.4742	14.2892	14.345	14.1875	13.7465	14.2394	11.3777	11.6028	12.2013	P	0.000244	11	P	0.000244	11	P	0.000244	11	P	0.000244	11	P	0.000244	11	P	0.000244	11	P	0.000244	11	P	0.000244	11	P	0.000244	11	9	0	chr6:7287803-7313435 (-) // 88.01 // p24.3	6745	0006613 // cotranslational protein targeting to membrane // traceable author statement /// 0008284 // positive regulation of cell proliferation // traceable author statement	0005783 // endoplasmic reticulum // inferred from direct assay /// 0005783 // endoplasmic reticulum // inferred from electronic annotation /// 0005783 // endoplasmic reticulum // traceable author statement /// 0005789 // endoplasmic reticulum membrane // inferred from electronic annotation /// 0016020 // membrane // inferred from electronic annotation /// 0016021 // integral to membrane // inferr…	0004872 // receptor activity // inferred from electronic annotation /// 0005048 // signal sequence binding // traceable author statement	SSR1	signal sequence receptor, alpha	GO:0006613|GO:0008284|GO:0005783|GO:0005783|GO:0005783|GO:0005789|GO:0016020|GO:0016021|GO:0016021|GO:0004872|GO:0005048
200893_at	0.000179	3.03436	up	12.8914	12.956	13.0429	13.0024	12.8429	13.2368	11.3629	11.4343	11.4807	P	0.000244	11	P	0.000244	11	P	0.000244	11	P	0.000244	11	P	0.000732	11	P	0.000244	11	P	0.000732	11	P	0.000732	11	P	0.000244	11	9	0	chr3:185634536-185655756 (-) // 97.16 // q27.2	6434	0000375 // RNA splicing, via transesterification reactions // traceable author statement /// 0000398 // nuclear mRNA splicing, via spliceosome // inferred from direct assay /// 0006397 // mRNA processing // inferred from electronic annotation /// 0008380 // RNA splicing // inferred from electronic annotation	0005634 // nucleus // inferred from direct assay /// 0005634 // nucleus // inferred from electronic annotation	0000166 // nucleotide binding // inferred from electronic annotation /// 0003676 // nucleic acid binding // inferred from electronic annotation /// 0003723 // RNA binding // inferred from electronic annotation /// 0005515 // protein binding // inferred from physical interaction	TRA2B	transformer 2 beta homolog (Drosophila)	GO:0000375|GO:0000398|GO:0006397|GO:0008380|GO:0005634|GO:0005634|GO:0000166|GO:0003676|GO:0003723|GO:0005515
200895_s_at	0.00461138	2.87148	down	9.98675	10.0919	10.5604	9.86095	10.1247	9.38261	11.5697	11.039	11.3249	P	0.00415039	11	P	0.00292969	11	P	0.00415039	11	P	0.0107422	11	P	0.00415039	11	P	0.00585938	11	P	0.00292969	11	P	0.00195313	11	P	0.00585938	11	9	0	chr12:2904206-2913101 (+) // 100.0 // p13.33	2288	0006457 // protein folding // inferred from electronic annotation /// 0006457 // protein folding // traceable author statement /// 0006463 // steroid hormone receptor complex assembly // inferred from electronic annotation /// 0006825 // copper ion transport // inferred from electronic annotation /// 0007566 // embryo implantation // inferred from electronic annotation /// 0010977 // negative reg…	0005622 // intracellular // non-traceable author statement /// 0005634 // nucleus // inferred from direct assay /// 0005634 // nucleus // inferred from electronic annotation /// 0005730 // nucleolus // inferred from direct assay /// 0005737 // cytoplasm // inferred from direct assay /// 0005737 // cytoplasm // inferred from electronic annotation /// 0005737 // cytoplasm // traceable author statem…	0003755 // peptidyl-prolyl cis-trans isomerase activity // inferred from electronic annotation /// 0005488 // binding // inferred from electronic annotation /// 0005515 // protein binding // inferred from physical interaction /// 0005515 // protein binding // inferred from electronic annotation /// 0005524 // ATP binding // inferred from electronic annotation /// 0005525 // GTP binding // inferre…	FKBP4	FK506 binding protein 4, 59kDa	GO:0006457|GO:0006457|GO:0006463|GO:0006825|GO:0007566|GO:0010977|GO:0030521|GO:0030850|GO:0031111|GO:0031503|GO:0046661|GO:0048608|GO:0005622|GO:0005634|GO:0005634|GO:0005730|GO:0005737|GO:0005737|GO:0005737|GO:0005829|GO:0005829|GO:0005874|GO:0044295|GO:0003755|GO:0005488|GO:0005515|GO:0005515|GO:0005524|GO:0005525|GO:0005528|GO:0016853|GO:0030674|GO:0031072|GO:0031072|GO:0035259|GO:0051219
200896_x_at	0.0072241	2.60566	down	12.7211	12.4534	12.443	12.3111	12.8555	12.1988	14.2037	13.6641	13.6426	P	0.000244	11	P	0.000244	11	P	0.000244	11	P	0.000244	11	P	0.000244	11	P	0.000244	11	P	0.000244	11	P	0.000244	11	P	0.000244	11	9	0	chr1:156711901-156721536 (-) // 90.61 // q23.1	3068	0006350 // transcription // inferred from electronic annotation /// 0007165 // signal transduction // non-traceable author statement /// 0008283 // cell proliferation // traceable author statement /// 0045449 // regulation of transcription // inferred from electronic annotation	0005615 // extracellular space // inferred from direct assay /// 0005615 // extracellular space // traceable author statement /// 0005634 // nucleus // inferred from electronic annotation /// 0005737 // cytoplasm // inferred from electronic annotation /// 0005737 // cytoplasm // traceable author statement	0000166 // nucleotide binding // inferred from electronic annotation /// 0003677 // DNA binding // inferred from electronic annotation /// 0008083 // growth factor activity // inferred from electronic annotation /// 0008201 // heparin binding // inferred from electronic annotation /// 0008201 // heparin binding // traceable author statement	HDGF	hepatoma-derived growth factor	GO:0006350|GO:0007165|GO:0008283|GO:0045449|GO:0005615|GO:0005615|GO:0005634|GO:0005737|GO:0005737|GO:0000166|GO:0003677|GO:0008083|GO:0008201|GO:0008201
200899_s_at	0.00513809	6.10454	up	11.364	11.4509	11.577	11.3371	10.8256	11.3785	7.94049	8.36638	9.40468	P	0.000244	11	P	0.000244	11	P	0.000244	11	P	0.000244	11	P	0.000244	11	P	0.000244	11	P	0.0141602	11	P	0.000244	11	P	0.0012207	11	9	0	chr10:103544208-103578175 (-) // 99.22 // q24.32	10724	0006044 // N-acetylglucosamine metabolic process // inferred from electronic annotation /// 0006516 // glycoprotein catabolic process // traceable author statement /// 0006612 // protein targeting to membrane // inferred from electronic annotation /// 0007568 // aging // inferred from electronic annotation /// 0008152 // metabolic process // inferred from electronic annotation /// 0010524 // posi…	0005634 // nucleus // inferred from electronic annotation /// 0005737 // cytoplasm // inferred from electronic annotation	0003824 // catalytic activity // inferred from electronic annotation /// 0004402 // histone acetyltransferase activity // inferred from electronic annotation /// 0004415 // hyalurononglucosaminidase activity // traceable author statement /// 0004563 // beta-N-acetylhexosaminidase activity // inferred from electronic annotation /// 0008415 // acyltransferase activity // inferred from electronic an…	MGEA5	meningioma expressed antigen 5 (hyaluronidase)	GO:0006044|GO:0006516|GO:0006612|GO:0007568|GO:0008152|GO:0010524|GO:0010616|GO:0031343|GO:0032024|GO:0043243|GO:0045862|GO:0046060|GO:0046326|GO:0048545|GO:0051054|GO:0051901|GO:0051928|GO:0060051|GO:0060124|GO:0070265|GO:0005634|GO:0005737|GO:0003824|GO:0004402|GO:0004415|GO:0004563|GO:0008415|GO:0016740|GO:0016787|GO:0016798
200903_s_at	0.0182128	3.25719	down	11.6591	11.4084	11.3336	11.0076	12.1568	10.732	13.1325	12.9804	12.8944	P	0.000244	11	P	0.000244	11	P	0.000244	11	P	0.000244	11	P	0.000244	11	P	0.000244	11	P	0.000244	11	P	0.000244	11	P	0.000244	11	9	0	chr20:32868075-32891123 (-) // 99.91 // q11.22	191	0006730 // one-carbon metabolic process // non-traceable author statement /// 0006730 // one-carbon metabolic process // inferred from electronic annotation /// 0008152 // metabolic process // inferred from electronic annotation	0005737 // cytoplasm // non-traceable author statement /// 0005737 // cytoplasm // inferred from electronic annotation /// 0042470 // melanosome // inferred from electronic annotation	0003824 // catalytic activity // inferred from electronic annotation /// 0004013 // adenosylhomocysteinase activity // traceable author statement /// 0004013 // adenosylhomocysteinase activity // inferred from electronic annotation /// 0005488 // binding // inferred from electronic annotation /// 0005515 // protein binding // inferred from physical interaction /// 0016787 // hydrolase activity //…	AHCY	adenosylhomocysteinase	GO:0006730|GO:0006730|GO:0008152|GO:0005737|GO:0005737|GO:0042470|GO:0003824|GO:0004013|GO:0004013|GO:0005488|GO:0005515|GO:0016787
200904_at	0.00949378	4.29639	down	11.7058	11.1717	11.0424	11.4055	12.73	11.4689	13.9439	14.2061	13.7638	P	0.000244	11	P	0.000244	11	P	0.000244	11	P	0.000244	11	P	0.000244	11	P	0.000244	11	P	0.000244	11	P	0.000244	11	P	0.000244	11	9	0	chr6:30457288-30461970 (+) // 64.41 // p21.33	3133	0002474 // antigen processing and presentation of peptide antigen via MHC class I // inferred from electronic annotation /// 0006955 // immune response // inferred from electronic annotation /// 0019882 // antigen processing and presentation // inferred from electronic annotation	0005886 // plasma membrane // not recorded /// 0016020 // membrane // inferred from electronic annotation /// 0016021 // integral to membrane // inferred from electronic annotation /// 0042612 // MHC class I protein complex // inferred from electronic annotation	0032393 // MHC class I receptor activity // traceable author statement	HLA-E	major histocompatibility complex, class I, E	GO:0002474|GO:0006955|GO:0019882|GO:0005886|GO:0016020|GO:0016021|GO:0042612|GO:0032393
200905_x_at	0.00453013	4.30234	down	12.8712	12.4807	12.4101	12.4501	13.4463	12.5393	15.1878	14.989	14.5743	P	0.000244	11	P	0.000244	11	P	0.000244	11	P	0.000244	11	P	0.000244	11	P	0.000244	11	P	0.000244	11	P	0.000244	11	P	0.000244	11	9	0	chr6:30457302-30461055 (+) // 80.72 // p21.33	3133	0002474 // antigen processing and presentation of peptide antigen via MHC class I // inferred from electronic annotation /// 0006955 // immune response // inferred from electronic annotation /// 0019882 // antigen processing and presentation // inferred from electronic annotation	0005886 // plasma membrane // not recorded /// 0016020 // membrane // inferred from electronic annotation /// 0016021 // integral to membrane // inferred from electronic annotation /// 0042612 // MHC class I protein complex // inferred from electronic annotation	0032393 // MHC class I receptor activity // traceable author statement	HLA-E	major histocompatibility complex, class I, E	GO:0002474|GO:0006955|GO:0019882|GO:0005886|GO:0016020|GO:0016021|GO:0042612|GO:0032393
200911_s_at	0.000144	3.18668	up	10.5689	11.0678	11.0652	10.7665	10.8661	10.9316	9.04139	9.11229	9.39437	P	0.00292969	11	P	0.00292969	11	P	0.00292969	11	P	0.0141602	11	P	0.00195313	11	P	0.00415039	11	A	0.129639	11	A	0.111572	11	P	0.0461426	11	7	2	chr8:38644780-38710545 (+) // 93.97 // p11.22	6867	0000226 // microtubule cytoskeleton organization // inferred from electronic annotation /// 0007049 // cell cycle // inferred from electronic annotation /// 0008283 // cell proliferation // inferred from electronic annotation /// 0021987 // cerebral cortex development // inferred from electronic annotation /// 0022008 // neurogenesis // inferred from electronic annotation /// 0022027 // interkine…	0005634 // nucleus // inferred from electronic annotation /// 0005737 // cytoplasm // inferred from electronic annotation /// 0005815 // microtubule organizing center // inferred from electronic annotation /// 0005856 // cytoskeleton // inferred from electronic annotation	0005515 // protein binding // inferred from physical interaction /// 0019904 // protein domain specific binding // inferred from electronic annotation	TACC1	transforming, acidic coiled-coil containing protein 1	GO:0000226|GO:0007049|GO:0008283|GO:0021987|GO:0022008|GO:0022027|GO:0032886|GO:0051301|GO:0005634|GO:0005737|GO:0005815|GO:0005856|GO:0005515|GO:0019904
200915_x_at	0.00100248	11.9448	up	13.7991	13.8496	13.7483	13.8558	12.7103	13.882	10.1977	9.83919	9.67626	P	0.000244	11	P	0.000244	11	P	0.000244	11	P	0.000244	11	P	0.000244	11	P	0.000244	11	P	0.000732	11	P	0.000732	11	P	0.00195313	11	9	0	chr14:56047035-56151294 (+) // 98.52 // q22.3	3895	0007018 // microtubule-based movement // non-traceable author statement /// 0015031 // protein transport // inferred from electronic annotation	0005624 // membrane fraction // traceable author statement /// 0005783 // endoplasmic reticulum // inferred from direct assay /// 0005783 // endoplasmic reticulum // inferred from electronic annotation /// 0005789 // endoplasmic reticulum membrane // inferred from electronic annotation /// 0005789 // endoplasmic reticulum membrane // traceable author statement /// 0005887 // integral to plasma me…	0004872 // receptor activity // inferred from electronic annotation	KTN1	kinectin 1 (kinesin receptor)	GO:0007018|GO:0015031|GO:0005624|GO:0005783|GO:0005783|GO:0005789|GO:0005789|GO:0005887|GO:0016020|GO:0016021|GO:0016021|GO:0030176|GO:0004872
200916_at	0.00278366	2.33031	down	12.6962	12.6663	12.6415	13.1663	13.0883	12.5922	14.2068	14.226	14.0756	P	0.000244	11	P	0.000244	11	P	0.000244	11	P	0.000244	11	P	0.000732	11	P	0.0012207	11	P	0.000244	11	P	0.000244	11	P	0.000244	11	9	0	chr1:159887902-159895284 (-) // 99.85 // q23.2 /// chr8:107708968-107710314 (-) // 95.66 // q23.1	8407	0007517 // muscle organ development // inferred from electronic annotation	0005886 // plasma membrane // inferred from direct assay /// 0031965 // nuclear membrane // inferred from direct assay	0005515 // protein binding // inferred from physical interaction	TAGLN2	transgelin 2	GO:0007517|GO:0005886|GO:0031965|GO:0005515
200919_at	0.000769	2.42201	down	12.1559	12.3107	12.5209	12.3835	12.7494	12.5526	14.0139	13.7776	13.7226	P	0.000244	11	P	0.00195313	11	P	0.0012207	11	P	0.000732	11	P	0.000244	11	P	0.0012207	11	P	0.0012207	11	P	0.000732	11	P	0.000244	11	9	0	chr1:33789226-33815504 (-) // 92.17 // p35.1	1912	0007275 // multicellular organismal development // inferred from electronic annotation	0005634 // nucleus // inferred from electronic annotation /// 0005634 // nucleus // traceable author statement /// 0031519 // PcG protein complex // inferred from electronic annotation	0003677 // DNA binding // inferred from electronic annotation /// 0005515 // protein binding // inferred from physical interaction /// 0005515 // protein binding // inferred from electronic annotation /// 0008270 // zinc ion binding // inferred from electronic annotation /// 0042802 // identical protein binding // inferred from physical interaction /// 0046872 // metal ion binding // inferred fro…	PHC2	polyhomeotic homolog 2 (Drosophila)	GO:0007275|GO:0005634|GO:0005634|GO:0031519|GO:0003677|GO:0005515|GO:0005515|GO:0008270|GO:0042802|GO:0046872
200922_at	0.0114044	2.94365	down	9.8195	9.73149	9.99339	9.68646	10.6386	9.69591	11.7715	11.6593	11.263	P	0.000244	11	P	0.000244	11	P	0.000244	11	P	0.000244	11	P	0.000244	11	P	0.0012207	11	P	0.000244	11	P	0.000244	11	P	0.000244	11	9	0	chr19:48886250-48894756 (-) // 99.17 // q13.33	10945	0006621 // protein retention in ER lumen // inferred from electronic annotation /// 0006810 // transport // inferred from electronic annotation /// 0006886 // intracellular protein transport // traceable author statement /// 0015031 // protein transport // inferred from electronic annotation /// 0016192 // vesicle-mediated transport // inferred from electronic annotation	0005624 // membrane fraction // traceable author statement /// 0005783 // endoplasmic reticulum // inferred from electronic annotation /// 0005789 // endoplasmic reticulum membrane // inferred from electronic annotation /// 0005793 // ER-Golgi intermediate compartment // inferred from direct assay /// 0016020 // membrane // inferred from electronic annotation /// 0016021 // integral to membrane /…	0004872 // receptor activity // inferred from electronic annotation /// 0005046 // KDEL sequence binding // traceable author statement /// 0005515 // protein binding // inferred from physical interaction /// 0046923 // ER retention sequence binding // inferred from electronic annotation	KDELR1	KDEL (Lys-Asp-Glu-Leu) endoplasmic reticulum protein retention receptor 1	GO:0006621|GO:0006810|GO:0006886|GO:0015031|GO:0016192|GO:0005624|GO:0005783|GO:0005789|GO:0005793|GO:0016020|GO:0016021|GO:0016021|GO:0004872|GO:0005046|GO:0005515|GO:0046923
200923_at	0.000438	4.21313	down	11.0212	11.2383	11.7008	11.2992	11.1273	10.7462	13.3427	13.0092	13.0456	P	0.0107422	11	P	0.00415039	11	P	0.00415039	11	P	0.0107422	11	P	0.0375977	11	P	0.0107422	11	P	0.00415039	11	P	0.00415039	11	P	0.00415039	11	9	0	chr17:76967336-76976061 (-) // 99.91 // q25.3	3959	0006968 // cellular defense response // traceable author statement /// 0007155 // cell adhesion // inferred from electronic annotation /// 0007165 // signal transduction // traceable author statement	0005576 // extracellular region // inferred from electronic annotation /// 0005578 // proteinaceous extracellular matrix // inferred from electronic annotation /// 0005615 // extracellular space // traceable author statement /// 0005634 // nucleus // inferred from direct assay /// 0016020 // membrane // inferred from electronic annotation /// 0031012 // extracellular matrix // inferred from direc…	0005044 // scavenger receptor activity // inferred from electronic annotation /// 0005044 // scavenger receptor activity // traceable author statement /// 0005515 // protein binding // inferred from physical interaction /// 0005515 // protein binding // inferred from electronic annotation	LGALS3BP	lectin, galactoside-binding, soluble, 3 binding protein	GO:0006968|GO:0007155|GO:0007165|GO:0005576|GO:0005578|GO:0005615|GO:0005634|GO:0016020|GO:0031012|GO:0043231|GO:0005044|GO:0005044|GO:0005515|GO:0005515
200925_at	0.0301126	2.02975	down	14.0026	13.7139	13.6	14.106	14.9381	14.0973	15.6219	15.429	15.1544	P	0.000244	11	P	0.000244	11	P	0.000244	11	P	0.000244	11	P	0.000244	11	P	0.000244	11	P	0.000244	11	P	0.000244	11	P	0.000244	11	9	0	chr12:120875934-120878532 (+) // 94.67 // q24.31 /// chr6:37012643-37013157 (+) // 89.52 // p21.2	1337	0006091 // generation of precursor metabolites and energy // traceable author statement	0005739 // mitochondrion // inferred from electronic annotation /// 0005743 // mitochondrial inner membrane // inferred from electronic annotation /// 0005751 // mitochondrial respiratory chain complex IV // inferred from electronic annotation /// 0016020 // membrane // inferred from electronic annotation	0004129 // cytochrome-c oxidase activity // inferred from electronic annotation	COX6A1	cytochrome c oxidase subunit VIa polypeptide 1	GO:0006091|GO:0005739|GO:0005743|GO:0005751|GO:0016020|GO:0004129
200927_s_at	0.0272387	3.02113	up	11.4554	11.4404	11.2545	11.3579	11.6702	10.9573	8.9307	9.9138	10.3556	P	0.000244	11	P	0.000244	11	P	0.000244	11	P	0.000244	11	P	0.000244	11	P	0.000244	11	P	0.000244	11	P	0.000244	11	P	0.000244	11	9	0	chr9:123940414-123964187 (-) // 92.52 // q33.2	51552	0006810 // transport // inferred from electronic annotation /// 0006895 // Golgi to endosome transport // traceable author statement /// 0007264 // small GTPase mediated signal transduction // non-traceable author statement /// 0007264 // small GTPase mediated signal transduction // inferred from electronic annotation /// 0007269 // neurotransmitter secretion // non-traceable author statement ///…	0005622 // intracellular // inferred from direct assay /// 0005624 // membrane fraction // inferred from sequence or structural similarity /// 0005764 // lysosome // inferred from sequence or structural similarity /// 0005769 // early endosome // inferred from sequence or structural similarity /// 0005769 // early endosome // inferred from electronic annotation /// 0005770 // late endosome // inf…	0000166 // nucleotide binding // inferred from electronic annotation /// 0001948 // glycoprotein binding // inferred from electronic annotation /// 0003924 // GTPase activity // inferred from direct assay /// 0003924 // GTPase activity // non-traceable author statement /// 0005515 // protein binding // inferred from physical interaction /// 0005515 // protein binding // inferred from electronic a…	RAB14	RAB14, member RAS oncogene family	GO:0006810|GO:0006895|GO:0007264|GO:0007264|GO:0007269|GO:0007589|GO:0015031|GO:0016192|GO:0032880|GO:0045176|GO:0046907|GO:0005622|GO:0005624|GO:0005764|GO:0005769|GO:0005769|GO:0005770|GO:0005791|GO:0005795|GO:0005829|GO:0005886|GO:0005886|GO:0016020|GO:0016324|GO:0030133|GO:0030140|GO:0042175|GO:0042599|GO:0048471|GO:0000166|GO:0001948|GO:0003924|GO:0003924|GO:0005515|GO:0005515|GO:0005525|GO:…
200928_s_at	0.0232387	3.69581	up	6.23053	7.12318	6.72164	6.96938	7.48962	6.62576	4.34029	5.14035	5.94645	P	0.00292969	11	P	0.000732	11	P	0.0012207	11	P	0.00195313	11	P	0.0141602	11	P	0.000244	11	A	0.432373	11	A	0.398926	11	A	0.067627	11	6	3	chr9:123940415-123964086 (-) // 93.45 // q33.2	51552	0006810 // transport // inferred from electronic annotation /// 0006895 // Golgi to endosome transport // traceable author statement /// 0007264 // small GTPase mediated signal transduction // non-traceable author statement /// 0007264 // small GTPase mediated signal transduction // inferred from electronic annotation /// 0007269 // neurotransmitter secretion // non-traceable author statement ///…	0005622 // intracellular // inferred from direct assay /// 0005624 // membrane fraction // inferred from sequence or structural similarity /// 0005764 // lysosome // inferred from sequence or structural similarity /// 0005769 // early endosome // inferred from sequence or structural similarity /// 0005769 // early endosome // inferred from electronic annotation /// 0005770 // late endosome // inf…	0000166 // nucleotide binding // inferred from electronic annotation /// 0001948 // glycoprotein binding // inferred from electronic annotation /// 0003924 // GTPase activity // inferred from direct assay /// 0003924 // GTPase activity // non-traceable author statement /// 0005515 // protein binding // inferred from physical interaction /// 0005515 // protein binding // inferred from electronic a…	RAB14	RAB14, member RAS oncogene family	GO:0006810|GO:0006895|GO:0007264|GO:0007264|GO:0007269|GO:0007589|GO:0015031|GO:0016192|GO:0032880|GO:0045176|GO:0046907|GO:0005622|GO:0005624|GO:0005764|GO:0005769|GO:0005769|GO:0005770|GO:0005791|GO:0005795|GO:0005829|GO:0005886|GO:0005886|GO:0016020|GO:0016324|GO:0030133|GO:0030140|GO:0042175|GO:0042599|GO:0048471|GO:0000166|GO:0001948|GO:0003924|GO:0003924|GO:0005515|GO:0005515|GO:0005525|GO:…
200932_s_at	0.00225692	2.66416	down	11.474	11.2792	11.3273	11.2465	11.8641	11.4587	13.1221	12.8521	12.8363	P	0.000732	11	P	0.000732	11	P	0.000244	11	P	0.000732	11	P	0.000244	11	P	0.000244	11	P	0.000732	11	P	0.000244	11	P	0.000732	11	9	0	chr12:57924093-57940978 (-) // 97.5 // q13.3	10540	0007017 // microtubule-based process // inferred from electronic annotation /// 0007052 // mitotic spindle organization // inferred from electronic annotation /// 0007067 // mitosis // inferred from mutant phenotype /// 0007067 // mitosis // inferred from electronic annotation /// 0008283 // cell proliferation // inferred from mutant phenotype	0000776 // kinetochore // inferred from direct assay /// 0000776 // kinetochore // inferred from electronic annotation /// 0005737 // cytoplasm // inferred from electronic annotation /// 0005813 // centrosome // inferred from direct assay /// 0005813 // centrosome // inferred from electronic annotation /// 0005815 // microtubule organizing center // inferred from electronic annotation /// 0005829…	0003774 // motor activity // inferred from electronic annotation /// 0005515 // protein binding // inferred from physical interaction /// 0005515 // protein binding // inferred from electronic annotation	DCTN2	dynactin 2 (p50)	GO:0007017|GO:0007052|GO:0007067|GO:0007067|GO:0008283|GO:0000776|GO:0000776|GO:0005737|GO:0005813|GO:0005813|GO:0005815|GO:0005829|GO:0005856|GO:0005869|GO:0005869|GO:0005874|GO:0016020|GO:0030286|GO:0030426|GO:0003774|GO:0005515|GO:0005515
200934_at	0.000346	11.5957	up	12.7482	12.6089	12.6708	12.3897	11.4849	12.4189	8.54258	8.67178	8.47262	P	0.000244	11	P	0.000244	11	P	0.000244	11	P	0.000244	11	P	0.000732	11	P	0.000244	11	P	0.00805664	11	P	0.0185547	11	A	0.171387	11	8	1	chr6:18224411-18264639 (-) // 98.04 // p22.3	7913	0006349 // regulation of gene expression by genetic imprinting // inferred from electronic annotation /// 0006349 // regulation of gene expression by genetic imprinting // inferred from sequence or structural similarity /// 0006350 // transcription // inferred from electronic annotation /// 0006357 // regulation of transcription from RNA polymerase II promoter // traceable author statement /// 00…	0005634 // nucleus // inferred from electronic annotation /// 0005634 // nucleus // traceable author statement /// 0005634 // nucleus // inferred from sequence or structural similarity	0003676 // nucleic acid binding // inferred from electronic annotation /// 0003677 // DNA binding // inferred from electronic annotation /// 0003704 // specific RNA polymerase II transcription factor activity // traceable author statement /// 0008270 // zinc ion binding // inferred from electronic annotation /// 0016491 // oxidoreductase activity // inferred from electronic annotation /// 0034648…	DEK	DEK oncogene	GO:0006349|GO:0006349|GO:0006350|GO:0006357|GO:0007165|GO:0007275|GO:0008152|GO:0016568|GO:0019079|GO:0034720|GO:0034720|GO:0043046|GO:0044030|GO:0044030|GO:0045449|GO:0051789|GO:0055114|GO:0005634|GO:0005634|GO:0005634|GO:0003676|GO:0003677|GO:0003704|GO:0008270|GO:0016491|GO:0034648|GO:0034648|GO:0034649|GO:0034649|GO:0042393|GO:0046872|GO:0050660
200935_at	0.000906	3.76146	down	7.49011	7.73538	7.77358	7.68306	7.10027	7.70272	9.50663	9.48202	9.23128	P	0.00195313	11	P	0.0012207	11	P	0.000244	11	P	0.000244	11	P	0.0012207	11	P	0.00195313	11	P	0.00292969	11	P	0.000244	11	P	0.000244	11	9	0	chr19:13049422-13055303 (+) // 93.79 // p13.2	811	0000122 // negative regulation of transcription from RNA polymerase II promoter // inferred from direct assay /// 0002502 // peptide antigen assembly with MHC class I protein complex // inferred from sequence or structural similarity /// 0006355 // regulation of transcription, DNA-dependent // traceable author statement /// 0006457 // protein folding // not recorded /// 0006457 // protein folding…	0005576 // extracellular region // inferred from electronic annotation /// 0005578 // proteinaceous extracellular matrix // inferred from electronic annotation /// 0005615 // extracellular space // inferred from direct assay /// 0005615 // extracellular space // inferred from electronic annotation /// 0005622 // intracellular // traceable author statement /// 0005634 // nucleus // inferred from d…	0001849 // complement component C1q binding // traceable author statement /// 0003677 // DNA binding // non-traceable author statement /// 0003729 // mRNA binding // inferred from direct assay /// 0003729 // mRNA binding // inferred from electronic annotation /// 0005178 // integrin binding // inferred from physical interaction /// 0005509 // calcium ion binding // inferred from sequence or struc…	CALR	calreticulin	GO:0000122|GO:0002502|GO:0006355|GO:0006457|GO:0006457|GO:0006457|GO:0006611|GO:0006874|GO:0007050|GO:0008284|GO:0017148|GO:0017148|GO:0017148|GO:0022417|GO:0030866|GO:0033144|GO:0040020|GO:0042921|GO:0042981|GO:0045665|GO:0045740|GO:0045787|GO:0048387|GO:0050766|GO:0050821|GO:0051208|GO:0005576|GO:0005578|GO:0005615|GO:0005615|GO:0005622|GO:0005634|GO:0005737|GO:0005737|GO:0005783|GO:0005783|GO:…
200936_at	0.0220156	2.33425	down	14.8016	14.7022	14.5424	14.6425	15.4071	14.3527	16.2011	16.0723	15.7979	P	0.000244	11	P	0.000244	11	P	0.000244	11	P	0.000244	11	P	0.000244	11	P	0.000244	11	P	0.000244	11	P	0.000244	11	P	0.000244	11	9	0	chr8:146015153-146017528 (-) // 96.6 // q24.3	6132	0006412 // translation // traceable author statement /// 0006412 // translation // inferred from electronic annotation /// 0006414 // translational elongation // not recorded	0005622 // intracellular // inferred from electronic annotation /// 0005737 // cytoplasm // inferred from electronic annotation /// 0005829 // cytosol // not recorded /// 0005840 // ribosome // inferred from electronic annotation /// 0022625 // cytosolic large ribosomal subunit // traceable author statement /// 0030529 // ribonucleoprotein complex // inferred from electronic annotation	0003723 // RNA binding // traceable author statement /// 0003723 // RNA binding // inferred from electronic annotation /// 0003735 // structural constituent of ribosome // inferred from electronic annotation /// 0003735 // structural constituent of ribosome // traceable author statement /// 0019843 // rRNA binding // inferred from electronic annotation	RPL8	ribosomal protein L8	GO:0006412|GO:0006412|GO:0006414|GO:0005622|GO:0005737|GO:0005829|GO:0005840|GO:0022625|GO:0030529|GO:0003723|GO:0003723|GO:0003735|GO:0003735|GO:0019843
200943_at	0.00118122	2.35456	up	12.9206	13.022	12.9941	13.1203	13.1826	12.9597	11.6223	12.0876	11.8463	P	0.000244	11	P	0.000244	11	P	0.000244	11	P	0.000244	11	P	0.000244	11	P	0.000244	11	P	0.000244	11	P	0.000732	11	P	0.000244	11	9	0	chr15:93254923-93256127 (+) // 95.0 // q26.1 /// chr2:98443614-98444803 (+) // 93.79 // q11.2 /// chr14:69353710-69354900 (-) // 91.29 // q24.1 /// chr18:55684908-55686288 (-) // 81.37 // q21.31 /// chr21:40714252-40720987 (-) // 99.11 // q22.2 /// chrX:154044591-154045794 (-) // 93.55 // q28	3150		0000785 // chromatin // inferred from electronic annotation /// 0000785 // chromatin // traceable author statement /// 0005634 // nucleus // inferred from direct assay /// 0005634 // nucleus // inferred from electronic annotation /// 0005737 // cytoplasm // inferred from electronic annotation	0003677 // DNA binding // inferred from electronic annotation /// 0003677 // DNA binding // traceable author statement /// 0003702 // RNA polymerase II transcription factor activity // traceable author statement /// 0008159 // positive transcription elongation factor activity // traceable author statement	HMGN1	high-mobility group nucleosome binding domain 1	GO:0000785|GO:0000785|GO:0005634|GO:0005634|GO:0005737|GO:0003677|GO:0003677|GO:0003702|GO:0008159
200958_s_at	0.000155	3.65323	up	14.7377	14.4989	14.4721	15.054	15.2347	14.9264	13.01	13.2503	13.3472	P	0.000244	11	P	0.000244	11	P	0.000244	11	P	0.000244	11	P	0.000244	11	P	0.000244	11	P	0.000244	11	P	0.000244	11	P	0.000244	11	9	0	chr8:59465733-59495417 (+) // 95.8 // q12.1	6386	0006612 // protein targeting to membrane // non-traceable author statement /// 0006930 // substrate-dependent cell migration, cell extension // non-traceable author statement /// 0007265 // Ras protein signal transduction // inferred from electronic annotation /// 0007268 // synaptic transmission // non-traceable author statement /// 0023034 // intracellular signaling pathway // non-traceable aut…	0005634 // nucleus // non-traceable author statement /// 0005634 // nucleus // inferred from electronic annotation /// 0005737 // cytoplasm // inferred from direct assay /// 0005737 // cytoplasm // inferred from electronic annotation /// 0005783 // endoplasmic reticulum // inferred from electronic annotation /// 0005789 // endoplasmic reticulum membrane // inferred from electronic annotation /// …	0005109 // frizzled binding // inferred from physical interaction /// 0005137 // interleukin-5 receptor binding // inferred from sequence or structural similarity /// 0005137 // interleukin-5 receptor binding // inferred from electronic annotation /// 0005515 // protein binding // inferred from electronic annotation /// 0008093 // cytoskeletal adaptor activity // non-traceable author statement //…	SDCBP	syndecan binding protein (syntenin)	GO:0006612|GO:0006930|GO:0007265|GO:0007268|GO:0023034|GO:0030036|GO:0042327|GO:0046330|GO:0005634|GO:0005634|GO:0005737|GO:0005737|GO:0005783|GO:0005789|GO:0005829|GO:0005829|GO:0005856|GO:0005856|GO:0005886|GO:0005886|GO:0005895|GO:0005895|GO:0005912|GO:0005912|GO:0005925|GO:0016020|GO:0016020|GO:0030054|GO:0042470|GO:0005109|GO:0005137|GO:0005137|GO:0005515|GO:0008093|GO:0045545|GO:0045545|GO:…
200959_at	0.00747293	2.7243	down	10.9742	11.1931	11.5127	9.93977	10.7735	9.89504	11.664	11.7157	11.5662	P	0.000244	11	P	0.000244	11	P	0.000244	11	P	0.000244	11	P	0.000732	11	P	0.0012207	11	P	0.000244	11	P	0.000732	11	P	0.000732	11	9	0	chr16:31191458-31202923 (+) // 87.61 // p11.2	2521	0008219 // cell death // inferred from electronic annotation /// 0008380 // RNA splicing // not recorded /// 0045944 // positive regulation of transcription from RNA polymerase II promoter // inferred from electronic annotation	0005622 // intracellular // inferred from electronic annotation /// 0005634 // nucleus // inferred from direct assay /// 0005634 // nucleus // inferred from electronic annotation /// 0005634 // nucleus // traceable author statement /// 0005730 // nucleolus // inferred from direct assay /// 0005737 // cytoplasm // inferred from electronic annotation	0000166 // nucleotide binding // inferred from electronic annotation /// 0003676 // nucleic acid binding // inferred from electronic annotation /// 0003677 // DNA binding // inferred from electronic annotation /// 0003723 // RNA binding // inferred from electronic annotation /// 0003723 // RNA binding // traceable author statement /// 0005515 // protein binding // inferred from physical interacti…	FUS	fused in sarcoma	GO:0008219|GO:0008380|GO:0045944|GO:0005622|GO:0005634|GO:0005634|GO:0005634|GO:0005730|GO:0005737|GO:0000166|GO:0003676|GO:0003677|GO:0003723|GO:0003723|GO:0005515|GO:0008270|GO:0016563|GO:0046872
200962_at	0.0024089	2.80089	up	11.8909	11.8312	11.8033	11.4411	11.8103	11.1297	9.99942	9.80195	10.1221	P	0.000244	11	P	0.000244	11	P	0.000244	11	P	0.000244	11	P	0.000244	11	P	0.000732	11	P	0.00195313	11	P	0.00292969	11	P	0.00195313	11	9	0	chr2:101618735-101636218 (+) // 89.73 // q11.2	6160	0006412 // translation // traceable author statement /// 0006412 // translation // inferred from electronic annotation /// 0006414 // translational elongation // not recorded	0005622 // intracellular // inferred from electronic annotation /// 0005829 // cytosol // not recorded /// 0005840 // ribosome // inferred from electronic annotation /// 0022625 // cytosolic large ribosomal subunit // traceable author statement /// 0030529 // ribonucleoprotein complex // inferred from electronic annotation	0003723 // RNA binding // traceable author statement /// 0003735 // structural constituent of ribosome // inferred from electronic annotation /// 0003735 // structural constituent of ribosome // traceable author statement /// 0005515 // protein binding // inferred from physical interaction	RPL31	ribosomal protein L31	GO:0006412|GO:0006412|GO:0006414|GO:0005622|GO:0005829|GO:0005840|GO:0022625|GO:0030529|GO:0003723|GO:0003735|GO:0003735|GO:0005515
200964_at	0.000577	2.58785	down	10.1534	9.94194	10.3722	10.1536	10.2855	9.83003	11.4966	11.4806	11.4071	P	0.000244	11	P	0.000244	11	P	0.000244	11	P	0.000244	11	P	0.000244	11	P	0.000732	11	P	0.000244	11	P	0.000244	11	P	0.000244	11	9	0	chrX:47053391-47074526 (+) // 99.59 // p11.23	7317	0006464 // protein modification process // inferred from electronic annotation /// 0008152 // metabolic process // inferred from electronic annotation /// 0008219 // cell death // inferred from electronic annotation		0000166 // nucleotide binding // inferred from electronic annotation /// 0003824 // catalytic activity // inferred from electronic annotation /// 0005488 // binding // inferred from electronic annotation /// 0005515 // protein binding // inferred from physical interaction /// 0005524 // ATP binding // inferred from electronic annotation /// 0008641 // small protein activating enzyme activity // i…	UBA1	ubiquitin-like modifier activating enzyme 1	GO:0006464|GO:0008152|GO:0008219|GO:0000166|GO:0003824|GO:0005488|GO:0005515|GO:0005524|GO:0008641|GO:0016874
200967_at	0.00167949	2.28525	down	14.789	14.8793	14.6785	14.9703	15.1494	14.8523	16.3879	16.2279	15.9333	P	0.000244	11	P	0.000244	11	P	0.000244	11	P	0.000244	11	P	0.000244	11	P	0.000244	11	P	0.000244	11	P	0.000244	11	P	0.000244	11	9	0	chr15:64448013-64455203 (-) // 96.08 // q22.31	5479	0006457 // protein folding // inferred from electronic annotation	0005783 // endoplasmic reticulum // inferred from electronic annotation /// 0005783 // endoplasmic reticulum // traceable author statement /// 0005788 // endoplasmic reticulum lumen // non-traceable author statement /// 0005788 // endoplasmic reticulum lumen // inferred from electronic annotation /// 0042470 // melanosome // inferred from electronic annotation	0003755 // peptidyl-prolyl cis-trans isomerase activity // non-traceable author statement /// 0003755 // peptidyl-prolyl cis-trans isomerase activity // inferred from electronic annotation /// 0005515 // protein binding // inferred from physical interaction /// 0016853 // isomerase activity // inferred from electronic annotation /// 0042277 // peptide binding // inferred from electronic annotatio…	PPIB	peptidylprolyl isomerase B (cyclophilin B)	GO:0006457|GO:0005783|GO:0005783|GO:0005788|GO:0005788|GO:0042470|GO:0003755|GO:0003755|GO:0005515|GO:0016853|GO:0042277|GO:0051082
200968_s_at	0.00026	2.82757	down	13.8672	13.8797	13.8034	13.761	13.8851	13.8009	15.5265	15.2986	15.1206	P	0.000244	11	P	0.000244	11	P	0.000244	11	P	0.000244	11	P	0.000244	11	P	0.000244	11	P	0.000244	11	P	0.000244	11	P	0.000244	11	9	0	chr15:64448013-64455203 (-) // 96.08 // q22.31	5479	0006457 // protein folding // inferred from electronic annotation	0005783 // endoplasmic reticulum // inferred from electronic annotation /// 0005783 // endoplasmic reticulum // traceable author statement /// 0005788 // endoplasmic reticulum lumen // non-traceable author statement /// 0005788 // endoplasmic reticulum lumen // inferred from electronic annotation /// 0042470 // melanosome // inferred from electronic annotation	0003755 // peptidyl-prolyl cis-trans isomerase activity // non-traceable author statement /// 0003755 // peptidyl-prolyl cis-trans isomerase activity // inferred from electronic annotation /// 0005515 // protein binding // inferred from physical interaction /// 0016853 // isomerase activity // inferred from electronic annotation /// 0042277 // peptide binding // inferred from electronic annotatio…	PPIB	peptidylprolyl isomerase B (cyclophilin B)	GO:0006457|GO:0005783|GO:0005783|GO:0005788|GO:0005788|GO:0042470|GO:0003755|GO:0003755|GO:0005515|GO:0016853|GO:0042277|GO:0051082
200969_at	9.28e-06	15.0481	up	12.0658	11.9792	11.9492	11.885	12.0695	11.8822	8.25006	7.82203	8.03001	P	0.000244	11	P	0.000244	11	P	0.000244	11	P	0.000244	11	P	0.000244	11	P	0.000244	11	P	0.000244	11	P	0.00195313	11	P	0.00415039	11	9	0	chr3:150259786-150264301 (-) // 98.44 // q25.1	27230	0001501 // skeletal system development // inferred from electronic annotation /// 0006006 // glucose metabolic process // inferred from electronic annotation /// 0006464 // protein modification process // traceable author statement /// 0006486 // protein glycosylation // traceable author statement /// 0006486 // protein glycosylation // inferred from electronic annotation /// 0006810 // transport…	0005783 // endoplasmic reticulum // inferred from electronic annotation /// 0005783 // endoplasmic reticulum // traceable author statement /// 0005789 // endoplasmic reticulum membrane // inferred from electronic annotation /// 0005840 // ribosome // traceable author statement /// 0016020 // membrane // inferred from electronic annotation /// 0016021 // integral to membrane // inferred from elect…		SERP1	stress-associated endoplasmic reticulum protein 1	GO:0001501|GO:0006006|GO:0006464|GO:0006486|GO:0006486|GO:0006810|GO:0006950|GO:0007009|GO:0009791|GO:0010259|GO:0015031|GO:0030968|GO:0032024|GO:0045727|GO:0046622|GO:0048644|GO:0055085|GO:0060124|GO:0005783|GO:0005783|GO:0005789|GO:0005840|GO:0016020|GO:0016021
200970_s_at	0.000581	4.77511	up	12.784	12.1472	12.3943	12.2003	12.6322	12.316	9.93725	9.94274	10.502	P	0.00195313	11	P	0.00195313	11	P	0.00195313	11	P	0.00292969	11	P	0.00415039	11	P	0.00195313	11	M	0.0561523	11	P	0.0461426	11	P	0.0239258	11	8	0	chr3:150260297-150264237 (-) // 98.91 // q25.1	27230	0001501 // skeletal system development // inferred from electronic annotation /// 0006006 // glucose metabolic process // inferred from electronic annotation /// 0006464 // protein modification process // traceable author statement /// 0006486 // protein glycosylation // traceable author statement /// 0006486 // protein glycosylation // inferred from electronic annotation /// 0006810 // transport…	0005783 // endoplasmic reticulum // inferred from electronic annotation /// 0005783 // endoplasmic reticulum // traceable author statement /// 0005789 // endoplasmic reticulum membrane // inferred from electronic annotation /// 0005840 // ribosome // traceable author statement /// 0016020 // membrane // inferred from electronic annotation /// 0016021 // integral to membrane // inferred from elect…		SERP1	stress-associated endoplasmic reticulum protein 1	GO:0001501|GO:0006006|GO:0006464|GO:0006486|GO:0006486|GO:0006810|GO:0006950|GO:0007009|GO:0009791|GO:0010259|GO:0015031|GO:0030968|GO:0032024|GO:0045727|GO:0046622|GO:0048644|GO:0055085|GO:0060124|GO:0005783|GO:0005783|GO:0005789|GO:0005840|GO:0016020|GO:0016021
200975_at	7.16e-05	2.64355	down	12.1992	12.2597	12.3429	12.0767	12.3529	12.228	13.5793	13.6308	13.655	P	0.000244	11	P	0.000244	11	P	0.000244	11	P	0.000244	11	P	0.000244	11	P	0.000244	11	P	0.000244	11	P	0.000244	11	P	0.000244	11	9	0	chr1:40538399-40562917 (-) // 91.49 // p34.2	5538	0002084 // protein depalmitoylation // inferred from direct assay /// 0002084 // protein depalmitoylation // inferred from sequence or structural similarity /// 0002084 // protein depalmitoylation // inferred from electronic annotation /// 0006309 // DNA fragmentation involved in apoptotic nuclear change // inferred from direct assay /// 0006464 // protein modification process // inferred from el…	0005576 // extracellular region // inferred from direct assay /// 0005576 // extracellular region // inferred from sequence or structural similarity /// 0005615 // extracellular space // inferred from electronic annotation /// 0005624 // membrane fraction // inferred from sequence or structural similarity /// 0005624 // membrane fraction // inferred from electronic annotation /// 0005634 // nucle…	0008474 // palmitoyl-(protein) hydrolase activity // inferred from direct assay /// 0008474 // palmitoyl-(protein) hydrolase activity // inferred from mutant phenotype /// 0008474 // palmitoyl-(protein) hydrolase activity // inferred from sequence or structural similarity /// 0008474 // palmitoyl-(protein) hydrolase activity // inferred from electronic annotation /// 0016290 // palmitoyl-CoA hydr…	PPT1	palmitoyl-protein thioesterase 1	GO:0002084|GO:0002084|GO:0002084|GO:0006309|GO:0006464|GO:0006898|GO:0006907|GO:0007040|GO:0007042|GO:0007269|GO:0007399|GO:0007420|GO:0007601|GO:0007625|GO:0008219|GO:0008306|GO:0008344|GO:0015031|GO:0016042|GO:0030149|GO:0030163|GO:0030308|GO:0031579|GO:0032429|GO:0043066|GO:0043524|GO:0044257|GO:0044265|GO:0048260|GO:0048549|GO:0048666|GO:0050803|GO:0050896|GO:0051181|GO:0051186|GO:0005576|GO:…
200976_s_at	0.000268	6.82609	up	12.9846	12.7506	12.5833	12.8492	12.4638	12.957	10.3193	9.73697	9.90061	P	0.000244	11	P	0.000244	11	P	0.000244	11	P	0.000244	11	P	0.000244	11	P	0.000244	11	P	0.000244	11	P	0.00195313	11	P	0.00415039	11	9	0	chr7:27779812-27868483 (+) // 99.66 // p15.2	8887	0006915 // apoptosis // inferred from electronic annotation /// 0006916 // anti-apoptosis // traceable author statement	0005622 // intracellular // inferred from electronic annotation	0005515 // protein binding // inferred from physical interaction /// 0008270 // zinc ion binding // inferred from electronic annotation /// 0042802 // identical protein binding // inferred from physical interaction	TAX1BP1	Tax1 (human T-cell leukemia virus type I) binding protein 1	GO:0006915|GO:0006916|GO:0005622|GO:0005515|GO:0008270|GO:0042802
200977_s_at	0.000576	9.46848	up	12.6295	12.3726	12.2961	12.5794	12.2111	12.8284	9.83511	9.10269	8.95171	P	0.000244	11	P	0.000244	11	P	0.000244	11	P	0.000244	11	P	0.000244	11	P	0.000244	11	P	0.000244	11	P	0.000244	11	P	0.000244	11	9	0	chr7:27779795-27868879 (+) // 98.47 // p15.2	8887	0006915 // apoptosis // inferred from electronic annotation /// 0006916 // anti-apoptosis // traceable author statement	0005622 // intracellular // inferred from electronic annotation	0005515 // protein binding // inferred from physical interaction /// 0008270 // zinc ion binding // inferred from electronic annotation /// 0042802 // identical protein binding // inferred from physical interaction	TAX1BP1	Tax1 (human T-cell leukemia virus type I) binding protein 1	GO:0006915|GO:0006916|GO:0005622|GO:0005515|GO:0008270|GO:0042802
200982_s_at	0.000167	3.869	down	11.7966	11.6307	11.3923	11.2375	11.2971	11.023	13.3696	13.0049	13.039	P	0.000244	11	P	0.000244	11	P	0.000244	11	P	0.000732	11	P	0.000244	11	P	0.000244	11	P	0.000244	11	P	0.000244	11	P	0.000244	11	9	0	chr5:150480669-150537392 (-) // 99.33 // q33.1	309	0006816 // calcium ion transport // inferred from electronic annotation /// 0006937 // regulation of muscle contraction // inferred from electronic annotation	0005737 // cytoplasm // inferred from electronic annotation /// 0016324 // apical plasma membrane // inferred from electronic annotation /// 0042470 // melanosome // inferred from electronic annotation /// 0043234 // protein complex // inferred from electronic annotation /// 0048471 // perinuclear region of cytoplasm // inferred from electronic annotation	0005509 // calcium ion binding // inferred from electronic annotation /// 0005515 // protein binding // inferred from physical interaction /// 0005544 // calcium-dependent phospholipid binding // inferred from direct assay /// 0005544 // calcium-dependent phospholipid binding // inferred from electronic annotation	ANXA6	annexin A6	GO:0006816|GO:0006937|GO:0005737|GO:0016324|GO:0042470|GO:0043234|GO:0048471|GO:0005509|GO:0005515|GO:0005544|GO:0005544
200984_s_at	5.13e-06	3.62599	down	12.7868	12.4452	12.6059	12.3636	12.3096	12.1789	14.1484	14.1155	14.1634	P	0.000244	11	P	0.000244	11	P	0.000244	11	P	0.000732	11	P	0.000244	11	P	0.000244	11	P	0.000244	11	P	0.000244	11	P	0.000244	11	9	0	chr11:33730138-33758025 (-) // 97.55 // p13	966	0007166 // cell surface receptor linked signaling pathway // traceable author statement /// 0007596 // blood coagulation // traceable author statement	0005576 // extracellular region // inferred from electronic annotation /// 0005624 // membrane fraction // traceable author statement /// 0005886 // plasma membrane // inferred from electronic annotation /// 0005886 // plasma membrane // non-traceable author statement /// 0016020 // membrane // inferred from electronic annotation /// 0031225 // anchored to membrane // inferred from electronic ann…	0005515 // protein binding // inferred from physical interaction	CD59	CD59 molecule, complement regulatory protein	GO:0007166|GO:0007596|GO:0005576|GO:0005624|GO:0005886|GO:0005886|GO:0016020|GO:0031225|GO:0031362|GO:0005515
200986_at	0.00308529	2.62279	down	9.60844	9.92661	9.92334	10.2327	10.2565	10.7896	12.054	11.7337	11.6645	P	0.000732	11	P	0.000732	11	P	0.000732	11	P	0.0012207	11	P	0.000244	11	P	0.000732	11	P	0.000244	11	P	0.000244	11	P	0.000244	11	9	0	chr11:57365157-57382319 (+) // 91.51 // q12.1	710	0001869 // negative regulation of complement activation, lectin pathway // inferred from direct assay /// 0006958 // complement activation, classical pathway // inferred from electronic annotation /// 0007596 // blood coagulation // inferred from electronic annotation /// 0008015 // blood circulation // traceable author statement /// 0045087 // innate immune response // inferred from electronic a…	0005576 // extracellular region // non-traceable author statement /// 0005576 // extracellular region // inferred from electronic annotation /// 0005615 // extracellular space // inferred from electronic annotation	0004867 // serine-type endopeptidase inhibitor activity // inferred from direct assay /// 0004867 // serine-type endopeptidase inhibitor activity // inferred from electronic annotation /// 0005515 // protein binding // inferred from physical interaction /// 0008233 // peptidase activity // inferred from electronic annotation /// 0030414 // peptidase inhibitor activity // inferred from electronic …	SERPING1	serpin peptidase inhibitor, clade G (C1 inhibitor), member 1	GO:0001869|GO:0006958|GO:0007596|GO:0008015|GO:0045087|GO:0005576|GO:0005576|GO:0005615|GO:0004867|GO:0004867|GO:0005515|GO:0008233|GO:0030414
200988_s_at	0.0071576	2.64323	down	7.33422	7.75906	7.70774	7.33082	8.0895	7.64276	9.3498	9.14438	8.77581	P	0.000244	11	P	0.000244	11	P	0.00292969	11	P	0.00415039	11	P	0.000244	11	P	0.00805664	11	P	0.00585938	11	P	0.000732	11	P	0.000732	11	9	0	chr17:40985487-40995523 (+) // 97.72 // q21.31	10197	0006915 // apoptosis // inferred from electronic annotation /// 0007049 // cell cycle // inferred from electronic annotation /// 0031145 // anaphase-promoting complex-dependent proteasomal ubiquitin-dependent protein catabolic process // not recorded /// 0042981 // regulation of apoptosis // inferred from direct assay /// 0051436 // negative regulation of ubiquitin-protein ligase activity involve…	0000502 // proteasome complex // inferred from electronic annotation /// 0000502 // proteasome complex // traceable author statement /// 0005634 // nucleus // inferred from electronic annotation /// 0005737 // cytoplasm // inferred from electronic annotation /// 0008537 // proteasome activator complex // inferred from electronic annotation	0002039 // p53 binding // inferred from direct assay /// 0005515 // protein binding // inferred from physical interaction /// 0042802 // identical protein binding // inferred from physical interaction /// 0061133 // endopeptidase activator activity // inferred from direct assay /// 0070215 // MDM2 binding // inferred from direct assay	PSME3	proteasome (prosome, macropain) activator subunit 3 (PA28 gamma; Ki)	GO:0006915|GO:0007049|GO:0031145|GO:0042981|GO:0051436|GO:0051437|GO:0061136|GO:0000502|GO:0000502|GO:0005634|GO:0005737|GO:0008537|GO:0002039|GO:0005515|GO:0042802|GO:0061133|GO:0070215
200989_at	2.26e-05	3.5064	up	15.4751	15.55	15.405	15.9424	15.9435	16.0408	14.2695	14.0247	14.2026	P	0.000244	11	P	0.000244	11	P	0.000244	11	P	0.000244	11	P	0.000244	11	P	0.000244	11	P	0.000244	11	P	0.000244	11	P	0.000244	11	9	0	chr14:62162272-62214970 (+) // 99.08 // q23.2	3091	0001525 // angiogenesis // inferred from electronic annotation /// 0001666 // response to hypoxia // inferred from direct assay /// 0001666 // response to hypoxia // inferred from mutant phenotype /// 0001755 // neural crest cell migration // inferred from electronic annotation /// 0001837 // epithelial to mesenchymal transition // inferred from sequence or structural similarity /// 0001837 // ep…	0005634 // nucleus // inferred from direct assay /// 0005634 // nucleus // inferred from electronic annotation /// 0005667 // transcription factor complex // inferred from physical interaction /// 0005730 // nucleolus // inferred from direct assay /// 0005737 // cytoplasm // inferred from direct assay /// 0005737 // cytoplasm // inferred from electronic annotation /// 0009434 // microtubule-based…	0003677 // DNA binding // inferred from electronic annotation /// 0003700 // sequence-specific DNA binding transcription factor activity // inferred from direct assay /// 0003700 // sequence-specific DNA binding transcription factor activity // traceable author statement /// 0003700 // sequence-specific DNA binding transcription factor activity // inferred from electronic annotation /// 0003705 /…	HIF1A	hypoxia inducible factor 1, alpha subunit (basic helix-loop-helix transcription factor)	GO:0001525|GO:0001666|GO:0001666|GO:0001755|GO:0001837|GO:0001837|GO:0001892|GO:0001938|GO:0001947|GO:0002248|GO:0002248|GO:0006089|GO:0006350|GO:0006355|GO:0006355|GO:0006879|GO:0007165|GO:0007165|GO:0010468|GO:0010575|GO:0010634|GO:0010634|GO:0014850|GO:0030154|GO:0030949|GO:0030949|GO:0032364|GO:0032722|GO:0032909|GO:0032963|GO:0032963|GO:0035162|GO:0042541|GO:0042593|GO:0042789|GO:0042981|GO:…
200990_at	0.038831	2.60983	down	10.542	10.0048	10.2173	10.1485	10.9904	9.4854	11.8438	11.5657	11.3666	P	0.0012207	11	P	0.00195313	11	P	0.0012207	11	P	0.00195313	11	P	0.0012207	11	P	0.00585938	11	P	0.0012207	11	P	0.0012207	11	P	0.00292969	11	9	0	chr19:59055868-59062083 (+) // 91.92 // q13.43	10155	0000122 // negative regulation of transcription from RNA polymerase II promoter // inferred from electronic annotation /// 0001837 // epithelial to mesenchymal transition // inferred from sequence or structural similarity /// 0001837 // epithelial to mesenchymal transition // inferred from electronic annotation /// 0006350 // transcription // inferred from electronic annotation /// 0006357 // reg…	0000785 // chromatin // inferred from electronic annotation /// 0005622 // intracellular // inferred from electronic annotation /// 0005634 // nucleus // inferred from sequence or structural similarity /// 0005634 // nucleus // inferred from electronic annotation /// 0005654 // nucleoplasm // inferred from electronic annotation /// 0005719 // nuclear euchromatin // inferred from electronic annota…	0003700 // sequence-specific DNA binding transcription factor activity // inferred from sequence or structural similarity /// 0003700 // sequence-specific DNA binding transcription factor activity // inferred from electronic annotation /// 0003700 // sequence-specific DNA binding transcription factor activity // traceable author statement /// 0003713 // transcription coactivator activity // infer…	TRIM28	tripartite motif-containing 28	GO:0000122|GO:0001837|GO:0001837|GO:0006350|GO:0006357|GO:0006468|GO:0043193|GO:0043193|GO:0045449|GO:0045892|GO:0045893|GO:0046777|GO:0000785|GO:0005622|GO:0005634|GO:0005634|GO:0005654|GO:0005719|GO:0005720|GO:0003700|GO:0003700|GO:0003700|GO:0003713|GO:0003714|GO:0004672|GO:0005515|GO:0005515|GO:0008270|GO:0016564|GO:0043565|GO:0043565|GO:0046872|GO:0070087
200991_s_at	0.0104415	2.32155	down	11.0745	10.7669	10.7586	10.859	11.6919	10.9344	12.4095	12.3956	12.3255	P	0.0012207	11	P	0.0012207	11	P	0.00195313	11	P	0.0012207	11	P	0.0012207	11	P	0.0012207	11	P	0.00195313	11	P	0.0012207	11	P	0.000732	11	9	0	chr2:27593388-27599994 (+) // 99.95 // p23.3	9784	0006468 // protein phosphorylation // inferred from electronic annotation /// 0006707 // cholesterol catabolic process // inferred by curator /// 0006810 // transport // inferred from electronic annotation /// 0006886 // intracellular protein transport // non-traceable author statement /// 0006898 // receptor-mediated endocytosis // inferred from electronic annotation /// 0007154 // cell communic…	0005737 // cytoplasm // inferred from electronic annotation /// 0005768 // endosome // inferred from electronic annotation /// 0005769 // early endosome // inferred from direct assay /// 0005769 // early endosome // inferred from electronic annotation /// 0005794 // Golgi apparatus // inferred from direct assay /// 0005886 // plasma membrane // traceable author statement /// 0005887 // integral t…	0000166 // nucleotide binding // inferred from electronic annotation /// 0004672 // protein kinase activity // inferred from electronic annotation /// 0004713 // protein tyrosine kinase activity // inferred from electronic annotation /// 0004714 // transmembrane receptor protein tyrosine kinase activity // inferred from electronic annotation /// 0004714 // transmembrane receptor protein tyrosine …	SNX17	sorting nexin 17	GO:0006468|GO:0006707|GO:0006810|GO:0006886|GO:0006898|GO:0007154|GO:0007165|GO:0007165|GO:0007169|GO:0007267|GO:0007399|GO:0007411|GO:0015031|GO:0016197|GO:0021545|GO:0021631|GO:0021952|GO:0030100|GO:0031290|GO:0048593|GO:0005737|GO:0005768|GO:0005769|GO:0005769|GO:0005794|GO:0005886|GO:0005887|GO:0005887|GO:0016020|GO:0016020|GO:0016021|GO:0045121|GO:0000166|GO:0004672|GO:0004713|GO:0004714|GO:…
200992_at	0.000593	9.92202	up	12.1671	12.2647	12.3318	11.9245	11.5632	11.5927	8.02576	8.11183	9.01088	P	0.000244	11	P	0.000244	11	P	0.000244	11	P	0.000244	11	P	0.000244	11	P	0.000244	11	P	0.000244	11	P	0.00805664	11	P	0.000244	11	9	0	chr11:9406192-9469674 (+) // 96.96 // p15.4	10527	0006606 // protein import into nucleus // inferred from electronic annotation /// 0006810 // transport // inferred from electronic annotation /// 0006886 // intracellular protein transport // inferred from electronic annotation /// 0007165 // signal transduction // traceable author statement /// 0015031 // protein transport // inferred from electronic annotation /// 0044419 // interspecies intera…	0005625 // soluble fraction // traceable author statement /// 0005634 // nucleus // inferred from electronic annotation /// 0005643 // nuclear pore // traceable author statement /// 0005737 // cytoplasm // inferred from electronic annotation	0005083 // small GTPase regulator activity // traceable author statement /// 0005215 // transporter activity // traceable author statement /// 0005488 // binding // inferred from electronic annotation /// 0005515 // protein binding // inferred from physical interaction /// 0005515 // protein binding // inferred from electronic annotation /// 0008536 // Ran GTPase binding // traceable author state…	IPO7	importin 7	GO:0006606|GO:0006810|GO:0006886|GO:0007165|GO:0015031|GO:0044419|GO:0005625|GO:0005634|GO:0005643|GO:0005737|GO:0005083|GO:0005215|GO:0005488|GO:0005515|GO:0005515|GO:0008536|GO:0008565|GO:0042393
200993_at	1.88e-05	14.1436	up	12.5284	12.6938	12.6624	11.9914	11.5538	11.8442	7.86033	7.89442	8.16835	P	0.000244	11	P	0.000244	11	P	0.000244	11	P	0.000244	11	P	0.000244	11	P	0.000244	11	P	0.00195313	11	P	0.0107422	11	P	0.00805664	11	9	0	chr11:9406192-9469674 (+) // 96.96 // p15.4	10527	0006606 // protein import into nucleus // inferred from electronic annotation /// 0006810 // transport // inferred from electronic annotation /// 0006886 // intracellular protein transport // inferred from electronic annotation /// 0007165 // signal transduction // traceable author statement /// 0015031 // protein transport // inferred from electronic annotation /// 0044419 // interspecies intera…	0005625 // soluble fraction // traceable author statement /// 0005634 // nucleus // inferred from electronic annotation /// 0005643 // nuclear pore // traceable author statement /// 0005737 // cytoplasm // inferred from electronic annotation	0005083 // small GTPase regulator activity // traceable author statement /// 0005215 // transporter activity // traceable author statement /// 0005488 // binding // inferred from electronic annotation /// 0005515 // protein binding // inferred from physical interaction /// 0005515 // protein binding // inferred from electronic annotation /// 0008536 // Ran GTPase binding // traceable author state…	IPO7	importin 7	GO:0006606|GO:0006810|GO:0006886|GO:0007165|GO:0015031|GO:0044419|GO:0005625|GO:0005634|GO:0005643|GO:0005737|GO:0005083|GO:0005215|GO:0005488|GO:0005515|GO:0005515|GO:0008536|GO:0008565|GO:0042393
200994_at	0.00047	14.0342	up	12.9544	12.7781	12.9306	12.515	11.9767	12.5375	9.10167	8.01633	8.47864	P	0.000244	11	P	0.000244	11	P	0.000244	11	P	0.000244	11	P	0.000244	11	P	0.000244	11	P	0.000244	11	P	0.000732	11	P	0.000732	11	9	0	chr11:9406192-9469674 (+) // 96.96 // p15.4	10527	0006606 // protein import into nucleus // inferred from electronic annotation /// 0006810 // transport // inferred from electronic annotation /// 0006886 // intracellular protein transport // inferred from electronic annotation /// 0007165 // signal transduction // traceable author statement /// 0015031 // protein transport // inferred from electronic annotation /// 0044419 // interspecies intera…	0005625 // soluble fraction // traceable author statement /// 0005634 // nucleus // inferred from electronic annotation /// 0005643 // nuclear pore // traceable author statement /// 0005737 // cytoplasm // inferred from electronic annotation	0005083 // small GTPase regulator activity // traceable author statement /// 0005215 // transporter activity // traceable author statement /// 0005488 // binding // inferred from electronic annotation /// 0005515 // protein binding // inferred from physical interaction /// 0005515 // protein binding // inferred from electronic annotation /// 0008536 // Ran GTPase binding // traceable author state…	IPO7	importin 7	GO:0006606|GO:0006810|GO:0006886|GO:0007165|GO:0015031|GO:0044419|GO:0005625|GO:0005634|GO:0005643|GO:0005737|GO:0005083|GO:0005215|GO:0005488|GO:0005515|GO:0005515|GO:0008536|GO:0008565|GO:0042393
200995_at	0.000164	10.9228	up	11.5811	11.5322	11.4567	11.4263	10.687	11.3651	7.80331	7.7858	7.54156	P	0.000732	11	P	0.0012207	11	P	0.0012207	11	P	0.0012207	11	P	0.00195313	11	P	0.0012207	11	P	0.0375977	11	P	0.0302734	11	A	0.129639	11	8	1	chr11:9406192-9469674 (+) // 96.96 // p15.4	10527	0006606 // protein import into nucleus // inferred from electronic annotation /// 0006810 // transport // inferred from electronic annotation /// 0006886 // intracellular protein transport // inferred from electronic annotation /// 0007165 // signal transduction // traceable author statement /// 0015031 // protein transport // inferred from electronic annotation /// 0044419 // interspecies intera…	0005625 // soluble fraction // traceable author statement /// 0005634 // nucleus // inferred from electronic annotation /// 0005643 // nuclear pore // traceable author statement /// 0005737 // cytoplasm // inferred from electronic annotation	0005083 // small GTPase regulator activity // traceable author statement /// 0005215 // transporter activity // traceable author statement /// 0005488 // binding // inferred from electronic annotation /// 0005515 // protein binding // inferred from physical interaction /// 0005515 // protein binding // inferred from electronic annotation /// 0008536 // Ran GTPase binding // traceable author state…	IPO7	importin 7	GO:0006606|GO:0006810|GO:0006886|GO:0007165|GO:0015031|GO:0044419|GO:0005625|GO:0005634|GO:0005643|GO:0005737|GO:0005083|GO:0005215|GO:0005488|GO:0005515|GO:0005515|GO:0008536|GO:0008565|GO:0042393
200996_at	0.0102307	3.75351	up	13.0289	13.0018	12.8182	12.6754	12.7203	12.5129	9.94908	10.8823	11.3525	P	0.000244	11	P	0.000244	11	P	0.000244	11	P	0.000244	11	P	0.000244	11	P	0.000244	11	P	0.000244	11	P	0.000732	11	P	0.000244	11	9	0	chr2:114647529-114715722 (+) // 98.72 // q14.1	10096	0006928 // cellular component movement // traceable author statement /// 0009743 // response to carbohydrate stimulus // inferred from electronic annotation /// 0010592 // positive regulation of lamellipodium assembly // inferred from electronic annotation /// 0030833 // regulation of actin filament polymerization // inferred from electronic annotation /// 0030838 // positive regulation of actin …	0000139 // Golgi membrane // inferred from electronic annotation /// 0002102 // podosome // inferred from electronic annotation /// 0005737 // cytoplasm // inferred from electronic annotation /// 0005856 // cytoskeleton // inferred from electronic annotation /// 0005884 // actin filament // inferred from electronic annotation /// 0005885 // Arp2/3 protein complex // traceable author statement ///…	0000166 // nucleotide binding // inferred from electronic annotation /// 0003779 // actin binding // inferred from electronic annotation /// 0005515 // protein binding // inferred from physical interaction /// 0005515 // protein binding // inferred from electronic annotation /// 0005524 // ATP binding // inferred from electronic annotation	ACTR3	ARP3 actin-related protein 3 homolog (yeast)	GO:0006928|GO:0009743|GO:0010592|GO:0030833|GO:0030838|GO:0043519|GO:0045666|GO:0046677|GO:0050775|GO:0051491|GO:0051789|GO:0000139|GO:0002102|GO:0005737|GO:0005856|GO:0005884|GO:0005885|GO:0015629|GO:0030027|GO:0030056|GO:0031252|GO:0042995|GO:0060076|GO:0000166|GO:0003779|GO:0005515|GO:0005515|GO:0005524
200998_s_at	0.00128722	2.40663	down	13.4316	13.399	13.3531	13.4644	13.5352	13.2218	14.8957	14.665	14.4618	P	0.000244	11	P	0.000244	11	P	0.000244	11	P	0.000244	11	P	0.000244	11	P	0.000244	11	P	0.000244	11	P	0.000244	11	P	0.000244	11	9	0	chr12:106631654-106641713 (-) // 90.75 // q23.3	10970		0005624 // membrane fraction // traceable author statement /// 0005783 // endoplasmic reticulum // inferred from electronic annotation /// 0016020 // membrane // inferred from electronic annotation /// 0016021 // integral to membrane // inferred from electronic annotation /// 0016021 // integral to membrane // traceable author statement /// 0033116 // ER-Golgi intermediate compartment membrane //…		CKAP4	cytoskeleton-associated protein 4	GO:0005624|GO:0005783|GO:0016020|GO:0016021|GO:0016021|GO:0033116
200999_s_at	0.000365	2.10744	down	14.2553	14.3038	14.2326	14.3112	14.5274	14.3162	15.4665	15.5694	15.3454	P	0.000244	11	P	0.000244	11	P	0.000244	11	P	0.000244	11	P	0.000244	11	P	0.000244	11	P	0.000244	11	P	0.000244	11	P	0.000244	11	9	0	chr12:106631791-106641713 (-) // 92.1 // q23.3	10970		0005624 // membrane fraction // traceable author statement /// 0005783 // endoplasmic reticulum // inferred from electronic annotation /// 0016020 // membrane // inferred from electronic annotation /// 0016021 // integral to membrane // inferred from electronic annotation /// 0016021 // integral to membrane // traceable author statement /// 0033116 // ER-Golgi intermediate compartment membrane //…		CKAP4	cytoskeleton-associated protein 4	GO:0005624|GO:0005783|GO:0016020|GO:0016021|GO:0016021|GO:0033116
201000_at	0.0100125	2.02439	down	11.1162	11.2124	11.1828	10.9017	11.5185	10.8732	12.2481	12.0697	12.0279	P	0.0107422	11	P	0.00805664	11	P	0.0107422	11	P	0.0185547	11	P	0.00585938	11	P	0.0141602	11	P	0.00585938	11	P	0.00805664	11	P	0.00805664	11	9	0	chr16:70286296-70323412 (-) // 99.91 // q22.1	16	0001942 // hair follicle development // inferred from electronic annotation /// 0006400 // tRNA modification // inferred from electronic annotation /// 0006412 // translation // inferred from electronic annotation /// 0006419 // alanyl-tRNA aminoacylation // inferred from electronic annotation /// 0006419 // alanyl-tRNA aminoacylation // traceable author statement /// 0006457 // protein folding /…	0005625 // soluble fraction // traceable author statement /// 0005737 // cytoplasm // inferred from electronic annotation /// 0005737 // cytoplasm // traceable author statement	0000049 // tRNA binding // inferred from electronic annotation /// 0000049 // tRNA binding // traceable author statement /// 0000166 // nucleotide binding // inferred from electronic annotation /// 0002161 // aminoacyl-tRNA editing activity // inferred from electronic annotation /// 0003676 // nucleic acid binding // inferred from electronic annotation /// 0003723 // RNA binding // inferred from …	AARS	alanyl-tRNA synthetase	GO:0001942|GO:0006400|GO:0006412|GO:0006419|GO:0006419|GO:0006457|GO:0008033|GO:0021680|GO:0030968|GO:0034620|GO:0043039|GO:0043200|GO:0043524|GO:0043588|GO:0050885|GO:0050905|GO:0005625|GO:0005737|GO:0005737|GO:0000049|GO:0000049|GO:0000166|GO:0002161|GO:0003676|GO:0003723|GO:0004812|GO:0004813|GO:0005524|GO:0016597|GO:0016874|GO:0016876|GO:0046872
201004_at	0.0262813	2.25257	down	14.0649	13.8799	13.7013	14.0364	15.0656	14.0942	15.6274	15.6468	15.4366	P	0.000244	11	P	0.000244	11	P	0.000244	11	P	0.000244	11	P	0.000244	11	P	0.000244	11	P	0.000244	11	P	0.000244	11	P	0.000244	11	9	0	chrX:153060093-153063953 (+) // 99.07 // q28	6748	0006886 // intracellular protein transport // non-traceable author statement	0005783 // endoplasmic reticulum // inferred from electronic annotation /// 0005784 // Sec61 translocon complex // non-traceable author statement /// 0005789 // endoplasmic reticulum membrane // inferred from electronic annotation /// 0016020 // membrane // inferred from electronic annotation /// 0016021 // integral to membrane // inferred from electronic annotation	0005509 // calcium ion binding // non-traceable author statement /// 0005515 // protein binding // inferred from physical interaction	SSR4	signal sequence receptor, delta (translocon-associated protein delta)	GO:0006886|GO:0005783|GO:0005784|GO:0005789|GO:0016020|GO:0016021|GO:0005509|GO:0005515
201008_s_at	0.0101214	2.63944	down	9.10621	9.25253	9.19953	9.83641	9.83433	9.32723	11.3441	11.2954	10.5593	P	0.00585938	11	P	0.00805664	11	P	0.0141602	11	P	0.00805664	11	P	0.00585938	11	P	0.00415039	11	P	0.00415039	11	P	0.00415039	11	P	0.00292969	11	9	0	chr1:145438489-145442626 (+) // 98.23 // q21.1	10628	0000122 // negative regulation of transcription from RNA polymerase II promoter // inferred from electronic annotation /// 0006350 // transcription // inferred from electronic annotation /// 0006606 // protein import into nucleus // inferred from electronic annotation /// 0006979 // response to oxidative stress // inferred from electronic annotation /// 0007049 // cell cycle // inferred from elec…	0005634 // nucleus // inferred from electronic annotation /// 0005737 // cytoplasm // inferred from direct assay /// 0005737 // cytoplasm // inferred from electronic annotation /// 0005758 // mitochondrial intermembrane space // inferred from electronic annotation	0004857 // enzyme inhibitor activity // inferred from electronic annotation /// 0005515 // protein binding // inferred from physical interaction /// 0005515 // protein binding // inferred from electronic annotation /// 0031625 // ubiquitin protein ligase binding // inferred from physical interaction	TXNIP	thioredoxin interacting protein	GO:0000122|GO:0006350|GO:0006606|GO:0006979|GO:0007049|GO:0009612|GO:0009749|GO:0030216|GO:0032355|GO:0032570|GO:0042127|GO:0042493|GO:0042542|GO:0043065|GO:0045449|GO:0048008|GO:0051592|GO:0005634|GO:0005737|GO:0005737|GO:0005758|GO:0004857|GO:0005515|GO:0005515|GO:0031625
201009_s_at	0.00510617	2.66409	down	9.91259	9.9147	10.2321	10.1671	10.6924	9.83244	11.5582	11.6779	11.6968	P	0.00805664	11	P	0.00805664	11	P	0.00415039	11	P	0.00805664	11	P	0.00415039	11	P	0.0302734	11	P	0.00415039	11	P	0.00805664	11	P	0.00585938	11	9	0	chr1:145438489-145442626 (+) // 98.23 // q21.1	10628	0000122 // negative regulation of transcription from RNA polymerase II promoter // inferred from electronic annotation /// 0006350 // transcription // inferred from electronic annotation /// 0006606 // protein import into nucleus // inferred from electronic annotation /// 0006979 // response to oxidative stress // inferred from electronic annotation /// 0007049 // cell cycle // inferred from elec…	0005634 // nucleus // inferred from electronic annotation /// 0005737 // cytoplasm // inferred from direct assay /// 0005737 // cytoplasm // inferred from electronic annotation /// 0005758 // mitochondrial intermembrane space // inferred from electronic annotation	0004857 // enzyme inhibitor activity // inferred from electronic annotation /// 0005515 // protein binding // inferred from physical interaction /// 0005515 // protein binding // inferred from electronic annotation /// 0031625 // ubiquitin protein ligase binding // inferred from physical interaction	TXNIP	thioredoxin interacting protein	GO:0000122|GO:0006350|GO:0006606|GO:0006979|GO:0007049|GO:0009612|GO:0009749|GO:0030216|GO:0032355|GO:0032570|GO:0042127|GO:0042493|GO:0042542|GO:0043065|GO:0045449|GO:0048008|GO:0051592|GO:0005634|GO:0005737|GO:0005737|GO:0005758|GO:0004857|GO:0005515|GO:0005515|GO:0031625
201010_s_at	0.0141007	2.81945	down	11.8823	11.9871	12.1537	12.2157	13.0368	11.8198	13.8843	13.8076	13.8666	P	0.000244	11	P	0.000244	11	P	0.000244	11	P	0.000244	11	P	0.000244	11	P	0.000244	11	P	0.000244	11	P	0.000244	11	P	0.000244	11	9	0	chr1:145438581-145442523 (+) // 99.45 // q21.1	10628	0000122 // negative regulation of transcription from RNA polymerase II promoter // inferred from electronic annotation /// 0006350 // transcription // inferred from electronic annotation /// 0006606 // protein import into nucleus // inferred from electronic annotation /// 0006979 // response to oxidative stress // inferred from electronic annotation /// 0007049 // cell cycle // inferred from elec…	0005634 // nucleus // inferred from electronic annotation /// 0005737 // cytoplasm // inferred from direct assay /// 0005737 // cytoplasm // inferred from electronic annotation /// 0005758 // mitochondrial intermembrane space // inferred from electronic annotation	0004857 // enzyme inhibitor activity // inferred from electronic annotation /// 0005515 // protein binding // inferred from physical interaction /// 0005515 // protein binding // inferred from electronic annotation /// 0031625 // ubiquitin protein ligase binding // inferred from physical interaction	TXNIP	thioredoxin interacting protein	GO:0000122|GO:0006350|GO:0006606|GO:0006979|GO:0007049|GO:0009612|GO:0009749|GO:0030216|GO:0032355|GO:0032570|GO:0042127|GO:0042493|GO:0042542|GO:0043065|GO:0045449|GO:0048008|GO:0051592|GO:0005634|GO:0005737|GO:0005737|GO:0005758|GO:0004857|GO:0005515|GO:0005515|GO:0031625
201011_at	0.00141318	2.28272	down	12.9227	12.9522	12.8596	12.7709	13.1591	12.6727	14.1124	14.0105	14.0521	P	0.000244	11	P	0.000244	11	P	0.000244	11	P	0.000244	11	P	0.000244	11	P	0.000244	11	P	0.000244	11	P	0.000244	11	P	0.000244	11	9	0	chr3:128338818-128370048 (-) // 93.12 // q21.3	6184	0006464 // protein modification process // traceable author statement /// 0006486 // protein glycosylation // inferred from electronic annotation /// 0018279 // protein N-linked glycosylation via asparagine // traceable author statement	0005783 // endoplasmic reticulum // inferred from electronic annotation /// 0005789 // endoplasmic reticulum membrane // inferred from sequence or structural similarity /// 0005789 // endoplasmic reticulum membrane // inferred from electronic annotation /// 0008250 // oligosaccharyltransferase complex // traceable author statement /// 0016020 // membrane // inferred from electronic annotation ///…	0004579 // dolichyl-diphosphooligosaccharide-protein glycotransferase activity // traceable author statement /// 0004579 // dolichyl-diphosphooligosaccharide-protein glycotransferase activity // inferred from electronic annotation /// 0005515 // protein binding // inferred from physical interaction /// 0016740 // transferase activity // inferred from electronic annotation	RPN1	ribophorin I	GO:0006464|GO:0006486|GO:0018279|GO:0005783|GO:0005789|GO:0005789|GO:0008250|GO:0016020|GO:0016021|GO:0030867|GO:0042470|GO:0004579|GO:0004579|GO:0005515|GO:0016740
201012_at	0.00240619	8.29649	up	13.5857	13.3338	13.1112	12.8217	13.0602	12.4005	10.5062	9.41162	9.20699	P	0.000244	11	P	0.000244	11	P	0.000244	11	P	0.000244	11	P	0.000244	11	P	0.000244	11	P	0.000244	11	P	0.000244	11	P	0.000244	11	9	0	chr9:75766780-75785307 (+) // 99.93 // q21.13	301	0006629 // lipid metabolic process // traceable author statement /// 0006916 // anti-apoptosis // traceable author statement /// 0006928 // cellular component movement // traceable author statement /// 0006954 // inflammatory response // traceable author statement /// 0007049 // cell cycle // inferred from electronic annotation /// 0007165 // signal transduction // traceable author statement /// …	0001533 // cornified envelope // inferred from direct assay /// 0005576 // extracellular region // not recorded /// 0005634 // nucleus // inferred from electronic annotation /// 0005737 // cytoplasm // inferred from direct assay /// 0005737 // cytoplasm // traceable author statement /// 0005737 // cytoplasm // inferred from electronic annotation /// 0005886 // plasma membrane // inferred from dir…	0004859 // phospholipase inhibitor activity // traceable author statement /// 0004859 // phospholipase inhibitor activity // inferred from electronic annotation /// 0005102 // receptor binding // traceable author statement /// 0005198 // structural molecule activity // inferred from direct assay /// 0005509 // calcium ion binding // inferred from electronic annotation /// 0005509 // calcium ion b…	ANXA1	annexin A1	GO:0006629|GO:0006916|GO:0006928|GO:0006954|GO:0007049|GO:0007165|GO:0007165|GO:0007166|GO:0018149|GO:0030216|GO:0031340|GO:0042127|GO:0046632|GO:0050482|GO:0001533|GO:0005576|GO:0005634|GO:0005737|GO:0005737|GO:0005737|GO:0005886|GO:0005886|GO:0005929|GO:0016020|GO:0016323|GO:0042383|GO:0042995|GO:0004859|GO:0004859|GO:0005102|GO:0005198|GO:0005509|GO:0005509|GO:0005515|GO:0005515|GO:0005543|GO:…
201014_s_at	0.00861158	2.8648	up	11.5945	11.6865	11.6018	11.0471	11.382	10.5884	9.12753	9.45842	9.87627	P	0.000244	11	P	0.000244	11	P	0.000244	11	P	0.000244	11	P	0.000244	11	P	0.000244	11	P	0.000244	11	P	0.000244	11	P	0.000244	11	9	0	chr4:57302454-57325828 (+) // 99.93 // q12 /// chr8:4644829-4646231 (+) // 95.51 // p23.2	10606	0006164 // purine nucleotide biosynthetic process // inferred from electronic annotation /// 0006189 // 'de novo' IMP biosynthetic process // inferred from electronic annotation /// 0009113 // purine base biosynthetic process // traceable author statement /// 0009168 // purine ribonucleoside monophosphate biosynthetic process // not recorded		0000166 // nucleotide binding // inferred from electronic annotation /// 0003824 // catalytic activity // inferred from electronic annotation /// 0004638 // phosphoribosylaminoimidazole carboxylase activity // inferred from electronic annotation /// 0004639 // phosphoribosylaminoimidazolesuccinocarboxamide synthase activity // inferred from electronic annotation /// 0004639 // phosphoribosylamino…	PAICS	phosphoribosylaminoimidazole carboxylase, phosphoribosylaminoimidazole succinocarboxamide synthetase	GO:0006164|GO:0006189|GO:0009113|GO:0009168|GO:0000166|GO:0003824|GO:0004638|GO:0004639|GO:0004639|GO:0005515|GO:0005524|GO:0016829|GO:0016831|GO:0016874|GO:0042802
201016_at	9.28e-05	9.02561	up	12.1283	12.1831	12.0222	11.7806	11.3009	11.7156	8.64598	8.44148	8.1876	P	0.000244	11	P	0.000244	11	P	0.000244	11	P	0.000244	11	P	0.000732	11	P	0.000244	11	P	0.000732	11	P	0.000732	11	P	0.000244	11	9	0	chr1:17009585-17012748 (-) // 68.92 // p36.13 /// chrX:20142635-20159959 (-) // 93.38 // p22.12	1964	0006412 // translation // inferred from electronic annotation /// 0006413 // translational initiation // traceable author statement /// 0006413 // translational initiation // inferred from electronic annotation	0005737 // cytoplasm // inferred from direct assay /// 0005829 // cytosol // not recorded	0003723 // RNA binding // inferred from electronic annotation /// 0003743 // translation initiation factor activity // inferred from electronic annotation /// 0008135 // translation factor activity, nucleic acid binding // traceable author statement	EIF1AX	eukaryotic translation initiation factor 1A, X-linked	GO:0006412|GO:0006413|GO:0006413|GO:0005737|GO:0005829|GO:0003723|GO:0003743|GO:0008135
201017_at	0.000864	6.9733	up	11.2304	11.3143	11.3069	11.1284	10.5716	11.1433	8.58222	7.71452	8.14112	P	0.000244	11	P	0.000244	11	P	0.000244	11	P	0.000244	11	P	0.000244	11	P	0.000244	11	P	0.0141602	11	P	0.00195313	11	P	0.00585938	11	9	0	chr1:17009585-17012748 (-) // 68.92 // p36.13 /// chrX:20142635-20159959 (-) // 93.38 // p22.12	1964	0006412 // translation // inferred from electronic annotation /// 0006413 // translational initiation // traceable author statement /// 0006413 // translational initiation // inferred from electronic annotation	0005737 // cytoplasm // inferred from direct assay /// 0005829 // cytosol // not recorded	0003723 // RNA binding // inferred from electronic annotation /// 0003743 // translation initiation factor activity // inferred from electronic annotation /// 0008135 // translation factor activity, nucleic acid binding // traceable author statement	EIF1AX	eukaryotic translation initiation factor 1A, X-linked	GO:0006412|GO:0006413|GO:0006413|GO:0005737|GO:0005829|GO:0003723|GO:0003743|GO:0008135
201018_at	0.00104283	7.4845	up	11.2695	11.4532	11.6118	11.3864	10.5841	11.5264	8.36301	7.92369	8.49838	P	0.000244	11	P	0.000244	11	P	0.000244	11	P	0.000244	11	P	0.000244	11	P	0.000244	11	P	0.00415039	11	P	0.0012207	11	P	0.00195313	11	9	0	chr1:17009585-17012748 (-) // 68.92 // p36.13 /// chrX:20142635-20159959 (-) // 93.38 // p22.12	1964	0006412 // translation // inferred from electronic annotation /// 0006413 // translational initiation // traceable author statement /// 0006413 // translational initiation // inferred from electronic annotation	0005737 // cytoplasm // inferred from direct assay /// 0005829 // cytosol // not recorded	0003723 // RNA binding // inferred from electronic annotation /// 0003743 // translation initiation factor activity // inferred from electronic annotation /// 0008135 // translation factor activity, nucleic acid binding // traceable author statement	EIF1AX	eukaryotic translation initiation factor 1A, X-linked	GO:0006412|GO:0006413|GO:0006413|GO:0005737|GO:0005829|GO:0003723|GO:0003743|GO:0008135
201019_s_at	0.000951	6.2993	up	13.1075	13.1295	13.2108	13.3381	12.6135	13.2534	10.7303	10.0414	10.4677	P	0.000244	11	P	0.000244	11	P	0.000244	11	P	0.000244	11	P	0.000244	11	P	0.000244	11	P	0.000244	11	P	0.000244	11	P	0.000244	11	9	0	chr1:17011544-17012744 (-) // 96.92 // p36.13 /// chrX:20145857-20159959 (-) // 99.08 // p22.12	1964	0006412 // translation // inferred from electronic annotation /// 0006413 // translational initiation // traceable author statement /// 0006413 // translational initiation // inferred from electronic annotation	0005737 // cytoplasm // inferred from direct assay /// 0005829 // cytosol // not recorded	0003723 // RNA binding // inferred from electronic annotation /// 0003743 // translation initiation factor activity // inferred from electronic annotation /// 0008135 // translation factor activity, nucleic acid binding // traceable author statement	EIF1AX	eukaryotic translation initiation factor 1A, X-linked	GO:0006412|GO:0006413|GO:0006413|GO:0005737|GO:0005829|GO:0003723|GO:0003743|GO:0008135
201024_x_at	0.00272745	9.48	up	12.1957	12.2002	12.2415	11.8249	10.5601	12.0129	8.56808	8.14815	7.94707	P	0.000244	11	P	0.000244	11	P	0.000244	11	P	0.000244	11	P	0.000244	11	P	0.000244	11	P	0.00195313	11	P	0.000732	11	P	0.0461426	11	9	0	chr2:99953789-100016579 (+) // 94.8 // q11.2	9669	0006412 // translation // inferred from electronic annotation /// 0006446 // regulation of translational initiation // inferred from direct assay /// 0006446 // regulation of translational initiation // non-traceable author statement	0005737 // cytoplasm // inferred from electronic annotation	0000166 // nucleotide binding // inferred from electronic annotation /// 0003743 // translation initiation factor activity // inferred from direct assay /// 0003743 // translation initiation factor activity // non-traceable author statement /// 0003743 // translation initiation factor activity // inferred from electronic annotation /// 0003924 // GTPase activity // inferred from electronic annota…	EIF5B	eukaryotic translation initiation factor 5B	GO:0006412|GO:0006446|GO:0006446|GO:0005737|GO:0000166|GO:0003743|GO:0003743|GO:0003743|GO:0003924|GO:0005515|GO:0005525
201025_at	0.00456105	5.85312	up	9.18598	9.46174	9.44126	9.27386	8.33897	9.24183	5.76384	6.65819	6.785	P	0.000244	11	P	0.000244	11	P	0.000244	11	P	0.000732	11	P	0.000244	11	P	0.000244	11	A	0.171387	11	A	0.0952148	11	P	0.0107422	11	7	2	chr2:99953789-100016579 (+) // 94.8 // q11.2	9669	0006412 // translation // inferred from electronic annotation /// 0006446 // regulation of translational initiation // inferred from direct assay /// 0006446 // regulation of translational initiation // non-traceable author statement	0005737 // cytoplasm // inferred from electronic annotation	0000166 // nucleotide binding // inferred from electronic annotation /// 0003743 // translation initiation factor activity // inferred from direct assay /// 0003743 // translation initiation factor activity // non-traceable author statement /// 0003743 // translation initiation factor activity // inferred from electronic annotation /// 0003924 // GTPase activity // inferred from electronic annota…	EIF5B	eukaryotic translation initiation factor 5B	GO:0006412|GO:0006446|GO:0006446|GO:0005737|GO:0000166|GO:0003743|GO:0003743|GO:0003743|GO:0003924|GO:0005515|GO:0005525
201027_s_at	0.00249854	5.01589	up	10.3047	10.3085	10.4959	9.93591	9.04434	9.77942	7.49678	7.43623	6.84715	P	0.000244	11	P	0.000244	11	P	0.000732	11	P	0.000244	11	P	0.0012207	11	P	0.000244	11	P	0.00756836	11	P	0.0302734	11	P	0.00805664	11	9	0	chr2:99953899-100015997 (+) // 94.92 // q11.2	9669	0006412 // translation // inferred from electronic annotation /// 0006446 // regulation of translational initiation // inferred from direct assay /// 0006446 // regulation of translational initiation // non-traceable author statement	0005737 // cytoplasm // inferred from electronic annotation	0000166 // nucleotide binding // inferred from electronic annotation /// 0003743 // translation initiation factor activity // inferred from direct assay /// 0003743 // translation initiation factor activity // non-traceable author statement /// 0003743 // translation initiation factor activity // inferred from electronic annotation /// 0003924 // GTPase activity // inferred from electronic annota…	EIF5B	eukaryotic translation initiation factor 5B	GO:0006412|GO:0006446|GO:0006446|GO:0005737|GO:0000166|GO:0003743|GO:0003743|GO:0003743|GO:0003924|GO:0005515|GO:0005525
201028_s_at	0.000164	3.5154	down	11.1706	11.1932	11.4163	11.1728	11.1906	10.7939	12.918	12.8236	12.8568	P	0.000244	11	P	0.000732	11	P	0.000732	11	P	0.0012207	11	P	0.000732	11	P	0.0012207	11	P	0.000244	11	P	0.000244	11	P	0.000244	11	9	0	chrX:2609401-2658845 (+) // 99.65 // p22.33 /// chrY:2559401-2606297 (+) // 95.11 // p11.31	4267	0007155 // cell adhesion // inferred from electronic annotation	0005737 // cytoplasm // traceable author statement /// 0005886 // plasma membrane // traceable author statement /// 0005887 // integral to plasma membrane // traceable author statement /// 0016020 // membrane // inferred from electronic annotation /// 0016021 // integral to membrane // inferred from electronic annotation		CD99	CD99 molecule	GO:0007155|GO:0005737|GO:0005886|GO:0005887|GO:0016020|GO:0016021
201029_s_at	0.0021508	2.9588	down	13.8337	13.4672	13.6952	13.841	14.322	13.7403	15.7278	15.5877	15.2827	P	0.000244	11	P	0.000244	11	P	0.000244	11	P	0.000244	11	P	0.000244	11	P	0.000244	11	P	0.000244	11	P	0.000244	11	P	0.000244	11	9	0	chrY:2559279-2609274 (+) // 99.19 // p11.31 /// chrX:2609279-2659274 (+) // 99.19 // p22.33	4267	0007155 // cell adhesion // inferred from electronic annotation	0005737 // cytoplasm // traceable author statement /// 0005886 // plasma membrane // traceable author statement /// 0005887 // integral to plasma membrane // traceable author statement /// 0016020 // membrane // inferred from electronic annotation /// 0016021 // integral to membrane // inferred from electronic annotation		CD99	CD99 molecule	GO:0007155|GO:0005737|GO:0005886|GO:0005887|GO:0016020|GO:0016021
201030_x_at	0.00259384	2.54149	up	14.4852	14.5282	14.4115	14.5421	14.9538	14.5946	13.14	13.2627	13.6508	P	0.000244	11	P	0.000244	11	P	0.000244	11	P	0.000244	11	P	0.000244	11	P	0.000244	11	P	0.000244	11	P	0.000244	11	P	0.000244	11	9	0	chr12:21788275-21810762 (-) // 99.92 // p12.1 /// chrX:75555041-75556309 (-) // 92.37 // q13.3	3945	0005975 // carbohydrate metabolic process // inferred from electronic annotation /// 0006089 // lactate metabolic process // inferred from electronic annotation /// 0006096 // glycolysis // inferred from electronic annotation /// 0008152 // metabolic process // inferred from electronic annotation /// 0019674 // NAD metabolic process // inferred from electronic annotation /// 0044262 // cellular c…	0005625 // soluble fraction // inferred from electronic annotation /// 0005737 // cytoplasm // traceable author statement /// 0005737 // cytoplasm // inferred from electronic annotation /// 0005739 // mitochondrion // inferred from electronic annotation	0003824 // catalytic activity // inferred from electronic annotation /// 0004457 // lactate dehydrogenase activity // inferred from electronic annotation /// 0004459 // L-lactate dehydrogenase activity // inferred from electronic annotation /// 0004459 // L-lactate dehydrogenase activity // traceable author statement /// 0005488 // binding // inferred from electronic annotation /// 0005515 // pro…	LDHB	lactate dehydrogenase B	GO:0005975|GO:0006089|GO:0006096|GO:0008152|GO:0019674|GO:0044262|GO:0055114|GO:0005625|GO:0005737|GO:0005737|GO:0005739|GO:0003824|GO:0004457|GO:0004459|GO:0004459|GO:0005488|GO:0005515|GO:0016491|GO:0016616|GO:0042802|GO:0051287
201031_s_at	0.00119967	4.5876	up	13.3235	13.6867	13.6478	13.497	13.1822	13.4113	10.7722	11.0936	11.6315	P	0.000244	11	P	0.000244	11	P	0.000244	11	P	0.000244	11	P	0.000244	11	P	0.000244	11	P	0.000732	11	P	0.000732	11	P	0.000732	11	9	0	chr5:179041179-179050670 (-) // 98.59 // q35.3	3187	0006396 // RNA processing // traceable author statement /// 0006397 // mRNA processing // inferred from electronic annotation /// 0008380 // RNA splicing // not recorded /// 0008380 // RNA splicing // inferred from electronic annotation /// 0043484 // regulation of RNA splicing // inferred from direct assay	0005634 // nucleus // inferred from direct assay /// 0005634 // nucleus // inferred from electronic annotation /// 0005634 // nucleus // traceable author statement /// 0005654 // nucleoplasm // inferred from electronic annotation /// 0005681 // spliceosomal complex // inferred from electronic annotation /// 0005730 // nucleolus // inferred from direct assay /// 0005737 // cytoplasm // inferred fr…	0000166 // nucleotide binding // inferred from electronic annotation /// 0003676 // nucleic acid binding // inferred from electronic annotation /// 0003723 // RNA binding // inferred from direct assay /// 0003723 // RNA binding // inferred from electronic annotation /// 0005515 // protein binding // inferred from physical interaction /// 0008266 // poly(U) RNA binding // traceable author statement	HNRNPH1	heterogeneous nuclear ribonucleoprotein H1 (H)	GO:0006396|GO:0006397|GO:0008380|GO:0008380|GO:0043484|GO:0005634|GO:0005634|GO:0005634|GO:0005654|GO:0005681|GO:0005730|GO:0005737|GO:0015629|GO:0030529|GO:0030530|GO:0000166|GO:0003676|GO:0003723|GO:0003723|GO:0005515|GO:0008266
201034_at	0.000529	9.10957	up	12.4612	12.7115	12.6757	12.2995	11.4618	12.3196	8.79404	8.62956	9.09524	P	0.000244	11	P	0.000244	11	P	0.000244	11	P	0.000244	11	P	0.000244	11	P	0.000244	11	P	0.000732	11	P	0.000244	11	P	0.000732	11	9	0	chr10:111894304-111895452 (+) // 35.83 // q25.1 /// chr4:108910911-108956327 (+) // 61.96 // q25	120		0000794 // condensed nuclear chromosome // inferred from electronic annotation /// 0005737 // cytoplasm // inferred from electronic annotation /// 0005856 // cytoskeleton // inferred from electronic annotation /// 0005886 // plasma membrane // inferred from electronic annotation /// 0005911 // cell-cell junction // inferred from electronic annotation /// 0005938 // cell cortex // inferred from el…	0003779 // actin binding // inferred from electronic annotation /// 0005080 // protein kinase C binding // inferred from electronic annotation /// 0005198 // structural molecule activity // inferred from electronic annotation /// 0005200 // structural constituent of cytoskeleton // traceable author statement /// 0005516 // calmodulin binding // inferred from electronic annotation /// 0046872 // m…	ADD3	adducin 3 (gamma)	GO:0000794|GO:0005737|GO:0005856|GO:0005886|GO:0005911|GO:0005938|GO:0016020|GO:0016020|GO:0003779|GO:0005080|GO:0005198|GO:0005200|GO:0005516|GO:0046872
201035_s_at	0.000591	3.55548	down	9.80904	9.99086	10.1082	9.68455	10.2757	10.1751	11.8891	11.9224	11.814	M	0.0561523	11	P	0.00415039	11	P	0.0107422	11	P	0.00805664	11	P	0.00585938	11	P	0.0141602	11	P	0.00292969	11	P	0.00195313	11	P	0.00195313	11	8	0	chr4:108911061-108955646 (+) // 97.27 // q25	3033	0006629 // lipid metabolic process // inferred from electronic annotation /// 0006631 // fatty acid metabolic process // inferred from electronic annotation /// 0008152 // metabolic process // inferred from electronic annotation /// 0055114 // oxidation reduction // inferred from electronic annotation	0005737 // cytoplasm // inferred from direct assay /// 0005739 // mitochondrion // inferred from electronic annotation /// 0005739 // mitochondrion // traceable author statement /// 0005759 // mitochondrial matrix // not recorded /// 0005759 // mitochondrial matrix // inferred from electronic annotation /// 0016020 // membrane // inferred from electronic annotation /// 0016021 // integral to memb…	0003824 // catalytic activity // inferred from electronic annotation /// 0003857 // 3-hydroxyacyl-CoA dehydrogenase activity // not recorded /// 0003857 // 3-hydroxyacyl-CoA dehydrogenase activity // inferred from electronic annotation /// 0003857 // 3-hydroxyacyl-CoA dehydrogenase activity // traceable author statement /// 0005488 // binding // inferred from electronic annotation /// 0016491 // …	HADH	hydroxyacyl-CoA dehydrogenase	GO:0006629|GO:0006631|GO:0008152|GO:0055114|GO:0005737|GO:0005739|GO:0005739|GO:0005759|GO:0005759|GO:0016020|GO:0016021|GO:0016021|GO:0003824|GO:0003857|GO:0003857|GO:0003857|GO:0005488|GO:0016491|GO:0050662
201036_s_at	0.000139	2.89569	down	10.7339	10.9426	10.9377	10.5484	10.8905	10.7385	12.1778	12.293	12.3083	P	0.000732	11	P	0.000244	11	P	0.000244	11	P	0.000244	11	P	0.000244	11	P	0.000732	11	P	0.000244	11	P	0.000244	11	P	0.000244	11	9	0	chr4:108911001-108956323 (+) // 98.03 // q25	3033	0006629 // lipid metabolic process // inferred from electronic annotation /// 0006631 // fatty acid metabolic process // inferred from electronic annotation /// 0008152 // metabolic process // inferred from electronic annotation /// 0055114 // oxidation reduction // inferred from electronic annotation	0005737 // cytoplasm // inferred from direct assay /// 0005739 // mitochondrion // inferred from electronic annotation /// 0005739 // mitochondrion // traceable author statement /// 0005759 // mitochondrial matrix // not recorded /// 0005759 // mitochondrial matrix // inferred from electronic annotation	0003824 // catalytic activity // inferred from electronic annotation /// 0003857 // 3-hydroxyacyl-CoA dehydrogenase activity // not recorded /// 0003857 // 3-hydroxyacyl-CoA dehydrogenase activity // inferred from electronic annotation /// 0003857 // 3-hydroxyacyl-CoA dehydrogenase activity // traceable author statement /// 0005488 // binding // inferred from electronic annotation /// 0016491 // …	HADH	hydroxyacyl-CoA dehydrogenase	GO:0006629|GO:0006631|GO:0008152|GO:0055114|GO:0005737|GO:0005739|GO:0005739|GO:0005759|GO:0005759|GO:0003824|GO:0003857|GO:0003857|GO:0003857|GO:0005488|GO:0016491|GO:0050662
201037_at	0.0320105	2.0473	down	12.5678	12.514	12.3763	12.2414	12.7834	11.8293	13.6083	13.2982	13.0488	P	0.000244	11	P	0.000244	11	P	0.000244	11	P	0.000244	11	P	0.000244	11	P	0.000244	11	P	0.000244	11	P	0.000244	11	P	0.000244	11	9	0	chr10:3109754-3178974 (+) // 99.88 // p15.2	5214	0006002 // fructose 6-phosphate metabolic process // inferred from electronic annotation /// 0006096 // glycolysis // non-traceable author statement /// 0006096 // glycolysis // inferred from electronic annotation /// 0006096 // glycolysis // inferred from direct assay /// 0030388 // fructose 1,6-bisphosphate metabolic process // inferred from electronic annotation /// 0051289 // protein homotetr…	0005625 // soluble fraction // inferred from electronic annotation /// 0005737 // cytoplasm // inferred from electronic annotation /// 0005829 // cytosol // inferred from electronic annotation /// 0005945 // 6-phosphofructokinase complex // non-traceable author statement /// 0005945 // 6-phosphofructokinase complex // inferred from electronic annotation /// 0005945 // 6-phosphofructokinase comple…	0000166 // nucleotide binding // inferred from electronic annotation /// 0003872 // 6-phosphofructokinase activity // inferred from sequence or structural similarity /// 0003872 // 6-phosphofructokinase activity // traceable author statement /// 0003872 // 6-phosphofructokinase activity // inferred from electronic annotation /// 0003872 // 6-phosphofructokinase activity // inferred from direct as…	PFKP	phosphofructokinase, platelet	GO:0006002|GO:0006096|GO:0006096|GO:0006096|GO:0030388|GO:0051289|GO:0005625|GO:0005737|GO:0005829|GO:0005945|GO:0005945|GO:0005945|GO:0000166|GO:0003872|GO:0003872|GO:0003872|GO:0003872|GO:0005515|GO:0005524|GO:0016301|GO:0016740|GO:0046872|GO:0070095
201038_s_at	0.0129019	2.01472	up	9.49509	9.52173	9.63608	9.16119	9.01671	9.62607	7.98508	8.29033	8.49683	P	0.00585938	11	P	0.0012207	11	P	0.00195313	11	P	0.00292969	11	P	0.0012207	11	P	0.0012207	11	P	0.0302734	11	P	0.0375977	11	A	0.067627	11	8	1	chr15:69070873-69113243 (-) // 95.91 // q23	8125	0006350 // transcription // inferred from electronic annotation /// 0006913 // nucleocytoplasmic transport // inferred from direct assay /// 0006913 // nucleocytoplasmic transport // non-traceable author statement /// 0023034 // intracellular signaling pathway // traceable author statement /// 0045449 // regulation of transcription // inferred from electronic annotation	0005634 // nucleus // inferred from direct assay /// 0005634 // nucleus // inferred from electronic annotation /// 0005737 // cytoplasm // inferred from direct assay /// 0005737 // cytoplasm // inferred from electronic annotation /// 0005737 // cytoplasm // traceable author statement /// 0005783 // endoplasmic reticulum // inferred from direct assay /// 0048471 // perinuclear region of cytoplasm …	0005515 // protein binding // inferred from physical interaction /// 0005515 // protein binding // inferred from electronic annotation	ANP32A	acidic (leucine-rich) nuclear phosphoprotein 32 family, member A	GO:0006350|GO:0006913|GO:0006913|GO:0023034|GO:0045449|GO:0005634|GO:0005634|GO:0005737|GO:0005737|GO:0005737|GO:0005783|GO:0048471|GO:0005515|GO:0005515
201040_at	0.00965419	3.01708	down	9.30584	8.96121	9.12546	9.10442	9.43308	8.33018	10.7369	10.5252	10.3851	P	0.00292969	11	P	0.00415039	11	P	0.00292969	11	P	0.0107422	11	P	0.00195313	11	P	0.0239258	11	P	0.00292969	11	P	0.00415039	11	P	0.00415039	11	9	0	chr3:50273654-50296287 (+) // 95.42 // p21.31	2771	0000186 // activation of MAPKK activity // inferred from electronic annotation /// 0001973 // adenosine receptor signaling pathway // inferred from electronic annotation /// 0007165 // signal transduction // traceable author statement /// 0007165 // signal transduction // inferred from electronic annotation /// 0007186 // G-protein coupled receptor protein signaling pathway // traceable author st…	0005624 // membrane fraction // inferred from electronic annotation /// 0005634 // nucleus // inferred from electronic annotation /// 0005829 // cytosol // inferred from electronic annotation /// 0005886 // plasma membrane // not recorded /// 0005886 // plasma membrane // inferred from electronic annotation /// 0045121 // membrane raft // inferred from electronic annotation	0000166 // nucleotide binding // inferred from electronic annotation /// 0003924 // GTPase activity // traceable author statement /// 0004871 // signal transducer activity // inferred from electronic annotation /// 0005515 // protein binding // inferred from physical interaction /// 0005515 // protein binding // inferred from electronic annotation /// 0005525 // GTP binding // not recorded /// 00…	GNAI2	guanine nucleotide binding protein (G protein), alpha inhibiting activity polypeptide 2	GO:0000186|GO:0001973|GO:0007165|GO:0007165|GO:0007186|GO:0007186|GO:0007193|GO:0007194|GO:0007213|GO:0007214|GO:0007243|GO:0007584|GO:0008283|GO:0008284|GO:0050805|GO:0051927|GO:0005624|GO:0005634|GO:0005829|GO:0005886|GO:0005886|GO:0045121|GO:0000166|GO:0003924|GO:0004871|GO:0005515|GO:0005515|GO:0005525|GO:0005525|GO:0019001
201042_at	0.000909	13.0797	down	12.7165	12.4207	12.4969	11.1081	12.3445	11.1505	15.4597	15.1807	15.0903	P	0.000244	11	P	0.000244	11	P	0.000244	11	P	0.000244	11	P	0.000244	11	P	0.000732	11	P	0.000244	11	P	0.000244	11	P	0.000244	11	9	0	chr20:36756862-36790002 (-) // 84.84 // q11.23	7052	0001974 // blood vessel remodeling // inferred from electronic annotation /// 0006917 // induction of apoptosis // inferred from electronic annotation /// 0018149 // peptide cross-linking // inferred from electronic annotation /// 0018153 // isopeptide cross-linking via N6-(L-isoglutamyl)-L-lysine // inferred from electronic annotation /// 0043123 // positive regulation of I-kappaB kinase/NF-kapp…	0005739 // mitochondrion // inferred from electronic annotation /// 0005886 // plasma membrane // inferred from electronic annotation	0003810 // protein-glutamine gamma-glutamyltransferase activity // inferred from sequence or structural similarity /// 0003810 // protein-glutamine gamma-glutamyltransferase activity // inferred from electronic annotation /// 0005515 // protein binding // inferred from physical interaction /// 0005525 // GTP binding // inferred from electronic annotation /// 0008415 // acyltransferase activity //…	TGM2	transglutaminase 2 (C polypeptide, protein-glutamine-gamma-glutamyltransferase)	GO:0001974|GO:0006917|GO:0018149|GO:0018153|GO:0043123|GO:0043277|GO:0045785|GO:0045785|GO:0048661|GO:0050729|GO:0051260|GO:0051482|GO:0060445|GO:0060662|GO:0005739|GO:0005886|GO:0003810|GO:0003810|GO:0005515|GO:0005525|GO:0008415|GO:0016740|GO:0019904|GO:0046872
201047_x_at	0.006038	4.1023	up	13.0975	12.8394	12.8871	13.0898	13.179	13.1324	10.3872	11.2059	11.6988	P	0.000244	11	P	0.000244	11	P	0.000244	11	P	0.000244	11	P	0.000244	11	P	0.000244	11	P	0.000732	11	P	0.000732	11	P	0.000732	11	9	0	chr2:130737282-130740313 (+) // 92.95 // q21.1 /// chr11:73386938-73472097 (-) // 98.96 // q13.4 /// chr2:132118689-132121685 (-) // 92.69 // q21.1	5870	0000042 // protein targeting to Golgi // inferred from direct assay /// 0006810 // transport // inferred from electronic annotation /// 0007264 // small GTPase mediated signal transduction // inferred from electronic annotation /// 0015031 // protein transport // inferred from electronic annotation /// 0016192 // vesicle-mediated transport // inferred from electronic annotation /// 0018125 // pep…	0000139 // Golgi membrane // inferred from electronic annotation /// 0005794 // Golgi apparatus // inferred from direct assay /// 0005794 // Golgi apparatus // inferred from electronic annotation /// 0016020 // membrane // inferred from electronic annotation	0000166 // nucleotide binding // inferred from electronic annotation /// 0003924 // GTPase activity // inferred from direct assay /// 0003924 // GTPase activity // traceable author statement /// 0005515 // protein binding // inferred from physical interaction /// 0005525 // GTP binding // inferred from direct assay /// 0005525 // GTP binding // inferred from electronic annotation	RAB6A	RAB6A, member RAS oncogene family	GO:0000042|GO:0006810|GO:0007264|GO:0015031|GO:0016192|GO:0018125|GO:0000139|GO:0005794|GO:0005794|GO:0016020|GO:0000166|GO:0003924|GO:0003924|GO:0005515|GO:0005525|GO:0005525
201050_at	0.00178229	6.30011	down	8.90961	8.86189	8.72626	8.35691	8.7554	7.68534	11.1702	11.0153	10.5783	P	0.000244	11	P	0.00195313	11	P	0.000732	11	P	0.00415039	11	P	0.000732	11	P	0.000732	11	P	0.000244	11	P	0.000244	11	P	0.000244	11	9	0	chr19:40865548-40884389 (+) // 98.69 // q13.2	23646	0008152 // metabolic process // inferred from electronic annotation /// 0016042 // lipid catabolic process // inferred from electronic annotation	0005783 // endoplasmic reticulum // inferred from electronic annotation /// 0005789 // endoplasmic reticulum membrane // inferred from electronic annotation /// 0016020 // membrane // inferred from electronic annotation /// 0016021 // integral to membrane // inferred from electronic annotation	0003824 // catalytic activity // inferred from electronic annotation /// 0004630 // phospholipase D activity // inferred from electronic annotation /// 0004630 // phospholipase D activity // traceable author statement /// 0005515 // protein binding // inferred from physical interaction /// 0016787 // hydrolase activity // inferred from electronic annotation /// 0070290 // NAPE-specific phospholip…	PLD3	phospholipase D family, member 3	GO:0008152|GO:0016042|GO:0005783|GO:0005789|GO:0016020|GO:0016021|GO:0003824|GO:0004630|GO:0004630|GO:0005515|GO:0016787|GO:0070290
201052_s_at	0.0112518	2.60239	down	8.78364	8.37804	8.88365	8.60618	8.52178	7.67145	9.81405	9.55283	9.57203	P	0.00195313	11	P	0.00585938	11	P	0.00195313	11	P	0.00195313	11	P	0.00805664	11	P	0.00585938	11	P	0.00195313	11	P	0.00415039	11	P	0.0141602	11	9	0	chr20:1099269-1148171 (+) // 84.41 // p13	9491	0006511 // ubiquitin-dependent protein catabolic process // non-traceable author statement /// 0031145 // anaphase-promoting complex-dependent proteasomal ubiquitin-dependent protein catabolic process // not recorded /// 0051436 // negative regulation of ubiquitin-protein ligase activity involved in mitotic cell cycle // not recorded /// 0051437 // positive regulation of ubiquitin-protein ligase …	0000502 // proteasome complex // inferred from electronic annotation /// 0005839 // proteasome core complex // non-traceable author statement	0004866 // endopeptidase inhibitor activity // non-traceable author statement /// 0005515 // protein binding // inferred from physical interaction	PSMF1	proteasome (prosome, macropain) inhibitor subunit 1 (PI31)	GO:0006511|GO:0031145|GO:0051436|GO:0051437|GO:0000502|GO:0005839|GO:0004866|GO:0005515
201053_s_at	0.00123295	2.25781	down	10.8363	10.6969	10.8182	10.6187	11.0924	10.9632	12.1124	12.0713	12.0155	P	0.00195313	11	P	0.00195313	11	P	0.00292969	11	P	0.00292969	11	P	0.0012207	11	P	0.00195313	11	P	0.00415039	11	P	0.00195313	11	P	0.00195313	11	9	0	chr20:1099303-1147955 (+) // 88.83 // p13	9491	0006511 // ubiquitin-dependent protein catabolic process // non-traceable author statement /// 0031145 // anaphase-promoting complex-dependent proteasomal ubiquitin-dependent protein catabolic process // not recorded /// 0051436 // negative regulation of ubiquitin-protein ligase activity involved in mitotic cell cycle // not recorded /// 0051437 // positive regulation of ubiquitin-protein ligase …	0000502 // proteasome complex // inferred from electronic annotation /// 0005839 // proteasome core complex // non-traceable author statement	0004866 // endopeptidase inhibitor activity // non-traceable author statement /// 0005515 // protein binding // inferred from physical interaction	PSMF1	proteasome (prosome, macropain) inhibitor subunit 1 (PI31)	GO:0006511|GO:0031145|GO:0051436|GO:0051437|GO:0000502|GO:0005839|GO:0004866|GO:0005515
201055_s_at	0.000287	3.49272	down	10.002	9.70887	10.2685	9.25116	9.65462	9.23423	11.3122	11.1031	11.1377	P	0.000244	11	P	0.000244	11	P	0.000732	11	P	0.00292969	11	P	0.0012207	11	P	0.0141602	11	P	0.000244	11	P	0.000244	11	P	0.000244	11	9	0	chr5:137088305-137090019 (-) // 86.35 // q31.2	10949	0006397 // mRNA processing // traceable author statement /// 0008380 // RNA splicing // not recorded	0005634 // nucleus // inferred from electronic annotation /// 0005634 // nucleus // traceable author statement /// 0030529 // ribonucleoprotein complex // inferred from electronic annotation /// 0030530 // heterogeneous nuclear ribonucleoprotein complex // traceable author statement	0000166 // nucleotide binding // inferred from electronic annotation /// 0003676 // nucleic acid binding // inferred from electronic annotation /// 0003723 // RNA binding // inferred from electronic annotation /// 0003723 // RNA binding // traceable author statement	HNRNPA0	heterogeneous nuclear ribonucleoprotein A0	GO:0006397|GO:0008380|GO:0005634|GO:0005634|GO:0030529|GO:0030530|GO:0000166|GO:0003676|GO:0003723|GO:0003723
201057_s_at	0.00457115	6.89949	up	11.0097	11.2154	11.3453	11.406	10.1882	11.1631	7.53621	8.27129	8.5903	P	0.000244	11	P	0.000244	11	P	0.000244	11	P	0.000244	11	P	0.0012207	11	P	0.000244	11	A	0.171387	11	M	0.0561523	11	M	0.0537109	11	6	1	chr3:121382949-121468602 (-) // 99.8 // q13.33	2804	0007030 // Golgi organization // traceable author statement	0000139 // Golgi membrane // inferred from electronic annotation /// 0000139 // Golgi membrane // traceable author statement /// 0005793 // ER-Golgi intermediate compartment // inferred from direct assay /// 0005794 // Golgi apparatus // inferred from direct assay /// 0005794 // Golgi apparatus // inferred from electronic annotation /// 0005795 // Golgi stack // traceable author statement /// 001…	0005515 // protein binding // inferred from physical interaction	GOLGB1	golgin B1	GO:0007030|GO:0000139|GO:0000139|GO:0005793|GO:0005794|GO:0005794|GO:0005795|GO:0016020|GO:0016021|GO:0016021|GO:0005515
201058_s_at	0.01534	4.07863	down	10.4779	9.96766	10.0783	10.233	11.0762	9.3686	12.3795	12.2781	12.1045	P	0.00195313	11	P	0.0107422	11	P	0.00292969	11	P	0.0185547	11	P	0.00292969	11	P	0.0107422	11	P	0.00415039	11	P	0.00195313	11	P	0.0012207	11	9	0	chr20:35173258-35178219 (+) // 95.8 // q11.23	10398	0006936 // muscle contraction // not recorded /// 0006937 // regulation of muscle contraction // traceable author statement	0005859 // muscle myosin complex // traceable author statement /// 0016459 // myosin complex // inferred from electronic annotation	0003774 // motor activity // inferred from electronic annotation /// 0005509 // calcium ion binding // inferred from electronic annotation /// 0008307 // structural constituent of muscle // traceable author statement	MYL9	myosin, light chain 9, regulatory	GO:0006936|GO:0006937|GO:0005859|GO:0016459|GO:0003774|GO:0005509|GO:0008307
201066_at	0.0193749	2.40051	down	12.228	12.0003	12.1265	11.9543	12.5708	11.5989	13.5382	13.4153	12.9605	P	0.00585938	11	P	0.00585938	11	P	0.00585938	11	P	0.0141602	11	P	0.00195313	11	P	0.00585938	11	P	0.00585938	11	P	0.0141602	11	P	0.00585938	11	9	0	chr8:145149994-145152427 (+) // 96.16 // q24.3	1537	0006810 // transport // inferred from electronic annotation /// 0022900 // electron transport chain // inferred from electronic annotation	0005739 // mitochondrion // inferred from direct assay /// 0005739 // mitochondrion // inferred from electronic annotation /// 0005739 // mitochondrion // traceable author statement /// 0005743 // mitochondrial inner membrane // inferred from electronic annotation /// 0016020 // membrane // inferred from electronic annotation /// 0016021 // integral to membrane // inferred from electronic annotat…	0005506 // iron ion binding // inferred from electronic annotation /// 0009055 // electron carrier activity // inferred from electronic annotation /// 0020037 // heme binding // inferred from electronic annotation /// 0045155 // electron transporter, transferring electrons from CoQH2-cytochrome c reductase complex and cytochrome c oxidase complex activity // traceable author statement /// 0046872…	CYC1	cytochrome c-1	GO:0006810|GO:0022900|GO:0005739|GO:0005739|GO:0005739|GO:0005743|GO:0016020|GO:0016021|GO:0070469|GO:0005506|GO:0009055|GO:0020037|GO:0045155|GO:0046872
201067_at	5.07e-06	9.46123	up	9.51529	9.73762	9.67261	9.6717	9.55839	9.88545	6.43012	6.50548	6.45386	P	0.00292969	11	P	0.00195313	11	P	0.0012207	11	P	0.0012207	11	P	0.00415039	11	P	0.00292969	11	A	0.303711	11	A	0.432373	11	A	0.432373	11	6	3	chr7:102988071-103009406 (+) // 93.34 // q22.1	5701	0006511 // ubiquitin-dependent protein catabolic process // inferred from direct assay /// 0030163 // protein catabolic process // inferred from electronic annotation /// 0031145 // anaphase-promoting complex-dependent proteasomal ubiquitin-dependent protein catabolic process // not recorded /// 0044419 // interspecies interaction between organisms // inferred from electronic annotation /// 00514…	0000502 // proteasome complex // inferred from direct assay /// 0000502 // proteasome complex // inferred from electronic annotation /// 0005634 // nucleus // inferred from electronic annotation /// 0005737 // cytoplasm // traceable author statement /// 0005737 // cytoplasm // inferred from electronic annotation	0000166 // nucleotide binding // inferred from electronic annotation /// 0005515 // protein binding // inferred from physical interaction /// 0005515 // protein binding // inferred from electronic annotation /// 0005524 // ATP binding // inferred from electronic annotation /// 0008233 // peptidase activity // inferred from electronic annotation /// 0016787 // hydrolase activity // inferred from e…	PSMC2	proteasome (prosome, macropain) 26S subunit, ATPase, 2	GO:0006511|GO:0030163|GO:0031145|GO:0044419|GO:0051436|GO:0051437|GO:0000502|GO:0000502|GO:0005634|GO:0005737|GO:0005737|GO:0000166|GO:0005515|GO:0005515|GO:0005524|GO:0008233|GO:0016787|GO:0016887|GO:0017111
201068_s_at	0.00809228	2.09524	up	13.279	13.2852	13.003	13.6374	13.5267	13.7125	12.1356	12.7686	12.7709	P	0.000244	11	P	0.000244	11	P	0.000244	11	P	0.000244	11	P	0.000244	11	P	0.000244	11	P	0.000244	11	P	0.000244	11	P	0.000244	11	9	0	chr3:131894195-131895650 (+) // 91.2 // q22.1 /// chr7:102988108-103008595 (+) // 97.77 // q22.1	5701	0006511 // ubiquitin-dependent protein catabolic process // inferred from direct assay /// 0030163 // protein catabolic process // inferred from electronic annotation /// 0031145 // anaphase-promoting complex-dependent proteasomal ubiquitin-dependent protein catabolic process // not recorded /// 0044419 // interspecies interaction between organisms // inferred from electronic annotation /// 00514…	0000502 // proteasome complex // inferred from direct assay /// 0000502 // proteasome complex // inferred from electronic annotation /// 0005634 // nucleus // inferred from electronic annotation /// 0005737 // cytoplasm // traceable author statement /// 0005737 // cytoplasm // inferred from electronic annotation	0000166 // nucleotide binding // inferred from electronic annotation /// 0005515 // protein binding // inferred from physical interaction /// 0005515 // protein binding // inferred from electronic annotation /// 0005524 // ATP binding // inferred from electronic annotation /// 0008233 // peptidase activity // inferred from electronic annotation /// 0016787 // hydrolase activity // inferred from e…	PSMC2	proteasome (prosome, macropain) 26S subunit, ATPase, 2	GO:0006511|GO:0030163|GO:0031145|GO:0044419|GO:0051436|GO:0051437|GO:0000502|GO:0000502|GO:0005634|GO:0005737|GO:0005737|GO:0000166|GO:0005515|GO:0005515|GO:0005524|GO:0008233|GO:0016787|GO:0016887|GO:0017111
201069_at	0.0014743	2.4967	down	14.0506	13.9433	13.6748	14.585	14.7236	14.5533	16.1852	16.0011	15.6356	P	0.000244	11	P	0.000244	11	P	0.000244	11	P	0.000244	11	P	0.000244	11	P	0.000244	11	P	0.000244	11	P	0.000244	11	P	0.000244	11	9	0	chr16:55513102-55540151 (+) // 98.92 // q12.2	4313	0001525 // angiogenesis // inferred from electronic annotation /// 0001666 // response to hypoxia // inferred from electronic annotation /// 0001955 // blood vessel maturation // inferred from electronic annotation /// 0001957 // intramembranous ossification // inferred from electronic annotation /// 0006508 // proteolysis // inferred from electronic annotation /// 0006508 // proteolysis // trace…	0005576 // extracellular region // inferred from electronic annotation /// 0005578 // proteinaceous extracellular matrix // inferred from electronic annotation /// 0005615 // extracellular space // inferred from direct assay /// 0005615 // extracellular space // traceable author statement /// 0005634 // nucleus // inferred from electronic annotation /// 0005886 // plasma membrane // inferred from…	0004222 // metalloendopeptidase activity // inferred from electronic annotation /// 0004222 // metalloendopeptidase activity // traceable author statement /// 0005515 // protein binding // inferred from physical interaction /// 0008233 // peptidase activity // inferred from electronic annotation /// 0008237 // metallopeptidase activity // inferred from electronic annotation /// 0008270 // zinc io…	MMP2	matrix metallopeptidase 2 (gelatinase A, 72kDa gelatinase, 72kDa type IV collagenase)	GO:0001525|GO:0001666|GO:0001955|GO:0001957|GO:0006508|GO:0006508|GO:0008152|GO:0030574|GO:0048705|GO:0060325|GO:0060346|GO:0005576|GO:0005578|GO:0005615|GO:0005615|GO:0005634|GO:0005886|GO:0016020|GO:0030017|GO:0031012|GO:0043231|GO:0004222|GO:0004222|GO:0005515|GO:0008233|GO:0008237|GO:0008270|GO:0008270|GO:0016787|GO:0046872
201070_x_at	0.00727297	3.53788	up	8.92546	8.74233	8.63891	8.9548	8.70685	8.94431	7.47138	7.31942	6.3465	P	0.00585938	11	P	0.00292969	11	P	0.00585938	11	P	0.0107422	11	P	0.0141602	11	P	0.00805664	11	A	0.303711	11	A	0.27417	11	A	0.567627	11	6	3	chr2:198256449-198299766 (-) // 99.06 // q33.1	23451	0000375 // RNA splicing, via transesterification reactions // non-traceable author statement /// 0000398 // nuclear mRNA splicing, via spliceosome // non-traceable author statement /// 0006397 // mRNA processing // inferred from electronic annotation /// 0008380 // RNA splicing // not recorded /// 0008380 // RNA splicing // inferred from electronic annotation /// 0009952 // anterior/posterior pat…	0005634 // nucleus // inferred from direct assay /// 0005634 // nucleus // inferred from electronic annotation /// 0005681 // spliceosomal complex // non-traceable author statement /// 0005681 // spliceosomal complex // inferred from electronic annotation /// 0016607 // nuclear speck // inferred from electronic annotation	0003682 // chromatin binding // inferred from electronic annotation /// 0005488 // binding // inferred from electronic annotation /// 0005515 // protein binding // inferred from physical interaction /// 0005515 // protein binding // inferred from electronic annotation	SF3B1	splicing factor 3b, subunit 1, 155kDa	GO:0000375|GO:0000398|GO:0006397|GO:0008380|GO:0008380|GO:0009952|GO:0005634|GO:0005634|GO:0005681|GO:0005681|GO:0016607|GO:0003682|GO:0005488|GO:0005515|GO:0005515
201071_x_at	2.68e-05	15.2101	up	13.3869	13.2524	13.2149	13.4042	12.8485	13.3165	9.18484	9.37053	9.23297	P	0.000244	11	P	0.000244	11	P	0.000244	11	P	0.000244	11	P	0.000244	11	P	0.000244	11	P	0.0141602	11	P	0.0185547	11	P	0.0302734	11	9	0	chr2:198256699-198299723 (-) // 99.48 // q33.1	23451	0000375 // RNA splicing, via transesterification reactions // non-traceable author statement /// 0000398 // nuclear mRNA splicing, via spliceosome // non-traceable author statement /// 0006397 // mRNA processing // inferred from electronic annotation /// 0008380 // RNA splicing // not recorded /// 0008380 // RNA splicing // inferred from electronic annotation /// 0009952 // anterior/posterior pat…	0005634 // nucleus // inferred from direct assay /// 0005634 // nucleus // inferred from electronic annotation /// 0005681 // spliceosomal complex // non-traceable author statement /// 0005681 // spliceosomal complex // inferred from electronic annotation /// 0016607 // nuclear speck // inferred from electronic annotation	0003682 // chromatin binding // inferred from electronic annotation /// 0005488 // binding // inferred from electronic annotation /// 0005515 // protein binding // inferred from physical interaction /// 0005515 // protein binding // inferred from electronic annotation	SF3B1	splicing factor 3b, subunit 1, 155kDa	GO:0000375|GO:0000398|GO:0006397|GO:0008380|GO:0008380|GO:0009952|GO:0005634|GO:0005634|GO:0005681|GO:0005681|GO:0016607|GO:0003682|GO:0005488|GO:0005515|GO:0005515
201074_at	0.0175228	2.11714	up	11.1662	11.3246	11.3767	11.2673	11.2186	11.325	9.63923	10.418	10.5072	P	0.000244	11	P	0.000244	11	P	0.000244	11	P	0.000244	11	P	0.000244	11	P	0.000244	11	P	0.0012207	11	P	0.000244	11	P	0.000732	11	9	0	chr3:47627383-47823406 (-) // 95.97 // p21.31	6599	0006333 // chromatin assembly or disassembly // inferred from electronic annotation /// 0006338 // chromatin remodeling // inferred from direct assay /// 0006350 // transcription // inferred from electronic annotation /// 0006357 // regulation of transcription from RNA polymerase II promoter // traceable author statement /// 0007399 // nervous system development // inferred from electronic annota…	0000785 // chromatin // inferred from electronic annotation /// 0001741 // XY body // inferred from electronic annotation /// 0005622 // intracellular // inferred from electronic annotation /// 0005634 // nucleus // inferred from electronic annotation /// 0005654 // nucleoplasm // traceable author statement /// 0016514 // SWI/SNF complex // inferred from direct assay /// 0071564 // npBAF complex …	0003677 // DNA binding // inferred from electronic annotation /// 0003682 // chromatin binding // inferred from electronic annotation /// 0003713 // transcription coactivator activity // traceable author statement /// 0005515 // protein binding // inferred from physical interaction /// 0005515 // protein binding // inferred from electronic annotation /// 0047485 // protein N-terminus binding // i…	SMARCC1	SWI/SNF related, matrix associated, actin dependent regulator of chromatin, subfamily c, member 1	GO:0006333|GO:0006338|GO:0006350|GO:0006357|GO:0007399|GO:0008286|GO:0009887|GO:0016568|GO:0045449|GO:0045893|GO:0045944|GO:0000785|GO:0001741|GO:0005622|GO:0005634|GO:0005654|GO:0016514|GO:0071564|GO:0071564|GO:0071565|GO:0071565|GO:0071778|GO:0003677|GO:0003682|GO:0003713|GO:0005515|GO:0005515|GO:0047485
201076_at	0.00670915	3.13913	down	10.1267	10.2619	10.1047	10.2427	10.8435	9.93127	12.339	11.7916	11.8379	P	0.000244	11	P	0.000244	11	P	0.000244	11	P	0.000732	11	P	0.000244	11	P	0.000244	11	P	0.000244	11	P	0.000244	11	P	0.000244	11	9	0	chr22:42069942-42078456 (-) // 94.92 // q13.2	4809	0006397 // mRNA processing // inferred from electronic annotation /// 0008380 // RNA splicing // not recorded /// 0008380 // RNA splicing // inferred from electronic annotation /// 0042254 // ribosome biogenesis // inferred from electronic annotation	0005634 // nucleus // inferred from electronic annotation /// 0005634 // nucleus // traceable author statement /// 0005681 // spliceosomal complex // inferred from electronic annotation /// 0005730 // nucleolus // inferred from electronic annotation /// 0005730 // nucleolus // traceable author statement /// 0030529 // ribonucleoprotein complex // inferred from electronic annotation /// 0031428 //…	0003723 // RNA binding // traceable author statement /// 0003723 // RNA binding // inferred from electronic annotation /// 0005515 // protein binding // inferred from physical interaction /// 0030515 // snoRNA binding // inferred from direct assay	NHP2L1	NHP2 non-histone chromosome protein 2-like 1 (S. cerevisiae)	GO:0006397|GO:0008380|GO:0008380|GO:0042254|GO:0005634|GO:0005634|GO:0005681|GO:0005730|GO:0005730|GO:0030529|GO:0031428|GO:0003723|GO:0003723|GO:0005515|GO:0030515
[truncated: 9,404 more rows]
[truncated: 4 more columns]
