# Supplementary material for: Substrate-independent immunomodulatory characteristics of mesenchymal stem cells in three-dimensional culture
Source: PLoS One. 2018 Nov 8;13(11):e0206811. doi: 10.1371/journal.pone.0206811 (PMC6224081; doi:10.1371/journal.pone.0206811)
Supplement: S4 Data — (XLSX) [file pone.0206811.s005.xlsx]

## Sheet: Common_3D_UP_KEGG
User data and parameters: User data: textAreaUpload.txt, Organism: hsapiens, Id Type: gene_symbol, Ref Set: entrezgene, Significance Level: .01, Statistics Test: Hypergeometric, MTC: BH, Minimum: 2
The results for the enriched KEGG pathways are listed in this table. For each pathway, the first row lists its KEGG pathway
name, and corresponding KEGG ID. The second row lists
number of reference genes in the category (C), number of genes in the gene set and also in the category (O), expected number in the
category (E), Ratio of enrichment (R), p value from hypergeometric test (rawP), and p value adjusted by the multiple test adjustment (adjP).
Finally, genes in the pathway are listed. For each gene, the table lists the user uploaded ID and value (optional), Entrez ID,
Ensembl Gene Stable ID, Gene symbol, and description.
KEGG pathway	Ubiquitin mediated proteolysis	4120	C=135;O=53;E=11.07;R=4.79;rawP=2.83e-23;adjP=5.52e-21
UBE2D3	NA	UBE2D3	ubiquitin-conjugating enzyme E2D 3	7323	ENSG00000109332
TRAF6	NA	TRAF6	TNF receptor-associated factor 6, E3 ubiquitin protein ligase	7189	ENSG00000175104
ANAPC5	NA	ANAPC5	anaphase promoting complex subunit 5	51433	ENSG00000089053
CUL4A	NA	CUL4A	cullin 4A	8451	ENSG00000139842
TRIP12	NA	TRIP12	thyroid hormone receptor interactor 12	9320	ENSG00000153827
BIRC6	NA	BIRC6	baculoviral IAP repeat containing 6	57448	ENSG00000115760
UBE2W	NA	UBE2W	ubiquitin-conjugating enzyme E2W (putative)	55284	ENSG00000104343
UBA3	NA	UBA3	ubiquitin-like modifier activating enzyme 3	9039	ENSG00000144744
CUL4B	NA	CUL4B	cullin 4B	8450	ENSG00000158290
XIAP	NA	XIAP	X-linked inhibitor of apoptosis	331	ENSG00000101966
RCHY1	NA	RCHY1	ring finger and CHY zinc finger domain containing 1, E3 ubiquitin protein ligase	25898	ENSG00000163743
CUL1	NA	CUL1	cullin 1	8454	ENSG00000055130
UBE4A	NA	UBE4A	ubiquitination factor E4A	9354	ENSG00000110344
UBR5	NA	UBR5	ubiquitin protein ligase E3 component n-recognin 5	51366	ENSG00000104517
BIRC2	NA	BIRC2	baculoviral IAP repeat containing 2	329	ENSG00000110330
NEDD4	NA	NEDD4	neural precursor cell expressed, developmentally down-regulated 4, E3 ubiquitin protein ligase	4734	ENSG00000069869
FANCL	NA	FANCL	Fanconi anemia, complementation group L	55120	ENSG00000115392
PIAS1	NA	PIAS1	protein inhibitor of activated STAT, 1	8554	ENSG00000033800
CUL5	NA	CUL5	cullin 5	8065	ENSG00000166266
MDM2	NA	MDM2	Mdm2, p53 E3 ubiquitin protein ligase homolog (mouse)	4193	ENSG00000135679
UBE2Q2	NA	UBE2Q2	ubiquitin-conjugating enzyme E2Q family member 2	92912	ENSG00000140367
UBE3A	NA	UBE3A	ubiquitin protein ligase E3A	7337	ENSG00000114062
UBA2	NA	UBA2	ubiquitin-like modifier activating enzyme 2	10054	ENSG00000126261
UBE2J1	NA	UBE2J1	ubiquitin-conjugating enzyme E2, J1	51465	ENSG00000198833
FBXW7	NA	FBXW7	F-box and WD repeat domain containing 7, E3 ubiquitin protein ligase	55294	ENSG00000109670
WWP1	NA	WWP1	WW domain containing E3 ubiquitin protein ligase 1	11059	ENSG00000123124
HERC4	NA	HERC4	HECT and RLD domain containing E3 ubiquitin protein ligase 4	26091	ENSG00000148634
UBE2D1	NA	UBE2D1	ubiquitin-conjugating enzyme E2D 1	7321	ENSG00000072401
MAP3K1	NA	MAP3K1	mitogen-activated protein kinase kinase kinase 1, E3 ubiquitin protein ligase	4214	ENSG00000095015
KLHL9	NA	KLHL9	kelch-like 9 (Drosophila)	55958	ENSG00000198642
ERCC8	NA	ERCC8	excision repair cross-complementing rodent repair deficiency, complementation group 8	1161	ENSG00000049167
ANAPC13	NA	ANAPC13	anaphase promoting complex subunit 13	25847	ENSG00000129055
ITCH	NA	ITCH	itchy E3 ubiquitin protein ligase	83737	ENSG00000078747
CUL3	NA	CUL3	cullin 3	8452	ENSG00000036257
CBLB	NA	CBLB	Cbl proto-oncogene, E3 ubiquitin protein ligase B	868	ENSG00000114423
UBE2H	NA	UBE2H	ubiquitin-conjugating enzyme E2H	7328	ENSG00000186591
TCEB1	NA	TCEB1	transcription elongation factor B (SIII), polypeptide 1 (15kDa, elongin C)	6921	ENSG00000154582
SMURF2	NA	SMURF2	SMAD specific E3 ubiquitin protein ligase 2	64750	ENSG00000108854
CDC23	NA	CDC23	cell division cycle 23 homolog (S. cerevisiae)	8697	ENSG00000094880
CBL	NA	CBL	Cbl proto-oncogene, E3 ubiquitin protein ligase	867	ENSG00000110395
TRIM37	NA	TRIM37	tripartite motif containing 37	4591	ENSG00000108395
UBE2K	NA	UBE2K	ubiquitin-conjugating enzyme E2K	3093	ENSG00000078140
CDC26	NA	CDC26	cell division cycle 26 homolog (S. cerevisiae)	246184	ENSG00000176386
UBA6	NA	UBA6	ubiquitin-like modifier activating enzyme 6	55236	ENSG00000033178
UBE2E1	NA	UBE2E1	ubiquitin-conjugating enzyme E2E 1	7324	ENSG00000170142
CDC27	NA	CDC27	cell division cycle 27 homolog (S. cerevisiae)	996	ENSG00000004897
HERC1	NA	HERC1	HECT and RLD domain containing E3 ubiquitin protein ligase family member 1	8925	ENSG00000103657
CUL2	NA	CUL2	cullin 2	8453	ENSG00000108094
PIAS2	NA	PIAS2	protein inhibitor of activated STAT, 2	9063	ENSG00000078043
UBE2B	NA	UBE2B	ubiquitin-conjugating enzyme E2B	7320	ENSG00000119048
MID1	NA	MID1	midline 1 (Opitz/BBB syndrome)	4281	ENSG00000101871
UBE2N	NA	UBE2N	ubiquitin-conjugating enzyme E2N	7334	ENSG00000177889
ANAPC4	NA	ANAPC4	anaphase promoting complex subunit 4	29945	ENSG00000053900
KEGG pathway	Spliceosome	3040	C=127;O=48;E=10.41;R=4.61;rawP=2.15e-20;adjP=2.10e-18
HNRNPA1	NA	HNRNPA1	heterogeneous nuclear ribonucleoprotein A1	3178	ENSG00000135486
SNRPA1	NA	SNRPA1	small nuclear ribonucleoprotein polypeptide A'	6627	ENSG00000131876
PRPF38B	NA	PRPF38B	PRP38 pre-mRNA processing factor 38 (yeast) domain containing B	55119	ENSG00000134186
CDC40	NA	CDC40	cell division cycle 40 homolog (S. cerevisiae)	51362	ENSG00000168438
SYF2	NA	SYF2	SYF2 homolog, RNA splicing factor (S. cerevisiae)	25949	ENSG00000117614
THOC1	NA	THOC1	THO complex 1	9984	ENSG00000079134
PRPF38A	NA	PRPF38A	PRP38 pre-mRNA processing factor 38 (yeast) domain containing A	84950	ENSG00000134748
SF3B1	NA	SF3B1	splicing factor 3b, subunit 1, 155kDa	23451	ENSG00000115524
SRSF6	NA	SRSF6	serine/arginine-rich splicing factor 6	6431	ENSG00000124193
PLRG1	NA	PLRG1	pleiotropic regulator 1	5356	ENSG00000171566
RBM8A	NA	RBM8A	RNA binding motif protein 8A	9939	ENSG00000131795
SNRPE	NA	SNRPE	small nuclear ribonucleoprotein polypeptide E	6635	ENSG00000182004
SRSF8	NA	SRSF8	serine/arginine-rich splicing factor 8	10929	NULL
HNRNPA3	NA	HNRNPA3	heterogeneous nuclear ribonucleoprotein A3	220988	ENSG00000170144
PRPF18	NA	PRPF18	PRP18 pre-mRNA processing factor 18 homolog (S. cerevisiae)	8559	ENSG00000165630
RBM17	NA	RBM17	RNA binding motif protein 17	84991	ENSG00000134453
SNW1	NA	SNW1	SNW domain containing 1	22938	ENSG00000100603
SNRPD1	NA	SNRPD1	small nuclear ribonucleoprotein D1 polypeptide 16kDa	6632	ENSG00000167088
BCAS2	NA	BCAS2	breast carcinoma amplified sequence 2	10286	ENSG00000116752
LSM5	NA	LSM5	LSM5 homolog, U6 small nuclear RNA associated (S. cerevisiae)	23658	ENSG00000106355
SRSF4	NA	SRSF4	serine/arginine-rich splicing factor 4	6429	ENSG00000116350
SRSF7	NA	SRSF7	serine/arginine-rich splicing factor 7	6432	ENSG00000115875
TRA2B	NA	TRA2B	transformer 2 beta homolog (Drosophila)	6434	ENSG00000136527
AQR	NA	AQR	aquarius homolog (mouse)	9716	ENSG00000021776
HNRNPU	NA	HNRNPU	heterogeneous nuclear ribonucleoprotein U (scaffold attachment factor A)	3192	ENSG00000153187
CDC5L	NA	CDC5L	CDC5 cell division cycle 5-like (S. pombe)	988	ENSG00000096401
SRSF10	NA	SRSF10	serine/arginine-rich splicing factor 10	10772	ENSG00000188529
PRPF40A	NA	PRPF40A	PRP40 pre-mRNA processing factor 40 homolog A (S. cerevisiae)	55660	ENSG00000196504
SNRPB2	NA	SNRPB2	small nuclear ribonucleoprotein polypeptide B	6629	ENSG00000125870
TRA2A	NA	TRA2A	transformer 2 alpha homolog (Drosophila)	29896	ENSG00000164548
SF3B14	NA	SF3B14	splicing factor 3B, 14 kDa subunit	51639	ENSG00000115128
CRNKL1	NA	CRNKL1	crooked neck pre-mRNA splicing factor-like 1 (Drosophila)	51340	ENSG00000101343
NAA38	NA	NAA38	N(alpha)-acetyltransferase 38, NatC auxiliary subunit	51691	ENSG00000128534
TCERG1	NA	TCERG1	transcription elongation regulator 1	10915	ENSG00000113649
DHX15	NA	DHX15	DEAH (Asp-Glu-Ala-His) box polypeptide 15	1665	ENSG00000109606
SRSF1	NA	SRSF1	serine/arginine-rich splicing factor 1	6426	ENSG00000136450
NCBP1	NA	NCBP1	nuclear cap binding protein subunit 1, 80kDa	4686	ENSG00000136937
RBM25	NA	RBM25	RNA binding motif protein 25	58517	ENSG00000119707
DDX46	NA	DDX46	DEAD (Asp-Glu-Ala-Asp) box polypeptide 46	9879	ENSG00000145833
SLU7	NA	SLU7	SLU7 splicing factor homolog (S. cerevisiae)	10569	ENSG00000164609
THOC2	NA	THOC2	THO complex 2	57187	ENSG00000125676
U2SURP	NA	U2SURP	U2 snRNP-associated SURP domain containing	23350	ENSG00000163714
NCBP2	NA	NCBP2	nuclear cap binding protein subunit 2, 20kDa	22916	ENSG00000114503
DDX5	NA	DDX5	DEAD (Asp-Glu-Ala-Asp) box helicase 5	1655	ENSG00000108654
SRSF3	NA	SRSF3	serine/arginine-rich splicing factor 3	6428	ENSG00000112081
RBMXL1	NA	RBMXL1	RNA binding motif protein, X-linked-like 1	494115	ENSG00000213516
CWC15	NA	CWC15	CWC15 spliceosome-associated protein homolog (S. cerevisiae)	51503	NULL
DDX42	NA	DDX42	DEAD (Asp-Glu-Ala-Asp) box polypeptide 42	11325	ENSG00000198231
KEGG pathway	RNA transport	3013	C=151;O=52;E=12.38;R=4.20;rawP=7.44e-20;adjP=4.84e-18
UPF3B	NA	UPF3B	UPF3 regulator of nonsense transcripts homolog B (yeast)	65109	ENSG00000125351
THOC1	NA	THOC1	THO complex 1	9984	ENSG00000079134
THOC7	NA	THOC7	THO complex 7 homolog (Drosophila)	80145	ENSG00000163634
RBM8A	NA	RBM8A	RNA binding motif protein 8A	9939	ENSG00000131795
NUP54	NA	NUP54	nucleoporin 54kDa	53371	ENSG00000138750
EIF3E	NA	EIF3E	eukaryotic translation initiation factor 3, subunit E	3646	ENSG00000104408
EIF4G3	NA	EIF4G3	eukaryotic translation initiation factor 4 gamma, 3	8672	ENSG00000075151
PABPC1L	NA	PABPC1L	poly(A) binding protein, cytoplasmic 1-like	80336	ENSG00000101104
PAIP1	NA	PAIP1	poly(A) binding protein interacting protein 1	10605	ENSG00000172239
NUP35	NA	NUP35	nucleoporin 35kDa	129401	ENSG00000163002
SUMO1	NA	SUMO1	SMT3 suppressor of mif two 3 homolog 1 (S. cerevisiae)	7341	ENSG00000116030
EIF2S2	NA	EIF2S2	eukaryotic translation initiation factor 2, subunit 2 beta, 38kDa	8894	ENSG00000125977
NUP133	NA	NUP133	nucleoporin 133kDa	55746	ENSG00000069248
NUP107	NA	NUP107	nucleoporin 107kDa	57122	ENSG00000111581
UPF2	NA	UPF2	UPF2 regulator of nonsense transcripts homolog (yeast)	26019	ENSG00000151461
EIF3F	NA	EIF3F	eukaryotic translation initiation factor 3, subunit F	8665	ENSG00000175390
NUP153	NA	NUP153	nucleoporin 153kDa	9972	ENSG00000124789
RAN	NA	RAN	RAN, member RAS oncogene family	5901	ENSG00000132341
EIF5	NA	EIF5	eukaryotic translation initiation factor 5	1983	ENSG00000100664
EIF4E	NA	EIF4E	eukaryotic translation initiation factor 4E	1977	ENSG00000151247
STRAP	NA	STRAP	serine/threonine kinase receptor associated protein	11171	ENSG00000023734
SEH1L	NA	SEH1L	SEH1-like (S. cerevisiae)	81929	ENSG00000085415
UPF3A	NA	UPF3A	UPF3 regulator of nonsense transcripts homolog A (yeast)	65110	ENSG00000169062
TRNT1	NA	TRNT1	tRNA nucleotidyl transferase, CCA-adding, 1	51095	ENSG00000072756
EIF3J	NA	EIF3J	eukaryotic translation initiation factor 3, subunit J	8669	ENSG00000104131
DDX20	NA	DDX20	DEAD (Asp-Glu-Ala-Asp) box polypeptide 20	11218	ENSG00000064703
PNN	NA	PNN	pinin, desmosome associated protein	5411	ENSG00000100941
GEMIN2	NA	GEMIN2	gem (nuclear organelle) associated protein 2	8487	ENSG00000092208
EIF5B	NA	EIF5B	eukaryotic translation initiation factor 5B	9669	ENSG00000158417
EIF4G2	NA	EIF4G2	eukaryotic translation initiation factor 4 gamma, 2	1982	ENSG00000110321
NUP98	NA	NUP98	nucleoporin 98kDa	4928	ENSG00000110713
XPOT	NA	XPOT	exportin, tRNA (nuclear export receptor for tRNAs)	11260	ENSG00000184575
EIF3A	NA	EIF3A	eukaryotic translation initiation factor 3, subunit A	8661	ENSG00000107581
SENP2	NA	SENP2	SUMO1/sentrin/SMT3 specific peptidase 2	59343	ENSG00000163904
RPP40	NA	RPP40	ribonuclease P/MRP 40kDa subunit	10799	ENSG00000124787
EIF3H	NA	EIF3H	eukaryotic translation initiation factor 3, subunit H	8667	ENSG00000147677
TPR	NA	TPR	translocated promoter region, nuclear basket protein	7175	ENSG00000047410
RANBP2	NA	RANBP2	RAN binding protein 2	5903	ENSG00000153201
NCBP1	NA	NCBP1	nuclear cap binding protein subunit 1, 80kDa	4686	ENSG00000136937
XPO1	NA	XPO1	exportin 1 (CRM1 homolog, yeast)	7514	ENSG00000082898
SMN2	NA	SMN2	survival of motor neuron 2, centromeric	6607	ENSG00000205571
NUP50	NA	NUP50	nucleoporin 50kDa	10762	ENSG00000093000
EIF2S3	NA	EIF2S3	eukaryotic translation initiation factor 2, subunit 3 gamma, 52kDa	1968	ENSG00000130741
THOC2	NA	THOC2	THO complex 2	57187	ENSG00000125676
EIF2S1	NA	EIF2S1	eukaryotic translation initiation factor 2, subunit 1 alpha, 35kDa	1965	ENSG00000134001
NCBP2	NA	NCBP2	nuclear cap binding protein subunit 2, 20kDa	22916	ENSG00000114503
SAP18	NA	SAP18	Sin3A-associated protein, 18kDa	10284	ENSG00000150459
TGS1	NA	TGS1	trimethylguanosine synthase 1	96764	ENSG00000137574
PHAX	NA	PHAX	phosphorylated adaptor for RNA export	51808	ENSG00000164902
NMD3	NA	NMD3	NMD3 homolog (S. cerevisiae)	51068	ENSG00000169251
NUPL1	NA	NUPL1	nucleoporin like 1	9818	ENSG00000139496
NXT2	NA	NXT2	nuclear transport factor 2-like export factor 2	55916	ENSG00000101888
KEGG pathway	Protein processing in endoplasmic reticulum	4141	C=165;O=52;E=13.53;R=3.84;rawP=6.16e-18;adjP=3.00e-16
UBE2D3	NA	UBE2D3	ubiquitin-conjugating enzyme E2D 3	7323	ENSG00000109332
MAPK8	NA	MAPK8	mitogen-activated protein kinase 8	5599	ENSG00000107643
HSPH1	NA	HSPH1	heat shock 105kDa/110kDa protein 1	10808	ENSG00000120694
ATXN3	NA	ATXN3	ataxin 3	4287	ENSG00000066427
HSP90B1	NA	HSP90B1	heat shock protein 90kDa beta (Grp94), member 1	7184	ENSG00000166598
SEC24D	NA	SEC24D	SEC24 family, member D (S. cerevisiae)	9871	ENSG00000150961
MAN1A2	NA	MAN1A2	mannosidase, alpha, class 1A, member 2	10905	ENSG00000198162
DNAJC3	NA	DNAJC3	DnaJ (Hsp40) homolog, subfamily C, member 3	5611	ENSG00000102580
SEC62	NA	SEC62	SEC62 homolog (S. cerevisiae)	7095	ENSG00000008952
EIF2AK3	NA	EIF2AK3	eukaryotic translation initiation factor 2-alpha kinase 3	9451	ENSG00000172071
CUL1	NA	CUL1	cullin 1	8454	ENSG00000055130
UGGT2	NA	UGGT2	UDP-glucose glycoprotein glucosyltransferase 2	55757	ENSG00000102595
CANX	NA	CANX	calnexin	821	ENSG00000127022
UBQLN2	NA	UBQLN2	ubiquilin 2	29978	ENSG00000188021
BAG2	NA	BAG2	BCL2-associated athanogene 2	9532	ENSG00000112208
SEC63	NA	SEC63	SEC63 homolog (S. cerevisiae)	11231	ENSG00000025796
MAN1A1	NA	MAN1A1	mannosidase, alpha, class 1A, member 1	4121	ENSG00000111885
SSR1	NA	SSR1	signal sequence receptor, alpha	6745	ENSG00000124783
EIF2AK2	NA	EIF2AK2	eukaryotic translation initiation factor 2-alpha kinase 2	5610	ENSG00000055332
ERO1LB	NA	ERO1LB	ERO1-like beta (S. cerevisiae)	56605	ENSG00000086619
EDEM1	NA	EDEM1	ER degradation enhancer, mannosidase alpha-like 1	9695	ENSG00000134109
RAD23B	NA	RAD23B	RAD23 homolog B (S. cerevisiae)	5887	ENSG00000119318
UBE2J1	NA	UBE2J1	ubiquitin-conjugating enzyme E2, J1	51465	ENSG00000198833
HSP90AA1	NA	HSP90AA1	heat shock protein 90kDa alpha (cytosolic), class A member 1	3320	ENSG00000080824
STT3B	NA	STT3B	STT3, subunit of the oligosaccharyltransferase complex, homolog B (S. cerevisiae)	201595	ENSG00000163527
UBE2D1	NA	UBE2D1	ubiquitin-conjugating enzyme E2D 1	7321	ENSG00000072401
LMAN1	NA	LMAN1	lectin, mannose-binding, 1	3998	ENSG00000074695
TRAM1	NA	TRAM1	translocation associated membrane protein 1	23471	ENSG00000067167
MBTPS2	NA	MBTPS2	membrane-bound transcription factor peptidase, site 2	51360	ENSG00000012174
SEC24A	NA	SEC24A	SEC24 family, member A (S. cerevisiae)	10802	ENSG00000113615
SEC23A	NA	SEC23A	Sec23 homolog A (S. cerevisiae)	10484	ENSG00000100934
ERLEC1	NA	ERLEC1	endoplasmic reticulum lectin 1	27248	ENSG00000068912
ERO1L	NA	ERO1L	ERO1-like (S. cerevisiae)	30001	ENSG00000197930
EDEM3	NA	EDEM3	ER degradation enhancer, mannosidase alpha-like 3	80267	ENSG00000116406
2015-03-06	NA	2015-03-06	membrane-associated ring finger (C3HC4) 6, E3 ubiquitin protein ligase	10299	ENSG00000145495
DNAJA1	NA	DNAJA1	DnaJ (Hsp40) homolog, subfamily A, member 1	3301	ENSG00000086061
UBE2E1	NA	UBE2E1	ubiquitin-conjugating enzyme E2E 1	7324	ENSG00000170142
UBQLN1	NA	UBQLN1	ubiquilin 1	29979	ENSG00000135018
SAR1B	NA	SAR1B	SAR1 homolog B (S. cerevisiae)	51128	ENSG00000152700
SEC24B	NA	SEC24B	SEC24 family, member B (S. cerevisiae)	10427	ENSG00000138802
DNAJC10	NA	DNAJC10	DnaJ (Hsp40) homolog, subfamily C, member 10	54431	ENSG00000077232
TUSC3	NA	TUSC3	tumor suppressor candidate 3	7991	ENSG00000104723
PLAA	NA	PLAA	phospholipase A2-activating protein	9373	ENSG00000137055
SEL1L	NA	SEL1L	sel-1 suppressor of lin-12-like (C. elegans)	6400	ENSG00000071537
EIF2S1	NA	EIF2S1	eukaryotic translation initiation factor 2, subunit 1 alpha, 35kDa	1965	ENSG00000134001
SSR3	NA	SSR3	signal sequence receptor, gamma (translocon-associated protein gamma)	6747	ENSG00000114850
YOD1	NA	YOD1	YOD1 OTU deubiquinating enzyme 1 homolog (S. cerevisiae)	55432	ENSG00000180667
ATF6	NA	ATF6	activating transcription factor 6	22926	ENSG00000118217
HSPA4L	NA	HSPA4L	heat shock 70kDa protein 4-like	22824	ENSG00000164070
MAP3K5	NA	MAP3K5	mitogen-activated protein kinase kinase kinase 5	4217	ENSG00000197442
NGLY1	NA	NGLY1	N-glycanase 1	55768	ENSG00000151092
NFE2L2	NA	NFE2L2	nuclear factor (erythroid-derived 2)-like 2	4780	ENSG00000116044
KEGG pathway	Metabolic pathways	1100	C=1130;O=179;E=92.65;R=1.93;rawP=9.35e-18;adjP=3.65e-16
ARG2	NA	ARG2	arginase, type II	384	ENSG00000081181
GBE1	NA	GBE1	glucan (1,4-alpha-), branching enzyme 1	2632	ENSG00000114480
PIGM	NA	PIGM	phosphatidylinositol glycan anchor biosynthesis, class M	93183	ENSG00000143315
UGDH	NA	UGDH	UDP-glucose 6-dehydrogenase	7358	ENSG00000109814
SLC33A1	NA	SLC33A1	solute carrier family 33 (acetyl-CoA transporter), member 1	9197	ENSG00000169359
CSAD	NA	CSAD	cysteine sulfinic acid decarboxylase	51380	ENSG00000139631
EXT1	NA	EXT1	exostosin 1	2131	ENSG00000182197
OAT	NA	OAT	ornithine aminotransferase	4942	ENSG00000065154
SYNJ1	NA	SYNJ1	synaptojanin 1	8867	ENSG00000159082
INPP4A	NA	INPP4A	inositol polyphosphate-4-phosphatase, type I, 107kDa	3631	ENSG00000040933
AADAT	NA	AADAT	aminoadipate aminotransferase	51166	ENSG00000109576
UQCRC2	NA	UQCRC2	ubiquinol-cytochrome c reductase core protein II	7385	ENSG00000140740
MAN2A1	NA	MAN2A1	mannosidase, alpha, class 2A, member 1	4124	ENSG00000112893
SUCLG2	NA	SUCLG2	succinate-CoA ligase, GDP-forming, beta subunit	8801	ENSG00000172340
ME1	NA	ME1	malic enzyme 1, NADP(+)-dependent, cytosolic	4199	ENSG00000065833
DPYD	NA	DPYD	dihydropyrimidine dehydrogenase	1806	ENSG00000188641
DLD	NA	DLD	dihydrolipoamide dehydrogenase	1738	ENSG00000091140
CSGALNACT2	NA	CSGALNACT2	chondroitin sulfate N-acetylgalactosaminyltransferase 2	55454	ENSG00000169826
PIGX	NA	PIGX	phosphatidylinositol glycan anchor biosynthesis, class X	54965	ENSG00000163964
DPM1	NA	DPM1	dolichyl-phosphate mannosyltransferase polypeptide 1, catalytic subunit	8813	ENSG00000000419
PIGK	NA	PIGK	phosphatidylinositol glycan anchor biosynthesis, class K	10026	ENSG00000142892
GALNT5	NA	GALNT5	UDP-N-acetyl-alpha-D-galactosamine:polypeptide N-acetylgalactosaminyltransferase 5 (GalNAc-T5)	11227	ENSG00000136542
GALNT7	NA	GALNT7	UDP-N-acetyl-alpha-D-galactosamine:polypeptide N-acetylgalactosaminyltransferase 7 (GalNAc-T7)	51809	ENSG00000109586
IDH1	NA	IDH1	isocitrate dehydrogenase 1 (NADP+), soluble	3417	ENSG00000138413
ATP5F1	NA	ATP5F1	ATP synthase, H+ transporting, mitochondrial Fo complex, subunit B1	515	ENSG00000116459
KDSR	NA	KDSR	3-ketodihydrosphingosine reductase	2531	ENSG00000119537
GLS	NA	GLS	glutaminase	2744	ENSG00000115419
HPRT1	NA	HPRT1	hypoxanthine phosphoribosyltransferase 1	3251	ENSG00000165704
PI4K2B	NA	PI4K2B	phosphatidylinositol 4-kinase type 2 beta	55300	ENSG00000038210
ENPP1	NA	ENPP1	ectonucleotide pyrophosphatase/phosphodiesterase 1	5167	ENSG00000197594
KYNU	NA	KYNU	kynureninase	8942	ENSG00000115919
NNT	NA	NNT	nicotinamide nucleotide transhydrogenase	23530	ENSG00000112992
BDH2	NA	BDH2	3-hydroxybutyrate dehydrogenase, type 2	56898	ENSG00000164039
PAFAH1B2	NA	PAFAH1B2	platelet-activating factor acetylhydrolase 1b, catalytic subunit 2 (30kDa)	5049	ENSG00000168092
GNPDA2	NA	GNPDA2	glucosamine-6-phosphate deaminase 2	132789	ENSG00000163281
DLAT	NA	DLAT	dihydrolipoamide S-acetyltransferase	1737	ENSG00000150768
PANK2	NA	PANK2	pantothenate kinase 2	80025	ENSG00000125779
PIGN	NA	PIGN	phosphatidylinositol glycan anchor biosynthesis, class N	23556	ENSG00000197563
MUT	NA	MUT	methylmalonyl CoA mutase	4594	ENSG00000146085
POLR2K	NA	POLR2K	polymerase (RNA) II (DNA directed) polypeptide K, 7.0kDa	5440	ENSG00000147669
AGPAT9	NA	AGPAT9	1-acylglycerol-3-phosphate O-acyltransferase 9	84803	ENSG00000138678
ADO	NA	ADO	2-aminoethanethiol (cysteamine) dioxygenase	84890	ENSG00000181915
ASAH1	NA	ASAH1	N-acylsphingosine amidohydrolase (acid ceramidase) 1	427	ENSG00000104763
PLA2G12A	NA	PLA2G12A	phospholipase A2, group XIIA	81579	ENSG00000123739
CHSY1	NA	CHSY1	chondroitin sulfate synthase 1	22856	ENSG00000131873
PGAP1	NA	PGAP1	post-GPI attachment to proteins 1	80055	ENSG00000197121
MTAP	NA	MTAP	methylthioadenosine phosphorylase	4507	ENSG00000099810
NDUFS4	NA	NDUFS4	NADH dehydrogenase (ubiquinone) Fe-S protein 4, 18kDa (NADH-coenzyme Q reductase)	4724	ENSG00000164258
B3GALNT1	NA	B3GALNT1	beta-1,3-N-acetylgalactosaminyltransferase 1 (globoside blood group)	8706	ENSG00000169255
GALNT1	NA	GALNT1	UDP-N-acetyl-alpha-D-galactosamine:polypeptide N-acetylgalactosaminyltransferase 1 (GalNAc-T1)	2589	ENSG00000141429
C1GALT1	NA	C1GALT1	core 1 synthase, glycoprotein-N-acetylgalactosamine 3-beta-galactosyltransferase, 1	56913	ENSG00000106392
MSMO1	NA	MSMO1	methylsterol monooxygenase 1	6307	ENSG00000052802
ATP6V0A2	NA	ATP6V0A2	ATPase, H+ transporting, lysosomal V0 subunit a2	23545	ENSG00000185344
PTS	NA	PTS	6-pyruvoyltetrahydropterin synthase	5805	ENSG00000150787
STT3B	NA	STT3B	STT3, subunit of the oligosaccharyltransferase complex, homolog B (S. cerevisiae)	201595	ENSG00000163527
SYNJ2	NA	SYNJ2	synaptojanin 2	8871	ENSG00000078269
PIGA	NA	PIGA	phosphatidylinositol glycan anchor biosynthesis, class A	5277	ENSG00000165195
AGL	NA	AGL	amylo-alpha-1, 6-glucosidase, 4-alpha-glucanotransferase	178	ENSG00000162688
POLR2B	NA	POLR2B	polymerase (RNA) II (DNA directed) polypeptide B, 140kDa	5431	ENSG00000047315
HMGCR	NA	HMGCR	3-hydroxy-3-methylglutaryl-CoA reductase	3156	ENSG00000113161
POLR3F	NA	POLR3F	polymerase (RNA) III (DNA directed) polypeptide F, 39 kDa	10621	ENSG00000132664
NT5E	NA	NT5E	5'-nucleotidase, ecto (CD73)	4907	ENSG00000135318
GFPT1	NA	GFPT1	glutamine--fructose-6-phosphate transaminase 1	2673	ENSG00000198380
SUCLA2	NA	SUCLA2	succinate-CoA ligase, ADP-forming, beta subunit	8803	ENSG00000136143
IMPA1	NA	IMPA1	inositol(myo)-1(or 4)-monophosphatase 1	3612	ENSG00000133731
EPT1	NA	EPT1	ethanolaminephosphotransferase 1 (CDP-ethanolamine-specific)	85465	ENSG00000138018
BPGM	NA	BPGM	2,3-bisphosphoglycerate mutase	669	ENSG00000172331
PPAT	NA	PPAT	phosphoribosyl pyrophosphate amidotransferase	5471	ENSG00000128059
AMD1	NA	AMD1	adenosylmethionine decarboxylase 1	262	ENSG00000123505
ACSL3	NA	ACSL3	acyl-CoA synthetase long-chain family member 3	2181	ENSG00000123983
SCP2	NA	SCP2	sterol carrier protein 2	6342	ENSG00000116171
HSD17B4	NA	HSD17B4	hydroxysteroid (17-beta) dehydrogenase 4	3295	ENSG00000133835
PLCB1	NA	PLCB1	phospholipase C, beta 1 (phosphoinositide-specific)	23236	ENSG00000182621
SPTLC2	NA	SPTLC2	serine palmitoyltransferase, long chain base subunit 2	9517	ENSG00000100596
MTR	NA	MTR	5-methyltetrahydrofolate-homocysteine methyltransferase	4548	ENSG00000116984
PIK3C2A	NA	PIK3C2A	phosphatidylinositol-4-phosphate 3-kinase, catalytic subunit type 2 alpha	5286	ENSG00000011405
GLCE	NA	GLCE	glucuronic acid epimerase	26035	ENSG00000138604
MGAT2	NA	MGAT2	mannosyl (alpha-1,6-)-glycoprotein beta-1,2-N-acetylglucosaminyltransferase	4247	ENSG00000168282
LIPT1	NA	LIPT1	lipoyltransferase 1	51601	ENSG00000144182
ADSS	NA	ADSS	adenylosuccinate synthase	159	ENSG00000035687
IDS	NA	IDS	iduronate 2-sulfatase	3423	ENSG00000010404
EPRS	NA	EPRS	glutamyl-prolyl-tRNA synthetase	2058	ENSG00000136628
TUSC3	NA	TUSC3	tumor suppressor candidate 3	7991	ENSG00000104723
REV3L	NA	REV3L	REV3-like, polymerase (DNA directed), zeta, catalytic subunit	5980	ENSG00000009413
UAP1	NA	UAP1	UDP-N-acteylglucosamine pyrophosphorylase 1	6675	ENSG00000117143
NME7	NA	NME7	NME/NM23 family member 7	29922	ENSG00000143156
RRM2B	NA	RRM2B	ribonucleotide reductase M2 B (TP53 inducible)	50484	ENSG00000048392
DCK	NA	DCK	deoxycytidine kinase	1633	ENSG00000156136
CEPT1	NA	CEPT1	choline/ethanolamine phosphotransferase 1	10390	ENSG00000134255
ATP5C1	NA	ATP5C1	ATP synthase, H+ transporting, mitochondrial F1 complex, gamma polypeptide 1	509	ENSG00000165629
PRPS2	NA	PRPS2	phosphoribosyl pyrophosphate synthetase 2	5634	ENSG00000101911
CYP2R1	NA	CYP2R1	cytochrome P450, family 2, subfamily R, polypeptide 1	120227	ENSG00000186104
SGMS2	NA	SGMS2	sphingomyelin synthase 2	166929	ENSG00000164023
NANP	NA	NANP	N-acetylneuraminic acid phosphatase	140838	ENSG00000170191
PANK3	NA	PANK3	pantothenate kinase 3	79646	ENSG00000120137
PLA2G4A	NA	PLA2G4A	phospholipase A2, group IVA (cytosolic, calcium-dependent)	5321	ENSG00000116711
NDUFA5	NA	NDUFA5	NADH dehydrogenase (ubiquinone) 1 alpha subcomplex, 5, 13kDa	4698	ENSG00000128609
IDI2	NA	IDI2	isopentenyl-diphosphate delta isomerase 2	91734	ENSG00000148377
UGP2	NA	UGP2	UDP-glucose pyrophosphorylase 2	7360	ENSG00000169764
PAFAH1B1	NA	PAFAH1B1	platelet-activating factor acetylhydrolase 1b, regulatory subunit 1 (45kDa)	5048	ENSG00000007168
ATP6V1A	NA	ATP6V1A	ATPase, H+ transporting, lysosomal 70kDa, V1 subunit A	523	ENSG00000114573
UGCG	NA	UGCG	UDP-glucose ceramide glucosyltransferase	7357	ENSG00000148154
GALNT12	NA	GALNT12	UDP-N-acetyl-alpha-D-galactosamine:polypeptide N-acetylgalactosaminyltransferase 12 (GalNAc-T12)	79695	ENSG00000119514
LPCAT2	NA	LPCAT2	lysophosphatidylcholine acyltransferase 2	54947	ENSG00000087253
ETNK1	NA	ETNK1	ethanolamine kinase 1	55500	ENSG00000139163
BCAT1	NA	BCAT1	branched chain amino-acid transaminase 1, cytosolic	586	ENSG00000060982
LCLAT1	NA	LCLAT1	lysocardiolipin acyltransferase 1	253558	ENSG00000172954
GGPS1	NA	GGPS1	geranylgeranyl diphosphate synthase 1	9453	ENSG00000152904
SDHA	NA	SDHA	succinate dehydrogenase complex, subunit A, flavoprotein (Fp)	6389	ENSG00000073578
NDUFB3	NA	NDUFB3	NADH dehydrogenase (ubiquinone) 1 beta subcomplex, 3, 12kDa	4709	ENSG00000119013
B3GNT5	NA	B3GNT5	UDP-GlcNAc:betaGal beta-1,3-N-acetylglucosaminyltransferase 5	84002	ENSG00000176597
IDI1	NA	IDI1	isopentenyl-diphosphate delta isomerase 1	3422	ENSG00000067064
AMY1B	NA	AMY1B	amylase, alpha 1B (salivary)	277	ENSG00000174876
HIBCH	NA	HIBCH	3-hydroxyisobutyryl-CoA hydrolase	26275	ENSG00000198130
APIP	NA	APIP	APAF1 interacting protein	51074	ENSG00000149089
ACSL4	NA	ACSL4	acyl-CoA synthetase long-chain family member 4	2182	ENSG00000068366
CMPK1	NA	CMPK1	cytidine monophosphate (UMP-CMP) kinase 1, cytosolic	51727	ENSG00000162368
SPTLC1	NA	SPTLC1	serine palmitoyltransferase, long chain base subunit 1	10558	ENSG00000090054
MTHFD2L	NA	MTHFD2L	methylenetetrahydrofolate dehydrogenase (NADP+ dependent) 2-like	441024	ENSG00000163738
ALG10B	NA	ALG10B	asparagine-linked glycosylation 10, alpha-1,2-glucosyltransferase homolog B (yeast)	144245	ENSG00000175548
SEPHS1	NA	SEPHS1	selenophosphate synthetase 1	22929	ENSG00000086475
ATP6V1G1	NA	ATP6V1G1	ATPase, H+ transporting, lysosomal 13kDa, V1 subunit G1	9550	ENSG00000136888
ALG9	NA	ALG9	asparagine-linked glycosylation 9, alpha-1,2-mannosyltransferase homolog (S. cerevisiae)	79796	ENSG00000086848
RFK	NA	RFK	riboflavin kinase	55312	ENSG00000135002
AGPS	NA	AGPS	alkylglycerone phosphate synthase	8540	ENSG00000018510
IDH3A	NA	IDH3A	isocitrate dehydrogenase 3 (NAD+) alpha	3419	ENSG00000166411
CPOX	NA	CPOX	coproporphyrinogen oxidase	1371	ENSG00000080819
PANK1	NA	PANK1	pantothenate kinase 1	53354	ENSG00000152782
COX11	NA	COX11	COX11 cytochrome c oxidase assembly homolog (yeast)	1353	ENSG00000166260
POLG2	NA	POLG2	polymerase (DNA directed), gamma 2, accessory subunit	11232	ENSG00000256525
PDHX	NA	PDHX	pyruvate dehydrogenase complex, component X	8050	ENSG00000110435
CRLS1	NA	CRLS1	cardiolipin synthase 1	54675	ENSG00000088766
SDHD	NA	SDHD	succinate dehydrogenase complex, subunit D, integral membrane protein	6392	ENSG00000204370
PON2	NA	PON2	paraoxonase 2	5445	ENSG00000105854
PTGS2	NA	PTGS2	prostaglandin-endoperoxide synthase 2 (prostaglandin G/H synthase and cyclooxygenase)	5743	ENSG00000073756
INPP4B	NA	INPP4B	inositol polyphosphate-4-phosphatase, type II, 105kDa	8821	ENSG00000109452
P4HA1	NA	P4HA1	prolyl 4-hydroxylase, alpha polypeptide I	5033	ENSG00000122884
GCLM	NA	GCLM	glutamate-cysteine ligase, modifier subunit	2730	ENSG00000023909
GK	NA	GK	glycerol kinase	2710	ENSG00000198814
CMAS	NA	CMAS	cytidine monophosphate N-acetylneuraminic acid synthetase	55907	ENSG00000111726
NDUFS1	NA	NDUFS1	NADH dehydrogenase (ubiquinone) Fe-S protein 1, 75kDa (NADH-coenzyme Q reductase)	4719	ENSG00000023228
AUH	NA	AUH	AU RNA binding protein/enoyl-CoA hydratase	549	ENSG00000148090
PIGW	NA	PIGW	phosphatidylinositol glycan anchor biosynthesis, class W	284098	ENSG00000184886
PGM2	NA	PGM2	phosphoglucomutase 2	55276	ENSG00000169299
MAN1A2	NA	MAN1A2	mannosidase, alpha, class 1A, member 2	10905	ENSG00000198162
SGMS1	NA	SGMS1	sphingomyelin synthase 1	259230	ENSG00000198964
RPE	NA	RPE	ribulose-5-phosphate-3-epimerase	6120	ENSG00000197713
MAN1A1	NA	MAN1A1	mannosidase, alpha, class 1A, member 1	4121	ENSG00000111885
MAT2B	NA	MAT2B	methionine adenosyltransferase II, beta	27430	ENSG00000038274
GART	NA	GART	phosphoribosylglycinamide formyltransferase, phosphoribosylglycinamide synthetase, phosphoribosylaminoimidazole synthetase	2618	ENSG00000159131
HMGCS1	NA	HMGCS1	3-hydroxy-3-methylglutaryl-CoA synthase 1 (soluble)	3157	ENSG00000112972
CDO1	NA	CDO1	cysteine dioxygenase, type I	1036	ENSG00000129596
ALG13	NA	ALG13	asparagine-linked glycosylation 13 homolog (S. cerevisiae)	79868	ENSG00000101901
PAICS	NA	PAICS	phosphoribosylaminoimidazole carboxylase, phosphoribosylaminoimidazole succinocarboxamide synthetase	10606	ENSG00000128050
FUT8	NA	FUT8	fucosyltransferase 8 (alpha (1,6) fucosyltransferase)	2530	ENSG00000033170
COX7B	NA	COX7B	cytochrome c oxidase subunit VIIb	1349	ENSG00000131174
DBT	NA	DBT	dihydrolipoamide branched chain transacylase E2	1629	ENSG00000137992
HSD17B12	NA	HSD17B12	hydroxysteroid (17-beta) dehydrogenase 12	51144	ENSG00000149084
B4GALT6	NA	B4GALT6	UDP-Gal:betaGlcNAc beta 1,4- galactosyltransferase, polypeptide 6	9331	ENSG00000118276
LDHB	NA	LDHB	lactate dehydrogenase B	3945	ENSG00000111716
ATP5L	NA	ATP5L	ATP synthase, H+ transporting, mitochondrial Fo complex, subunit G	10632	ENSG00000167283
B3GNT2	NA	B3GNT2	UDP-GlcNAc:betaGal beta-1,3-N-acetylglucosaminyltransferase 2	10678	ENSG00000170340
PIK3C3	NA	PIK3C3	phosphatidylinositol 3-kinase, catalytic subunit type 3	5289	ENSG00000078142
GCLC	NA	GCLC	glutamate-cysteine ligase, catalytic subunit	2729	ENSG00000001084
AGPAT4	NA	AGPAT4	1-acylglycerol-3-phosphate O-acyltransferase 4 (lysophosphatidic acid acyltransferase, delta)	56895	ENSG00000026652
C1GALT1C1	NA	C1GALT1C1	C1GALT1-specific chaperone 1	29071	ENSG00000171155
TGDS	NA	TGDS	TDP-glucose 4,6-dehydratase	23483	ENSG00000088451
FUT4	NA	FUT4	fucosyltransferase 4 (alpha (1,3) fucosyltransferase, myeloid-specific)	2526	ENSG00000196371
DGKE	NA	DGKE	diacylglycerol kinase, epsilon 64kDa	8526	ENSG00000153933
ATP6V1D	NA	ATP6V1D	ATPase, H+ transporting, lysosomal 34kDa, V1 subunit D	51382	ENSG00000100554
ACADSB	NA	ACADSB	acyl-CoA dehydrogenase, short/branched chain	36	ENSG00000196177
NAT1	NA	NAT1	N-acetyltransferase 1 (arylamine N-acetyltransferase)	9	ENSG00000171428
ACAT1	NA	ACAT1	acetyl-CoA acetyltransferase 1	38	ENSG00000075239
DHFR	NA	DHFR	dihydrofolate reductase	1719	ENSG00000228716
FPGT	NA	FPGT	fucose-1-phosphate guanylyltransferase	8790	ENSG00000254685
GPAM	NA	GPAM	glycerol-3-phosphate acyltransferase, mitochondrial	57678	ENSG00000119927
ACADM	NA	ACADM	acyl-CoA dehydrogenase, C-4 to C-12 straight chain	34	ENSG00000117054
ATP6V1C1	NA	ATP6V1C1	ATPase, H+ transporting, lysosomal 42kDa, V1 subunit C1	528	ENSG00000155097
EXTL2	NA	EXTL2	exostoses (multiple)-like 2	2135	ENSG00000162694
KEGG pathway	Pathways in cancer	5200	C=326;O=75;E=26.73;R=2.81;rawP=1.92e-16;adjP=6.24e-15
MAPK8	NA	MAPK8	mitogen-activated protein kinase 8	5599	ENSG00000107643
CASP3	NA	CASP3	caspase 3, apoptosis-related cysteine peptidase	836	ENSG00000164305
TRAF6	NA	TRAF6	TNF receptor-associated factor 6, E3 ubiquitin protein ligase	7189	ENSG00000175104
XIAP	NA	XIAP	X-linked inhibitor of apoptosis	331	ENSG00000101966
CHUK	NA	CHUK	conserved helix-loop-helix ubiquitous kinase	1147	ENSG00000213341
APC	NA	APC	adenomatous polyposis coli	324	ENSG00000134982
CTBP2	NA	CTBP2	C-terminal binding protein 2	1488	ENSG00000175029
PDGFRA	NA	PDGFRA	platelet-derived growth factor receptor, alpha polypeptide	5156	ENSG00000134853
BIRC2	NA	BIRC2	baculoviral IAP repeat containing 2	329	ENSG00000110330
WNT5A	NA	WNT5A	wingless-type MMTV integration site family, member 5A	7474	ENSG00000114251
PIAS1	NA	PIAS1	protein inhibitor of activated STAT, 1	8554	ENSG00000033800
MDM2	NA	MDM2	Mdm2, p53 E3 ubiquitin protein ligase homolog (mouse)	4193	ENSG00000135679
MITF	NA	MITF	microphthalmia-associated transcription factor	4286	ENSG00000187098
PIK3CA	NA	PIK3CA	phosphatidylinositol-4,5-bisphosphate 3-kinase, catalytic subunit alpha	5290	ENSG00000121879
MET	NA	MET	met proto-oncogene (hepatocyte growth factor receptor)	4233	ENSG00000105976
CDK6	NA	CDK6	cyclin-dependent kinase 6	1021	ENSG00000105810
FZD1	NA	FZD1	frizzled family receptor 1	8321	ENSG00000157240
LAMA4	NA	LAMA4	laminin, alpha 4	3910	ENSG00000112769
SOS2	NA	SOS2	son of sevenless homolog 2 (Drosophila)	6655	ENSG00000100485
NRAS	NA	NRAS	neuroblastoma RAS viral (v-ras) oncogene homolog	4893	ENSG00000213281
RUNX1T1	NA	RUNX1T1	runt-related transcription factor 1; translocated to, 1 (cyclin D-related)	862	ENSG00000079102
E2F3	NA	E2F3	E2F transcription factor 3	1871	ENSG00000112242
CBLB	NA	CBLB	Cbl proto-oncogene, E3 ubiquitin protein ligase B	868	ENSG00000114423
CBL	NA	CBL	Cbl proto-oncogene, E3 ubiquitin protein ligase	867	ENSG00000110395
RALA	NA	RALA	v-ral simian leukemia viral oncogene homolog A (ras related)	5898	ENSG00000006451
PTGS2	NA	PTGS2	prostaglandin-endoperoxide synthase 2 (prostaglandin G/H synthase and cyclooxygenase)	5743	ENSG00000073756
SMAD2	NA	SMAD2	SMAD family member 2	4087	ENSG00000175387
JAK1	NA	JAK1	Janus kinase 1	3716	ENSG00000162434
CRK	NA	CRK	v-crk sarcoma virus CT10 oncogene homolog (avian)	1398	ENSG00000167193
IL8	NA	IL8	interleukin 8	3576	ENSG00000169429
ITGA2	NA	ITGA2	integrin, alpha 2 (CD49B, alpha 2 subunit of VLA-2 receptor)	3673	ENSG00000164171
LAMB1	NA	LAMB1	laminin, beta 1	3912	ENSG00000091136
STAT1	NA	STAT1	signal transducer and activator of transcription 1, 91kDa	6772	ENSG00000115415
ITGB1	NA	ITGB1	integrin, beta 1 (fibronectin receptor, beta polypeptide, antigen CD29 includes MDF2, MSK12)	3688	ENSG00000150093
KITLG	NA	KITLG	KIT ligand	4254	ENSG00000049130
GSK3B	NA	GSK3B	glycogen synthase kinase 3 beta	2932	ENSG00000082701
HGF	NA	HGF	hepatocyte growth factor (hepapoietin A; scatter factor)	3082	ENSG00000019991
RUNX1	NA	RUNX1	runt-related transcription factor 1	861	ENSG00000159216
MAPK1	NA	MAPK1	mitogen-activated protein kinase 1	5594	ENSG00000100030
TRAF5	NA	TRAF5	TNF receptor-associated factor 5	7188	ENSG00000082512
SMAD4	NA	SMAD4	SMAD family member 4	4089	ENSG00000141646
HDAC2	NA	HDAC2	histone deacetylase 2	3066	ENSG00000196591
CDKN2B	NA	CDKN2B	cyclin-dependent kinase inhibitor 2B (p15, inhibits CDK4)	1030	ENSG00000147883
HSP90B1	NA	HSP90B1	heat shock protein 90kDa beta (Grp94), member 1	7184	ENSG00000166598
FN1	NA	FN1	fibronectin 1	2335	ENSG00000115414
TGFBR1	NA	TGFBR1	transforming growth factor, beta receptor 1	7046	ENSG00000106799
CYCS	NA	CYCS	cytochrome c, somatic	54205	ENSG00000172115
TGFB2	NA	TGFB2	transforming growth factor, beta 2	7042	ENSG00000092969
FZD6	NA	FZD6	frizzled family receptor 6	8323	ENSG00000164930
JUN	NA	JUN	jun proto-oncogene	3725	ENSG00000177606
RB1	NA	RB1	retinoblastoma 1	5925	ENSG00000139687
PTEN	NA	PTEN	phosphatase and tensin homolog	5728	ENSG00000171862
MSH2	NA	MSH2	mutS homolog 2, colon cancer, nonpolyposis type 1 (E. coli)	4436	ENSG00000095002
HSP90AA1	NA	HSP90AA1	heat shock protein 90kDa alpha (cytosolic), class A member 1	3320	ENSG00000080824
MSH6	NA	MSH6	mutS homolog 6 (E. coli)	2956	ENSG00000116062
FGF2	NA	FGF2	fibroblast growth factor 2 (basic)	2247	ENSG00000138685
SOS1	NA	SOS1	son of sevenless homolog 1 (Drosophila)	6654	ENSG00000115904
PIK3R1	NA	PIK3R1	phosphoinositide-3-kinase, regulatory subunit 1 (alpha)	5295	ENSG00000145675
TCEB1	NA	TCEB1	transcription elongation factor B (SIII), polypeptide 1 (15kDa, elongin C)	6921	ENSG00000154582
KRAS	NA	KRAS	v-Ki-ras2 Kirsten rat sarcoma viral oncogene homolog	3845	ENSG00000133703
PTK2	NA	PTK2	PTK2 protein tyrosine kinase 2	5747	ENSG00000169398
APPL1	NA	APPL1	adaptor protein, phosphotyrosine interaction, PH domain and leucine zipper containing 1	26060	ENSG00000157500
PIK3CB	NA	PIK3CB	phosphatidylinositol-4,5-bisphosphate 3-kinase, catalytic subunit beta	5291	ENSG00000051382
EGFR	NA	EGFR	epidermal growth factor receptor	1956	ENSG00000146648
FAS	NA	FAS	Fas (TNF receptor superfamily, member 6)	355	ENSG00000026103
TPR	NA	TPR	translocated promoter region, nuclear basket protein	7175	ENSG00000047410
CCDC6	NA	CCDC6	coiled-coil domain containing 6	8030	ENSG00000108091
HIF1A	NA	HIF1A	hypoxia inducible factor 1, alpha subunit (basic helix-loop-helix transcription factor)	3091	ENSG00000100644
AKT3	NA	AKT3	v-akt murine thymoma viral oncogene homolog 3 (protein kinase B, gamma)	10000	ENSG00000117020
CUL2	NA	CUL2	cullin 2	8453	ENSG00000108094
MSH3	NA	MSH3	mutS homolog 3 (E. coli)	4437	ENSG00000113318
PIAS2	NA	PIAS2	protein inhibitor of activated STAT, 2	9063	ENSG00000078043
ITGAV	NA	ITGAV	integrin, alpha V	3685	ENSG00000138448
EGLN1	NA	EGLN1	egl nine homolog 1 (C. elegans)	54583	ENSG00000135766
STK4	NA	STK4	serine/threonine kinase 4	6789	ENSG00000101109
KEGG pathway	mRNA surveillance pathway	3015	C=83;O=33;E=6.81;R=4.85;rawP=3.07e-15;adjP=8.55e-14
UPF3B	NA	UPF3B	UPF3 regulator of nonsense transcripts homolog B (yeast)	65109	ENSG00000125351
RBM8A	NA	RBM8A	RNA binding motif protein 8A	9939	ENSG00000131795
PPP2R2A	NA	PPP2R2A	protein phosphatase 2, regulatory subunit B, alpha	5520	ENSG00000221914
CSTF2T	NA	CSTF2T	cleavage stimulation factor, 3' pre-RNA, subunit 2, 64kDa, tau variant	23283	ENSG00000177613
PABPC1L	NA	PABPC1L	poly(A) binding protein, cytoplasmic 1-like	80336	ENSG00000101104
CPSF2	NA	CPSF2	cleavage and polyadenylation specific factor 2, 100kDa	53981	ENSG00000165934
PPP2R1B	NA	PPP2R1B	protein phosphatase 2, regulatory subunit A, beta	5519	ENSG00000137713
PPP2R3A	NA	PPP2R3A	protein phosphatase 2, regulatory subunit B'', alpha	5523	ENSG00000073711
PAPOLA	NA	PAPOLA	poly(A) polymerase alpha	10914	ENSG00000090060
UPF2	NA	UPF2	UPF2 regulator of nonsense transcripts homolog (yeast)	26019	ENSG00000151461
ETF1	NA	ETF1	eukaryotic translation termination factor 1	2107	ENSG00000120705
PAPOLG	NA	PAPOLG	poly(A) polymerase gamma	64895	ENSG00000115421
RNGTT	NA	RNGTT	RNA guanylyltransferase and 5'-phosphatase	8732	ENSG00000111880
CPSF6	NA	CPSF6	cleavage and polyadenylation specific factor 6, 68kDa	11052	ENSG00000111605
UPF3A	NA	UPF3A	UPF3 regulator of nonsense transcripts homolog A (yeast)	65110	ENSG00000169062
MSI2	NA	MSI2	musashi homolog 2 (Drosophila)	124540	ENSG00000153944
RNMT	NA	RNMT	RNA (guanine-7-) methyltransferase	8731	ENSG00000101654
CSTF3	NA	CSTF3	cleavage stimulation factor, 3' pre-RNA, subunit 3, 77kDa	1479	ENSG00000176102
PNN	NA	PNN	pinin, desmosome associated protein	5411	ENSG00000100941
PCF11	NA	PCF11	PCF11, cleavage and polyadenylation factor subunit, homolog (S. cerevisiae)	51585	ENSG00000165494
PPP2CA	NA	PPP2CA	protein phosphatase 2, catalytic subunit, alpha isozyme	5515	ENSG00000113575
PPP2R5E	NA	PPP2R5E	protein phosphatase 2, regulatory subunit B', epsilon isoform	5529	ENSG00000154001
NCBP1	NA	NCBP1	nuclear cap binding protein subunit 1, 80kDa	4686	ENSG00000136937
NUDT21	NA	NUDT21	nudix (nucleoside diphosphate linked moiety X)-type motif 21	11051	ENSG00000167005
PPP2R5A	NA	PPP2R5A	protein phosphatase 2, regulatory subunit B', alpha	5525	ENSG00000066027
PPP2R5C	NA	PPP2R5C	protein phosphatase 2, regulatory subunit B', gamma	5527	ENSG00000078304
NCBP2	NA	NCBP2	nuclear cap binding protein subunit 2, 20kDa	22916	ENSG00000114503
PPP2R3C	NA	PPP2R3C	protein phosphatase 2, regulatory subunit B'', gamma	55012	ENSG00000092020
GSPT1	NA	GSPT1	G1 to S phase transition 1	2935	ENSG00000103342
SAP18	NA	SAP18	Sin3A-associated protein, 18kDa	10284	ENSG00000150459
HBS1L	NA	HBS1L	HBS1-like (S. cerevisiae)	10767	ENSG00000112339
SMG1	NA	SMG1	smg-1 homolog, phosphatidylinositol 3-kinase-related kinase (C. elegans)	23049	ENSG00000157106
NXT2	NA	NXT2	nuclear transport factor 2-like export factor 2	55916	ENSG00000101888
KEGG pathway	Cell cycle	4110	C=124;O=39;E=10.17;R=3.84;rawP=8.58e-14;adjP=2.09e-12
CDKN2B	NA	CDKN2B	cyclin-dependent kinase inhibitor 2B (p15, inhibits CDK4)	1030	ENSG00000147883
ANAPC5	NA	ANAPC5	anaphase promoting complex subunit 5	51433	ENSG00000089053
DBF4	NA	DBF4	DBF4 homolog (S. cerevisiae)	10926	ENSG00000006634
CUL1	NA	CUL1	cullin 1	8454	ENSG00000055130
CHEK1	NA	CHEK1	checkpoint kinase 1	1111	ENSG00000149554
TGFB2	NA	TGFB2	transforming growth factor, beta 2	7042	ENSG00000092969
RBL2	NA	RBL2	retinoblastoma-like 2 (p130)	5934	ENSG00000103479
RB1	NA	RB1	retinoblastoma 1	5925	ENSG00000139687
SMC3	NA	SMC3	structural maintenance of chromosomes 3	9126	ENSG00000108055
PCNA	NA	PCNA	proliferating cell nuclear antigen	5111	ENSG00000132646
MDM2	NA	MDM2	Mdm2, p53 E3 ubiquitin protein ligase homolog (mouse)	4193	ENSG00000135679
CDC14B	NA	CDC14B	CDC14 cell division cycle 14 homolog B (S. cerevisiae)	8555	ENSG00000081377
CDC7	NA	CDC7	cell division cycle 7 homolog (S. cerevisiae)	8317	ENSG00000097046
ATR	NA	ATR	ataxia telangiectasia and Rad3 related	545	ENSG00000175054
ORC3	NA	ORC3	origin recognition complex, subunit 3	23595	ENSG00000135336
CDK6	NA	CDK6	cyclin-dependent kinase 6	1021	ENSG00000105810
ORC2	NA	ORC2	origin recognition complex, subunit 2	4999	ENSG00000115942
STAG1	NA	STAG1	stromal antigen 1	10274	ENSG00000118007
ANAPC13	NA	ANAPC13	anaphase promoting complex subunit 13	25847	ENSG00000129055
CCNH	NA	CCNH	cyclin H	902	ENSG00000134480
BUB3	NA	BUB3	budding uninhibited by benzimidazoles 3 homolog (yeast)	9184	ENSG00000154473
PRKDC	NA	PRKDC	protein kinase, DNA-activated, catalytic polypeptide	5591	ENSG00000253729
STAG2	NA	STAG2	stromal antigen 2	10735	ENSG00000101972
E2F3	NA	E2F3	E2F transcription factor 3	1871	ENSG00000112242
CDK7	NA	CDK7	cyclin-dependent kinase 7	1022	ENSG00000134058
CDC23	NA	CDC23	cell division cycle 23 homolog (S. cerevisiae)	8697	ENSG00000094880
CDC26	NA	CDC26	cell division cycle 26 homolog (S. cerevisiae)	246184	ENSG00000176386
SMAD2	NA	SMAD2	SMAD family member 2	4087	ENSG00000175387
CDC27	NA	CDC27	cell division cycle 27 homolog (S. cerevisiae)	996	ENSG00000004897
ORC4	NA	ORC4	origin recognition complex, subunit 4	5000	ENSG00000115947
MAD2L1	NA	MAD2L1	MAD2 mitotic arrest deficient-like 1 (yeast)	4085	ENSG00000164109
ORC5	NA	ORC5	origin recognition complex, subunit 5	5001	ENSG00000164815
GSK3B	NA	GSK3B	glycogen synthase kinase 3 beta	2932	ENSG00000082701
ATM	NA	ATM	ataxia telangiectasia mutated	472	ENSG00000149311
YWHAZ	NA	YWHAZ	tyrosine 3-monooxygenase/tryptophan 5-monooxygenase activation protein, zeta polypeptide	7534	ENSG00000164924
SMAD4	NA	SMAD4	SMAD family member 4	4089	ENSG00000141646
ANAPC4	NA	ANAPC4	anaphase promoting complex subunit 4	29945	ENSG00000053900
HDAC2	NA	HDAC2	histone deacetylase 2	3066	ENSG00000196591
RAD21	NA	RAD21	RAD21 homolog (S. pombe)	5885	ENSG00000164754
KEGG pathway	MAPK signaling pathway	4010	C=268;O=58;E=21.97;R=2.64;rawP=6.93e-12;adjP=1.50e-10
ELK4	NA	ELK4	ELK4, ETS-domain protein (SRF accessory protein 1)	2005	ENSG00000158711
PLA2G4A	NA	PLA2G4A	phospholipase A2, group IVA (cytosolic, calcium-dependent)	5321	ENSG00000116711
MAPK8	NA	MAPK8	mitogen-activated protein kinase 8	5599	ENSG00000107643
CASP3	NA	CASP3	caspase 3, apoptosis-related cysteine peptidase	836	ENSG00000164305
TRAF6	NA	TRAF6	TNF receptor-associated factor 6, E3 ubiquitin protein ligase	7189	ENSG00000175104
GNG12	NA	GNG12	guanine nucleotide binding protein (G protein), gamma 12	55970	ENSG00000172380
DUSP6	NA	DUSP6	dual specificity phosphatase 6	1848	ENSG00000139318
NF1	NA	NF1	neurofibromin 1	4763	ENSG00000196712
MAP3K13	NA	MAP3K13	mitogen-activated protein kinase kinase kinase 13	9175	ENSG00000073803
RASA2	NA	RASA2	RAS p21 protein activator 2	5922	ENSG00000155903
LAMTOR3	NA	LAMTOR3	late endosomal/lysosomal adaptor, MAPK and MTOR activator 3	8649	ENSG00000109270
NLK	NA	NLK	nemo-like kinase	51701	ENSG00000087095
TGFBR1	NA	TGFBR1	transforming growth factor, beta receptor 1	7046	ENSG00000106799
CHUK	NA	CHUK	conserved helix-loop-helix ubiquitous kinase	1147	ENSG00000213341
PLA2G12A	NA	PLA2G12A	phospholipase A2, group XIIA	81579	ENSG00000123739
TGFB2	NA	TGFB2	transforming growth factor, beta 2	7042	ENSG00000092969
PDGFRA	NA	PDGFRA	platelet-derived growth factor receptor, alpha polypeptide	5156	ENSG00000134853
PPM1B	NA	PPM1B	protein phosphatase, Mg2+/Mn2+ dependent, 1B	5495	ENSG00000138032
IL1B	NA	IL1B	interleukin 1, beta	3553	ENSG00000125538
MAP3K2	NA	MAP3K2	mitogen-activated protein kinase kinase kinase 2	10746	ENSG00000169967
JUN	NA	JUN	jun proto-oncogene	3725	ENSG00000177606
RAP1A	NA	RAP1A	RAP1A, member of RAS oncogene family	5906	ENSG00000116473
STK3	NA	STK3	serine/threonine kinase 3	6788	ENSG00000104375
PAK2	NA	PAK2	p21 protein (Cdc42/Rac)-activated kinase 2	5062	ENSG00000180370
PPM1A	NA	PPM1A	protein phosphatase, Mg2+/Mn2+ dependent, 1A	5494	ENSG00000100614
MAP3K7	NA	MAP3K7	mitogen-activated protein kinase kinase kinase 7	6885	ENSG00000135341
RRAS2	NA	RRAS2	related RAS viral (r-ras) oncogene homolog 2	22800	ENSG00000133818
ATF2	NA	ATF2	activating transcription factor 2	1386	ENSG00000115966
PRKACB	NA	PRKACB	protein kinase, cAMP-dependent, catalytic, beta	5567	ENSG00000142875
TAOK3	NA	TAOK3	TAO kinase 3	51347	ENSG00000135090
MAP3K1	NA	MAP3K1	mitogen-activated protein kinase kinase kinase 1, E3 ubiquitin protein ligase	4214	ENSG00000095015
BDNF	NA	BDNF	brain-derived neurotrophic factor	627	ENSG00000176697
PPP3CA	NA	PPP3CA	protein phosphatase 3, catalytic subunit, alpha isozyme	5530	ENSG00000138814
SOS2	NA	SOS2	son of sevenless homolog 2 (Drosophila)	6655	ENSG00000100485
NRAS	NA	NRAS	neuroblastoma RAS viral (v-ras) oncogene homolog	4893	ENSG00000213281
FGF2	NA	FGF2	fibroblast growth factor 2 (basic)	2247	ENSG00000138685
SOS1	NA	SOS1	son of sevenless homolog 1 (Drosophila)	6654	ENSG00000115904
RAPGEF2	NA	RAPGEF2	Rap guanine nucleotide exchange factor (GEF) 2	9693	ENSG00000109756
TAOK1	NA	TAOK1	TAO kinase 1	57551	ENSG00000160551
MAP4K4	NA	MAP4K4	mitogen-activated protein kinase kinase kinase kinase 4	9448	ENSG00000071054
RAP1B	NA	RAP1B	RAP1B, member of RAS oncogene family	5908	ENSG00000127314
MAP4K3	NA	MAP4K3	mitogen-activated protein kinase kinase kinase kinase 3	8491	ENSG00000011566
KRAS	NA	KRAS	v-Ki-ras2 Kirsten rat sarcoma viral oncogene homolog	3845	ENSG00000133703
EGFR	NA	EGFR	epidermal growth factor receptor	1956	ENSG00000146648
RASA1	NA	RASA1	RAS p21 protein activator (GTPase activating protein) 1	5921	ENSG00000145715
FAS	NA	FAS	Fas (TNF receptor superfamily, member 6)	355	ENSG00000026103
IL1R1	NA	IL1R1	interleukin 1 receptor, type I	3554	ENSG00000115594
CRK	NA	CRK	v-crk sarcoma virus CT10 oncogene homolog (avian)	1398	ENSG00000167193
TAB2	NA	TAB2	TGF-beta activated kinase 1/MAP3K7 binding protein 2	23118	ENSG00000055208
AKT3	NA	AKT3	v-akt murine thymoma viral oncogene homolog 3 (protein kinase B, gamma)	10000	ENSG00000117020
PPP3R1	NA	PPP3R1	protein phosphatase 3, regulatory subunit B, alpha	5534	ENSG00000221823
MAP3K5	NA	MAP3K5	mitogen-activated protein kinase kinase kinase 5	4217	ENSG00000197442
MAPK1	NA	MAPK1	mitogen-activated protein kinase 1	5594	ENSG00000100030
ZAK	NA	ZAK	sterile alpha motif and leucine zipper containing kinase AZK	51776	ENSG00000091436
MAP2K4	NA	MAP2K4	mitogen-activated protein kinase kinase 4	6416	ENSG00000065559
RPS6KA3	NA	RPS6KA3	ribosomal protein S6 kinase, 90kDa, polypeptide 3	6197	ENSG00000177189
CACNA2D1	NA	CACNA2D1	calcium channel, voltage-dependent, alpha 2/delta subunit 1	781	ENSG00000153956
STK4	NA	STK4	serine/threonine kinase 4	6789	ENSG00000101109
KEGG pathway	Ribosome biogenesis in eukaryotes	3008	C=80;O=27;E=6.56;R=4.12;rawP=8.75e-11;adjP=1.71e-09
WDR75	NA	WDR75	WD repeat domain 75	84128	ENSG00000115368
WDR36	NA	WDR36	WD repeat domain 36	134430	ENSG00000134987
UTP15	NA	UTP15	UTP15, U3 small nucleolar ribonucleoprotein, homolog (S. cerevisiae)	84135	ENSG00000164338
GTPBP4	NA	GTPBP4	GTP binding protein 4	23560	ENSG00000107937
WDR3	NA	WDR3	WD repeat domain 3	10885	ENSG00000065183
BMS1	NA	BMS1	BMS1 homolog, ribosome assembly protein (yeast)	9790	ENSG00000165733
GNL2	NA	GNL2	guanine nucleotide binding protein-like 2 (nucleolar)	29889	ENSG00000134697
SPATA5	NA	SPATA5	spermatogenesis associated 5	166378	ENSG00000145375
EFTUD1	NA	EFTUD1	elongation factor Tu GTP binding domain containing 1	79631	ENSG00000140598
NOP58	NA	NOP58	NOP58 ribonucleoprotein homolog (yeast)	51602	ENSG00000055044
RPP40	NA	RPP40	ribonuclease P/MRP 40kDa subunit	10799	ENSG00000124787
RIOK2	NA	RIOK2	RIO kinase 2 (yeast)	55781	ENSG00000058729
MPHOSPH10	NA	MPHOSPH10	M-phase phosphoprotein 10 (U3 small nucleolar ribonucleoprotein)	10199	ENSG00000124383
FCF1	NA	FCF1	FCF1 small subunit (SSU) processome component homolog (S. cerevisiae)	51077	ENSG00000119616
XPO1	NA	XPO1	exportin 1 (CRM1 homolog, yeast)	7514	ENSG00000082898
UTP18	NA	UTP18	UTP18 small subunit (SSU) processome component homolog (yeast)	51096	ENSG00000011260
UTP14C	NA	UTP14C	UTP14, U3 small nucleolar ribonucleoprotein, homolog C (yeast)	9724	ENSG00000253797
XRN2	NA	XRN2	5'-3' exoribonuclease 2	22803	ENSG00000088930
RIOK1	NA	RIOK1	RIO kinase 1 (yeast)	83732	ENSG00000124784
HEATR1	NA	HEATR1	HEAT repeat containing 1	55127	ENSG00000119285
MDN1	NA	MDN1	MDN1, midasin homolog (yeast)	23195	ENSG00000112159
RAN	NA	RAN	RAN, member RAS oncogene family	5901	ENSG00000132341
XRN1	NA	XRN1	5'-3' exoribonuclease 1	54464	ENSG00000114127
TAF9	NA	TAF9	TAF9 RNA polymerase II, TATA box binding protein (TBP)-associated factor, 32kDa	6880	ENSG00000085231
WDR43	NA	WDR43	WD repeat domain 43	23160	ENSG00000163811
NMD3	NA	NMD3	NMD3 homolog (S. cerevisiae)	51068	ENSG00000169251
NXT2	NA	NXT2	nuclear transport factor 2-like export factor 2	55916	ENSG00000101888
KEGG pathway	Focal adhesion	4510	C=200;O=46;E=16.40;R=2.81;rawP=1.17e-10;adjP=2.07e-09
MAPK8	NA	MAPK8	mitogen-activated protein kinase 8	5599	ENSG00000107643
FN1	NA	FN1	fibronectin 1	2335	ENSG00000115414
PPP1R12A	NA	PPP1R12A	protein phosphatase 1, regulatory subunit 12A	4659	ENSG00000058272
DOCK1	NA	DOCK1	dedicator of cytokinesis 1	1793	ENSG00000150760
XIAP	NA	XIAP	X-linked inhibitor of apoptosis	331	ENSG00000101966
PDGFRA	NA	PDGFRA	platelet-derived growth factor receptor, alpha polypeptide	5156	ENSG00000134853
COL3A1	NA	COL3A1	collagen, type III, alpha 1	1281	ENSG00000168542
PPP1CC	NA	PPP1CC	protein phosphatase 1, catalytic subunit, gamma isozyme	5501	ENSG00000186298
TNC	NA	TNC	tenascin C	3371	ENSG00000041982
BIRC2	NA	BIRC2	baculoviral IAP repeat containing 2	329	ENSG00000110330
JUN	NA	JUN	jun proto-oncogene	3725	ENSG00000177606
RAP1A	NA	RAP1A	RAP1A, member of RAS oncogene family	5906	ENSG00000116473
ITGB8	NA	ITGB8	integrin, beta 8	3696	ENSG00000105855
PTEN	NA	PTEN	phosphatase and tensin homolog	5728	ENSG00000171862
PAK2	NA	PAK2	p21 protein (Cdc42/Rac)-activated kinase 2	5062	ENSG00000180370
PIK3CA	NA	PIK3CA	phosphatidylinositol-4,5-bisphosphate 3-kinase, catalytic subunit alpha	5290	ENSG00000121879
MET	NA	MET	met proto-oncogene (hepatocyte growth factor receptor)	4233	ENSG00000105976
ITGA1	NA	ITGA1	integrin, alpha 1	3672	ENSG00000213949
CAV2	NA	CAV2	caveolin 2	858	ENSG00000105971
ROCK2	NA	ROCK2	Rho-associated, coiled-coil containing protein kinase 2	9475	ENSG00000134318
LAMA4	NA	LAMA4	laminin, alpha 4	3910	ENSG00000112769
SOS2	NA	SOS2	son of sevenless homolog 2 (Drosophila)	6655	ENSG00000100485
COL5A2	NA	COL5A2	collagen, type V, alpha 2	1290	ENSG00000204262
SOS1	NA	SOS1	son of sevenless homolog 1 (Drosophila)	6654	ENSG00000115904
ITGA4	NA	ITGA4	integrin, alpha 4 (antigen CD49D, alpha 4 subunit of VLA-4 receptor)	3676	ENSG00000115232
PIK3R1	NA	PIK3R1	phosphoinositide-3-kinase, regulatory subunit 1 (alpha)	5295	ENSG00000145675
ARHGAP5	NA	ARHGAP5	Rho GTPase activating protein 5	394	ENSG00000100852
RAP1B	NA	RAP1B	RAP1B, member of RAS oncogene family	5908	ENSG00000127314
CAV1	NA	CAV1	caveolin 1, caveolae protein, 22kDa	857	ENSG00000105974
PTK2	NA	PTK2	PTK2 protein tyrosine kinase 2	5747	ENSG00000169398
PARVA	NA	PARVA	parvin, alpha	55742	ENSG00000197702
PIK3CB	NA	PIK3CB	phosphatidylinositol-4,5-bisphosphate 3-kinase, catalytic subunit beta	5291	ENSG00000051382
EGFR	NA	EGFR	epidermal growth factor receptor	1956	ENSG00000146648
CRK	NA	CRK	v-crk sarcoma virus CT10 oncogene homolog (avian)	1398	ENSG00000167193
AKT3	NA	AKT3	v-akt murine thymoma viral oncogene homolog 3 (protein kinase B, gamma)	10000	ENSG00000117020
LAMB1	NA	LAMB1	laminin, beta 1	3912	ENSG00000091136
ITGA2	NA	ITGA2	integrin, alpha 2 (CD49B, alpha 2 subunit of VLA-2 receptor)	3673	ENSG00000164171
ITGB1	NA	ITGB1	integrin, beta 1 (fibronectin receptor, beta polypeptide, antigen CD29 includes MDF2, MSK12)	3688	ENSG00000150093
PDGFD	NA	PDGFD	platelet derived growth factor D	80310	ENSG00000170962
GSK3B	NA	GSK3B	glycogen synthase kinase 3 beta	2932	ENSG00000082701
PPP1CB	NA	PPP1CB	protein phosphatase 1, catalytic subunit, beta isozyme	5500	ENSG00000213639
HGF	NA	HGF	hepatocyte growth factor (hepapoietin A; scatter factor)	3082	ENSG00000019991
ROCK1	NA	ROCK1	Rho-associated, coiled-coil containing protein kinase 1	6093	ENSG00000067900
ITGAV	NA	ITGAV	integrin, alpha V	3685	ENSG00000138448
COL1A2	NA	COL1A2	collagen, type I, alpha 2	1278	ENSG00000164692
MAPK1	NA	MAPK1	mitogen-activated protein kinase 1	5594	ENSG00000100030
KEGG pathway	Endocytosis	4144	C=201;O=46;E=16.48;R=2.79;rawP=1.40e-10;adjP=2.28e-09
TRAF6	NA	TRAF6	TNF receptor-associated factor 6, E3 ubiquitin protein ligase	7189	ENSG00000175104
PDCD6IP	NA	PDCD6IP	programmed cell death 6 interacting protein	10015	ENSG00000170248
VTA1	NA	VTA1	Vps20-associated 1 homolog (S. cerevisiae)	51534	ENSG00000009844
CHMP5	NA	CHMP5	charged multivesicular body protein 5	51510	ENSG00000086065
VPS45	NA	VPS45	vacuolar protein sorting 45 homolog (S. cerevisiae)	11311	ENSG00000136631
PSD3	NA	PSD3	pleckstrin and Sec7 domain containing 3	23362	ENSG00000156011
TGFBR1	NA	TGFBR1	transforming growth factor, beta receptor 1	7046	ENSG00000106799
TGFB2	NA	TGFB2	transforming growth factor, beta 2	7042	ENSG00000092969
PDGFRA	NA	PDGFRA	platelet-derived growth factor receptor, alpha polypeptide	5156	ENSG00000134853
RAB11A	NA	RAB11A	RAB11A, member RAS oncogene family	8766	ENSG00000103769
EEA1	NA	EEA1	early endosome antigen 1	8411	ENSG00000102189
NEDD4	NA	NEDD4	neural precursor cell expressed, developmentally down-regulated 4, E3 ubiquitin protein ligase	4734	ENSG00000069869
TFRC	NA	TFRC	transferrin receptor (p90, CD71)	7037	ENSG00000072274
ZFYVE16	NA	ZFYVE16	zinc finger, FYVE domain containing 16	9765	ENSG00000039319
ACAP2	NA	ACAP2	ArfGAP with coiled-coil, ankyrin repeat and PH domains 2	23527	ENSG00000114331
ASAP2	NA	ASAP2	ArfGAP with SH3 domain, ankyrin repeat and PH domain 2	8853	ENSG00000151693
MDM2	NA	MDM2	Mdm2, p53 E3 ubiquitin protein ligase homolog (mouse)	4193	ENSG00000135679
ASAP1	NA	ASAP1	ArfGAP with SH3 domain, ankyrin repeat and PH domain 1	50807	ENSG00000153317
PRKCI	NA	PRKCI	protein kinase C, iota	5584	ENSG00000163558
WWP1	NA	WWP1	WW domain containing E3 ubiquitin protein ligase 1	11059	ENSG00000123124
MET	NA	MET	met proto-oncogene (hepatocyte growth factor receptor)	4233	ENSG00000105976
CAV2	NA	CAV2	caveolin 2	858	ENSG00000105971
VPS37A	NA	VPS37A	vacuolar protein sorting 37 homolog A (S. cerevisiae)	137492	ENSG00000155975
EPS15	NA	EPS15	epidermal growth factor receptor pathway substrate 15	2060	ENSG00000085832
ITCH	NA	ITCH	itchy E3 ubiquitin protein ligase	83737	ENSG00000078747
DNAJC6	NA	DNAJC6	DnaJ (Hsp40) homolog, subfamily C, member 6	9829	ENSG00000116675
VPS4B	NA	VPS4B	vacuolar protein sorting 4 homolog B (S. cerevisiae)	9525	ENSG00000119541
USP8	NA	USP8	ubiquitin specific peptidase 8	9101	ENSG00000138592
CBLB	NA	CBLB	Cbl proto-oncogene, E3 ubiquitin protein ligase B	868	ENSG00000114423
RAB5A	NA	RAB5A	RAB5A, member RAS oncogene family	5868	ENSG00000144566
CAV1	NA	CAV1	caveolin 1, caveolae protein, 22kDa	857	ENSG00000105974
SMURF2	NA	SMURF2	SMAD specific E3 ubiquitin protein ligase 2	64750	ENSG00000108854
CHMP2B	NA	CHMP2B	charged multivesicular body protein 2B	25978	ENSG00000083937
VPS36	NA	VPS36	vacuolar protein sorting 36 homolog (S. cerevisiae)	51028	ENSG00000136100
CBL	NA	CBL	Cbl proto-oncogene, E3 ubiquitin protein ligase	867	ENSG00000110395
ADRBK2	NA	ADRBK2	adrenergic, beta, receptor kinase 2	157	ENSG00000100077
RAB22A	NA	RAB22A	RAB22A, member RAS oncogene family	57403	ENSG00000124209
EGFR	NA	EGFR	epidermal growth factor receptor	1956	ENSG00000146648
SH3GLB1	NA	SH3GLB1	SH3-domain GRB2-like endophilin B1	51100	ENSG00000097033
SMAD2	NA	SMAD2	SMAD family member 2	4087	ENSG00000175387
RAB11FIP2	NA	RAB11FIP2	RAB11 family interacting protein 2 (class I)	22841	ENSG00000107560
STAM2	NA	STAM2	signal transducing adaptor molecule (SH3 domain and ITAM motif) 2	10254	ENSG00000115145
DNM1L	NA	DNM1L	dynamin 1-like	10059	ENSG00000087470
CLTC	NA	CLTC	clathrin, heavy chain (Hc)	1213	ENSG00000141367
ARF6	NA	ARF6	ADP-ribosylation factor 6	382	ENSG00000165527
RABEP1	NA	RABEP1	rabaptin, RAB GTPase binding effector protein 1	9135	ENSG00000029725
KEGG pathway	Chronic myeloid leukemia	5220	C=73;O=24;E=5.99;R=4.01;rawP=1.76e-09;adjP=2.64e-08
SOS2	NA	SOS2	son of sevenless homolog 2 (Drosophila)	6655	ENSG00000100485
NRAS	NA	NRAS	neuroblastoma RAS viral (v-ras) oncogene homolog	4893	ENSG00000213281
SOS1	NA	SOS1	son of sevenless homolog 1 (Drosophila)	6654	ENSG00000115904
PIK3R1	NA	PIK3R1	phosphoinositide-3-kinase, regulatory subunit 1 (alpha)	5295	ENSG00000145675
CBLB	NA	CBLB	Cbl proto-oncogene, E3 ubiquitin protein ligase B	868	ENSG00000114423
E2F3	NA	E2F3	E2F transcription factor 3	1871	ENSG00000112242
TGFBR1	NA	TGFBR1	transforming growth factor, beta receptor 1	7046	ENSG00000106799
CHUK	NA	CHUK	conserved helix-loop-helix ubiquitous kinase	1147	ENSG00000213341
KRAS	NA	KRAS	v-Ki-ras2 Kirsten rat sarcoma viral oncogene homolog	3845	ENSG00000133703
CTBP2	NA	CTBP2	C-terminal binding protein 2	1488	ENSG00000175029
CBL	NA	CBL	Cbl proto-oncogene, E3 ubiquitin protein ligase	867	ENSG00000110395
TGFB2	NA	TGFB2	transforming growth factor, beta 2	7042	ENSG00000092969
PIK3CB	NA	PIK3CB	phosphatidylinositol-4,5-bisphosphate 3-kinase, catalytic subunit beta	5291	ENSG00000051382
RB1	NA	RB1	retinoblastoma 1	5925	ENSG00000139687
MDM2	NA	MDM2	Mdm2, p53 E3 ubiquitin protein ligase homolog (mouse)	4193	ENSG00000135679
CRK	NA	CRK	v-crk sarcoma virus CT10 oncogene homolog (avian)	1398	ENSG00000167193
AKT3	NA	AKT3	v-akt murine thymoma viral oncogene homolog 3 (protein kinase B, gamma)	10000	ENSG00000117020
PTPN11	NA	PTPN11	protein tyrosine phosphatase, non-receptor type 11	5781	ENSG00000179295
PIK3CA	NA	PIK3CA	phosphatidylinositol-4,5-bisphosphate 3-kinase, catalytic subunit alpha	5290	ENSG00000121879
RUNX1	NA	RUNX1	runt-related transcription factor 1	861	ENSG00000159216
MAPK1	NA	MAPK1	mitogen-activated protein kinase 1	5594	ENSG00000100030
CDK6	NA	CDK6	cyclin-dependent kinase 6	1021	ENSG00000105810
SMAD4	NA	SMAD4	SMAD family member 4	4089	ENSG00000141646
HDAC2	NA	HDAC2	histone deacetylase 2	3066	ENSG00000196591
KEGG pathway	Small cell lung cancer	5222	C=85;O=26;E=6.97;R=3.73;rawP=2.18e-09;adjP=3.04e-08
CDKN2B	NA	CDKN2B	cyclin-dependent kinase inhibitor 2B (p15, inhibits CDK4)	1030	ENSG00000147883
LAMA4	NA	LAMA4	laminin, alpha 4	3910	ENSG00000112769
TRAF6	NA	TRAF6	TNF receptor-associated factor 6, E3 ubiquitin protein ligase	7189	ENSG00000175104
FN1	NA	FN1	fibronectin 1	2335	ENSG00000115414
PIK3R1	NA	PIK3R1	phosphoinositide-3-kinase, regulatory subunit 1 (alpha)	5295	ENSG00000145675
E2F3	NA	E2F3	E2F transcription factor 3	1871	ENSG00000112242
XIAP	NA	XIAP	X-linked inhibitor of apoptosis	331	ENSG00000101966
CHUK	NA	CHUK	conserved helix-loop-helix ubiquitous kinase	1147	ENSG00000213341
CYCS	NA	CYCS	cytochrome c, somatic	54205	ENSG00000172115
PTK2	NA	PTK2	PTK2 protein tyrosine kinase 2	5747	ENSG00000169398
PIK3CB	NA	PIK3CB	phosphatidylinositol-4,5-bisphosphate 3-kinase, catalytic subunit beta	5291	ENSG00000051382
BIRC2	NA	BIRC2	baculoviral IAP repeat containing 2	329	ENSG00000110330
RB1	NA	RB1	retinoblastoma 1	5925	ENSG00000139687
PTGS2	NA	PTGS2	prostaglandin-endoperoxide synthase 2 (prostaglandin G/H synthase and cyclooxygenase)	5743	ENSG00000073756
PIAS1	NA	PIAS1	protein inhibitor of activated STAT, 1	8554	ENSG00000033800
PTEN	NA	PTEN	phosphatase and tensin homolog	5728	ENSG00000171862
AKT3	NA	AKT3	v-akt murine thymoma viral oncogene homolog 3 (protein kinase B, gamma)	10000	ENSG00000117020
LAMB1	NA	LAMB1	laminin, beta 1	3912	ENSG00000091136
ITGA2	NA	ITGA2	integrin, alpha 2 (CD49B, alpha 2 subunit of VLA-2 receptor)	3673	ENSG00000164171
PIK3CA	NA	PIK3CA	phosphatidylinositol-4,5-bisphosphate 3-kinase, catalytic subunit alpha	5290	ENSG00000121879
ITGB1	NA	ITGB1	integrin, beta 1 (fibronectin receptor, beta polypeptide, antigen CD29 includes MDF2, MSK12)	3688	ENSG00000150093
PIAS2	NA	PIAS2	protein inhibitor of activated STAT, 2	9063	ENSG00000078043
APAF1	NA	APAF1	apoptotic peptidase activating factor 1	317	ENSG00000120868
ITGAV	NA	ITGAV	integrin, alpha V	3685	ENSG00000138448
TRAF5	NA	TRAF5	TNF receptor-associated factor 5	7188	ENSG00000082512
CDK6	NA	CDK6	cyclin-dependent kinase 6	1021	ENSG00000105810
KEGG pathway	Regulation of actin cytoskeleton	4810	C=213;O=45;E=17.46;R=2.58;rawP=3.31e-09;adjP=4.30e-08
GNG12	NA	GNG12	guanine nucleotide binding protein (G protein), gamma 12	55970	ENSG00000172380
FN1	NA	FN1	fibronectin 1	2335	ENSG00000115414
PPP1R12A	NA	PPP1R12A	protein phosphatase 1, regulatory subunit 12A	4659	ENSG00000058272
DOCK1	NA	DOCK1	dedicator of cytokinesis 1	1793	ENSG00000150760
IQGAP1	NA	IQGAP1	IQ motif containing GTPase activating protein 1	8826	ENSG00000140575
ENAH	NA	ENAH	enabled homolog (Drosophila)	55740	ENSG00000154380
APC	NA	APC	adenomatous polyposis coli	324	ENSG00000134982
NCKAP1	NA	NCKAP1	NCK-associated protein 1	10787	ENSG00000061676
PDGFRA	NA	PDGFRA	platelet-derived growth factor receptor, alpha polypeptide	5156	ENSG00000134853
PPP1CC	NA	PPP1CC	protein phosphatase 1, catalytic subunit, gamma isozyme	5501	ENSG00000186298
TIAM2	NA	TIAM2	T-cell lymphoma invasion and metastasis 2	26230	ENSG00000146426
ITGB8	NA	ITGB8	integrin, beta 8	3696	ENSG00000105855
PAK2	NA	PAK2	p21 protein (Cdc42/Rac)-activated kinase 2	5062	ENSG00000180370
PIK3CA	NA	PIK3CA	phosphatidylinositol-4,5-bisphosphate 3-kinase, catalytic subunit alpha	5290	ENSG00000121879
RDX	NA	RDX	radixin	5962	ENSG00000137710
ITGA1	NA	ITGA1	integrin, alpha 1	3672	ENSG00000213949
BDKRB1	NA	BDKRB1	bradykinin receptor B1	623	ENSG00000100739
PIKFYVE	NA	PIKFYVE	phosphoinositide kinase, FYVE finger containing	200576	ENSG00000115020
RRAS2	NA	RRAS2	related RAS viral (r-ras) oncogene homolog 2	22800	ENSG00000133818
ROCK2	NA	ROCK2	Rho-associated, coiled-coil containing protein kinase 2	9475	ENSG00000134318
ABI2	NA	ABI2	abl-interactor 2	10152	ENSG00000138443
SOS2	NA	SOS2	son of sevenless homolog 2 (Drosophila)	6655	ENSG00000100485
NRAS	NA	NRAS	neuroblastoma RAS viral (v-ras) oncogene homolog	4893	ENSG00000213281
FGF2	NA	FGF2	fibroblast growth factor 2 (basic)	2247	ENSG00000138685
SOS1	NA	SOS1	son of sevenless homolog 1 (Drosophila)	6654	ENSG00000115904
ITGA4	NA	ITGA4	integrin, alpha 4 (antigen CD49D, alpha 4 subunit of VLA-4 receptor)	3676	ENSG00000115232
PIK3R1	NA	PIK3R1	phosphoinositide-3-kinase, regulatory subunit 1 (alpha)	5295	ENSG00000145675
DIAPH2	NA	DIAPH2	diaphanous homolog 2 (Drosophila)	1730	ENSG00000147202
KRAS	NA	KRAS	v-Ki-ras2 Kirsten rat sarcoma viral oncogene homolog	3845	ENSG00000133703
ARHGEF12	NA	ARHGEF12	Rho guanine nucleotide exchange factor (GEF) 12	23365	ENSG00000196914
PTK2	NA	PTK2	PTK2 protein tyrosine kinase 2	5747	ENSG00000169398
PIK3CB	NA	PIK3CB	phosphatidylinositol-4,5-bisphosphate 3-kinase, catalytic subunit beta	5291	ENSG00000051382
EGFR	NA	EGFR	epidermal growth factor receptor	1956	ENSG00000146648
CFL2	NA	CFL2	cofilin 2 (muscle)	1073	ENSG00000165410
CRK	NA	CRK	v-crk sarcoma virus CT10 oncogene homolog (avian)	1398	ENSG00000167193
ARHGEF6	NA	ARHGEF6	Rac/Cdc42 guanine nucleotide exchange factor (GEF) 6	9459	ENSG00000129675
WASL	NA	WASL	Wiskott-Aldrich syndrome-like	8976	ENSG00000106299
ITGA2	NA	ITGA2	integrin, alpha 2 (CD49B, alpha 2 subunit of VLA-2 receptor)	3673	ENSG00000164171
ITGB1	NA	ITGB1	integrin, beta 1 (fibronectin receptor, beta polypeptide, antigen CD29 includes MDF2, MSK12)	3688	ENSG00000150093
PDGFD	NA	PDGFD	platelet derived growth factor D	80310	ENSG00000170962
PPP1CB	NA	PPP1CB	protein phosphatase 1, catalytic subunit, beta isozyme	5500	ENSG00000213639
ROCK1	NA	ROCK1	Rho-associated, coiled-coil containing protein kinase 1	6093	ENSG00000067900
ITGAV	NA	ITGAV	integrin, alpha V	3685	ENSG00000138448
MAPK1	NA	MAPK1	mitogen-activated protein kinase 1	5594	ENSG00000100030
GNA13	NA	GNA13	guanine nucleotide binding protein (G protein), alpha 13	10672	ENSG00000120063
KEGG pathway	Renal cell carcinoma	5211	C=70;O=23;E=5.74;R=4.01;rawP=3.86e-09;adjP=4.70e-08
SOS2	NA	SOS2	son of sevenless homolog 2 (Drosophila)	6655	ENSG00000100485
NRAS	NA	NRAS	neuroblastoma RAS viral (v-ras) oncogene homolog	4893	ENSG00000213281
SOS1	NA	SOS1	son of sevenless homolog 1 (Drosophila)	6654	ENSG00000115904
PIK3R1	NA	PIK3R1	phosphoinositide-3-kinase, regulatory subunit 1 (alpha)	5295	ENSG00000145675
RAP1B	NA	RAP1B	RAP1B, member of RAS oncogene family	5908	ENSG00000127314
TCEB1	NA	TCEB1	transcription elongation factor B (SIII), polypeptide 1 (15kDa, elongin C)	6921	ENSG00000154582
KRAS	NA	KRAS	v-Ki-ras2 Kirsten rat sarcoma viral oncogene homolog	3845	ENSG00000133703
TGFB2	NA	TGFB2	transforming growth factor, beta 2	7042	ENSG00000092969
PIK3CB	NA	PIK3CB	phosphatidylinositol-4,5-bisphosphate 3-kinase, catalytic subunit beta	5291	ENSG00000051382
JUN	NA	JUN	jun proto-oncogene	3725	ENSG00000177606
RAP1A	NA	RAP1A	RAP1A, member of RAS oncogene family	5906	ENSG00000116473
CRK	NA	CRK	v-crk sarcoma virus CT10 oncogene homolog (avian)	1398	ENSG00000167193
HIF1A	NA	HIF1A	hypoxia inducible factor 1, alpha subunit (basic helix-loop-helix transcription factor)	3091	ENSG00000100644
AKT3	NA	AKT3	v-akt murine thymoma viral oncogene homolog 3 (protein kinase B, gamma)	10000	ENSG00000117020
CUL2	NA	CUL2	cullin 2	8453	ENSG00000108094
PAK2	NA	PAK2	p21 protein (Cdc42/Rac)-activated kinase 2	5062	ENSG00000180370
PIK3CA	NA	PIK3CA	phosphatidylinositol-4,5-bisphosphate 3-kinase, catalytic subunit alpha	5290	ENSG00000121879
PTPN11	NA	PTPN11	protein tyrosine phosphatase, non-receptor type 11	5781	ENSG00000179295
HGF	NA	HGF	hepatocyte growth factor (hepapoietin A; scatter factor)	3082	ENSG00000019991
MET	NA	MET	met proto-oncogene (hepatocyte growth factor receptor)	4233	ENSG00000105976
MAPK1	NA	MAPK1	mitogen-activated protein kinase 1	5594	ENSG00000100030
GAB1	NA	GAB1	GRB2-associated binding protein 1	2549	ENSG00000109458
EGLN1	NA	EGLN1	egl nine homolog 1 (C. elegans)	54583	ENSG00000135766
KEGG pathway	RNA degradation	3018	C=71;O=23;E=5.82;R=3.95;rawP=5.27e-09;adjP=6.04e-08
C1D	NA	C1D	C1D nuclear receptor corepressor	10438	ENSG00000197223
CNOT1	NA	CNOT1	CCR4-NOT transcription complex, subunit 1	23019	ENSG00000125107
SKIV2L2	NA	SKIV2L2	superkiller viralicidic activity 2-like 2 (S. cerevisiae)	23517	ENSG00000039123
PAN3	NA	PAN3	PAN3 poly(A) specific ribonuclease subunit homolog (S. cerevisiae)	255967	ENSG00000152520
NAA38	NA	NAA38	N(alpha)-acetyltransferase 38, NatC auxiliary subunit	51691	ENSG00000128534
CNOT7	NA	CNOT7	CCR4-NOT transcription complex, subunit 7	29883	ENSG00000198791
PABPC1L	NA	PABPC1L	poly(A) binding protein, cytoplasmic 1-like	80336	ENSG00000101104
DCP2	NA	DCP2	DCP2 decapping enzyme homolog (S. cerevisiae)	167227	ENSG00000172795
CNOT2	NA	CNOT2	CCR4-NOT transcription complex, subunit 2	4848	ENSG00000111596
HSPA9	NA	HSPA9	heat shock 70kDa protein 9 (mortalin)	3313	ENSG00000113013
LSM5	NA	LSM5	LSM5 homolog, U6 small nuclear RNA associated (S. cerevisiae)	23658	ENSG00000106355
DDX6	NA	DDX6	DEAD (Asp-Glu-Ala-Asp) box helicase 6	1656	ENSG00000110367
TTC37	NA	TTC37	tetratricopeptide repeat domain 37	9652	ENSG00000198677
XRN2	NA	XRN2	5'-3' exoribonuclease 2	22803	ENSG00000088930
CNOT6	NA	CNOT6	CCR4-NOT transcription complex, subunit 6	57472	ENSG00000113300
DIS3	NA	DIS3	DIS3 mitotic control homolog (S. cerevisiae)	22894	ENSG00000083520
XRN1	NA	XRN1	5'-3' exoribonuclease 1	54464	ENSG00000114127
HSPD1	NA	HSPD1	heat shock 60kDa protein 1 (chaperonin)	3329	ENSG00000144381
LSM1	NA	LSM1	LSM1 homolog, U6 small nuclear RNA associated (S. cerevisiae)	27257	ENSG00000175324
CNOT6L	NA	CNOT6L	CCR4-NOT transcription complex, subunit 6-like	246175	ENSG00000138767
ZCCHC7	NA	ZCCHC7	zinc finger, CCHC domain containing 7	84186	ENSG00000147905
PNPT1	NA	PNPT1	polyribonucleotide nucleotidyltransferase 1	87178	ENSG00000138035
DHX36	NA	DHX36	DEAH (Asp-Glu-Ala-His) box polypeptide 36	170506	ENSG00000174953
KEGG pathway	Neurotrophin signaling pathway	4722	C=127;O=32;E=10.41;R=3.07;rawP=7.12e-09;adjP=7.71e-08
MAPK8	NA	MAPK8	mitogen-activated protein kinase 8	5599	ENSG00000107643
TRAF6	NA	TRAF6	TNF receptor-associated factor 6, E3 ubiquitin protein ligase	7189	ENSG00000175104
SOS2	NA	SOS2	son of sevenless homolog 2 (Drosophila)	6655	ENSG00000100485
BDNF	NA	BDNF	brain-derived neurotrophic factor	627	ENSG00000176697
NRAS	NA	NRAS	neuroblastoma RAS viral (v-ras) oncogene homolog	4893	ENSG00000213281
PDK1	NA	PDK1	pyruvate dehydrogenase kinase, isozyme 1	5163	ENSG00000152256
RIPK2	NA	RIPK2	receptor-interacting serine-threonine kinase 2	8767	ENSG00000104312
SOS1	NA	SOS1	son of sevenless homolog 1 (Drosophila)	6654	ENSG00000115904
PIK3R1	NA	PIK3R1	phosphoinositide-3-kinase, regulatory subunit 1 (alpha)	5295	ENSG00000145675
IRAK3	NA	IRAK3	interleukin-1 receptor-associated kinase 3	11213	ENSG00000090376
RAP1B	NA	RAP1B	RAP1B, member of RAS oncogene family	5908	ENSG00000127314
CALM3	NA	CALM3	calmodulin 3 (phosphorylase kinase, delta)	808	ENSG00000160014
KRAS	NA	KRAS	v-Ki-ras2 Kirsten rat sarcoma viral oncogene homolog	3845	ENSG00000133703
FOXO3	NA	FOXO3	forkhead box O3	2309	ENSG00000118689
PIK3CB	NA	PIK3CB	phosphatidylinositol-4,5-bisphosphate 3-kinase, catalytic subunit beta	5291	ENSG00000051382
JUN	NA	JUN	jun proto-oncogene	3725	ENSG00000177606
IRS1	NA	IRS1	insulin receptor substrate 1	3667	ENSG00000169047
CAMK2D	NA	CAMK2D	calcium/calmodulin-dependent protein kinase II delta	817	ENSG00000145349
RAP1A	NA	RAP1A	RAP1A, member of RAS oncogene family	5906	ENSG00000116473
KIDINS220	NA	KIDINS220	kinase D-interacting substrate, 220kDa	57498	ENSG00000134313
CRK	NA	CRK	v-crk sarcoma virus CT10 oncogene homolog (avian)	1398	ENSG00000167193
AKT3	NA	AKT3	v-akt murine thymoma viral oncogene homolog 3 (protein kinase B, gamma)	10000	ENSG00000117020
PTPN11	NA	PTPN11	protein tyrosine phosphatase, non-receptor type 11	5781	ENSG00000179295
PIK3CA	NA	PIK3CA	phosphatidylinositol-4,5-bisphosphate 3-kinase, catalytic subunit alpha	5290	ENSG00000121879
GSK3B	NA	GSK3B	glycogen synthase kinase 3 beta	2932	ENSG00000082701
YWHAZ	NA	YWHAZ	tyrosine 3-monooxygenase/tryptophan 5-monooxygenase activation protein, zeta polypeptide	7534	ENSG00000164924
MAP3K5	NA	MAP3K5	mitogen-activated protein kinase kinase kinase 5	4217	ENSG00000197442
MAPK1	NA	MAPK1	mitogen-activated protein kinase 1	5594	ENSG00000100030
FRS2	NA	FRS2	fibroblast growth factor receptor substrate 2	10818	ENSG00000166225
GAB1	NA	GAB1	GRB2-associated binding protein 1	2549	ENSG00000109458
RPS6KA3	NA	RPS6KA3	ribosomal protein S6 kinase, 90kDa, polypeptide 3	6197	ENSG00000177189
MAP3K1	NA	MAP3K1	mitogen-activated protein kinase kinase kinase 1, E3 ubiquitin protein ligase	4214	ENSG00000095015
KEGG pathway	Basal transcription factors	3022	C=37;O=16;E=3.03;R=5.27;rawP=9.76e-09;adjP=1.00e-07
TAF2	NA	TAF2	TAF2 RNA polymerase II, TATA box binding protein (TBP)-associated factor, 150kDa	6873	ENSG00000064313
TAF13	NA	TAF13	TAF13 RNA polymerase II, TATA box binding protein (TBP)-associated factor, 18kDa	6884	ENSG00000197780
GTF2H3	NA	GTF2H3	general transcription factor IIH, polypeptide 3, 34kDa	2967	ENSG00000111358
TAF5	NA	TAF5	TAF5 RNA polymerase II, TATA box binding protein (TBP)-associated factor, 100kDa	6877	ENSG00000148835
GTF2A1	NA	GTF2A1	general transcription factor IIA, 1, 19/37kDa	2957	ENSG00000165417
TAF1	NA	TAF1	TAF1 RNA polymerase II, TATA box binding protein (TBP)-associated factor, 250kDa	6872	ENSG00000147133
TBPL1	NA	TBPL1	TBP-like 1	9519	ENSG00000028839
GTF2H1	NA	GTF2H1	general transcription factor IIH, polypeptide 1, 62kDa	2965	ENSG00000110768
STON1	NA	STON1	stonin 1	11037	ENSG00000243244
TAF5L	NA	TAF5L	TAF5-like RNA polymerase II, p300/CBP-associated factor (PCAF)-associated factor, 65kDa	27097	ENSG00000135801
GTF2E1	NA	GTF2E1	general transcription factor IIE, polypeptide 1, alpha 56kDa	2960	ENSG00000153767
GTF2B	NA	GTF2B	general transcription factor IIB	2959	ENSG00000137947
GTF2A2	NA	GTF2A2	general transcription factor IIA, 2, 12kDa	2958	ENSG00000140307
TAF9	NA	TAF9	TAF9 RNA polymerase II, TATA box binding protein (TBP)-associated factor, 32kDa	6880	ENSG00000085231
GTF2H2	NA	GTF2H2	general transcription factor IIH, polypeptide 2, 44kDa	2966	ENSG00000145736
TAF9B	NA	TAF9B	TAF9B RNA polymerase II, TATA box binding protein (TBP)-associated factor, 31kDa	51616	ENSG00000187325
KEGG pathway	ErbB signaling pathway	4012	C=87;O=25;E=7.13;R=3.50;rawP=1.81e-08;adjP=1.76e-07
MAPK8	NA	MAPK8	mitogen-activated protein kinase 8	5599	ENSG00000107643
SOS2	NA	SOS2	son of sevenless homolog 2 (Drosophila)	6655	ENSG00000100485
NRAS	NA	NRAS	neuroblastoma RAS viral (v-ras) oncogene homolog	4893	ENSG00000213281
NCK1	NA	NCK1	NCK adaptor protein 1	4690	ENSG00000158092
SOS1	NA	SOS1	son of sevenless homolog 1 (Drosophila)	6654	ENSG00000115904
PIK3R1	NA	PIK3R1	phosphoinositide-3-kinase, regulatory subunit 1 (alpha)	5295	ENSG00000145675
CBLB	NA	CBLB	Cbl proto-oncogene, E3 ubiquitin protein ligase B	868	ENSG00000114423
KRAS	NA	KRAS	v-Ki-ras2 Kirsten rat sarcoma viral oncogene homolog	3845	ENSG00000133703
PTK2	NA	PTK2	PTK2 protein tyrosine kinase 2	5747	ENSG00000169398
CBL	NA	CBL	Cbl proto-oncogene, E3 ubiquitin protein ligase	867	ENSG00000110395
PIK3CB	NA	PIK3CB	phosphatidylinositol-4,5-bisphosphate 3-kinase, catalytic subunit beta	5291	ENSG00000051382
EGFR	NA	EGFR	epidermal growth factor receptor	1956	ENSG00000146648
JUN	NA	JUN	jun proto-oncogene	3725	ENSG00000177606
ABL2	NA	ABL2	v-abl Abelson murine leukemia viral oncogene homolog 2	27	ENSG00000143322
CAMK2D	NA	CAMK2D	calcium/calmodulin-dependent protein kinase II delta	817	ENSG00000145349
CRK	NA	CRK	v-crk sarcoma virus CT10 oncogene homolog (avian)	1398	ENSG00000167193
AKT3	NA	AKT3	v-akt murine thymoma viral oncogene homolog 3 (protein kinase B, gamma)	10000	ENSG00000117020
PAK2	NA	PAK2	p21 protein (Cdc42/Rac)-activated kinase 2	5062	ENSG00000180370
PIK3CA	NA	PIK3CA	phosphatidylinositol-4,5-bisphosphate 3-kinase, catalytic subunit alpha	5290	ENSG00000121879
EREG	NA	EREG	epiregulin	2069	ENSG00000124882
GSK3B	NA	GSK3B	glycogen synthase kinase 3 beta	2932	ENSG00000082701
RPS6KB1	NA	RPS6KB1	ribosomal protein S6 kinase, 70kDa, polypeptide 1	6198	ENSG00000108443
MAPK1	NA	MAPK1	mitogen-activated protein kinase 1	5594	ENSG00000100030
MAP2K4	NA	MAP2K4	mitogen-activated protein kinase kinase 4	6416	ENSG00000065559
GAB1	NA	GAB1	GRB2-associated binding protein 1	2549	ENSG00000109458
KEGG pathway	Nucleotide excision repair	3420	C=44;O=17;E=3.61;R=4.71;rawP=2.62e-08;adjP=2.43e-07
MNAT1	NA	MNAT1	menage a trois homolog 1, cyclin H assembly factor (Xenopus laevis)	4331	ENSG00000020426
GTF2H3	NA	GTF2H3	general transcription factor IIH, polypeptide 3, 34kDa	2967	ENSG00000111358
CUL4A	NA	CUL4A	cullin 4A	8451	ENSG00000139842
ERCC8	NA	ERCC8	excision repair cross-complementing rodent repair deficiency, complementation group 8	1161	ENSG00000049167
PCNA	NA	PCNA	proliferating cell nuclear antigen	5111	ENSG00000132646
CCNH	NA	CCNH	cyclin H	902	ENSG00000134480
ERCC6	NA	ERCC6	excision repair cross-complementing rodent repair deficiency, complementation group 6	2074	ENSG00000225830
XPA	NA	XPA	xeroderma pigmentosum, complementation group A	7507	ENSG00000136936
CUL4B	NA	CUL4B	cullin 4B	8450	ENSG00000158290
RAD23B	NA	RAD23B	RAD23 homolog B (S. cerevisiae)	5887	ENSG00000119318
GTF2H1	NA	GTF2H1	general transcription factor IIH, polypeptide 1, 62kDa	2965	ENSG00000110768
ERCC4	NA	ERCC4	excision repair cross-complementing rodent repair deficiency, complementation group 4	2072	ENSG00000175595
ERCC5	NA	ERCC5	excision repair cross-complementing rodent repair deficiency, complementation group 5	2073	ENSG00000134899
RFC1	NA	RFC1	replication factor C (activator 1) 1, 145kDa	5981	ENSG00000035928
CDK7	NA	CDK7	cyclin-dependent kinase 7	1022	ENSG00000134058
GTF2H5	NA	GTF2H5	general transcription factor IIH, polypeptide 5	404672	ENSG00000185068
GTF2H2	NA	GTF2H2	general transcription factor IIH, polypeptide 2, 44kDa	2966	ENSG00000145736
KEGG pathway	Hepatitis C	5160	C=134;O=32;E=10.99;R=2.91;rawP=2.86e-08;adjP=2.53e-07
DDX58	NA	DDX58	DEAD (Asp-Glu-Ala-Asp) box polypeptide 58	23586	ENSG00000107201
MAPK8	NA	MAPK8	mitogen-activated protein kinase 8	5599	ENSG00000107643
TRAF6	NA	TRAF6	TNF receptor-associated factor 6, E3 ubiquitin protein ligase	7189	ENSG00000175104
SOS2	NA	SOS2	son of sevenless homolog 2 (Drosophila)	6655	ENSG00000100485
TBK1	NA	TBK1	TANK-binding kinase 1	29110	ENSG00000183735
NRAS	NA	NRAS	neuroblastoma RAS viral (v-ras) oncogene homolog	4893	ENSG00000213281
PDK1	NA	PDK1	pyruvate dehydrogenase kinase, isozyme 1	5163	ENSG00000152256
SOS1	NA	SOS1	son of sevenless homolog 1 (Drosophila)	6654	ENSG00000115904
PIK3R1	NA	PIK3R1	phosphoinositide-3-kinase, regulatory subunit 1 (alpha)	5295	ENSG00000145675
PPARA	NA	PPARA	peroxisome proliferator-activated receptor alpha	5465	ENSG00000186951
EIF2AK3	NA	EIF2AK3	eukaryotic translation initiation factor 2-alpha kinase 3	9451	ENSG00000172071
PPP2R2A	NA	PPP2R2A	protein phosphatase 2, regulatory subunit B, alpha	5520	ENSG00000221914
EIF3E	NA	EIF3E	eukaryotic translation initiation factor 3, subunit E	3646	ENSG00000104408
CHUK	NA	CHUK	conserved helix-loop-helix ubiquitous kinase	1147	ENSG00000213341
KRAS	NA	KRAS	v-Ki-ras2 Kirsten rat sarcoma viral oncogene homolog	3845	ENSG00000133703
IFNAR1	NA	IFNAR1	interferon (alpha, beta and omega) receptor 1	3454	ENSG00000142166
PIK3CB	NA	PIK3CB	phosphatidylinositol-4,5-bisphosphate 3-kinase, catalytic subunit beta	5291	ENSG00000051382
EGFR	NA	EGFR	epidermal growth factor receptor	1956	ENSG00000146648
PPP2R1B	NA	PPP2R1B	protein phosphatase 2, regulatory subunit A, beta	5519	ENSG00000137713
PPP2CA	NA	PPP2CA	protein phosphatase 2, catalytic subunit, alpha isozyme	5515	ENSG00000113575
PIAS1	NA	PIAS1	protein inhibitor of activated STAT, 1	8554	ENSG00000033800
EIF2AK2	NA	EIF2AK2	eukaryotic translation initiation factor 2-alpha kinase 2	5610	ENSG00000055332
JAK1	NA	JAK1	Janus kinase 1	3716	ENSG00000162434
AKT3	NA	AKT3	v-akt murine thymoma viral oncogene homolog 3 (protein kinase B, gamma)	10000	ENSG00000117020
IL8	NA	IL8	interleukin 8	3576	ENSG00000169429
STAT1	NA	STAT1	signal transducer and activator of transcription 1, 91kDa	6772	ENSG00000115415
PIAS2	NA	PIAS2	protein inhibitor of activated STAT, 2	9063	ENSG00000078043
PIK3CA	NA	PIK3CA	phosphatidylinositol-4,5-bisphosphate 3-kinase, catalytic subunit alpha	5290	ENSG00000121879
GSK3B	NA	GSK3B	glycogen synthase kinase 3 beta	2932	ENSG00000082701
EIF2S1	NA	EIF2S1	eukaryotic translation initiation factor 2, subunit 1 alpha, 35kDa	1965	ENSG00000134001
MAPK1	NA	MAPK1	mitogen-activated protein kinase 1	5594	ENSG00000100030
OCLN	NA	OCLN	occludin	100506658	ENSG00000197822
KEGG pathway	TGF-beta signaling pathway	4350	C=84;O=24;E=6.89;R=3.48;rawP=3.92e-08;adjP=3.32e-07
CDKN2B	NA	CDKN2B	cyclin-dependent kinase inhibitor 2B (p15, inhibits CDK4)	1030	ENSG00000147883
DCN	NA	DCN	decorin	1634	ENSG00000011465
BMPR2	NA	BMPR2	bone morphogenetic protein receptor, type II (serine/threonine kinase)	659	ENSG00000204217
SMAD9	NA	SMAD9	SMAD family member 9	4093	ENSG00000120693
CUL1	NA	CUL1	cullin 1	8454	ENSG00000055130
TGFBR1	NA	TGFBR1	transforming growth factor, beta receptor 1	7046	ENSG00000106799
SMAD5	NA	SMAD5	SMAD family member 5	4090	ENSG00000113658
SMURF2	NA	SMURF2	SMAD specific E3 ubiquitin protein ligase 2	64750	ENSG00000108854
TGFB2	NA	TGFB2	transforming growth factor, beta 2	7042	ENSG00000092969
RBL2	NA	RBL2	retinoblastoma-like 2 (p130)	5934	ENSG00000103479
PPP2R1B	NA	PPP2R1B	protein phosphatase 2, regulatory subunit A, beta	5519	ENSG00000137713
PPP2CA	NA	PPP2CA	protein phosphatase 2, catalytic subunit, alpha isozyme	5515	ENSG00000113575
ZFYVE16	NA	ZFYVE16	zinc finger, FYVE domain containing 16	9765	ENSG00000039319
SMAD2	NA	SMAD2	SMAD family member 2	4087	ENSG00000175387
ACVR2A	NA	ACVR2A	activin A receptor, type IIA	92	ENSG00000121989
RPS6KB1	NA	RPS6KB1	ribosomal protein S6 kinase, 70kDa, polypeptide 1	6198	ENSG00000108443
ROCK1	NA	ROCK1	Rho-associated, coiled-coil containing protein kinase 1	6093	ENSG00000067900
BMPR1A	NA	BMPR1A	bone morphogenetic protein receptor, type IA	657	ENSG00000107779
SMAD1	NA	SMAD1	SMAD family member 1	4086	ENSG00000170365
MAPK1	NA	MAPK1	mitogen-activated protein kinase 1	5594	ENSG00000100030
SMAD4	NA	SMAD4	SMAD family member 4	4089	ENSG00000141646
ROCK2	NA	ROCK2	Rho-associated, coiled-coil containing protein kinase 2	9475	ENSG00000134318
INHBA	NA	INHBA	inhibin, beta A	3624	ENSG00000122641
BMPR1B	NA	BMPR1B	bone morphogenetic protein receptor, type IB	658	ENSG00000138696
KEGG pathway	Chagas disease (American trypanosomiasis)	5142	C=104;O=27;E=8.53;R=3.17;rawP=5.28e-08;adjP=4.29e-07
MAPK8	NA	MAPK8	mitogen-activated protein kinase 8	5599	ENSG00000107643
TRAF6	NA	TRAF6	TNF receptor-associated factor 6, E3 ubiquitin protein ligase	7189	ENSG00000175104
PIK3R1	NA	PIK3R1	phosphoinositide-3-kinase, regulatory subunit 1 (alpha)	5295	ENSG00000145675
PPP2R2A	NA	PPP2R2A	protein phosphatase 2, regulatory subunit B, alpha	5520	ENSG00000221914
TGFBR1	NA	TGFBR1	transforming growth factor, beta receptor 1	7046	ENSG00000106799
CHUK	NA	CHUK	conserved helix-loop-helix ubiquitous kinase	1147	ENSG00000213341
TGFB2	NA	TGFB2	transforming growth factor, beta 2	7042	ENSG00000092969
PLCB1	NA	PLCB1	phospholipase C, beta 1 (phosphoinositide-specific)	23236	ENSG00000182621
GNAI3	NA	GNAI3	guanine nucleotide binding protein (G protein), alpha inhibiting activity polypeptide 3	2773	ENSG00000065135
IL1B	NA	IL1B	interleukin 1, beta	3553	ENSG00000125538
PIK3CB	NA	PIK3CB	phosphatidylinositol-4,5-bisphosphate 3-kinase, catalytic subunit beta	5291	ENSG00000051382
PPP2R1B	NA	PPP2R1B	protein phosphatase 2, regulatory subunit A, beta	5519	ENSG00000137713
FAS	NA	FAS	Fas (TNF receptor superfamily, member 6)	355	ENSG00000026103
CFLAR	NA	CFLAR	CASP8 and FADD-like apoptosis regulator	8837	ENSG00000003402
GNAI1	NA	GNAI1	guanine nucleotide binding protein (G protein), alpha inhibiting activity polypeptide 1	2770	ENSG00000127955
GNAS	NA	GNAS	GNAS complex locus	2778	ENSG00000087460
JUN	NA	JUN	jun proto-oncogene	3725	ENSG00000177606
PPP2CA	NA	PPP2CA	protein phosphatase 2, catalytic subunit, alpha isozyme	5515	ENSG00000113575
SMAD2	NA	SMAD2	SMAD family member 2	4087	ENSG00000175387
AKT3	NA	AKT3	v-akt murine thymoma viral oncogene homolog 3 (protein kinase B, gamma)	10000	ENSG00000117020
IL8	NA	IL8	interleukin 8	3576	ENSG00000169429
PIK3CA	NA	PIK3CA	phosphatidylinositol-4,5-bisphosphate 3-kinase, catalytic subunit alpha	5290	ENSG00000121879
GNAQ	NA	GNAQ	guanine nucleotide binding protein (G protein), q polypeptide	2776	ENSG00000156052
IFNGR1	NA	IFNGR1	interferon gamma receptor 1	3459	ENSG00000027697
MAPK1	NA	MAPK1	mitogen-activated protein kinase 1	5594	ENSG00000100030
TLR4	NA	TLR4	toll-like receptor 4	7099	ENSG00000136869
MAP2K4	NA	MAP2K4	mitogen-activated protein kinase kinase 4	6416	ENSG00000065559
KEGG pathway	Colorectal cancer	5210	C=62;O=20;E=5.08;R=3.93;rawP=5.61e-08;adjP=4.38e-07
MAPK8	NA	MAPK8	mitogen-activated protein kinase 8	5599	ENSG00000107643
CASP3	NA	CASP3	caspase 3, apoptosis-related cysteine peptidase	836	ENSG00000164305
PIK3R1	NA	PIK3R1	phosphoinositide-3-kinase, regulatory subunit 1 (alpha)	5295	ENSG00000145675
TGFBR1	NA	TGFBR1	transforming growth factor, beta receptor 1	7046	ENSG00000106799
CYCS	NA	CYCS	cytochrome c, somatic	54205	ENSG00000172115
APC	NA	APC	adenomatous polyposis coli	324	ENSG00000134982
KRAS	NA	KRAS	v-Ki-ras2 Kirsten rat sarcoma viral oncogene homolog	3845	ENSG00000133703
TGFB2	NA	TGFB2	transforming growth factor, beta 2	7042	ENSG00000092969
PIK3CB	NA	PIK3CB	phosphatidylinositol-4,5-bisphosphate 3-kinase, catalytic subunit beta	5291	ENSG00000051382
APPL1	NA	APPL1	adaptor protein, phosphotyrosine interaction, PH domain and leucine zipper containing 1	26060	ENSG00000157500
JUN	NA	JUN	jun proto-oncogene	3725	ENSG00000177606
SMAD2	NA	SMAD2	SMAD family member 2	4087	ENSG00000175387
AKT3	NA	AKT3	v-akt murine thymoma viral oncogene homolog 3 (protein kinase B, gamma)	10000	ENSG00000117020
MSH3	NA	MSH3	mutS homolog 3 (E. coli)	4437	ENSG00000113318
PIK3CA	NA	PIK3CA	phosphatidylinositol-4,5-bisphosphate 3-kinase, catalytic subunit alpha	5290	ENSG00000121879
MSH2	NA	MSH2	mutS homolog 2, colon cancer, nonpolyposis type 1 (E. coli)	4436	ENSG00000095002
GSK3B	NA	GSK3B	glycogen synthase kinase 3 beta	2932	ENSG00000082701
MAPK1	NA	MAPK1	mitogen-activated protein kinase 1	5594	ENSG00000100030
SMAD4	NA	SMAD4	SMAD family member 4	4089	ENSG00000141646
MSH6	NA	MSH6	mutS homolog 6 (E. coli)	2956	ENSG00000116062
KEGG pathway	Oocyte meiosis	4114	C=112;O=28;E=9.18;R=3.05;rawP=7.25e-08;adjP=5.44e-07
ANAPC5	NA	ANAPC5	anaphase promoting complex subunit 5	51433	ENSG00000089053
PPP3CA	NA	PPP3CA	protein phosphatase 3, catalytic subunit, alpha isozyme	5530	ENSG00000138814
ANAPC13	NA	ANAPC13	anaphase promoting complex subunit 13	25847	ENSG00000129055
SLK	NA	SLK	STE20-like kinase	9748	ENSG00000065613
CALM3	NA	CALM3	calmodulin 3 (phosphorylase kinase, delta)	808	ENSG00000160014
CUL1	NA	CUL1	cullin 1	8454	ENSG00000055130
ITPR2	NA	ITPR2	inositol 1,4,5-trisphosphate receptor, type 2	3709	ENSG00000123104
CDC23	NA	CDC23	cell division cycle 23 homolog (S. cerevisiae)	8697	ENSG00000094880
CDC26	NA	CDC26	cell division cycle 26 homolog (S. cerevisiae)	246184	ENSG00000176386
PPP1CC	NA	PPP1CC	protein phosphatase 1, catalytic subunit, gamma isozyme	5501	ENSG00000186298
PPP2R1B	NA	PPP2R1B	protein phosphatase 2, regulatory subunit A, beta	5519	ENSG00000137713
FBXO5	NA	FBXO5	F-box protein 5	26271	ENSG00000112029
PPP2CA	NA	PPP2CA	protein phosphatase 2, catalytic subunit, alpha isozyme	5515	ENSG00000113575
CAMK2D	NA	CAMK2D	calcium/calmodulin-dependent protein kinase II delta	817	ENSG00000145349
PPP2R5E	NA	PPP2R5E	protein phosphatase 2, regulatory subunit B', epsilon isoform	5529	ENSG00000154001
SMC3	NA	SMC3	structural maintenance of chromosomes 3	9126	ENSG00000108055
PPP2R5A	NA	PPP2R5A	protein phosphatase 2, regulatory subunit B', alpha	5525	ENSG00000066027
CDC27	NA	CDC27	cell division cycle 27 homolog (S. cerevisiae)	996	ENSG00000004897
ITPR1	NA	ITPR1	inositol 1,4,5-trisphosphate receptor, type 1	3708	ENSG00000150995
MAD2L1	NA	MAD2L1	MAD2 mitotic arrest deficient-like 1 (yeast)	4085	ENSG00000164109
PPP3R1	NA	PPP3R1	protein phosphatase 3, regulatory subunit B, alpha	5534	ENSG00000221823
PPP1CB	NA	PPP1CB	protein phosphatase 1, catalytic subunit, beta isozyme	5500	ENSG00000213639
PPP2R5C	NA	PPP2R5C	protein phosphatase 2, regulatory subunit B', gamma	5527	ENSG00000078304
YWHAZ	NA	YWHAZ	tyrosine 3-monooxygenase/tryptophan 5-monooxygenase activation protein, zeta polypeptide	7534	ENSG00000164924
MAPK1	NA	MAPK1	mitogen-activated protein kinase 1	5594	ENSG00000100030
PRKACB	NA	PRKACB	protein kinase, cAMP-dependent, catalytic, beta	5567	ENSG00000142875
RPS6KA3	NA	RPS6KA3	ribosomal protein S6 kinase, 90kDa, polypeptide 3	6197	ENSG00000177189
ANAPC4	NA	ANAPC4	anaphase promoting complex subunit 4	29945	ENSG00000053900
KEGG pathway	Wnt signaling pathway	4310	C=150;O=33;E=12.30;R=2.68;rawP=1.43e-07;adjP=1.03e-06
MAPK8	NA	MAPK8	mitogen-activated protein kinase 8	5599	ENSG00000107643
PPP3CA	NA	PPP3CA	protein phosphatase 3, catalytic subunit, alpha isozyme	5530	ENSG00000138814
TBL1XR1	NA	TBL1XR1	transducin (beta)-like 1 X-linked receptor 1	79718	ENSG00000177565
CUL1	NA	CUL1	cullin 1	8454	ENSG00000055130
NLK	NA	NLK	nemo-like kinase	51701	ENSG00000087095
CTBP2	NA	CTBP2	C-terminal binding protein 2	1488	ENSG00000175029
APC	NA	APC	adenomatous polyposis coli	324	ENSG00000134982
PLCB1	NA	PLCB1	phospholipase C, beta 1 (phosphoinositide-specific)	23236	ENSG00000182621
CSNK1A1	NA	CSNK1A1	casein kinase 1, alpha 1	1452	ENSG00000113712
DAAM1	NA	DAAM1	dishevelled associated activator of morphogenesis 1	23002	ENSG00000100592
NFAT5	NA	NFAT5	nuclear factor of activated T-cells 5, tonicity-responsive	10725	ENSG00000102908
PPP2R1B	NA	PPP2R1B	protein phosphatase 2, regulatory subunit A, beta	5519	ENSG00000137713
FZD6	NA	FZD6	frizzled family receptor 6	8323	ENSG00000164930
SENP2	NA	SENP2	SUMO1/sentrin/SMT3 specific peptidase 2	59343	ENSG00000163904
WNT5A	NA	WNT5A	wingless-type MMTV integration site family, member 5A	7474	ENSG00000114251
JUN	NA	JUN	jun proto-oncogene	3725	ENSG00000177606
PPP2CA	NA	PPP2CA	protein phosphatase 2, catalytic subunit, alpha isozyme	5515	ENSG00000113575
CAMK2D	NA	CAMK2D	calcium/calmodulin-dependent protein kinase II delta	817	ENSG00000145349
PPP2R5E	NA	PPP2R5E	protein phosphatase 2, regulatory subunit B', epsilon isoform	5529	ENSG00000154001
SMAD2	NA	SMAD2	SMAD family member 2	4087	ENSG00000175387
PPP2R5A	NA	PPP2R5A	protein phosphatase 2, regulatory subunit B', alpha	5525	ENSG00000066027
PPP3R1	NA	PPP3R1	protein phosphatase 3, regulatory subunit B, alpha	5534	ENSG00000221823
PPP2R5C	NA	PPP2R5C	protein phosphatase 2, regulatory subunit B', gamma	5527	ENSG00000078304
PRICKLE2	NA	PRICKLE2	prickle homolog 2 (Drosophila)	166336	ENSG00000163637
GSK3B	NA	GSK3B	glycogen synthase kinase 3 beta	2932	ENSG00000082701
LRP6	NA	LRP6	low density lipoprotein receptor-related protein 6	4040	ENSG00000070018
ROCK1	NA	ROCK1	Rho-associated, coiled-coil containing protein kinase 1	6093	ENSG00000067900
CACYBP	NA	CACYBP	calcyclin binding protein	27101	ENSG00000116161
MAP3K7	NA	MAP3K7	mitogen-activated protein kinase kinase kinase 7	6885	ENSG00000135341
ROCK2	NA	ROCK2	Rho-associated, coiled-coil containing protein kinase 2	9475	ENSG00000134318
SMAD4	NA	SMAD4	SMAD family member 4	4089	ENSG00000141646
PRKACB	NA	PRKACB	protein kinase, cAMP-dependent, catalytic, beta	5567	ENSG00000142875
FZD1	NA	FZD1	frizzled family receptor 1	8321	ENSG00000157240
KEGG pathway	NOD-like receptor signaling pathway	4621	C=58;O=18;E=4.76;R=3.79;rawP=4.93e-07;adjP=3.32e-06
MAPK8	NA	MAPK8	mitogen-activated protein kinase 8	5599	ENSG00000107643
TRAF6	NA	TRAF6	TNF receptor-associated factor 6, E3 ubiquitin protein ligase	7189	ENSG00000175104
HSP90B1	NA	HSP90B1	heat shock protein 90kDa beta (Grp94), member 1	7184	ENSG00000166598
TNFAIP3	NA	TNFAIP3	tumor necrosis factor, alpha-induced protein 3	7128	ENSG00000118503
RIPK2	NA	RIPK2	receptor-interacting serine-threonine kinase 2	8767	ENSG00000104312
TAB3	NA	TAB3	TGF-beta activated kinase 1/MAP3K7 binding protein 3	257397	ENSG00000157625
XIAP	NA	XIAP	X-linked inhibitor of apoptosis	331	ENSG00000101966
CHUK	NA	CHUK	conserved helix-loop-helix ubiquitous kinase	1147	ENSG00000213341
ERBB2IP	NA	ERBB2IP	erbb2 interacting protein	55914	ENSG00000112851
IL1B	NA	IL1B	interleukin 1, beta	3553	ENSG00000125538
BIRC2	NA	BIRC2	baculoviral IAP repeat containing 2	329	ENSG00000110330
SUGT1	NA	SUGT1	SGT1, suppressor of G2 allele of SKP1 (S. cerevisiae)	10910	ENSG00000165416
CARD8	NA	CARD8	caspase recruitment domain family, member 8	22900	ENSG00000105483
TAB2	NA	TAB2	TGF-beta activated kinase 1/MAP3K7 binding protein 2	23118	ENSG00000055208
IL8	NA	IL8	interleukin 8	3576	ENSG00000169429
HSP90AA1	NA	HSP90AA1	heat shock protein 90kDa alpha (cytosolic), class A member 1	3320	ENSG00000080824
MAP3K7	NA	MAP3K7	mitogen-activated protein kinase kinase kinase 7	6885	ENSG00000135341
MAPK1	NA	MAPK1	mitogen-activated protein kinase 1	5594	ENSG00000100030
KEGG pathway	Axon guidance	4360	C=129;O=29;E=10.58;R=2.74;rawP=4.92e-07;adjP=3.32e-06
EFNB2	NA	EFNB2	ephrin-B2	1948	ENSG00000125266
PPP3CA	NA	PPP3CA	protein phosphatase 3, catalytic subunit, alpha isozyme	5530	ENSG00000138814
NRAS	NA	NRAS	neuroblastoma RAS viral (v-ras) oncogene homolog	4893	ENSG00000213281
NCK1	NA	NCK1	NCK adaptor protein 1	4690	ENSG00000158092
EPHA4	NA	EPHA4	EPH receptor A4	2043	ENSG00000116106
ROBO1	NA	ROBO1	roundabout, axon guidance receptor, homolog 1 (Drosophila)	6091	ENSG00000169855
ARHGEF12	NA	ARHGEF12	Rho guanine nucleotide exchange factor (GEF) 12	23365	ENSG00000196914
KRAS	NA	KRAS	v-Ki-ras2 Kirsten rat sarcoma viral oncogene homolog	3845	ENSG00000133703
SEMA6D	NA	SEMA6D	sema domain, transmembrane domain (TM), and cytoplasmic domain, (semaphorin) 6D	80031	ENSG00000137872
PTK2	NA	PTK2	PTK2 protein tyrosine kinase 2	5747	ENSG00000169398
GNAI3	NA	GNAI3	guanine nucleotide binding protein (G protein), alpha inhibiting activity polypeptide 3	2773	ENSG00000065135
NFAT5	NA	NFAT5	nuclear factor of activated T-cells 5, tonicity-responsive	10725	ENSG00000102908
RASA1	NA	RASA1	RAS p21 protein activator (GTPase activating protein) 1	5921	ENSG00000145715
SEMA5A	NA	SEMA5A	sema domain, seven thrombospondin repeats (type 1 and type 1-like), transmembrane domain (TM) and short cytoplasmic domain, (semaphorin) 5A	9037	ENSG00000112902
CFL2	NA	CFL2	cofilin 2 (muscle)	1073	ENSG00000165410
GNAI1	NA	GNAI1	guanine nucleotide binding protein (G protein), alpha inhibiting activity polypeptide 1	2770	ENSG00000127955
PAK2	NA	PAK2	p21 protein (Cdc42/Rac)-activated kinase 2	5062	ENSG00000180370
PPP3R1	NA	PPP3R1	protein phosphatase 3, regulatory subunit B, alpha	5534	ENSG00000221823
ITGB1	NA	ITGB1	integrin, beta 1 (fibronectin receptor, beta polypeptide, antigen CD29 includes MDF2, MSK12)	3688	ENSG00000150093
SRGAP1	NA	SRGAP1	SLIT-ROBO Rho GTPase activating protein 1	57522	ENSG00000196935
GSK3B	NA	GSK3B	glycogen synthase kinase 3 beta	2932	ENSG00000082701
SEMA3C	NA	SEMA3C	sema domain, immunoglobulin domain (Ig), short basic domain, secreted, (semaphorin) 3C	10512	ENSG00000075223
NTN4	NA	NTN4	netrin 4	59277	ENSG00000074527
ROCK1	NA	ROCK1	Rho-associated, coiled-coil containing protein kinase 1	6093	ENSG00000067900
MET	NA	MET	met proto-oncogene (hepatocyte growth factor receptor)	4233	ENSG00000105976
NRP1	NA	NRP1	neuropilin 1	8829	ENSG00000099250
MAPK1	NA	MAPK1	mitogen-activated protein kinase 1	5594	ENSG00000100030
SEMA3A	NA	SEMA3A	sema domain, immunoglobulin domain (Ig), short basic domain, secreted, (semaphorin) 3A	10371	ENSG00000075213
ROCK2	NA	ROCK2	Rho-associated, coiled-coil containing protein kinase 2	9475	ENSG00000134318
KEGG pathway	Pancreatic cancer	5212	C=70;O=20;E=5.74;R=3.48;rawP=5.20e-07;adjP=3.38e-06
MAPK8	NA	MAPK8	mitogen-activated protein kinase 8	5599	ENSG00000107643
PIK3R1	NA	PIK3R1	phosphoinositide-3-kinase, regulatory subunit 1 (alpha)	5295	ENSG00000145675
E2F3	NA	E2F3	E2F transcription factor 3	1871	ENSG00000112242
TGFBR1	NA	TGFBR1	transforming growth factor, beta receptor 1	7046	ENSG00000106799
CHUK	NA	CHUK	conserved helix-loop-helix ubiquitous kinase	1147	ENSG00000213341
KRAS	NA	KRAS	v-Ki-ras2 Kirsten rat sarcoma viral oncogene homolog	3845	ENSG00000133703
TGFB2	NA	TGFB2	transforming growth factor, beta 2	7042	ENSG00000092969
PIK3CB	NA	PIK3CB	phosphatidylinositol-4,5-bisphosphate 3-kinase, catalytic subunit beta	5291	ENSG00000051382
EGFR	NA	EGFR	epidermal growth factor receptor	1956	ENSG00000146648
RALA	NA	RALA	v-ral simian leukemia viral oncogene homolog A (ras related)	5898	ENSG00000006451
RB1	NA	RB1	retinoblastoma 1	5925	ENSG00000139687
SMAD2	NA	SMAD2	SMAD family member 2	4087	ENSG00000175387
JAK1	NA	JAK1	Janus kinase 1	3716	ENSG00000162434
ARHGEF6	NA	ARHGEF6	Rac/Cdc42 guanine nucleotide exchange factor (GEF) 6	9459	ENSG00000129675
AKT3	NA	AKT3	v-akt murine thymoma viral oncogene homolog 3 (protein kinase B, gamma)	10000	ENSG00000117020
PIK3CA	NA	PIK3CA	phosphatidylinositol-4,5-bisphosphate 3-kinase, catalytic subunit alpha	5290	ENSG00000121879
STAT1	NA	STAT1	signal transducer and activator of transcription 1, 91kDa	6772	ENSG00000115415
MAPK1	NA	MAPK1	mitogen-activated protein kinase 1	5594	ENSG00000100030
CDK6	NA	CDK6	cyclin-dependent kinase 6	1021	ENSG00000105810
SMAD4	NA	SMAD4	SMAD family member 4	4089	ENSG00000141646
KEGG pathway	Prostate cancer	5215	C=89;O=23;E=7.30;R=3.15;rawP=5.47e-07;adjP=3.44e-06
CREB3L2	NA	CREB3L2	cAMP responsive element binding protein 3-like 2	64764	ENSG00000182158
SOS2	NA	SOS2	son of sevenless homolog 2 (Drosophila)	6655	ENSG00000100485
HSP90B1	NA	HSP90B1	heat shock protein 90kDa beta (Grp94), member 1	7184	ENSG00000166598
NRAS	NA	NRAS	neuroblastoma RAS viral (v-ras) oncogene homolog	4893	ENSG00000213281
SOS1	NA	SOS1	son of sevenless homolog 1 (Drosophila)	6654	ENSG00000115904
PIK3R1	NA	PIK3R1	phosphoinositide-3-kinase, regulatory subunit 1 (alpha)	5295	ENSG00000145675
E2F3	NA	E2F3	E2F transcription factor 3	1871	ENSG00000112242
CHUK	NA	CHUK	conserved helix-loop-helix ubiquitous kinase	1147	ENSG00000213341
KRAS	NA	KRAS	v-Ki-ras2 Kirsten rat sarcoma viral oncogene homolog	3845	ENSG00000133703
CREB5	NA	CREB5	cAMP responsive element binding protein 5	9586	ENSG00000146592
PDGFRA	NA	PDGFRA	platelet-derived growth factor receptor, alpha polypeptide	5156	ENSG00000134853
PIK3CB	NA	PIK3CB	phosphatidylinositol-4,5-bisphosphate 3-kinase, catalytic subunit beta	5291	ENSG00000051382
EGFR	NA	EGFR	epidermal growth factor receptor	1956	ENSG00000146648
RB1	NA	RB1	retinoblastoma 1	5925	ENSG00000139687
MDM2	NA	MDM2	Mdm2, p53 E3 ubiquitin protein ligase homolog (mouse)	4193	ENSG00000135679
PTEN	NA	PTEN	phosphatase and tensin homolog	5728	ENSG00000171862
AKT3	NA	AKT3	v-akt murine thymoma viral oncogene homolog 3 (protein kinase B, gamma)	10000	ENSG00000117020
PIK3CA	NA	PIK3CA	phosphatidylinositol-4,5-bisphosphate 3-kinase, catalytic subunit alpha	5290	ENSG00000121879
PDGFD	NA	PDGFD	platelet derived growth factor D	80310	ENSG00000170962
GSK3B	NA	GSK3B	glycogen synthase kinase 3 beta	2932	ENSG00000082701
HSP90AA1	NA	HSP90AA1	heat shock protein 90kDa alpha (cytosolic), class A member 1	3320	ENSG00000080824
CREB1	NA	CREB1	cAMP responsive element binding protein 1	1385	ENSG00000118260
MAPK1	NA	MAPK1	mitogen-activated protein kinase 1	5594	ENSG00000100030
KEGG pathway	p53 signaling pathway	4115	C=68;O=19;E=5.58;R=3.41;rawP=1.45e-06;adjP=8.84e-06
CASP3	NA	CASP3	caspase 3, apoptosis-related cysteine peptidase	836	ENSG00000164305
PPM1D	NA	PPM1D	protein phosphatase, Mg2+/Mn2+ dependent, 1D	8493	ENSG00000170836
MDM4	NA	MDM4	Mdm4 p53 binding protein homolog (mouse)	4194	ENSG00000198625
RCHY1	NA	RCHY1	ring finger and CHY zinc finger domain containing 1, E3 ubiquitin protein ligase	25898	ENSG00000163743
CYCS	NA	CYCS	cytochrome c, somatic	54205	ENSG00000172115
CHEK1	NA	CHEK1	checkpoint kinase 1	1111	ENSG00000149554
CCNG1	NA	CCNG1	cyclin G1	900	ENSG00000113328
FAS	NA	FAS	Fas (TNF receptor superfamily, member 6)	355	ENSG00000026103
MDM2	NA	MDM2	Mdm2, p53 E3 ubiquitin protein ligase homolog (mouse)	4193	ENSG00000135679
SESN3	NA	SESN3	sestrin 3	143686	ENSG00000149212
PMAIP1	NA	PMAIP1	phorbol-12-myristate-13-acetate-induced protein 1	5366	ENSG00000141682
RRM2B	NA	RRM2B	ribonucleotide reductase M2 B (TP53 inducible)	50484	ENSG00000048392
PTEN	NA	PTEN	phosphatase and tensin homolog	5728	ENSG00000171862
ATM	NA	ATM	ataxia telangiectasia mutated	472	ENSG00000149311
ATR	NA	ATR	ataxia telangiectasia and Rad3 related	545	ENSG00000175054
APAF1	NA	APAF1	apoptotic peptidase activating factor 1	317	ENSG00000120868
CDK6	NA	CDK6	cyclin-dependent kinase 6	1021	ENSG00000105810
ZMAT3	NA	ZMAT3	zinc finger, matrin-type 3	64393	ENSG00000172667
CCNG2	NA	CCNG2	cyclin G2	901	ENSG00000138764
KEGG pathway	Toxoplasmosis	5145	C=132;O=28;E=10.82;R=2.59;rawP=2.62e-06;adjP=1.55e-05
LAMA4	NA	LAMA4	laminin, alpha 4	3910	ENSG00000112769
PLA2G4A	NA	PLA2G4A	phospholipase A2, group IVA (cytosolic, calcium-dependent)	5321	ENSG00000116711
MAPK8	NA	MAPK8	mitogen-activated protein kinase 8	5599	ENSG00000107643
CASP3	NA	CASP3	caspase 3, apoptosis-related cysteine peptidase	836	ENSG00000164305
TRAF6	NA	TRAF6	TNF receptor-associated factor 6, E3 ubiquitin protein ligase	7189	ENSG00000175104
PDK1	NA	PDK1	pyruvate dehydrogenase kinase, isozyme 1	5163	ENSG00000152256
PIK3R1	NA	PIK3R1	phosphoinositide-3-kinase, regulatory subunit 1 (alpha)	5295	ENSG00000145675
XIAP	NA	XIAP	X-linked inhibitor of apoptosis	331	ENSG00000101966
CHUK	NA	CHUK	conserved helix-loop-helix ubiquitous kinase	1147	ENSG00000213341
CYCS	NA	CYCS	cytochrome c, somatic	54205	ENSG00000172115
PLA2G12A	NA	PLA2G12A	phospholipase A2, group XIIA	81579	ENSG00000123739
TGFB2	NA	TGFB2	transforming growth factor, beta 2	7042	ENSG00000092969
GNAI3	NA	GNAI3	guanine nucleotide binding protein (G protein), alpha inhibiting activity polypeptide 3	2773	ENSG00000065135
PIK3CB	NA	PIK3CB	phosphatidylinositol-4,5-bisphosphate 3-kinase, catalytic subunit beta	5291	ENSG00000051382
BIRC2	NA	BIRC2	baculoviral IAP repeat containing 2	329	ENSG00000110330
GNAI1	NA	GNAI1	guanine nucleotide binding protein (G protein), alpha inhibiting activity polypeptide 1	2770	ENSG00000127955
JAK1	NA	JAK1	Janus kinase 1	3716	ENSG00000162434
TAB2	NA	TAB2	TGF-beta activated kinase 1/MAP3K7 binding protein 2	23118	ENSG00000055208
AKT3	NA	AKT3	v-akt murine thymoma viral oncogene homolog 3 (protein kinase B, gamma)	10000	ENSG00000117020
LAMB1	NA	LAMB1	laminin, beta 1	3912	ENSG00000091136
STAT1	NA	STAT1	signal transducer and activator of transcription 1, 91kDa	6772	ENSG00000115415
PIK3CA	NA	PIK3CA	phosphatidylinositol-4,5-bisphosphate 3-kinase, catalytic subunit alpha	5290	ENSG00000121879
ITGB1	NA	ITGB1	integrin, beta 1 (fibronectin receptor, beta polypeptide, antigen CD29 includes MDF2, MSK12)	3688	ENSG00000150093
JAK2	NA	JAK2	Janus kinase 2	3717	ENSG00000096968
MAP3K7	NA	MAP3K7	mitogen-activated protein kinase kinase kinase 7	6885	ENSG00000135341
IFNGR1	NA	IFNGR1	interferon gamma receptor 1	3459	ENSG00000027697
MAPK1	NA	MAPK1	mitogen-activated protein kinase 1	5594	ENSG00000100030
TLR4	NA	TLR4	toll-like receptor 4	7099	ENSG00000136869
KEGG pathway	Melanoma	5218	C=71;O=19;E=5.82;R=3.26;rawP=2.94e-06;adjP=1.69e-05
NRAS	NA	NRAS	neuroblastoma RAS viral (v-ras) oncogene homolog	4893	ENSG00000213281
FGF2	NA	FGF2	fibroblast growth factor 2 (basic)	2247	ENSG00000138685
PIK3R1	NA	PIK3R1	phosphoinositide-3-kinase, regulatory subunit 1 (alpha)	5295	ENSG00000145675
E2F3	NA	E2F3	E2F transcription factor 3	1871	ENSG00000112242
KRAS	NA	KRAS	v-Ki-ras2 Kirsten rat sarcoma viral oncogene homolog	3845	ENSG00000133703
PDGFRA	NA	PDGFRA	platelet-derived growth factor receptor, alpha polypeptide	5156	ENSG00000134853
PIK3CB	NA	PIK3CB	phosphatidylinositol-4,5-bisphosphate 3-kinase, catalytic subunit beta	5291	ENSG00000051382
EGFR	NA	EGFR	epidermal growth factor receptor	1956	ENSG00000146648
RB1	NA	RB1	retinoblastoma 1	5925	ENSG00000139687
MDM2	NA	MDM2	Mdm2, p53 E3 ubiquitin protein ligase homolog (mouse)	4193	ENSG00000135679
PTEN	NA	PTEN	phosphatase and tensin homolog	5728	ENSG00000171862
AKT3	NA	AKT3	v-akt murine thymoma viral oncogene homolog 3 (protein kinase B, gamma)	10000	ENSG00000117020
MITF	NA	MITF	microphthalmia-associated transcription factor	4286	ENSG00000187098
PIK3CA	NA	PIK3CA	phosphatidylinositol-4,5-bisphosphate 3-kinase, catalytic subunit alpha	5290	ENSG00000121879
PDGFD	NA	PDGFD	platelet derived growth factor D	80310	ENSG00000170962
HGF	NA	HGF	hepatocyte growth factor (hepapoietin A; scatter factor)	3082	ENSG00000019991
MET	NA	MET	met proto-oncogene (hepatocyte growth factor receptor)	4233	ENSG00000105976
MAPK1	NA	MAPK1	mitogen-activated protein kinase 1	5594	ENSG00000100030
CDK6	NA	CDK6	cyclin-dependent kinase 6	1021	ENSG00000105810
KEGG pathway	Glioma	5214	C=65;O=18;E=5.33;R=3.38;rawP=3.12e-06;adjP=1.74e-05
SOS2	NA	SOS2	son of sevenless homolog 2 (Drosophila)	6655	ENSG00000100485
NRAS	NA	NRAS	neuroblastoma RAS viral (v-ras) oncogene homolog	4893	ENSG00000213281
SOS1	NA	SOS1	son of sevenless homolog 1 (Drosophila)	6654	ENSG00000115904
PIK3R1	NA	PIK3R1	phosphoinositide-3-kinase, regulatory subunit 1 (alpha)	5295	ENSG00000145675
E2F3	NA	E2F3	E2F transcription factor 3	1871	ENSG00000112242
CALM3	NA	CALM3	calmodulin 3 (phosphorylase kinase, delta)	808	ENSG00000160014
KRAS	NA	KRAS	v-Ki-ras2 Kirsten rat sarcoma viral oncogene homolog	3845	ENSG00000133703
PDGFRA	NA	PDGFRA	platelet-derived growth factor receptor, alpha polypeptide	5156	ENSG00000134853
PIK3CB	NA	PIK3CB	phosphatidylinositol-4,5-bisphosphate 3-kinase, catalytic subunit beta	5291	ENSG00000051382
EGFR	NA	EGFR	epidermal growth factor receptor	1956	ENSG00000146648
RB1	NA	RB1	retinoblastoma 1	5925	ENSG00000139687
CAMK2D	NA	CAMK2D	calcium/calmodulin-dependent protein kinase II delta	817	ENSG00000145349
MDM2	NA	MDM2	Mdm2, p53 E3 ubiquitin protein ligase homolog (mouse)	4193	ENSG00000135679
PTEN	NA	PTEN	phosphatase and tensin homolog	5728	ENSG00000171862
AKT3	NA	AKT3	v-akt murine thymoma viral oncogene homolog 3 (protein kinase B, gamma)	10000	ENSG00000117020
PIK3CA	NA	PIK3CA	phosphatidylinositol-4,5-bisphosphate 3-kinase, catalytic subunit alpha	5290	ENSG00000121879
MAPK1	NA	MAPK1	mitogen-activated protein kinase 1	5594	ENSG00000100030
CDK6	NA	CDK6	cyclin-dependent kinase 6	1021	ENSG00000105810
KEGG pathway	Adherens junction	4520	C=73;O=19;E=5.99;R=3.17;rawP=4.61e-06;adjP=2.50e-05
FER	NA	FER	fer (fps/fes related) tyrosine kinase	2241	ENSG00000151422
WASF3	NA	WASF3	WAS protein family, member 3	10810	ENSG00000132970
IQGAP1	NA	IQGAP1	IQ motif containing GTPase activating protein 1	8826	ENSG00000140575
NLK	NA	NLK	nemo-like kinase	51701	ENSG00000087095
TGFBR1	NA	TGFBR1	transforming growth factor, beta receptor 1	7046	ENSG00000106799
TJP1	NA	TJP1	tight junction protein 1	7082	ENSG00000104067
YES1	NA	YES1	v-yes-1 Yamaguchi sarcoma viral oncogene homolog 1	7525	ENSG00000176105
EGFR	NA	EGFR	epidermal growth factor receptor	1956	ENSG00000146648
SSX2IP	NA	SSX2IP	synovial sarcoma, X breakpoint 2 interacting protein	117178	ENSG00000117155
MLLT4	NA	MLLT4	myeloid/lymphoid or mixed-lineage leukemia (trithorax homolog, Drosophila); translocated to, 4	4301	ENSG00000130396
SMAD2	NA	SMAD2	SMAD family member 2	4087	ENSG00000175387
WASL	NA	WASL	Wiskott-Aldrich syndrome-like	8976	ENSG00000106299
PVRL3	NA	PVRL3	poliovirus receptor-related 3	25945	ENSG00000177707
ACP1	NA	ACP1	acid phosphatase 1, soluble	52	ENSG00000143727
MAP3K7	NA	MAP3K7	mitogen-activated protein kinase kinase kinase 7	6885	ENSG00000135341
MET	NA	MET	met proto-oncogene (hepatocyte growth factor receptor)	4233	ENSG00000105976
MAPK1	NA	MAPK1	mitogen-activated protein kinase 1	5594	ENSG00000100030
SMAD4	NA	SMAD4	SMAD family member 4	4089	ENSG00000141646
SNAI2	NA	SNAI2	snail homolog 2 (Drosophila)	6591	ENSG00000019549
KEGG pathway	Apoptosis	4210	C=87;O=21;E=7.13;R=2.94;rawP=5.45e-06;adjP=2.87e-05
CASP3	NA	CASP3	caspase 3, apoptosis-related cysteine peptidase	836	ENSG00000164305
PPP3CA	NA	PPP3CA	protein phosphatase 3, catalytic subunit, alpha isozyme	5530	ENSG00000138814
PIK3R1	NA	PIK3R1	phosphoinositide-3-kinase, regulatory subunit 1 (alpha)	5295	ENSG00000145675
IRAK3	NA	IRAK3	interleukin-1 receptor-associated kinase 3	11213	ENSG00000090376
XIAP	NA	XIAP	X-linked inhibitor of apoptosis	331	ENSG00000101966
CHUK	NA	CHUK	conserved helix-loop-helix ubiquitous kinase	1147	ENSG00000213341
CYCS	NA	CYCS	cytochrome c, somatic	54205	ENSG00000172115
IL1B	NA	IL1B	interleukin 1, beta	3553	ENSG00000125538
BIRC2	NA	BIRC2	baculoviral IAP repeat containing 2	329	ENSG00000110330
PIK3CB	NA	PIK3CB	phosphatidylinositol-4,5-bisphosphate 3-kinase, catalytic subunit beta	5291	ENSG00000051382
FAS	NA	FAS	Fas (TNF receptor superfamily, member 6)	355	ENSG00000026103
CFLAR	NA	CFLAR	CASP8 and FADD-like apoptosis regulator	8837	ENSG00000003402
IL1R1	NA	IL1R1	interleukin 1 receptor, type I	3554	ENSG00000115594
AKT3	NA	AKT3	v-akt murine thymoma viral oncogene homolog 3 (protein kinase B, gamma)	10000	ENSG00000117020
PIK3CA	NA	PIK3CA	phosphatidylinositol-4,5-bisphosphate 3-kinase, catalytic subunit alpha	5290	ENSG00000121879
PPP3R1	NA	PPP3R1	protein phosphatase 3, regulatory subunit B, alpha	5534	ENSG00000221823
ATM	NA	ATM	ataxia telangiectasia mutated	472	ENSG00000149311
APAF1	NA	APAF1	apoptotic peptidase activating factor 1	317	ENSG00000120868
IL1RAP	NA	IL1RAP	interleukin 1 receptor accessory protein	3556	ENSG00000196083
PRKACB	NA	PRKACB	protein kinase, cAMP-dependent, catalytic, beta	5567	ENSG00000142875
PRKAR1A	NA	PRKAR1A	protein kinase, cAMP-dependent, regulatory, type I, alpha	5573	ENSG00000108946
KEGG pathway	T cell receptor signaling pathway	4660	C=108;O=24;E=8.85;R=2.71;rawP=5.69e-06;adjP=2.92e-05
SOS2	NA	SOS2	son of sevenless homolog 2 (Drosophila)	6655	ENSG00000100485
PPP3CA	NA	PPP3CA	protein phosphatase 3, catalytic subunit, alpha isozyme	5530	ENSG00000138814
NRAS	NA	NRAS	neuroblastoma RAS viral (v-ras) oncogene homolog	4893	ENSG00000213281
PDK1	NA	PDK1	pyruvate dehydrogenase kinase, isozyme 1	5163	ENSG00000152256
NCK1	NA	NCK1	NCK adaptor protein 1	4690	ENSG00000158092
SOS1	NA	SOS1	son of sevenless homolog 1 (Drosophila)	6654	ENSG00000115904
PIK3R1	NA	PIK3R1	phosphoinositide-3-kinase, regulatory subunit 1 (alpha)	5295	ENSG00000145675
MALT1	NA	MALT1	mucosa associated lymphoid tissue lymphoma translocation gene 1	10892	ENSG00000172175
CBLB	NA	CBLB	Cbl proto-oncogene, E3 ubiquitin protein ligase B	868	ENSG00000114423
CHUK	NA	CHUK	conserved helix-loop-helix ubiquitous kinase	1147	ENSG00000213341
KRAS	NA	KRAS	v-Ki-ras2 Kirsten rat sarcoma viral oncogene homolog	3845	ENSG00000133703
CBL	NA	CBL	Cbl proto-oncogene, E3 ubiquitin protein ligase	867	ENSG00000110395
PIK3CB	NA	PIK3CB	phosphatidylinositol-4,5-bisphosphate 3-kinase, catalytic subunit beta	5291	ENSG00000051382
NFAT5	NA	NFAT5	nuclear factor of activated T-cells 5, tonicity-responsive	10725	ENSG00000102908
BCL10	NA	BCL10	B-cell CLL/lymphoma 10	8915	ENSG00000142867
JUN	NA	JUN	jun proto-oncogene	3725	ENSG00000177606
AKT3	NA	AKT3	v-akt murine thymoma viral oncogene homolog 3 (protein kinase B, gamma)	10000	ENSG00000117020
PAK2	NA	PAK2	p21 protein (Cdc42/Rac)-activated kinase 2	5062	ENSG00000180370
DLG1	NA	DLG1	discs, large homolog 1 (Drosophila)	1739	ENSG00000075711
PIK3CA	NA	PIK3CA	phosphatidylinositol-4,5-bisphosphate 3-kinase, catalytic subunit alpha	5290	ENSG00000121879
PPP3R1	NA	PPP3R1	protein phosphatase 3, regulatory subunit B, alpha	5534	ENSG00000221823
GSK3B	NA	GSK3B	glycogen synthase kinase 3 beta	2932	ENSG00000082701
MAP3K7	NA	MAP3K7	mitogen-activated protein kinase kinase kinase 7	6885	ENSG00000135341
MAPK1	NA	MAPK1	mitogen-activated protein kinase 1	5594	ENSG00000100030
KEGG pathway	Vasopressin-regulated water reabsorption	4962	C=44;O=14;E=3.61;R=3.88;rawP=6.54e-06;adjP=3.11e-05
CREB3L2	NA	CREB3L2	cAMP responsive element binding protein 3-like 2	64764	ENSG00000182158
GNAS	NA	GNAS	GNAS complex locus	2778	ENSG00000087460
DCTN6	NA	DCTN6	dynactin 6	10671	ENSG00000104671
DYNC1I2	NA	DYNC1I2	dynein, cytoplasmic 1, intermediate chain 2	1781	ENSG00000077380
DYNC1LI1	NA	DYNC1LI1	dynein, cytoplasmic 1, light intermediate chain 1	51143	ENSG00000144635
DCTN4	NA	DCTN4	dynactin 4 (p62)	51164	ENSG00000132912
DYNC2LI1	NA	DYNC2LI1	dynein, cytoplasmic 2, light intermediate chain 1	51626	ENSG00000138036
RAB5A	NA	RAB5A	RAB5A, member RAS oncogene family	5868	ENSG00000144566
CREB5	NA	CREB5	cAMP responsive element binding protein 5	9586	ENSG00000146592
DYNC2H1	NA	DYNC2H1	dynein, cytoplasmic 2, heavy chain 1	79659	ENSG00000187240
CREB1	NA	CREB1	cAMP responsive element binding protein 1	1385	ENSG00000118260
RAB11A	NA	RAB11A	RAB11A, member RAS oncogene family	8766	ENSG00000103769
PRKACB	NA	PRKACB	protein kinase, cAMP-dependent, catalytic, beta	5567	ENSG00000142875
DYNC1LI2	NA	DYNC1LI2	dynein, cytoplasmic 1, light intermediate chain 2	1783	ENSG00000135720
KEGG pathway	Insulin signaling pathway	4910	C=138;O=28;E=11.31;R=2.47;rawP=6.46e-06;adjP=3.11e-05
MAPK8	NA	MAPK8	mitogen-activated protein kinase 8	5599	ENSG00000107643
SOS2	NA	SOS2	son of sevenless homolog 2 (Drosophila)	6655	ENSG00000100485
RHOQ	NA	RHOQ	ras homolog family member Q	23433	ENSG00000119729
NRAS	NA	NRAS	neuroblastoma RAS viral (v-ras) oncogene homolog	4893	ENSG00000213281
SOS1	NA	SOS1	son of sevenless homolog 1 (Drosophila)	6654	ENSG00000115904
PRKAB2	NA	PRKAB2	protein kinase, AMP-activated, beta 2 non-catalytic subunit	5565	ENSG00000131791
PRKAA1	NA	PRKAA1	protein kinase, AMP-activated, alpha 1 catalytic subunit	5562	ENSG00000132356
PIK3R1	NA	PIK3R1	phosphoinositide-3-kinase, regulatory subunit 1 (alpha)	5295	ENSG00000145675
PHKB	NA	PHKB	phosphorylase kinase, beta	5257	ENSG00000102893
CBLB	NA	CBLB	Cbl proto-oncogene, E3 ubiquitin protein ligase B	868	ENSG00000114423
CALM3	NA	CALM3	calmodulin 3 (phosphorylase kinase, delta)	808	ENSG00000160014
KRAS	NA	KRAS	v-Ki-ras2 Kirsten rat sarcoma viral oncogene homolog	3845	ENSG00000133703
CBL	NA	CBL	Cbl proto-oncogene, E3 ubiquitin protein ligase	867	ENSG00000110395
PIK3CB	NA	PIK3CB	phosphatidylinositol-4,5-bisphosphate 3-kinase, catalytic subunit beta	5291	ENSG00000051382
PPP1CC	NA	PPP1CC	protein phosphatase 1, catalytic subunit, gamma isozyme	5501	ENSG00000186298
IRS1	NA	IRS1	insulin receptor substrate 1	3667	ENSG00000169047
CRK	NA	CRK	v-crk sarcoma virus CT10 oncogene homolog (avian)	1398	ENSG00000167193
AKT3	NA	AKT3	v-akt murine thymoma viral oncogene homolog 3 (protein kinase B, gamma)	10000	ENSG00000117020
PRKCI	NA	PRKCI	protein kinase C, iota	5584	ENSG00000163558
PIK3CA	NA	PIK3CA	phosphatidylinositol-4,5-bisphosphate 3-kinase, catalytic subunit alpha	5290	ENSG00000121879
SOCS4	NA	SOCS4	suppressor of cytokine signaling 4	122809	ENSG00000180008
PPP1CB	NA	PPP1CB	protein phosphatase 1, catalytic subunit, beta isozyme	5500	ENSG00000213639
GSK3B	NA	GSK3B	glycogen synthase kinase 3 beta	2932	ENSG00000082701
RPS6KB1	NA	RPS6KB1	ribosomal protein S6 kinase, 70kDa, polypeptide 1	6198	ENSG00000108443
MAPK1	NA	MAPK1	mitogen-activated protein kinase 1	5594	ENSG00000100030
EIF4E	NA	EIF4E	eukaryotic translation initiation factor 4E	1977	ENSG00000151247
PRKACB	NA	PRKACB	protein kinase, cAMP-dependent, catalytic, beta	5567	ENSG00000142875
PRKAR1A	NA	PRKAR1A	protein kinase, cAMP-dependent, regulatory, type I, alpha	5573	ENSG00000108946
KEGG pathway	Proteasome	3050	C=44;O=14;E=3.61;R=3.88;rawP=6.54e-06;adjP=3.11e-05
PSMD1	NA	PSMD1	proteasome (prosome, macropain) 26S subunit, non-ATPase, 1	5707	ENSG00000173692
PSMA3	NA	PSMA3	proteasome (prosome, macropain) subunit, alpha type, 3	5684	ENSG00000100567
PSMC6	NA	PSMC6	proteasome (prosome, macropain) 26S subunit, ATPase, 6	5706	ENSG00000100519
PSMA2	NA	PSMA2	proteasome (prosome, macropain) subunit, alpha type, 2	5683	ENSG00000106588,ENSG00000256646
SHFM1	NA	SHFM1	split hand/foot malformation (ectrodactyly) type 1	7979	ENSG00000127922
PSMC2	NA	PSMC2	proteasome (prosome, macropain) 26S subunit, ATPase, 2	5701	ENSG00000161057
PSME4	NA	PSME4	proteasome (prosome, macropain) activator subunit 4	23198	ENSG00000068878
PSMD14	NA	PSMD14	proteasome (prosome, macropain) 26S subunit, non-ATPase, 14	10213	ENSG00000115233
PSMA1	NA	PSMA1	proteasome (prosome, macropain) subunit, alpha type, 1	5682	ENSG00000256206,ENSG00000129084
POMP	NA	POMP	proteasome maturation protein	51371	ENSG00000132963
PSMD6	NA	PSMD6	proteasome (prosome, macropain) 26S subunit, non-ATPase, 6	9861	ENSG00000163636
PSMA4	NA	PSMA4	proteasome (prosome, macropain) subunit, alpha type, 4	5685	ENSG00000041357
PSMA5	NA	PSMA5	proteasome (prosome, macropain) subunit, alpha type, 5	5686	ENSG00000143106
PSMD12	NA	PSMD12	proteasome (prosome, macropain) 26S subunit, non-ATPase, 12	5718	ENSG00000197170
KEGG pathway	Gap junction	4540	C=90;O=21;E=7.38;R=2.85;rawP=9.62e-06;adjP=4.33e-05
SOS2	NA	SOS2	son of sevenless homolog 2 (Drosophila)	6655	ENSG00000100485
NRAS	NA	NRAS	neuroblastoma RAS viral (v-ras) oncogene homolog	4893	ENSG00000213281
GJA1	NA	GJA1	gap junction protein, alpha 1, 43kDa	2697	ENSG00000152661
SOS1	NA	SOS1	son of sevenless homolog 1 (Drosophila)	6654	ENSG00000115904
TJP1	NA	TJP1	tight junction protein 1	7082	ENSG00000104067
KRAS	NA	KRAS	v-Ki-ras2 Kirsten rat sarcoma viral oncogene homolog	3845	ENSG00000133703
ITPR2	NA	ITPR2	inositol 1,4,5-trisphosphate receptor, type 2	3709	ENSG00000123104
PDGFRA	NA	PDGFRA	platelet-derived growth factor receptor, alpha polypeptide	5156	ENSG00000134853
PLCB1	NA	PLCB1	phospholipase C, beta 1 (phosphoinositide-specific)	23236	ENSG00000182621
GNAI3	NA	GNAI3	guanine nucleotide binding protein (G protein), alpha inhibiting activity polypeptide 3	2773	ENSG00000065135
EGFR	NA	EGFR	epidermal growth factor receptor	1956	ENSG00000146648
GNAI1	NA	GNAI1	guanine nucleotide binding protein (G protein), alpha inhibiting activity polypeptide 1	2770	ENSG00000127955
GNAS	NA	GNAS	GNAS complex locus	2778	ENSG00000087460
MAP3K2	NA	MAP3K2	mitogen-activated protein kinase kinase kinase 2	10746	ENSG00000169967
LPAR1	NA	LPAR1	lysophosphatidic acid receptor 1	1902	ENSG00000198121
ITPR1	NA	ITPR1	inositol 1,4,5-trisphosphate receptor, type 1	3708	ENSG00000150995
PRKG1	NA	PRKG1	protein kinase, cGMP-dependent, type I	5592	ENSG00000185532
PDGFD	NA	PDGFD	platelet derived growth factor D	80310	ENSG00000170962
GNAQ	NA	GNAQ	guanine nucleotide binding protein (G protein), q polypeptide	2776	ENSG00000156052
MAPK1	NA	MAPK1	mitogen-activated protein kinase 1	5594	ENSG00000100030
PRKACB	NA	PRKACB	protein kinase, cAMP-dependent, catalytic, beta	5567	ENSG00000142875
KEGG pathway	Bacterial invasion of epithelial cells	5100	C=70;O=18;E=5.74;R=3.14;rawP=9.78e-06;adjP=4.33e-05
FN1	NA	FN1	fibronectin 1	2335	ENSG00000115414
DOCK1	NA	DOCK1	dedicator of cytokinesis 1	1793	ENSG00000150760
PIK3R1	NA	PIK3R1	phosphoinositide-3-kinase, regulatory subunit 1 (alpha)	5295	ENSG00000145675
CBLB	NA	CBLB	Cbl proto-oncogene, E3 ubiquitin protein ligase B	868	ENSG00000114423
CAV1	NA	CAV1	caveolin 1, caveolae protein, 22kDa	857	ENSG00000105974
PTK2	NA	PTK2	PTK2 protein tyrosine kinase 2	5747	ENSG00000169398
CBL	NA	CBL	Cbl proto-oncogene, E3 ubiquitin protein ligase	867	ENSG00000110395
PIK3CB	NA	PIK3CB	phosphatidylinositol-4,5-bisphosphate 3-kinase, catalytic subunit beta	5291	ENSG00000051382
CRK	NA	CRK	v-crk sarcoma virus CT10 oncogene homolog (avian)	1398	ENSG00000167193
CD2AP	NA	CD2AP	CD2-associated protein	23607	ENSG00000198087
DNM1L	NA	DNM1L	dynamin 1-like	10059	ENSG00000087470
WASL	NA	WASL	Wiskott-Aldrich syndrome-like	8976	ENSG00000106299
CLTC	NA	CLTC	clathrin, heavy chain (Hc)	1213	ENSG00000141367
PIK3CA	NA	PIK3CA	phosphatidylinositol-4,5-bisphosphate 3-kinase, catalytic subunit alpha	5290	ENSG00000121879
ITGB1	NA	ITGB1	integrin, beta 1 (fibronectin receptor, beta polypeptide, antigen CD29 includes MDF2, MSK12)	3688	ENSG00000150093
MET	NA	MET	met proto-oncogene (hepatocyte growth factor receptor)	4233	ENSG00000105976
GAB1	NA	GAB1	GRB2-associated binding protein 1	2549	ENSG00000109458
CAV2	NA	CAV2	caveolin 2	858	ENSG00000105971
KEGG pathway	Long-term potentiation	4720	C=70;O=18;E=5.74;R=3.14;rawP=9.78e-06;adjP=4.33e-05
PPP3CA	NA	PPP3CA	protein phosphatase 3, catalytic subunit, alpha isozyme	5530	ENSG00000138814
NRAS	NA	NRAS	neuroblastoma RAS viral (v-ras) oncogene homolog	4893	ENSG00000213281
PPP1R12A	NA	PPP1R12A	protein phosphatase 1, regulatory subunit 12A	4659	ENSG00000058272
RAP1B	NA	RAP1B	RAP1B, member of RAS oncogene family	5908	ENSG00000127314
CALM3	NA	CALM3	calmodulin 3 (phosphorylase kinase, delta)	808	ENSG00000160014
KRAS	NA	KRAS	v-Ki-ras2 Kirsten rat sarcoma viral oncogene homolog	3845	ENSG00000133703
ITPR2	NA	ITPR2	inositol 1,4,5-trisphosphate receptor, type 2	3709	ENSG00000123104
PLCB1	NA	PLCB1	phospholipase C, beta 1 (phosphoinositide-specific)	23236	ENSG00000182621
PPP1CC	NA	PPP1CC	protein phosphatase 1, catalytic subunit, gamma isozyme	5501	ENSG00000186298
CAMK2D	NA	CAMK2D	calcium/calmodulin-dependent protein kinase II delta	817	ENSG00000145349
RAP1A	NA	RAP1A	RAP1A, member of RAS oncogene family	5906	ENSG00000116473
ITPR1	NA	ITPR1	inositol 1,4,5-trisphosphate receptor, type 1	3708	ENSG00000150995
PPP3R1	NA	PPP3R1	protein phosphatase 3, regulatory subunit B, alpha	5534	ENSG00000221823
PPP1CB	NA	PPP1CB	protein phosphatase 1, catalytic subunit, beta isozyme	5500	ENSG00000213639
GNAQ	NA	GNAQ	guanine nucleotide binding protein (G protein), q polypeptide	2776	ENSG00000156052
MAPK1	NA	MAPK1	mitogen-activated protein kinase 1	5594	ENSG00000100030
RPS6KA3	NA	RPS6KA3	ribosomal protein S6 kinase, 90kDa, polypeptide 3	6197	ENSG00000177189
PRKACB	NA	PRKACB	protein kinase, cAMP-dependent, catalytic, beta	5567	ENSG00000142875
KEGG pathway	Alzheimer's disease	5010	C=167;O=31;E=13.69;R=2.26;rawP=1.43e-05;adjP=6.20e-05
CASP3	NA	CASP3	caspase 3, apoptosis-related cysteine peptidase	836	ENSG00000164305
NDUFA5	NA	NDUFA5	NADH dehydrogenase (ubiquinone) 1 alpha subcomplex, 5, 13kDa	4698	ENSG00000128609
PPP3CA	NA	PPP3CA	protein phosphatase 3, catalytic subunit, alpha isozyme	5530	ENSG00000138814
ADAM17	NA	ADAM17	ADAM metallopeptidase domain 17	6868	ENSG00000151694
NDUFS1	NA	NDUFS1	NADH dehydrogenase (ubiquinone) Fe-S protein 1, 75kDa (NADH-coenzyme Q reductase)	4719	ENSG00000023228
ADAM10	NA	ADAM10	ADAM metallopeptidase domain 10	102	ENSG00000137845
EIF2AK3	NA	EIF2AK3	eukaryotic translation initiation factor 2-alpha kinase 3	9451	ENSG00000172071
CALM3	NA	CALM3	calmodulin 3 (phosphorylase kinase, delta)	808	ENSG00000160014
CYCS	NA	CYCS	cytochrome c, somatic	54205	ENSG00000172115
ITPR2	NA	ITPR2	inositol 1,4,5-trisphosphate receptor, type 2	3709	ENSG00000123104
PLCB1	NA	PLCB1	phospholipase C, beta 1 (phosphoinositide-specific)	23236	ENSG00000182621
IL1B	NA	IL1B	interleukin 1, beta	3553	ENSG00000125538
SDHA	NA	SDHA	succinate dehydrogenase complex, subunit A, flavoprotein (Fp)	6389	ENSG00000073578
FAS	NA	FAS	Fas (TNF receptor superfamily, member 6)	355	ENSG00000026103
NDUFS4	NA	NDUFS4	NADH dehydrogenase (ubiquinone) Fe-S protein 4, 18kDa (NADH-coenzyme Q reductase)	4724	ENSG00000164258
ATP5F1	NA	ATP5F1	ATP synthase, H+ transporting, mitochondrial Fo complex, subunit B1	515	ENSG00000116459
NDUFB3	NA	NDUFB3	NADH dehydrogenase (ubiquinone) 1 beta subcomplex, 3, 12kDa	4709	ENSG00000119013
SDHD	NA	SDHD	succinate dehydrogenase complex, subunit D, integral membrane protein	6392	ENSG00000204370
IDE	NA	IDE	insulin-degrading enzyme	3416	ENSG00000119912
ATP5C1	NA	ATP5C1	ATP synthase, H+ transporting, mitochondrial F1 complex, gamma polypeptide 1	509	ENSG00000165629
ITPR1	NA	ITPR1	inositol 1,4,5-trisphosphate receptor, type 1	3708	ENSG00000150995
UQCRC2	NA	UQCRC2	ubiquinol-cytochrome c reductase core protein II	7385	ENSG00000140740
PPP3R1	NA	PPP3R1	protein phosphatase 3, regulatory subunit B, alpha	5534	ENSG00000221823
GSK3B	NA	GSK3B	glycogen synthase kinase 3 beta	2932	ENSG00000082701
ATF6	NA	ATF6	activating transcription factor 6	22926	ENSG00000118217
GNAQ	NA	GNAQ	guanine nucleotide binding protein (G protein), q polypeptide	2776	ENSG00000156052
APAF1	NA	APAF1	apoptotic peptidase activating factor 1	317	ENSG00000120868
COX7B	NA	COX7B	cytochrome c oxidase subunit VIIb	1349	ENSG00000131174
MAPK1	NA	MAPK1	mitogen-activated protein kinase 1	5594	ENSG00000100030
NAE1	NA	NAE1	NEDD8 activating enzyme E1 subunit 1	8883	ENSG00000159593
MME	NA	MME	membrane metallo-endopeptidase	4311	ENSG00000196549
KEGG pathway	Non-small cell lung cancer	5223	C=54;O=15;E=4.43;R=3.39;rawP=1.96e-05;adjP=8.31e-05
SOS2	NA	SOS2	son of sevenless homolog 2 (Drosophila)	6655	ENSG00000100485
RB1	NA	RB1	retinoblastoma 1	5925	ENSG00000139687
NRAS	NA	NRAS	neuroblastoma RAS viral (v-ras) oncogene homolog	4893	ENSG00000213281
SOS1	NA	SOS1	son of sevenless homolog 1 (Drosophila)	6654	ENSG00000115904
AKT3	NA	AKT3	v-akt murine thymoma viral oncogene homolog 3 (protein kinase B, gamma)	10000	ENSG00000117020
PIK3R1	NA	PIK3R1	phosphoinositide-3-kinase, regulatory subunit 1 (alpha)	5295	ENSG00000145675
PIK3CA	NA	PIK3CA	phosphatidylinositol-4,5-bisphosphate 3-kinase, catalytic subunit alpha	5290	ENSG00000121879
E2F3	NA	E2F3	E2F transcription factor 3	1871	ENSG00000112242
KRAS	NA	KRAS	v-Ki-ras2 Kirsten rat sarcoma viral oncogene homolog	3845	ENSG00000133703
MAPK1	NA	MAPK1	mitogen-activated protein kinase 1	5594	ENSG00000100030
FOXO3	NA	FOXO3	forkhead box O3	2309	ENSG00000118689
PIK3CB	NA	PIK3CB	phosphatidylinositol-4,5-bisphosphate 3-kinase, catalytic subunit beta	5291	ENSG00000051382
CDK6	NA	CDK6	cyclin-dependent kinase 6	1021	ENSG00000105810
EGFR	NA	EGFR	epidermal growth factor receptor	1956	ENSG00000146648
STK4	NA	STK4	serine/threonine kinase 4	6789	ENSG00000101109
KEGG pathway	Long-term depression	4730	C=70;O=17;E=5.74;R=2.96;rawP=3.82e-05;adjP=0.0001
PLA2G4A	NA	PLA2G4A	phospholipase A2, group IVA (cytosolic, calcium-dependent)	5321	ENSG00000116711
NRAS	NA	NRAS	neuroblastoma RAS viral (v-ras) oncogene homolog	4893	ENSG00000213281
PLA2G12A	NA	PLA2G12A	phospholipase A2, group XIIA	81579	ENSG00000123739
KRAS	NA	KRAS	v-Ki-ras2 Kirsten rat sarcoma viral oncogene homolog	3845	ENSG00000133703
ITPR2	NA	ITPR2	inositol 1,4,5-trisphosphate receptor, type 2	3709	ENSG00000123104
PLCB1	NA	PLCB1	phospholipase C, beta 1 (phosphoinositide-specific)	23236	ENSG00000182621
GNAI3	NA	GNAI3	guanine nucleotide binding protein (G protein), alpha inhibiting activity polypeptide 3	2773	ENSG00000065135
GRIA3	NA	GRIA3	glutamate receptor, ionotropic, AMPA 3	2892	ENSG00000125675
PPP2R1B	NA	PPP2R1B	protein phosphatase 2, regulatory subunit A, beta	5519	ENSG00000137713
GNAI1	NA	GNAI1	guanine nucleotide binding protein (G protein), alpha inhibiting activity polypeptide 1	2770	ENSG00000127955
PPP2CA	NA	PPP2CA	protein phosphatase 2, catalytic subunit, alpha isozyme	5515	ENSG00000113575
GNAS	NA	GNAS	GNAS complex locus	2778	ENSG00000087460
ITPR1	NA	ITPR1	inositol 1,4,5-trisphosphate receptor, type 1	3708	ENSG00000150995
PRKG1	NA	PRKG1	protein kinase, cGMP-dependent, type I	5592	ENSG00000185532
GNAQ	NA	GNAQ	guanine nucleotide binding protein (G protein), q polypeptide	2776	ENSG00000156052
MAPK1	NA	MAPK1	mitogen-activated protein kinase 1	5594	ENSG00000100030
GNA13	NA	GNA13	guanine nucleotide binding protein (G protein), alpha 13	10672	ENSG00000120063
KEGG pathway	Epithelial cell signaling in Helicobacter pylori infection	5120	C=68;O=17;E=5.58;R=3.05;rawP=2.55e-05;adjP=0.0001
MAPK8	NA	MAPK8	mitogen-activated protein kinase 8	5599	ENSG00000107643
CASP3	NA	CASP3	caspase 3, apoptosis-related cysteine peptidase	836	ENSG00000164305
ADAM17	NA	ADAM17	ADAM metallopeptidase domain 17	6868	ENSG00000151694
ADAM10	NA	ADAM10	ADAM metallopeptidase domain 10	102	ENSG00000137845
ATP6V1A	NA	ATP6V1A	ATPase, H+ transporting, lysosomal 70kDa, V1 subunit A	523	ENSG00000114573
CHUK	NA	CHUK	conserved helix-loop-helix ubiquitous kinase	1147	ENSG00000213341
TJP1	NA	TJP1	tight junction protein 1	7082	ENSG00000104067
EGFR	NA	EGFR	epidermal growth factor receptor	1956	ENSG00000146648
JUN	NA	JUN	jun proto-oncogene	3725	ENSG00000177606
ATP6V1D	NA	ATP6V1D	ATPase, H+ transporting, lysosomal 34kDa, V1 subunit D	51382	ENSG00000100554
IL8	NA	IL8	interleukin 8	3576	ENSG00000169429
PTPN11	NA	PTPN11	protein tyrosine phosphatase, non-receptor type 11	5781	ENSG00000179295
ATP6V0A2	NA	ATP6V0A2	ATPase, H+ transporting, lysosomal V0 subunit a2	23545	ENSG00000185344
ATP6V1C1	NA	ATP6V1C1	ATPase, H+ transporting, lysosomal 42kDa, V1 subunit C1	528	ENSG00000155097
MET	NA	MET	met proto-oncogene (hepatocyte growth factor receptor)	4233	ENSG00000105976
MAP2K4	NA	MAP2K4	mitogen-activated protein kinase kinase 4	6416	ENSG00000065559
ATP6V1G1	NA	ATP6V1G1	ATPase, H+ transporting, lysosomal 13kDa, V1 subunit G1	9550	ENSG00000136888
KEGG pathway	Huntington's disease	5016	C=183;O=32;E=15.00;R=2.13;rawP=3.63e-05;adjP=0.0001
CREB3L2	NA	CREB3L2	cAMP responsive element binding protein 3-like 2	64764	ENSG00000182158
CASP3	NA	CASP3	caspase 3, apoptosis-related cysteine peptidase	836	ENSG00000164305
NDUFA5	NA	NDUFA5	NADH dehydrogenase (ubiquinone) 1 alpha subcomplex, 5, 13kDa	4698	ENSG00000128609
BDNF	NA	BDNF	brain-derived neurotrophic factor	627	ENSG00000176697
TFAM	NA	TFAM	transcription factor A, mitochondrial	7019	ENSG00000108064
NDUFS1	NA	NDUFS1	NADH dehydrogenase (ubiquinone) Fe-S protein 1, 75kDa (NADH-coenzyme Q reductase)	4719	ENSG00000023228
IFT57	NA	IFT57	intraflagellar transport 57 homolog (Chlamydomonas)	55081	ENSG00000114446
POLR2K	NA	POLR2K	polymerase (RNA) II (DNA directed) polypeptide K, 7.0kDa	5440	ENSG00000147669
RCOR1	NA	RCOR1	REST corepressor 1	23186	ENSG00000089902
CYCS	NA	CYCS	cytochrome c, somatic	54205	ENSG00000172115
CREB5	NA	CREB5	cAMP responsive element binding protein 5	9586	ENSG00000146592
SIN3A	NA	SIN3A	SIN3 transcription regulator homolog A (yeast)	25942	ENSG00000169375
PLCB1	NA	PLCB1	phospholipase C, beta 1 (phosphoinositide-specific)	23236	ENSG00000182621
SDHA	NA	SDHA	succinate dehydrogenase complex, subunit A, flavoprotein (Fp)	6389	ENSG00000073578
NDUFS4	NA	NDUFS4	NADH dehydrogenase (ubiquinone) Fe-S protein 4, 18kDa (NADH-coenzyme Q reductase)	4724	ENSG00000164258
ATP5F1	NA	ATP5F1	ATP synthase, H+ transporting, mitochondrial Fo complex, subunit B1	515	ENSG00000116459
NDUFB3	NA	NDUFB3	NADH dehydrogenase (ubiquinone) 1 beta subcomplex, 3, 12kDa	4709	ENSG00000119013
SDHD	NA	SDHD	succinate dehydrogenase complex, subunit D, integral membrane protein	6392	ENSG00000204370
PPID	NA	PPID	peptidylprolyl isomerase D	5481	ENSG00000171497
ATP5C1	NA	ATP5C1	ATP synthase, H+ transporting, mitochondrial F1 complex, gamma polypeptide 1	509	ENSG00000165629
DCTN4	NA	DCTN4	dynactin 4 (p62)	51164	ENSG00000132912
CLTC	NA	CLTC	clathrin, heavy chain (Hc)	1213	ENSG00000141367
ITPR1	NA	ITPR1	inositol 1,4,5-trisphosphate receptor, type 1	3708	ENSG00000150995
UQCRC2	NA	UQCRC2	ubiquinol-cytochrome c reductase core protein II	7385	ENSG00000140740
TBPL1	NA	TBPL1	TBP-like 1	9519	ENSG00000028839
GNAQ	NA	GNAQ	guanine nucleotide binding protein (G protein), q polypeptide	2776	ENSG00000156052
APAF1	NA	APAF1	apoptotic peptidase activating factor 1	317	ENSG00000120868
COX7B	NA	COX7B	cytochrome c oxidase subunit VIIb	1349	ENSG00000131174
CREB1	NA	CREB1	cAMP responsive element binding protein 1	1385	ENSG00000118260
REST	NA	REST	RE1-silencing transcription factor	5978	ENSG00000084093
POLR2B	NA	POLR2B	polymerase (RNA) II (DNA directed) polypeptide B, 140kDa	5431	ENSG00000047315
HDAC2	NA	HDAC2	histone deacetylase 2	3066	ENSG00000196591
KEGG pathway	Chemokine signaling pathway	4062	C=189;O=33;E=15.50;R=2.13;rawP=2.86e-05;adjP=0.0001
GNG12	NA	GNG12	guanine nucleotide binding protein (G protein), gamma 12	55970	ENSG00000172380
CHUK	NA	CHUK	conserved helix-loop-helix ubiquitous kinase	1147	ENSG00000213341
FOXO3	NA	FOXO3	forkhead box O3	2309	ENSG00000118689
TIAM2	NA	TIAM2	T-cell lymphoma invasion and metastasis 2	26230	ENSG00000146426
RAP1A	NA	RAP1A	RAP1A, member of RAS oncogene family	5906	ENSG00000116473
PIK3CA	NA	PIK3CA	phosphatidylinositol-4,5-bisphosphate 3-kinase, catalytic subunit alpha	5290	ENSG00000121879
JAK2	NA	JAK2	Janus kinase 2	3717	ENSG00000096968
ROCK2	NA	ROCK2	Rho-associated, coiled-coil containing protein kinase 2	9475	ENSG00000134318
PRKACB	NA	PRKACB	protein kinase, cAMP-dependent, catalytic, beta	5567	ENSG00000142875
SOS2	NA	SOS2	son of sevenless homolog 2 (Drosophila)	6655	ENSG00000100485
NRAS	NA	NRAS	neuroblastoma RAS viral (v-ras) oncogene homolog	4893	ENSG00000213281
SOS1	NA	SOS1	son of sevenless homolog 1 (Drosophila)	6654	ENSG00000115904
CCL20	NA	CCL20	chemokine (C-C motif) ligand 20	6364	ENSG00000115009
PIK3R1	NA	PIK3R1	phosphoinositide-3-kinase, regulatory subunit 1 (alpha)	5295	ENSG00000145675
RAP1B	NA	RAP1B	RAP1B, member of RAS oncogene family	5908	ENSG00000127314
KRAS	NA	KRAS	v-Ki-ras2 Kirsten rat sarcoma viral oncogene homolog	3845	ENSG00000133703
PTK2	NA	PTK2	PTK2 protein tyrosine kinase 2	5747	ENSG00000169398
GNAI3	NA	GNAI3	guanine nucleotide binding protein (G protein), alpha inhibiting activity polypeptide 3	2773	ENSG00000065135
PLCB1	NA	PLCB1	phospholipase C, beta 1 (phosphoinositide-specific)	23236	ENSG00000182621
PIK3CB	NA	PIK3CB	phosphatidylinositol-4,5-bisphosphate 3-kinase, catalytic subunit beta	5291	ENSG00000051382
ADRBK2	NA	ADRBK2	adrenergic, beta, receptor kinase 2	157	ENSG00000100077
GNAI1	NA	GNAI1	guanine nucleotide binding protein (G protein), alpha inhibiting activity polypeptide 1	2770	ENSG00000127955
GNG2	NA	GNG2	guanine nucleotide binding protein (G protein), gamma 2	54331	ENSG00000186469
CRK	NA	CRK	v-crk sarcoma virus CT10 oncogene homolog (avian)	1398	ENSG00000167193
GNG10	NA	GNG10	guanine nucleotide binding protein (G protein), gamma 10	2790	ENSG00000242616
GNB4	NA	GNB4	guanine nucleotide binding protein (G protein), beta polypeptide 4	59345	ENSG00000114450
AKT3	NA	AKT3	v-akt murine thymoma viral oncogene homolog 3 (protein kinase B, gamma)	10000	ENSG00000117020
WASL	NA	WASL	Wiskott-Aldrich syndrome-like	8976	ENSG00000106299
IL8	NA	IL8	interleukin 8	3576	ENSG00000169429
STAT1	NA	STAT1	signal transducer and activator of transcription 1, 91kDa	6772	ENSG00000115415
GSK3B	NA	GSK3B	glycogen synthase kinase 3 beta	2932	ENSG00000082701
ROCK1	NA	ROCK1	Rho-associated, coiled-coil containing protein kinase 1	6093	ENSG00000067900
MAPK1	NA	MAPK1	mitogen-activated protein kinase 1	5594	ENSG00000100030
KEGG pathway	GnRH signaling pathway	4912	C=101;O=21;E=8.28;R=2.54;rawP=6.07e-05;adjP=0.0002
PLA2G4A	NA	PLA2G4A	phospholipase A2, group IVA (cytosolic, calcium-dependent)	5321	ENSG00000116711
MAPK8	NA	MAPK8	mitogen-activated protein kinase 8	5599	ENSG00000107643
SOS2	NA	SOS2	son of sevenless homolog 2 (Drosophila)	6655	ENSG00000100485
NRAS	NA	NRAS	neuroblastoma RAS viral (v-ras) oncogene homolog	4893	ENSG00000213281
SOS1	NA	SOS1	son of sevenless homolog 1 (Drosophila)	6654	ENSG00000115904
CALM3	NA	CALM3	calmodulin 3 (phosphorylase kinase, delta)	808	ENSG00000160014
KRAS	NA	KRAS	v-Ki-ras2 Kirsten rat sarcoma viral oncogene homolog	3845	ENSG00000133703
PLA2G12A	NA	PLA2G12A	phospholipase A2, group XIIA	81579	ENSG00000123739
ITPR2	NA	ITPR2	inositol 1,4,5-trisphosphate receptor, type 2	3709	ENSG00000123104
PLCB1	NA	PLCB1	phospholipase C, beta 1 (phosphoinositide-specific)	23236	ENSG00000182621
EGFR	NA	EGFR	epidermal growth factor receptor	1956	ENSG00000146648
GNAS	NA	GNAS	GNAS complex locus	2778	ENSG00000087460
JUN	NA	JUN	jun proto-oncogene	3725	ENSG00000177606
MAP3K2	NA	MAP3K2	mitogen-activated protein kinase kinase kinase 2	10746	ENSG00000169967
CAMK2D	NA	CAMK2D	calcium/calmodulin-dependent protein kinase II delta	817	ENSG00000145349
ITPR1	NA	ITPR1	inositol 1,4,5-trisphosphate receptor, type 1	3708	ENSG00000150995
GNAQ	NA	GNAQ	guanine nucleotide binding protein (G protein), q polypeptide	2776	ENSG00000156052
MAPK1	NA	MAPK1	mitogen-activated protein kinase 1	5594	ENSG00000100030
MAP2K4	NA	MAP2K4	mitogen-activated protein kinase kinase 4	6416	ENSG00000065559
PRKACB	NA	PRKACB	protein kinase, cAMP-dependent, catalytic, beta	5567	ENSG00000142875
MAP3K1	NA	MAP3K1	mitogen-activated protein kinase kinase kinase 1, E3 ubiquitin protein ligase	4214	ENSG00000095015
KEGG pathway	mTOR signaling pathway	4150	C=52;O=14;E=4.26;R=3.28;rawP=5.38e-05;adjP=0.0002
HIF1A	NA	HIF1A	hypoxia inducible factor 1, alpha subunit (basic helix-loop-helix transcription factor)	3091	ENSG00000100644
AKT3	NA	AKT3	v-akt murine thymoma viral oncogene homolog 3 (protein kinase B, gamma)	10000	ENSG00000117020
PRKAA1	NA	PRKAA1	protein kinase, AMP-activated, alpha 1 catalytic subunit	5562	ENSG00000132356
PIK3R1	NA	PIK3R1	phosphoinositide-3-kinase, regulatory subunit 1 (alpha)	5295	ENSG00000145675
PIK3CA	NA	PIK3CA	phosphatidylinositol-4,5-bisphosphate 3-kinase, catalytic subunit alpha	5290	ENSG00000121879
CAB39	NA	CAB39	calcium binding protein 39	51719	ENSG00000135932
CAB39L	NA	CAB39L	calcium binding protein 39-like	81617	ENSG00000102547
RICTOR	NA	RICTOR	RPTOR independent companion of MTOR, complex 2	253260	ENSG00000164327
RPS6KB1	NA	RPS6KB1	ribosomal protein S6 kinase, 70kDa, polypeptide 1	6198	ENSG00000108443
MAPK1	NA	MAPK1	mitogen-activated protein kinase 1	5594	ENSG00000100030
EIF4E	NA	EIF4E	eukaryotic translation initiation factor 4E	1977	ENSG00000151247
PIK3CB	NA	PIK3CB	phosphatidylinositol-4,5-bisphosphate 3-kinase, catalytic subunit beta	5291	ENSG00000051382
ULK2	NA	ULK2	unc-51-like kinase 2 (C. elegans)	9706	ENSG00000083290
RPS6KA3	NA	RPS6KA3	ribosomal protein S6 kinase, 90kDa, polypeptide 3	6197	ENSG00000177189
KEGG pathway	Jak-STAT signaling pathway	4630	C=155;O=28;E=12.71;R=2.20;rawP=5.99e-05;adjP=0.0002
IFNE	NA	IFNE	interferon, epsilon	338376	ENSG00000184995
SPRED1	NA	SPRED1	sprouty-related, EVH1 domain containing 1	161742	ENSG00000166068
SOS2	NA	SOS2	son of sevenless homolog 2 (Drosophila)	6655	ENSG00000100485
SOS1	NA	SOS1	son of sevenless homolog 1 (Drosophila)	6654	ENSG00000115904
TSLP	NA	TSLP	thymic stromal lymphopoietin	85480	ENSG00000145777
PIK3R1	NA	PIK3R1	phosphoinositide-3-kinase, regulatory subunit 1 (alpha)	5295	ENSG00000145675
CBLB	NA	CBLB	Cbl proto-oncogene, E3 ubiquitin protein ligase B	868	ENSG00000114423
IL13RA1	NA	IL13RA1	interleukin 13 receptor, alpha 1	3597	ENSG00000131724
IFNAR1	NA	IFNAR1	interferon (alpha, beta and omega) receptor 1	3454	ENSG00000142166
CBL	NA	CBL	Cbl proto-oncogene, E3 ubiquitin protein ligase	867	ENSG00000110395
LEPR	NA	LEPR	leptin receptor	3953	ENSG00000116678
PIK3CB	NA	PIK3CB	phosphatidylinositol-4,5-bisphosphate 3-kinase, catalytic subunit beta	5291	ENSG00000051382
PIAS1	NA	PIAS1	protein inhibitor of activated STAT, 1	8554	ENSG00000033800
JAK1	NA	JAK1	Janus kinase 1	3716	ENSG00000162434
STAM2	NA	STAM2	signal transducing adaptor molecule (SH3 domain and ITAM motif) 2	10254	ENSG00000115145
AKT3	NA	AKT3	v-akt murine thymoma viral oncogene homolog 3 (protein kinase B, gamma)	10000	ENSG00000117020
IL6ST	NA	IL6ST	interleukin 6 signal transducer (gp130, oncostatin M receptor)	3572	ENSG00000134352
GHR	NA	GHR	growth hormone receptor	2690	ENSG00000112964
PTPN11	NA	PTPN11	protein tyrosine phosphatase, non-receptor type 11	5781	ENSG00000179295
STAT1	NA	STAT1	signal transducer and activator of transcription 1, 91kDa	6772	ENSG00000115415
SOCS4	NA	SOCS4	suppressor of cytokine signaling 4	122809	ENSG00000180008
PIK3CA	NA	PIK3CA	phosphatidylinositol-4,5-bisphosphate 3-kinase, catalytic subunit alpha	5290	ENSG00000121879
PIAS2	NA	PIAS2	protein inhibitor of activated STAT, 2	9063	ENSG00000078043
OSMR	NA	OSMR	oncostatin M receptor	9180	ENSG00000145623
JAK2	NA	JAK2	Janus kinase 2	3717	ENSG00000096968
IFNGR1	NA	IFNGR1	interferon gamma receptor 1	3459	ENSG00000027697
LIFR	NA	LIFR	leukemia inhibitory factor receptor alpha	3977	ENSG00000113594
SOCS5	NA	SOCS5	suppressor of cytokine signaling 5	9655	ENSG00000171150
KEGG pathway	Inositol phosphate metabolism	562	C=57;O=15;E=4.67;R=3.21;rawP=3.94e-05;adjP=0.0002
IMPA1	NA	IMPA1	inositol(myo)-1(or 4)-monophosphatase 1	3612	ENSG00000133731
PI4K2B	NA	PI4K2B	phosphatidylinositol 4-kinase type 2 beta	55300	ENSG00000038210
PIK3C3	NA	PIK3C3	phosphatidylinositol 3-kinase, catalytic subunit type 3	5289	ENSG00000078142
INPP4A	NA	INPP4A	inositol polyphosphate-4-phosphatase, type I, 107kDa	3631	ENSG00000040933
PTEN	NA	PTEN	phosphatase and tensin homolog	5728	ENSG00000171862
IPMK	NA	IPMK	inositol polyphosphate multikinase	253430	ENSG00000151151
PIK3CA	NA	PIK3CA	phosphatidylinositol-4,5-bisphosphate 3-kinase, catalytic subunit alpha	5290	ENSG00000121879
INPP4B	NA	INPP4B	inositol polyphosphate-4-phosphatase, type II, 105kDa	8821	ENSG00000109452
SYNJ2	NA	SYNJ2	synaptojanin 2	8871	ENSG00000078269
PIKFYVE	NA	PIKFYVE	phosphoinositide kinase, FYVE finger containing	200576	ENSG00000115020
MINPP1	NA	MINPP1	multiple inositol-polyphosphate phosphatase 1	9562	ENSG00000107789
PLCB1	NA	PLCB1	phospholipase C, beta 1 (phosphoinositide-specific)	23236	ENSG00000182621
SYNJ1	NA	SYNJ1	synaptojanin 1	8867	ENSG00000159082
PIK3CB	NA	PIK3CB	phosphatidylinositol-4,5-bisphosphate 3-kinase, catalytic subunit beta	5291	ENSG00000051382
PIK3C2A	NA	PIK3C2A	phosphatidylinositol-4-phosphate 3-kinase, catalytic subunit type 2 alpha	5286	ENSG00000011405
KEGG pathway	Amoebiasis	5146	C=106;O=22;E=8.69;R=2.53;rawP=4.22e-05;adjP=0.0002
LAMA4	NA	LAMA4	laminin, alpha 4	3910	ENSG00000112769
ARG2	NA	ARG2	arginase, type II	384	ENSG00000081181
CASP3	NA	CASP3	caspase 3, apoptosis-related cysteine peptidase	836	ENSG00000164305
COL5A2	NA	COL5A2	collagen, type V, alpha 2	1290	ENSG00000204262
FN1	NA	FN1	fibronectin 1	2335	ENSG00000115414
PIK3R1	NA	PIK3R1	phosphoinositide-3-kinase, regulatory subunit 1 (alpha)	5295	ENSG00000145675
RAB5A	NA	RAB5A	RAB5A, member RAS oncogene family	5868	ENSG00000144566
PTK2	NA	PTK2	PTK2 protein tyrosine kinase 2	5747	ENSG00000169398
TGFB2	NA	TGFB2	transforming growth factor, beta 2	7042	ENSG00000092969
PLCB1	NA	PLCB1	phospholipase C, beta 1 (phosphoinositide-specific)	23236	ENSG00000182621
IL1B	NA	IL1B	interleukin 1, beta	3553	ENSG00000125538
COL3A1	NA	COL3A1	collagen, type III, alpha 1	1281	ENSG00000168542
PIK3CB	NA	PIK3CB	phosphatidylinositol-4,5-bisphosphate 3-kinase, catalytic subunit beta	5291	ENSG00000051382
GNAS	NA	GNAS	GNAS complex locus	2778	ENSG00000087460
IL1R1	NA	IL1R1	interleukin 1 receptor, type I	3554	ENSG00000115594
IL8	NA	IL8	interleukin 8	3576	ENSG00000169429
LAMB1	NA	LAMB1	laminin, beta 1	3912	ENSG00000091136
PIK3CA	NA	PIK3CA	phosphatidylinositol-4,5-bisphosphate 3-kinase, catalytic subunit alpha	5290	ENSG00000121879
GNAQ	NA	GNAQ	guanine nucleotide binding protein (G protein), q polypeptide	2776	ENSG00000156052
COL1A2	NA	COL1A2	collagen, type I, alpha 2	1278	ENSG00000164692
TLR4	NA	TLR4	toll-like receptor 4	7099	ENSG00000136869
PRKACB	NA	PRKACB	protein kinase, cAMP-dependent, catalytic, beta	5567	ENSG00000142875
KEGG pathway	Progesterone-mediated oocyte maturation	4914	C=86;O=19;E=7.05;R=2.69;rawP=5.63e-05;adjP=0.0002
MAPK8	NA	MAPK8	mitogen-activated protein kinase 8	5599	ENSG00000107643
ANAPC5	NA	ANAPC5	anaphase promoting complex subunit 5	51433	ENSG00000089053
ANAPC13	NA	ANAPC13	anaphase promoting complex subunit 13	25847	ENSG00000129055
PIK3R1	NA	PIK3R1	phosphoinositide-3-kinase, regulatory subunit 1 (alpha)	5295	ENSG00000145675
KRAS	NA	KRAS	v-Ki-ras2 Kirsten rat sarcoma viral oncogene homolog	3845	ENSG00000133703
CDC23	NA	CDC23	cell division cycle 23 homolog (S. cerevisiae)	8697	ENSG00000094880
CDC26	NA	CDC26	cell division cycle 26 homolog (S. cerevisiae)	246184	ENSG00000176386
GNAI3	NA	GNAI3	guanine nucleotide binding protein (G protein), alpha inhibiting activity polypeptide 3	2773	ENSG00000065135
PIK3CB	NA	PIK3CB	phosphatidylinositol-4,5-bisphosphate 3-kinase, catalytic subunit beta	5291	ENSG00000051382
GNAI1	NA	GNAI1	guanine nucleotide binding protein (G protein), alpha inhibiting activity polypeptide 1	2770	ENSG00000127955
CDC27	NA	CDC27	cell division cycle 27 homolog (S. cerevisiae)	996	ENSG00000004897
AKT3	NA	AKT3	v-akt murine thymoma viral oncogene homolog 3 (protein kinase B, gamma)	10000	ENSG00000117020
MAD2L1	NA	MAD2L1	MAD2 mitotic arrest deficient-like 1 (yeast)	4085	ENSG00000164109
PIK3CA	NA	PIK3CA	phosphatidylinositol-4,5-bisphosphate 3-kinase, catalytic subunit alpha	5290	ENSG00000121879
HSP90AA1	NA	HSP90AA1	heat shock protein 90kDa alpha (cytosolic), class A member 1	3320	ENSG00000080824
MAPK1	NA	MAPK1	mitogen-activated protein kinase 1	5594	ENSG00000100030
PRKACB	NA	PRKACB	protein kinase, cAMP-dependent, catalytic, beta	5567	ENSG00000142875
ANAPC4	NA	ANAPC4	anaphase promoting complex subunit 4	29945	ENSG00000053900
RPS6KA3	NA	RPS6KA3	ribosomal protein S6 kinase, 90kDa, polypeptide 3	6197	ENSG00000177189
KEGG pathway	Endometrial cancer	5213	C=52;O=14;E=4.26;R=3.28;rawP=5.38e-05;adjP=0.0002
SOS2	NA	SOS2	son of sevenless homolog 2 (Drosophila)	6655	ENSG00000100485
NRAS	NA	NRAS	neuroblastoma RAS viral (v-ras) oncogene homolog	4893	ENSG00000213281
SOS1	NA	SOS1	son of sevenless homolog 1 (Drosophila)	6654	ENSG00000115904
PTEN	NA	PTEN	phosphatase and tensin homolog	5728	ENSG00000171862
AKT3	NA	AKT3	v-akt murine thymoma viral oncogene homolog 3 (protein kinase B, gamma)	10000	ENSG00000117020
PIK3R1	NA	PIK3R1	phosphoinositide-3-kinase, regulatory subunit 1 (alpha)	5295	ENSG00000145675
PIK3CA	NA	PIK3CA	phosphatidylinositol-4,5-bisphosphate 3-kinase, catalytic subunit alpha	5290	ENSG00000121879
GSK3B	NA	GSK3B	glycogen synthase kinase 3 beta	2932	ENSG00000082701
APC	NA	APC	adenomatous polyposis coli	324	ENSG00000134982
KRAS	NA	KRAS	v-Ki-ras2 Kirsten rat sarcoma viral oncogene homolog	3845	ENSG00000133703
MAPK1	NA	MAPK1	mitogen-activated protein kinase 1	5594	ENSG00000100030
FOXO3	NA	FOXO3	forkhead box O3	2309	ENSG00000118689
PIK3CB	NA	PIK3CB	phosphatidylinositol-4,5-bisphosphate 3-kinase, catalytic subunit beta	5291	ENSG00000051382
EGFR	NA	EGFR	epidermal growth factor receptor	1956	ENSG00000146648
KEGG pathway	Phosphatidylinositol signaling system	4070	C=78;O=18;E=6.40;R=2.81;rawP=4.76e-05;adjP=0.0002
IMPA1	NA	IMPA1	inositol(myo)-1(or 4)-monophosphatase 1	3612	ENSG00000133731
PIK3C3	NA	PIK3C3	phosphatidylinositol 3-kinase, catalytic subunit type 3	5289	ENSG00000078142
PIK3R1	NA	PIK3R1	phosphoinositide-3-kinase, regulatory subunit 1 (alpha)	5295	ENSG00000145675
CALM3	NA	CALM3	calmodulin 3 (phosphorylase kinase, delta)	808	ENSG00000160014
ITPR2	NA	ITPR2	inositol 1,4,5-trisphosphate receptor, type 2	3709	ENSG00000123104
PLCB1	NA	PLCB1	phospholipase C, beta 1 (phosphoinositide-specific)	23236	ENSG00000182621
SYNJ1	NA	SYNJ1	synaptojanin 1	8867	ENSG00000159082
PIK3CB	NA	PIK3CB	phosphatidylinositol-4,5-bisphosphate 3-kinase, catalytic subunit beta	5291	ENSG00000051382
PIK3C2A	NA	PIK3C2A	phosphatidylinositol-4-phosphate 3-kinase, catalytic subunit type 2 alpha	5286	ENSG00000011405
DGKE	NA	DGKE	diacylglycerol kinase, epsilon 64kDa	8526	ENSG00000153933
PI4K2B	NA	PI4K2B	phosphatidylinositol 4-kinase type 2 beta	55300	ENSG00000038210
INPP4A	NA	INPP4A	inositol polyphosphate-4-phosphatase, type I, 107kDa	3631	ENSG00000040933
PTEN	NA	PTEN	phosphatase and tensin homolog	5728	ENSG00000171862
ITPR1	NA	ITPR1	inositol 1,4,5-trisphosphate receptor, type 1	3708	ENSG00000150995
INPP4B	NA	INPP4B	inositol polyphosphate-4-phosphatase, type II, 105kDa	8821	ENSG00000109452
PIK3CA	NA	PIK3CA	phosphatidylinositol-4,5-bisphosphate 3-kinase, catalytic subunit alpha	5290	ENSG00000121879
SYNJ2	NA	SYNJ2	synaptojanin 2	8871	ENSG00000078269
PIKFYVE	NA	PIKFYVE	phosphoinositide kinase, FYVE finger containing	200576	ENSG00000115020
KEGG pathway	Osteoclast differentiation	4380	C=128;O=24;E=10.49;R=2.29;rawP=0.0001;adjP=0.0003
MAPK8	NA	MAPK8	mitogen-activated protein kinase 8	5599	ENSG00000107643
TRAF6	NA	TRAF6	TNF receptor-associated factor 6, E3 ubiquitin protein ligase	7189	ENSG00000175104
PPP3CA	NA	PPP3CA	protein phosphatase 3, catalytic subunit, alpha isozyme	5530	ENSG00000138814
CYLD	NA	CYLD	cylindromatosis (turban tumor syndrome)	1540	ENSG00000083799
PIK3R1	NA	PIK3R1	phosphoinositide-3-kinase, regulatory subunit 1 (alpha)	5295	ENSG00000145675
TGFBR1	NA	TGFBR1	transforming growth factor, beta receptor 1	7046	ENSG00000106799
CHUK	NA	CHUK	conserved helix-loop-helix ubiquitous kinase	1147	ENSG00000213341
IFNAR1	NA	IFNAR1	interferon (alpha, beta and omega) receptor 1	3454	ENSG00000142166
TGFB2	NA	TGFB2	transforming growth factor, beta 2	7042	ENSG00000092969
IL1B	NA	IL1B	interleukin 1, beta	3553	ENSG00000125538
PIK3CB	NA	PIK3CB	phosphatidylinositol-4,5-bisphosphate 3-kinase, catalytic subunit beta	5291	ENSG00000051382
JUN	NA	JUN	jun proto-oncogene	3725	ENSG00000177606
IL1R1	NA	IL1R1	interleukin 1 receptor, type I	3554	ENSG00000115594
TNFSF11	NA	TNFSF11	tumor necrosis factor (ligand) superfamily, member 11	8600	ENSG00000120659
JAK1	NA	JAK1	Janus kinase 1	3716	ENSG00000162434
TAB2	NA	TAB2	TGF-beta activated kinase 1/MAP3K7 binding protein 2	23118	ENSG00000055208
AKT3	NA	AKT3	v-akt murine thymoma viral oncogene homolog 3 (protein kinase B, gamma)	10000	ENSG00000117020
MITF	NA	MITF	microphthalmia-associated transcription factor	4286	ENSG00000187098
PIK3CA	NA	PIK3CA	phosphatidylinositol-4,5-bisphosphate 3-kinase, catalytic subunit alpha	5290	ENSG00000121879
STAT1	NA	STAT1	signal transducer and activator of transcription 1, 91kDa	6772	ENSG00000115415
MAP3K7	NA	MAP3K7	mitogen-activated protein kinase kinase kinase 7	6885	ENSG00000135341
CREB1	NA	CREB1	cAMP responsive element binding protein 1	1385	ENSG00000118260
IFNGR1	NA	IFNGR1	interferon gamma receptor 1	3459	ENSG00000027697
MAPK1	NA	MAPK1	mitogen-activated protein kinase 1	5594	ENSG00000100030
KEGG pathway	B cell receptor signaling pathway	4662	C=75;O=17;E=6.15;R=2.76;rawP=9.70e-05;adjP=0.0003
JUN	NA	JUN	jun proto-oncogene	3725	ENSG00000177606
SOS2	NA	SOS2	son of sevenless homolog 2 (Drosophila)	6655	ENSG00000100485
PPP3CA	NA	PPP3CA	protein phosphatase 3, catalytic subunit, alpha isozyme	5530	ENSG00000138814
NRAS	NA	NRAS	neuroblastoma RAS viral (v-ras) oncogene homolog	4893	ENSG00000213281
SOS1	NA	SOS1	son of sevenless homolog 1 (Drosophila)	6654	ENSG00000115904
AKT3	NA	AKT3	v-akt murine thymoma viral oncogene homolog 3 (protein kinase B, gamma)	10000	ENSG00000117020
PIK3R1	NA	PIK3R1	phosphoinositide-3-kinase, regulatory subunit 1 (alpha)	5295	ENSG00000145675
PPP3R1	NA	PPP3R1	protein phosphatase 3, regulatory subunit B, alpha	5534	ENSG00000221823
PIK3CA	NA	PIK3CA	phosphatidylinositol-4,5-bisphosphate 3-kinase, catalytic subunit alpha	5290	ENSG00000121879
MALT1	NA	MALT1	mucosa associated lymphoid tissue lymphoma translocation gene 1	10892	ENSG00000172175
GSK3B	NA	GSK3B	glycogen synthase kinase 3 beta	2932	ENSG00000082701
CHUK	NA	CHUK	conserved helix-loop-helix ubiquitous kinase	1147	ENSG00000213341
KRAS	NA	KRAS	v-Ki-ras2 Kirsten rat sarcoma viral oncogene homolog	3845	ENSG00000133703
MAPK1	NA	MAPK1	mitogen-activated protein kinase 1	5594	ENSG00000100030
PIK3CB	NA	PIK3CB	phosphatidylinositol-4,5-bisphosphate 3-kinase, catalytic subunit beta	5291	ENSG00000051382
NFAT5	NA	NFAT5	nuclear factor of activated T-cells 5, tonicity-responsive	10725	ENSG00000102908
BCL10	NA	BCL10	B-cell CLL/lymphoma 10	8915	ENSG00000142867
KEGG pathway	Terpenoid backbone biosynthesis	900	C=15;O=7;E=1.23;R=5.69;rawP=8.82e-05;adjP=0.0003
ACAT1	NA	ACAT1	acetyl-CoA acetyltransferase 1	38	ENSG00000075239
IDI2	NA	IDI2	isopentenyl-diphosphate delta isomerase 2	91734	ENSG00000148377
IDI1	NA	IDI1	isopentenyl-diphosphate delta isomerase 1	3422	ENSG00000067064
HMGCS1	NA	HMGCS1	3-hydroxy-3-methylglutaryl-CoA synthase 1 (soluble)	3157	ENSG00000112972
GGPS1	NA	GGPS1	geranylgeranyl diphosphate synthase 1	9453	ENSG00000152904
PDSS1	NA	PDSS1	prenyl (decaprenyl) diphosphate synthase, subunit 1	23590	ENSG00000148459
HMGCR	NA	HMGCR	3-hydroxy-3-methylglutaryl-CoA reductase	3156	ENSG00000113161
KEGG pathway	Tight junction	4530	C=132;O=24;E=10.82;R=2.22;rawP=0.0002;adjP=0.0006
ASH1L	NA	ASH1L	ash1 (absent, small, or homeotic)-like (Drosophila)	55870	ENSG00000116539
CASK	NA	CASK	calcium/calmodulin-dependent serine protein kinase (MAGUK family)	8573	ENSG00000147044
NRAS	NA	NRAS	neuroblastoma RAS viral (v-ras) oncogene homolog	4893	ENSG00000213281
PPP2R2A	NA	PPP2R2A	protein phosphatase 2, regulatory subunit B, alpha	5520	ENSG00000221914
MPP5	NA	MPP5	membrane protein, palmitoylated 5 (MAGUK p55 subfamily member 5)	64398	ENSG00000072415
TJP1	NA	TJP1	tight junction protein 1	7082	ENSG00000104067
KRAS	NA	KRAS	v-Ki-ras2 Kirsten rat sarcoma viral oncogene homolog	3845	ENSG00000133703
YES1	NA	YES1	v-yes-1 Yamaguchi sarcoma viral oncogene homolog 1	7525	ENSG00000176105
EPB41L2	NA	EPB41L2	erythrocyte membrane protein band 4.1-like 2	2037	ENSG00000079819
GNAI3	NA	GNAI3	guanine nucleotide binding protein (G protein), alpha inhibiting activity polypeptide 3	2773	ENSG00000065135
PPP2R1B	NA	PPP2R1B	protein phosphatase 2, regulatory subunit A, beta	5519	ENSG00000137713
GNAI1	NA	GNAI1	guanine nucleotide binding protein (G protein), alpha inhibiting activity polypeptide 1	2770	ENSG00000127955
TJP2	NA	TJP2	tight junction protein 2	9414	ENSG00000119139
PPP2CA	NA	PPP2CA	protein phosphatase 2, catalytic subunit, alpha isozyme	5515	ENSG00000113575
MLLT4	NA	MLLT4	myeloid/lymphoid or mixed-lineage leukemia (trithorax homolog, Drosophila); translocated to, 4	4301	ENSG00000130396
EPB41L3	NA	EPB41L3	erythrocyte membrane protein band 4.1-like 3	23136	ENSG00000082397
PTEN	NA	PTEN	phosphatase and tensin homolog	5728	ENSG00000171862
AKT3	NA	AKT3	v-akt murine thymoma viral oncogene homolog 3 (protein kinase B, gamma)	10000	ENSG00000117020
PRKCI	NA	PRKCI	protein kinase C, iota	5584	ENSG00000163558
VAPA	NA	VAPA	VAMP (vesicle-associated membrane protein)-associated protein A, 33kDa	9218	ENSG00000101558
MPDZ	NA	MPDZ	multiple PDZ domain protein	8777	ENSG00000107186
RRAS2	NA	RRAS2	related RAS viral (r-ras) oncogene homolog 2	22800	ENSG00000133818
ZAK	NA	ZAK	sterile alpha motif and leucine zipper containing kinase AZK	51776	ENSG00000091436
OCLN	NA	OCLN	occludin	100506658	ENSG00000197822
KEGG pathway	RIG-I-like receptor signaling pathway	4622	C=71;O=16;E=5.82;R=2.75;rawP=0.0002;adjP=0.0006
DDX58	NA	DDX58	DEAD (Asp-Glu-Ala-Asp) box polypeptide 58	23586	ENSG00000107201
IFNE	NA	IFNE	interferon, epsilon	338376	ENSG00000184995
MAPK8	NA	MAPK8	mitogen-activated protein kinase 8	5599	ENSG00000107643
TRAF6	NA	TRAF6	TNF receptor-associated factor 6, E3 ubiquitin protein ligase	7189	ENSG00000175104
TBK1	NA	TBK1	TANK-binding kinase 1	29110	ENSG00000183735
CYLD	NA	CYLD	cylindromatosis (turban tumor syndrome)	1540	ENSG00000083799
ATG12	NA	ATG12	autophagy related 12	9140	ENSG00000145782
CHUK	NA	CHUK	conserved helix-loop-helix ubiquitous kinase	1147	ENSG00000213341
SIKE1	NA	SIKE1	suppressor of IKBKE 1	80143	ENSG00000052723
AZI2	NA	AZI2	5-azacytidine induced 2	64343	ENSG00000163512
DDX3X	NA	DDX3X	DEAD (Asp-Glu-Ala-Asp) box polypeptide 3, X-linked	1654	ENSG00000215301
IL8	NA	IL8	interleukin 8	3576	ENSG00000169429
TANK	NA	TANK	TRAF family member-associated NFKB activator	10010	ENSG00000136560
ATG5	NA	ATG5	autophagy related 5	9474	ENSG00000057663
MAP3K7	NA	MAP3K7	mitogen-activated protein kinase kinase kinase 7	6885	ENSG00000135341
MAP3K1	NA	MAP3K1	mitogen-activated protein kinase kinase kinase 1, E3 ubiquitin protein ligase	4214	ENSG00000095015
KEGG pathway	Melanogenesis	4916	C=101;O=20;E=8.28;R=2.42;rawP=0.0002;adjP=0.0006
CREB3L2	NA	CREB3L2	cAMP responsive element binding protein 3-like 2	64764	ENSG00000182158
NRAS	NA	NRAS	neuroblastoma RAS viral (v-ras) oncogene homolog	4893	ENSG00000213281
CALM3	NA	CALM3	calmodulin 3 (phosphorylase kinase, delta)	808	ENSG00000160014
KRAS	NA	KRAS	v-Ki-ras2 Kirsten rat sarcoma viral oncogene homolog	3845	ENSG00000133703
PLCB1	NA	PLCB1	phospholipase C, beta 1 (phosphoinositide-specific)	23236	ENSG00000182621
GNAI3	NA	GNAI3	guanine nucleotide binding protein (G protein), alpha inhibiting activity polypeptide 3	2773	ENSG00000065135
FZD6	NA	FZD6	frizzled family receptor 6	8323	ENSG00000164930
WNT5A	NA	WNT5A	wingless-type MMTV integration site family, member 5A	7474	ENSG00000114251
GNAI1	NA	GNAI1	guanine nucleotide binding protein (G protein), alpha inhibiting activity polypeptide 1	2770	ENSG00000127955
GNAS	NA	GNAS	GNAS complex locus	2778	ENSG00000087460
CAMK2D	NA	CAMK2D	calcium/calmodulin-dependent protein kinase II delta	817	ENSG00000145349
MITF	NA	MITF	microphthalmia-associated transcription factor	4286	ENSG00000187098
GSK3B	NA	GSK3B	glycogen synthase kinase 3 beta	2932	ENSG00000082701
KITLG	NA	KITLG	KIT ligand	4254	ENSG00000049130
EDNRB	NA	EDNRB	endothelin receptor type B	1910	ENSG00000136160
GNAQ	NA	GNAQ	guanine nucleotide binding protein (G protein), q polypeptide	2776	ENSG00000156052
CREB1	NA	CREB1	cAMP responsive element binding protein 1	1385	ENSG00000118260
MAPK1	NA	MAPK1	mitogen-activated protein kinase 1	5594	ENSG00000100030
PRKACB	NA	PRKACB	protein kinase, cAMP-dependent, catalytic, beta	5567	ENSG00000142875
FZD1	NA	FZD1	frizzled family receptor 1	8321	ENSG00000157240
KEGG pathway	Non-homologous end-joining	3450	C=13;O=6;E=1.07;R=5.63;rawP=0.0003;adjP=0.0009
LIG4	NA	LIG4	ligase IV, DNA, ATP-dependent	3981	ENSG00000174405
MRE11A	NA	MRE11A	MRE11 meiotic recombination 11 homolog A (S. cerevisiae)	4361	ENSG00000020922
DCLRE1C	NA	DCLRE1C	DNA cross-link repair 1C	64421	ENSG00000152457
PRKDC	NA	PRKDC	protein kinase, DNA-activated, catalytic polypeptide	5591	ENSG00000253729
RAD50	NA	RAD50	RAD50 homolog (S. cerevisiae)	10111	ENSG00000113522
XRCC5	NA	XRCC5	X-ray repair complementing defective repair in Chinese hamster cells 5 (double-strand-break rejoining)	7520	ENSG00000079246
KEGG pathway	Vascular smooth muscle contraction	4270	C=116;O=21;E=9.51;R=2.21;rawP=0.0005;adjP=0.0015
PLA2G4A	NA	PLA2G4A	phospholipase A2, group IVA (cytosolic, calcium-dependent)	5321	ENSG00000116711
PPP1R12A	NA	PPP1R12A	protein phosphatase 1, regulatory subunit 12A	4659	ENSG00000058272
KCNMA1	NA	KCNMA1	potassium large conductance calcium-activated channel, subfamily M, alpha member 1	3778	ENSG00000156113
CALM3	NA	CALM3	calmodulin 3 (phosphorylase kinase, delta)	808	ENSG00000160014
PLA2G12A	NA	PLA2G12A	phospholipase A2, group XIIA	81579	ENSG00000123739
ARHGEF12	NA	ARHGEF12	Rho guanine nucleotide exchange factor (GEF) 12	23365	ENSG00000196914
ITPR2	NA	ITPR2	inositol 1,4,5-trisphosphate receptor, type 2	3709	ENSG00000123104
PLCB1	NA	PLCB1	phospholipase C, beta 1 (phosphoinositide-specific)	23236	ENSG00000182621
PPP1CC	NA	PPP1CC	protein phosphatase 1, catalytic subunit, gamma isozyme	5501	ENSG00000186298
EDNRA	NA	EDNRA	endothelin receptor type A	1909	ENSG00000151617
GNAS	NA	GNAS	GNAS complex locus	2778	ENSG00000087460
CALD1	NA	CALD1	caldesmon 1	800	ENSG00000122786
ITPR1	NA	ITPR1	inositol 1,4,5-trisphosphate receptor, type 1	3708	ENSG00000150995
PRKG1	NA	PRKG1	protein kinase, cGMP-dependent, type I	5592	ENSG00000185532
PPP1CB	NA	PPP1CB	protein phosphatase 1, catalytic subunit, beta isozyme	5500	ENSG00000213639
GNAQ	NA	GNAQ	guanine nucleotide binding protein (G protein), q polypeptide	2776	ENSG00000156052
ROCK1	NA	ROCK1	Rho-associated, coiled-coil containing protein kinase 1	6093	ENSG00000067900
MAPK1	NA	MAPK1	mitogen-activated protein kinase 1	5594	ENSG00000100030
GNA13	NA	GNA13	guanine nucleotide binding protein (G protein), alpha 13	10672	ENSG00000120063
ROCK2	NA	ROCK2	Rho-associated, coiled-coil containing protein kinase 2	9475	ENSG00000134318
PRKACB	NA	PRKACB	protein kinase, cAMP-dependent, catalytic, beta	5567	ENSG00000142875
KEGG pathway	SNARE interactions in vesicular transport	4130	C=36;O=10;E=2.95;R=3.39;rawP=0.0005;adjP=0.0015
VAMP4	NA	VAMP4	vesicle-associated membrane protein 4	8674	ENSG00000117533
VAMP7	NA	VAMP7	vesicle-associated membrane protein 7	6845	ENSG00000124333
SNAP23	NA	SNAP23	synaptosomal-associated protein, 23kDa	8773	ENSG00000092531
STX7	NA	STX7	syntaxin 7	8417	ENSG00000079950
STX17	NA	STX17	syntaxin 17	55014	ENSG00000136874
BET1	NA	BET1	blocked early in transport 1 homolog (S. cerevisiae)	10282	ENSG00000105829
VTI1B	NA	VTI1B	vesicle transport through interaction with t-SNAREs homolog 1B (yeast)	10490	ENSG00000100568
STX16	NA	STX16	syntaxin 16	8675	ENSG00000124222
GOSR1	NA	GOSR1	golgi SNAP receptor complex member 1	9527	ENSG00000108587
STX6	NA	STX6	syntaxin 6	10228	ENSG00000135823
KEGG pathway	Acute myeloid leukemia	5221	C=57;O=13;E=4.67;R=2.78;rawP=0.0006;adjP=0.0017
SOS2	NA	SOS2	son of sevenless homolog 2 (Drosophila)	6655	ENSG00000100485
NRAS	NA	NRAS	neuroblastoma RAS viral (v-ras) oncogene homolog	4893	ENSG00000213281
SOS1	NA	SOS1	son of sevenless homolog 1 (Drosophila)	6654	ENSG00000115904
RUNX1T1	NA	RUNX1T1	runt-related transcription factor 1; translocated to, 1 (cyclin D-related)	862	ENSG00000079102
AKT3	NA	AKT3	v-akt murine thymoma viral oncogene homolog 3 (protein kinase B, gamma)	10000	ENSG00000117020
PIK3R1	NA	PIK3R1	phosphoinositide-3-kinase, regulatory subunit 1 (alpha)	5295	ENSG00000145675
PIK3CA	NA	PIK3CA	phosphatidylinositol-4,5-bisphosphate 3-kinase, catalytic subunit alpha	5290	ENSG00000121879
CHUK	NA	CHUK	conserved helix-loop-helix ubiquitous kinase	1147	ENSG00000213341
RPS6KB1	NA	RPS6KB1	ribosomal protein S6 kinase, 70kDa, polypeptide 1	6198	ENSG00000108443
KRAS	NA	KRAS	v-Ki-ras2 Kirsten rat sarcoma viral oncogene homolog	3845	ENSG00000133703
RUNX1	NA	RUNX1	runt-related transcription factor 1	861	ENSG00000159216
MAPK1	NA	MAPK1	mitogen-activated protein kinase 1	5594	ENSG00000100030
PIK3CB	NA	PIK3CB	phosphatidylinositol-4,5-bisphosphate 3-kinase, catalytic subunit beta	5291	ENSG00000051382
KEGG pathway	Leishmaniasis	5140	C=72;O=15;E=5.90;R=2.54;rawP=0.0006;adjP=0.0017
JUN	NA	JUN	jun proto-oncogene	3725	ENSG00000177606
TRAF6	NA	TRAF6	TNF receptor-associated factor 6, E3 ubiquitin protein ligase	7189	ENSG00000175104
PTGS2	NA	PTGS2	prostaglandin-endoperoxide synthase 2 (prostaglandin G/H synthase and cyclooxygenase)	5743	ENSG00000073756
JAK1	NA	JAK1	Janus kinase 1	3716	ENSG00000162434
TAB2	NA	TAB2	TGF-beta activated kinase 1/MAP3K7 binding protein 2	23118	ENSG00000055208
ITGA4	NA	ITGA4	integrin, alpha 4 (antigen CD49D, alpha 4 subunit of VLA-4 receptor)	3676	ENSG00000115232
STAT1	NA	STAT1	signal transducer and activator of transcription 1, 91kDa	6772	ENSG00000115415
ITGB1	NA	ITGB1	integrin, beta 1 (fibronectin receptor, beta polypeptide, antigen CD29 includes MDF2, MSK12)	3688	ENSG00000150093
JAK2	NA	JAK2	Janus kinase 2	3717	ENSG00000096968
MAP3K7	NA	MAP3K7	mitogen-activated protein kinase kinase kinase 7	6885	ENSG00000135341
TGFB2	NA	TGFB2	transforming growth factor, beta 2	7042	ENSG00000092969
IFNGR1	NA	IFNGR1	interferon gamma receptor 1	3459	ENSG00000027697
MAPK1	NA	MAPK1	mitogen-activated protein kinase 1	5594	ENSG00000100030
TLR4	NA	TLR4	toll-like receptor 4	7099	ENSG00000136869
IL1B	NA	IL1B	interleukin 1, beta	3553	ENSG00000125538
KEGG pathway	Lysine degradation	310	C=44;O=11;E=3.61;R=3.05;rawP=0.0007;adjP=0.0019
[truncated: 318 more rows]

## Sheet: Common_3D_UP_KEGG_pathway_only
	Pathway Name	adjP	Count					PathWay ID
KEGG pathway	Ubiquitin mediated proteolysis	5.52e-21	53	C=135	E=11.07	R=4.79	rawP=2.83e-23	4120
KEGG pathway	Spliceosome	2.1e-18	48	C=127	E=10.41	R=4.61	rawP=2.15e-20	3040
KEGG pathway	RNA transport	4.84e-18	52	C=151	E=12.38	R=4.20	rawP=7.44e-20	3013
KEGG pathway	Protein processing in endoplasmic reticulum	3e-16	52	C=165	E=13.53	R=3.84	rawP=6.16e-18	4141
KEGG pathway	Metabolic pathways	3.65e-16	179	C=1130	E=92.65	R=1.93	rawP=9.35e-18	1100
KEGG pathway	Pathways in cancer	6.24e-15	75	C=326	E=26.73	R=2.81	rawP=1.92e-16	5200
KEGG pathway	mRNA surveillance pathway	8.55e-14	33	C=83	E=6.81	R=4.85	rawP=3.07e-15	3015
KEGG pathway	Cell cycle	2.09e-12	39	C=124	E=10.17	R=3.84	rawP=8.58e-14	4110
KEGG pathway	MAPK signaling pathway	1.5e-10	58	C=268	E=21.97	R=2.64	rawP=6.93e-12	4010
KEGG pathway	Ribosome biogenesis in eukaryotes	1.71e-09	27	C=80	E=6.56	R=4.12	rawP=8.75e-11	3008
KEGG pathway	Focal adhesion	2.07e-09	46	C=200	E=16.40	R=2.81	rawP=1.17e-10	4510
KEGG pathway	Endocytosis	2.28e-09	46	C=201	E=16.48	R=2.79	rawP=1.40e-10	4144
KEGG pathway	Chronic myeloid leukemia	2.64e-08	24	C=73	E=5.99	R=4.01	rawP=1.76e-09	5220
KEGG pathway	Small cell lung cancer	3.04e-08	26	C=85	E=6.97	R=3.73	rawP=2.18e-09	5222
KEGG pathway	Regulation of actin cytoskeleton	4.3e-08	45	C=213	E=17.46	R=2.58	rawP=3.31e-09	4810
KEGG pathway	Renal cell carcinoma	4.7e-08	23	C=70	E=5.74	R=4.01	rawP=3.86e-09	5211
KEGG pathway	RNA degradation	6.04e-08	23	C=71	E=5.82	R=3.95	rawP=5.27e-09	3018
KEGG pathway	Neurotrophin signaling pathway	7.71e-08	32	C=127	E=10.41	R=3.07	rawP=7.12e-09	4722
KEGG pathway	Basal transcription factors	1e-07	16	C=37	E=3.03	R=5.27	rawP=9.76e-09	3022
KEGG pathway	ErbB signaling pathway	1.76e-07	25	C=87	E=7.13	R=3.50	rawP=1.81e-08	4012
KEGG pathway	Nucleotide excision repair	2.43e-07	17	C=44	E=3.61	R=4.71	rawP=2.62e-08	3420
KEGG pathway	Hepatitis C	2.53e-07	32	C=134	E=10.99	R=2.91	rawP=2.86e-08	5160
KEGG pathway	TGF-beta signaling pathway	3.32e-07	24	C=84	E=6.89	R=3.48	rawP=3.92e-08	4350
KEGG pathway	Chagas disease (American trypanosomiasis)	4.29e-07	27	C=104	E=8.53	R=3.17	rawP=5.28e-08	5142
KEGG pathway	Colorectal cancer	4.38e-07	20	C=62	E=5.08	R=3.93	rawP=5.61e-08	5210
KEGG pathway	Oocyte meiosis	5.44e-07	28	C=112	E=9.18	R=3.05	rawP=7.25e-08	4114
KEGG pathway	Wnt signaling pathway	1.03e-06	33	C=150	E=12.30	R=2.68	rawP=1.43e-07	4310
KEGG pathway	Axon guidance	3.32e-06	29	C=129	E=10.58	R=2.74	rawP=4.92e-07	4360
KEGG pathway	NOD-like receptor signaling pathway	3.32e-06	18	C=58	E=4.76	R=3.79	rawP=4.93e-07	4621
KEGG pathway	Pancreatic cancer	3.38e-06	20	C=70	E=5.74	R=3.48	rawP=5.20e-07	5212
KEGG pathway	Prostate cancer	3.44e-06	23	C=89	E=7.30	R=3.15	rawP=5.47e-07	5215
KEGG pathway	p53 signaling pathway	8.84e-06	19	C=68	E=5.58	R=3.41	rawP=1.45e-06	4115
KEGG pathway	Toxoplasmosis	1.55e-05	28	C=132	E=10.82	R=2.59	rawP=2.62e-06	5145
KEGG pathway	Melanoma	1.69e-05	19	C=71	E=5.82	R=3.26	rawP=2.94e-06	5218
KEGG pathway	Glioma	1.74e-05	18	C=65	E=5.33	R=3.38	rawP=3.12e-06	5214
KEGG pathway	Adherens junction	2.5e-05	19	C=73	E=5.99	R=3.17	rawP=4.61e-06	4520
KEGG pathway	Apoptosis	2.87e-05	21	C=87	E=7.13	R=2.94	rawP=5.45e-06	4210
KEGG pathway	T cell receptor signaling pathway	2.92e-05	24	C=108	E=8.85	R=2.71	rawP=5.69e-06	4660
KEGG pathway	Insulin signaling pathway	3.11e-05	28	C=138	E=11.31	R=2.47	rawP=6.46e-06	4910
KEGG pathway	Proteasome	3.11e-05	14	C=44	E=3.61	R=3.88	rawP=6.54e-06	3050
KEGG pathway	Vasopressin-regulated water reabsorption	3.11e-05	14	C=44	E=3.61	R=3.88	rawP=6.54e-06	4962
KEGG pathway	Gap junction	4.33e-05	21	C=90	E=7.38	R=2.85	rawP=9.62e-06	4540
KEGG pathway	Bacterial invasion of epithelial cells	4.33e-05	18	C=70	E=5.74	R=3.14	rawP=9.78e-06	5100
KEGG pathway	Long-term potentiation	4.33e-05	18	C=70	E=5.74	R=3.14	rawP=9.78e-06	4720
KEGG pathway	Alzheimer's disease	6.2e-05	31	C=167	E=13.69	R=2.26	rawP=1.43e-05	5010
KEGG pathway	Non-small cell lung cancer	8.31e-05	15	C=54	E=4.43	R=3.39	rawP=1.96e-05	5223
KEGG pathway	Chemokine signaling pathway	0.0001	33	C=189	E=15.50	R=2.13	rawP=2.86e-05	4062
KEGG pathway	Huntington's disease	0.0001	32	C=183	E=15.00	R=2.13	rawP=3.63e-05	5016
KEGG pathway	Epithelial cell signaling in Helicobacter pylori infection	0.0001	17	C=68	E=5.58	R=3.05	rawP=2.55e-05	5120
KEGG pathway	Long-term depression	0.0001	17	C=70	E=5.74	R=2.96	rawP=3.82e-05	4730
KEGG pathway	Jak-STAT signaling pathway	0.0002	28	C=155	E=12.71	R=2.20	rawP=5.99e-05	4630
KEGG pathway	Amoebiasis	0.0002	22	C=106	E=8.69	R=2.53	rawP=4.22e-05	5146
KEGG pathway	GnRH signaling pathway	0.0002	21	C=101	E=8.28	R=2.54	rawP=6.07e-05	4912
KEGG pathway	Progesterone-mediated oocyte maturation	0.0002	19	C=86	E=7.05	R=2.69	rawP=5.63e-05	4914
KEGG pathway	Phosphatidylinositol signaling system	0.0002	18	C=78	E=6.40	R=2.81	rawP=4.76e-05	4070
KEGG pathway	Inositol phosphate metabolism	0.0002	15	C=57	E=4.67	R=3.21	rawP=3.94e-05	562
KEGG pathway	Endometrial cancer	0.0002	14	C=52	E=4.26	R=3.28	rawP=5.38e-05	5213
KEGG pathway	mTOR signaling pathway	0.0002	14	C=52	E=4.26	R=3.28	rawP=5.38e-05	4150
KEGG pathway	Osteoclast differentiation	0.0003	24	C=128	E=10.49	R=2.29	rawP=0.0001	4380
KEGG pathway	B cell receptor signaling pathway	0.0003	17	C=75	E=6.15	R=2.76	rawP=9.70e-05	4662
KEGG pathway	Terpenoid backbone biosynthesis	0.0003	7	C=15	E=1.23	R=5.69	rawP=8.82e-05	900
KEGG pathway	Tight junction	0.0006	24	C=132	E=10.82	R=2.22	rawP=0.0002	4530
KEGG pathway	Melanogenesis	0.0006	20	C=101	E=8.28	R=2.42	rawP=0.0002	4916
KEGG pathway	RIG-I-like receptor signaling pathway	0.0006	16	C=71	E=5.82	R=2.75	rawP=0.0002	4622
KEGG pathway	Non-homologous end-joining	0.0009	6	C=13	E=1.07	R=5.63	rawP=0.0003	3450
KEGG pathway	Vascular smooth muscle contraction	0.0015	21	C=116	E=9.51	R=2.21	rawP=0.0005	4270
KEGG pathway	SNARE interactions in vesicular transport	0.0015	10	C=36	E=2.95	R=3.39	rawP=0.0005	4130
KEGG pathway	Leishmaniasis	0.0017	15	C=72	E=5.90	R=2.54	rawP=0.0006	5140
KEGG pathway	Acute myeloid leukemia	0.0017	13	C=57	E=4.67	R=2.78	rawP=0.0006	5221
KEGG pathway	Glycerophospholipid metabolism	0.0019	16	C=80	E=6.56	R=2.44	rawP=0.0007	564
KEGG pathway	Lysine degradation	0.0019	11	C=44	E=3.61	R=3.05	rawP=0.0007	310
KEGG pathway	Valine, leucine and isoleucine degradation	0.0019	11	C=44	E=3.61	R=3.05	rawP=0.0007	280
KEGG pathway	Shigellosis	0.0031	13	C=61	E=5.00	R=2.60	rawP=0.0012	5131
KEGG pathway	Sphingolipid metabolism	0.0031	10	C=40	E=3.28	R=3.05	rawP=0.0012	600
KEGG pathway	Pantothenate and CoA biosynthesis	0.0031	6	C=16	E=1.31	R=4.57	rawP=0.0012	770
KEGG pathway	ECM-receptor interaction	0.0036	16	C=85	E=6.97	R=2.30	rawP=0.0014	4512
KEGG pathway	Toll-like receptor signaling pathway	0.0037	18	C=102	E=8.36	R=2.15	rawP=0.0015	4620
KEGG pathway	Amino sugar and nucleotide sugar metabolism	0.0037	11	C=48	E=3.94	R=2.80	rawP=0.0015	520
KEGG pathway	Purine metabolism	0.0039	25	C=162	E=13.28	R=1.88	rawP=0.0016	230
KEGG pathway	Fc gamma R-mediated phagocytosis	0.0039	17	C=94	E=7.71	R=2.21	rawP=0.0016	4666
KEGG pathway	N-Glycan biosynthesis	0.0041	11	C=49	E=4.02	R=2.74	rawP=0.0017	510
KEGG pathway	Protein export	0.0045	7	C=23	E=1.89	R=3.71	rawP=0.0019	3060
KEGG pathway	Lysosome	0.0047	20	C=121	E=9.92	R=2.02	rawP=0.0020	4142
KEGG pathway	Citrate cycle (TCA cycle)	0.0053	8	C=30	E=2.46	R=3.25	rawP=0.0023	20
KEGG pathway	Dorso-ventral axis formation	0.0057	7	C=24	E=1.97	R=3.56	rawP=0.0025	4320
KEGG pathway	Glycosylphosphatidylinositol(GPI)-anchor biosynthesis	0.0073	7	C=25	E=2.05	R=3.42	rawP=0.0032	563
KEGG pathway	VEGF signaling pathway	0.0074	14	C=76	E=6.23	R=2.25	rawP=0.0033	4370
KEGG pathway	Vibrio cholerae infection	0.0086	11	C=54	E=4.43	R=2.48	rawP=0.0039	5110
KEGG pathway	Synthesis and degradation of ketone bodies	0.009	4	C=9	E=0.74	R=5.42	rawP=0.0041	72
KEGG pathway	Notch signaling pathway	0.0091	10	C=47	E=3.85	R=2.60	rawP=0.0042	4330

## Sheet: Common_3D_KEGG
User data and parameters: User data: textAreaUpload.txt, Organism: hsapiens, Id Type: gene_symbol, Ref Set: entrezgene, Significance Level: .05, Statistics Test: Hypergeometric, MTC: BH, Minimum: 2
The results for the enriched KEGG pathways are listed in this table. For each pathway, the first row lists its KEGG pathway
name, and corresponding KEGG ID. The second row lists
number of reference genes in the category (C), number of genes in the gene set and also in the category (O), expected number in the
category (E), Ratio of enrichment (R), p value from hypergeometric test (rawP), and p value adjusted by the multiple test adjustment (adjP).
Finally, genes in the pathway are listed. For each gene, the table lists the user uploaded ID and value (optional), Entrez ID,
Ensembl Gene Stable ID, Gene symbol, and description.
KEGG pathway	Metabolic pathways	1100	C=1130	O=151	E=49.21	R=3.07	rawP=8.28e-35	adjP=1.69e-32	1.69e-32
HPD	NA	HPD	4-hydroxyphenylpyruvate dioxygenase	3242	ENSG00000158104
GAA	NA	GAA	glucosidase, alpha	acid	2548	ENSG00000171298
FUT5	NA	FUT5	fucosyltransferase 5 (alpha (1,3) fucosyltransferase)	2527	NULL
ACACB	NA	ACACB	acetyl-CoA carboxylase beta	32	ENSG00000076555
PIGQ	NA	PIGQ	phosphatidylinositol glycan anchor biosynthesis, class Q	9091	ENSG00000007541
MOGS	NA	MOGS	mannosyl-oligosaccharide glucosidase	7841	ENSG00000115275
AGPAT1	NA	AGPAT1	1-acylglycerol-3-phosphate O-acyltransferase 1 (lysophosphatidic acid acyltransferase, alpha)	10554	ENSG00000204310
ASS1	NA	ASS1	argininosuccinate synthase 1	445	ENSG00000130707
MGAT5B	NA	MGAT5B	mannosyl (alpha-1,6-)-glycoprotein beta-1,6-N-acetyl-glucosaminyltransferase, isozyme B	146664	ENSG00000167889
GCDH	NA	GCDH	glutaryl-CoA dehydrogenase	2639	ENSG00000105607
GGT5	NA	GGT5	gamma-glutamyltransferase 5	2687	ENSG00000099998
GLUL	NA	GLUL	glutamate-ammonia ligase	2752	ENSG00000135821
HYAL2	NA	HYAL2	hyaluronoglucosaminidase 2	8692	ENSG00000068001
CHPF	NA	CHPF	chondroitin polymerizing factor	79586	ENSG00000123989
DBH	NA	DBH	dopamine beta-hydroxylase (dopamine beta-monooxygenase)	1621	ENSG00000123454
ST3GAL4	NA	ST3GAL4	ST3 beta-galactoside alpha-2,3-sialyltransferase 4	6484	ENSG00000110080
TYMP	NA	TYMP	thymidine phosphorylase	1890	ENSG00000025708
MECR	NA	MECR	mitochondrial trans-2-enoyl-CoA reductase	51102	ENSG00000116353
GPAA1	NA	GPAA1	glycosylphosphatidylinositol anchor attachment protein 1 homolog (yeast)	8733	ENSG00000197858
MAOB	NA	MAOB	monoamine oxidase B	4129	ENSG00000069535
ZNRD1	NA	ZNRD1	zinc ribbon domain containing 1	30834	ENSG00000066379
SMPD2	NA	SMPD2	sphingomyelin phosphodiesterase 2, neutral membrane (neutral sphingomyelinase)	6610	ENSG00000135587
ACADS	NA	ACADS	acyl-CoA dehydrogenase, C-2 to C-3 short chain	35	ENSG00000122971
EARS2	NA	EARS2	glutamyl-tRNA synthetase 2, mitochondrial (putative)	124454	ENSG00000103356
DTYMK	NA	DTYMK	deoxythymidylate kinase (thymidylate kinase)	1841	ENSG00000168393
SMPD1	NA	SMPD1	sphingomyelin phosphodiesterase 1, acid lysosomal	6609	ENSG00000166311
HSD17B2	NA	HSD17B2	hydroxysteroid (17-beta) dehydrogenase 2	3294	ENSG00000086696
PPAP2C	NA	PPAP2C	phosphatidic acid phosphatase type 2C	8612	ENSG00000141934
MTHFD1L	NA	MTHFD1L	methylenetetrahydrofolate dehydrogenase (NADP+ dependent) 1-like	25902	ENSG00000120254
HYI	NA	HYI	hydroxypyruvate isomerase (putative)	81888	ENSG00000178922
PIGO	NA	PIGO	phosphatidylinositol glycan anchor biosynthesis, class O	84720	ENSG00000165282
GMPPA	NA	GMPPA	GDP-mannose pyrophosphorylase A	29926	ENSG00000144591
PTGES2	NA	PTGES2	prostaglandin E synthase 2	80142	ENSG00000148334
PMM1	NA	PMM1	phosphomannomutase 1	5372	ENSG00000100417
LSS	NA	LSS	lanosterol synthase (2,3-oxidosqualene-lanosterol cyclase)	4047	ENSG00000160285
AGPAT2	NA	AGPAT2	1-acylglycerol-3-phosphate O-acyltransferase 2 (lysophosphatidic acid acyltransferase, beta)	10555	ENSG00000169692
NAGLU	NA	NAGLU	N-acetylglucosaminidase, alpha	4669	ENSG00000108784
COASY	NA	COASY	CoA synthase	80347	ENSG00000068120
ALAS1	NA	ALAS1	aminolevulinate, delta-, synthase 1	211	ENSG00000023330
ST3GAL2	NA	ST3GAL2	ST3 beta-galactoside alpha-2,3-sialyltransferase 2	6483	ENSG00000157350
UAP1L1	NA	UAP1L1	UDP-N-acteylglucosamine pyrophosphorylase 1-like 1	91373	ENSG00000197355
B4GALT2	NA	B4GALT2	UDP-Gal:betaGlcNAc beta 1,4- galactosyltransferase, polypeptide 2	8704	ENSG00000117411
CRYL1	NA	CRYL1	crystallin, lambda 1	51084	ENSG00000165475
GALT	NA	GALT	galactose-1-phosphate uridylyltransferase	2592	ENSG00000213930
B3GAT3	NA	B3GAT3	beta-1,3-glucuronyltransferase 3 (glucuronosyltransferase I)	26229	ENSG00000149541
B4GALT1	NA	B4GALT1	UDP-Gal:betaGlcNAc beta 1,4- galactosyltransferase, polypeptide 1	2683	ENSG00000086062
DPM3	NA	DPM3	dolichyl-phosphate mannosyltransferase polypeptide 3	54344	ENSG00000179085
ISYNA1	NA	ISYNA1	inositol-3-phosphate synthase 1	51477	ENSG00000105655
ADSSL1	NA	ADSSL1	adenylosuccinate synthase like 1	122622	ENSG00000185100
DHRS3	NA	DHRS3	dehydrogenase/reductase (SDR family) member 3	9249	ENSG00000162496
PLA2G4B	NA	PLA2G4B	phospholipase A2, group IVB (cytosolic)	100137049	ENSG00000243708,ENSG00000168970
NDUFS7	NA	NDUFS7	NADH dehydrogenase (ubiquinone) Fe-S protein 7, 20kDa (NADH-coenzyme Q reductase)	374291	ENSG00000115286
TK2	NA	TK2	thymidine kinase 2, mitochondrial	7084	ENSG00000166548
ALDH4A1	NA	ALDH4A1	aldehyde dehydrogenase 4 family, member A1	8659	ENSG00000159423
FPGS	NA	FPGS	folylpolyglutamate synthase	2356	ENSG00000136877
PTDSS2	NA	PTDSS2	phosphatidylserine synthase 2	81490	ENSG00000174915
AHCY	NA	AHCY	adenosylhomocysteinase	191	ENSG00000101444
PYCR2	NA	PYCR2	pyrroline-5-carboxylate reductase family, member 2	29920	ENSG00000143811
CKB	NA	CKB	creatine kinase, brain	1152	ENSG00000166165
DGAT1	NA	DGAT1	diacylglycerol O-acyltransferase 1	8694	ENSG00000185000
IDUA	NA	IDUA	iduronidase, alpha-L-	3425	ENSG00000127415
POLR2I	NA	POLR2I	polymerase (RNA) II (DNA directed) polypeptide I, 14.5kDa	5438	ENSG00000105258
PIGT	NA	PIGT	phosphatidylinositol glycan anchor biosynthesis, class T	51604	ENSG00000124155
MTHFR	NA	MTHFR	methylenetetrahydrofolate reductase (NAD(P)H)	4524	ENSG00000177000
IDH3G	NA	IDH3G	isocitrate dehydrogenase 3 (NAD+) gamma	3421	ENSG00000067829
MAN1B1	NA	MAN1B1	mannosidase, alpha, class 1B, member 1	11253	ENSG00000177239
PLA2G5	NA	PLA2G5	phospholipase A2, group V	5322	ENSG00000127472
MGAT4B	NA	MGAT4B	mannosyl (alpha-1,3-)-glycoprotein beta-1,4-N-acetylglucosaminyltransferase, isozyme B	11282	ENSG00000161013
TBXAS1	NA	TBXAS1	thromboxane A synthase 1 (platelet)	6916	ENSG00000059377
FASN	NA	FASN	fatty acid synthase	2194	ENSG00000169710
TM7SF2	NA	TM7SF2	transmembrane 7 superfamily member 2	7108	ENSG00000149809
ST8SIA5	NA	ST8SIA5	ST8 alpha-N-acetyl-neuraminide alpha-2,8-sialyltransferase 5	29906	ENSG00000101638
ALPPL2	NA	ALPPL2	alkaline phosphatase, placental-like 2	251	ENSG00000163286
DGAT2	NA	DGAT2	diacylglycerol O-acyltransferase 2	84649	ENSG00000062282
GGT7	NA	GGT7	gamma-glutamyltransferase 7	2686	ENSG00000131067
HEXA	NA	HEXA	hexosaminidase A (alpha polypeptide)	3073	ENSG00000213614
BTD	NA	BTD	biotinidase	686	ENSG00000169814
POLD2	NA	POLD2	polymerase (DNA directed), delta 2, accessory subunit	5425	ENSG00000106628
HSD17B1	NA	HSD17B1	hydroxysteroid (17-beta) dehydrogenase 1	3292	ENSG00000108786
CKMT2	NA	CKMT2	creatine kinase, mitochondrial 2 (sarcomeric)	1160	ENSG00000131730
IDH2	NA	IDH2	isocitrate dehydrogenase 2 (NADP+), mitochondrial	3418	ENSG00000182054
ATP6V1B2	NA	ATP6V1B2	ATPase, H+ transporting, lysosomal 56/58kDa, V1 subunit B2	526	ENSG00000147416
SARDH	NA	SARDH	sarcosine dehydrogenase	1757	ENSG00000123453
FLAD1	NA	FLAD1	FAD1 flavin adenine dinucleotide synthetase homolog (S. cerevisiae)	80308	ENSG00000160688
ITPK1	NA	ITPK1	inositol-tetrakisphosphate 1-kinase	3705	ENSG00000100605
XYLT2	NA	XYLT2	xylosyltransferase II	64132	ENSG00000015532
PANK4	NA	PANK4	pantothenate kinase 4	55229	ENSG00000157881
DOLK	NA	DOLK	dolichol kinase	22845	ENSG00000175283
SPTLC1	NA	SPTLC1	serine palmitoyltransferase, long chain base subunit 1	10558	ENSG00000090054
THTPA	NA	THTPA	thiamine triphosphatase	79178	ENSG00000259431
PIGV	NA	PIGV	phosphatidylinositol glycan anchor biosynthesis, class V	55650	ENSG00000060642
B3GALT4	NA	B3GALT4	UDP-Gal:betaGlcNAc beta 1,3-galactosyltransferase, polypeptide 4	8705	ENSG00000235863
MVD	NA	MVD	mevalonate (diphospho) decarboxylase	4597	ENSG00000167508
IL4I1	NA	IL4I1	interleukin 4 induced 1	259307	ENSG00000104951
OGDH	NA	OGDH	oxoglutarate (alpha-ketoglutarate) dehydrogenase (lipoamide)	4967	ENSG00000105953
BST1	NA	BST1	bone marrow stromal cell antigen 1	683	ENSG00000109743
NME3	NA	NME3	NME/NM23 nucleoside diphosphate kinase 3	4832	ENSG00000103024
ST3GAL3	NA	ST3GAL3	ST3 beta-galactoside alpha-2,3-sialyltransferase 3	6487	ENSG00000126091
HSD3B7	NA	HSD3B7	hydroxy-delta-5-steroid dehydrogenase, 3 beta- and steroid delta-isomerase 7	80270	ENSG00000099377
ATP5D	NA	ATP5D	ATP synthase, H+ transporting, mitochondrial F1 complex, delta subunit	513	ENSG00000099624
ALDH3B1	NA	ALDH3B1	aldehyde dehydrogenase 3 family, member B1	221	NULL
GRHPR	NA	GRHPR	glyoxylate reductase/hydroxypyruvate reductase	9380	ENSG00000137106
ACO2	NA	ACO2	aconitase 2, mitochondrial	50	ENSG00000100412
CYP11A1	NA	CYP11A1	cytochrome P450, family 11, subfamily A, polypeptide 1	1583	ENSG00000140459
DCXR	NA	DCXR	dicarbonyl/L-xylulose reductase	51181	ENSG00000169738
PEMT	NA	PEMT	phosphatidylethanolamine N-methyltransferase	10400	ENSG00000133027
G6PD	NA	G6PD	glucose-6-phosphate dehydrogenase	2539	ENSG00000160211
GMPPB	NA	GMPPB	GDP-mannose pyrophosphorylase B	29925	ENSG00000173540
PDXK	NA	PDXK	pyridoxal (pyridoxine, vitamin B6) kinase	8566	ENSG00000160209
B4GALT3	NA	B4GALT3	UDP-Gal:betaGlcNAc beta 1,4- galactosyltransferase, polypeptide 3	8703	ENSG00000158850
GALK1	NA	GALK1	galactokinase 1	2584	ENSG00000108479
NNMT	NA	NNMT	nicotinamide N-methyltransferase	4837	ENSG00000166741
SDHC	NA	SDHC	succinate dehydrogenase complex, subunit C, integral membrane protein, 15kDa	6391	ENSG00000143252
GAMT	NA	GAMT	guanidinoacetate N-methyltransferase	2593	ENSG00000130005
ME3	NA	ME3	malic enzyme 3, NADP(+)-dependent, mitochondrial	10873	ENSG00000151376
TKT	NA	TKT	transketolase	7086	ENSG00000163931
DAK	NA	DAK	dihydroxyacetone kinase 2 homolog (S. cerevisiae)	26007	ENSG00000149476
APRT	NA	APRT	adenine phosphoribosyltransferase	353	ENSG00000198931
AGPAT3	NA	AGPAT3	1-acylglycerol-3-phosphate O-acyltransferase 3	56894	ENSG00000160216
GAL3ST1	NA	GAL3ST1	galactose-3-O-sulfotransferase 1	9514	ENSG00000128242
ADA	NA	ADA	adenosine deaminase	100	ENSG00000196839
CCBL1	NA	CCBL1	cysteine conjugate-beta lyase, cytoplasmic	883	ENSG00000171097
NDUFV1	NA	NDUFV1	NADH dehydrogenase (ubiquinone) flavoprotein 1, 51kDa	4723	ENSG00000167792
MGAT1	NA	MGAT1	mannosyl (alpha-1,3-)-glycoprotein beta-1,2-N-acetylglucosaminyltransferase	4245	ENSG00000131446
A4GALT	NA	A4GALT	alpha 1,4-galactosyltransferase	53947	NULL
NDUFS8	NA	NDUFS8	NADH dehydrogenase (ubiquinone) Fe-S protein 8, 23kDa (NADH-coenzyme Q reductase)	4728	ENSG00000110717
HMGCL	NA	HMGCL	3-hydroxymethyl-3-methylglutaryl-CoA lyase	3155	ENSG00000117305
POLR3C	NA	POLR3C	polymerase (RNA) III (DNA directed) polypeptide C (62kD)	10623	ENSG00000186141
NT5M	NA	NT5M	5',3'-nucleotidase, mitochondrial	56953	ENSG00000205309
IMPA2	NA	IMPA2	inositol(myo)-1(or 4)-monophosphatase 2	3613	ENSG00000141401
FAH	NA	FAH	fumarylacetoacetate hydrolase (fumarylacetoacetase)	2184	ENSG00000103876
B3GALT6	NA	B3GALT6	UDP-Gal:betaGal beta 1,3-galactosyltransferase polypeptide 6	126792	ENSG00000176022
NDST2	NA	NDST2	N-deacetylase/N-sulfotransferase (heparan glucosaminyl) 2	8509	ENSG00000166507
GUSB	NA	GUSB	glucuronidase, beta	2990	ENSG00000169919
GPAT2	NA	GPAT2	glycerol-3-phosphate acyltransferase 2, mitochondrial	150763	ENSG00000186281
GCNT3	NA	GCNT3	glucosaminyl (N-acetyl) transferase 3, mucin type	9245	ENSG00000140297
UQCRC1	NA	UQCRC1	ubiquinol-cytochrome c reductase core protein I	7384	ENSG00000010256
ALDH1B1	NA	ALDH1B1	aldehyde dehydrogenase 1 family, member B1	219	ENSG00000137124
PPOX	NA	PPOX	protoporphyrinogen oxidase	5498	ENSG00000143224
LIPC	NA	LIPC	lipase, hepatic	3990	ENSG00000166035
FUT4	NA	FUT4	fucosyltransferase 4 (alpha (1,3) fucosyltransferase, myeloid-specific)	2526	ENSG00000196371
POLE4	NA	POLE4	polymerase (DNA-directed), epsilon 4, accessory subunit	56655	ENSG00000115350
H6PD	NA	H6PD	hexose-6-phosphate dehydrogenase (glucose 1-dehydrogenase)	9563	ENSG00000049239
SGSH	NA	SGSH	N-sulfoglucosamine sulfohydrolase	6448	ENSG00000181523
HADH	NA	HADH	hydroxyacyl-CoA dehydrogenase	3033	ENSG00000138796
PTGDS	NA	PTGDS	prostaglandin D2 synthase 21kDa (brain)	5730	ENSG00000107317
GLB1	NA	GLB1	galactosidase, beta 1	2720	ENSG00000170266
ARSB	NA	ARSB	arylsulfatase B	411	ENSG00000113273
CYP27A1	NA	CYP27A1	cytochrome P450, family 27, subfamily A, polypeptide 1	1593	ENSG00000135929
B4GALT7	NA	B4GALT7	xylosylprotein beta 1,4-galactosyltransferase, polypeptide 7	11285	ENSG00000027847
IVD	NA	IVD	isovaleryl-CoA dehydrogenase	3712	ENSG00000128928
KEGG pathway	Lysosome	4142	C=121	O=32	E=5.27	R=6.07	rawP=9.29e-17	adjP=9.48e-15	9.48e-15
GAA	NA	GAA	glucosidase, alpha	acid	2548	ENSG00000171298
SORT1	NA	SORT1	sortilin 1	6272	ENSG00000134243
CLTCL1	NA	CLTCL1	clathrin, heavy chain-like 1	8218	ENSG00000070371
CTSF	NA	CTSF	cathepsin F	8722	ENSG00000174080
MAN2B1	NA	MAN2B1	mannosidase, alpha, class 2B, member 1	4125	ENSG00000104774
GGA2	NA	GGA2	golgi-associated, gamma adaptin ear containing, ARF binding protein 2	23062	ENSG00000103365
ARSA	NA	ARSA	arylsulfatase A	410	ENSG00000100299
TPP1	NA	TPP1	tripeptidyl peptidase I	1200	ENSG00000166340
ARSG	NA	ARSG	arylsulfatase G	22901	ENSG00000141337
AP1M1	NA	AP1M1	adaptor-related protein complex 1, mu 1 subunit	8907	ENSG00000072958
ABCA2	NA	ABCA2	ATP-binding cassette, sub-family A (ABC1), member 2	20	ENSG00000107331
CTSD	NA	CTSD	cathepsin D	1509	ENSG00000117984
NAGA	NA	NAGA	N-acetylgalactosaminidase, alpha-	4668	ENSG00000198951
IDUA	NA	IDUA	iduronidase, alpha-L-	3425	ENSG00000127415
GM2A	NA	GM2A	GM2 ganglioside activator	2760	ENSG00000196743
GUSB	NA	GUSB	glucuronidase, beta	2990	ENSG00000169919
SMPD1	NA	SMPD1	sphingomyelin phosphodiesterase 1, acid lysosomal	6609	ENSG00000166311
DNASE2	NA	DNASE2	deoxyribonuclease II, lysosomal	1777	ENSG00000105612
AP4M1	NA	AP4M1	adaptor-related protein complex 4, mu 1 subunit	9179	ENSG00000221838
CTSK	NA	CTSK	cathepsin K	1513	ENSG00000143387
NPC1	NA	NPC1	Niemann-Pick disease, type C1	4864	ENSG00000141458
NEU1	NA	NEU1	sialidase 1 (lysosomal sialidase)	4758	ENSG00000204386
GNPTG	NA	GNPTG	N-acetylglucosamine-1-phosphate transferase, gamma subunit	84572	ENSG00000090581
SGSH	NA	SGSH	N-sulfoglucosamine sulfohydrolase	6448	ENSG00000181523
NAGLU	NA	NAGLU	N-acetylglucosaminidase, alpha	4669	ENSG00000108784
PLA2G15	NA	PLA2G15	phospholipase A2, group XV	23659	ENSG00000103066
CTSA	NA	CTSA	cathepsin A	5476	ENSG00000064601
GLB1	NA	GLB1	galactosidase, beta 1	2720	ENSG00000170266
CLN3	NA	CLN3	ceroid-lipofuscinosis, neuronal 3	1201	ENSG00000261832,ENSG00000188603
HEXA	NA	HEXA	hexosaminidase A (alpha polypeptide)	3073	ENSG00000213614
ARSB	NA	ARSB	arylsulfatase B	411	ENSG00000113273
ACP5	NA	ACP5	acid phosphatase 5, tartrate resistant	54	ENSG00000102575
KEGG pathway	Endocytosis	4144	C=201	O=29	E=8.75	R=3.31	rawP=1.62e-08	adjP=1.10e-06	1.1e-06
FGFR4	NA	FGFR4	fibroblast growth factor receptor 4	2264	ENSG00000160867
CLTCL1	NA	CLTCL1	clathrin, heavy chain-like 1	8218	ENSG00000070371
HLA-E	NA	HLA-E	major histocompatibility complex, class I, E	3133	ENSG00000204592
HLA-F	NA	HLA-F	major histocompatibility complex, class I, F	3134	ENSG00000204642
LDLR	NA	LDLR	low density lipoprotein receptor	3949	ENSG00000130164
CHMP6	NA	CHMP6	charged multivesicular body protein 6	79643	ENSG00000176108
ASAP3	NA	ASAP3	ArfGAP with SH3 domain, ankyrin repeat and PH domain 3	55616	ENSG00000088280
GRK6	NA	GRK6	G protein-coupled receptor kinase 6	2870	ENSG00000198055
VPS37C	NA	VPS37C	vacuolar protein sorting 37 homolog C (S. cerevisiae)	55048	ENSG00000167987
SRC	NA	SRC	v-src sarcoma (Schmidt-Ruppin A-2) viral oncogene homolog (avian)	6714	ENSG00000197122
HLA-A	NA	HLA-A	major histocompatibility complex, class I, A	3105	ENSG00000206503
ARFGAP2	NA	ARFGAP2	ADP-ribosylation factor GTPase activating protein 2	84364	ENSG00000149182
HSPA1B	NA	HSPA1B	heat shock 70kDa protein 1B	3304	ENSG00000204388
HSPA1L	NA	HSPA1L	heat shock 70kDa protein 1-like	3305	ENSG00000204390
RAB11FIP3	NA	RAB11FIP3	RAB11 family interacting protein 3 (class II)	9727	ENSG00000090565
SMAD3	NA	SMAD3	SMAD family member 3	4088	ENSG00000166949
HLA-B	NA	HLA-B	major histocompatibility complex, class I, B	3106	ENSG00000234745
VPS28	NA	VPS28	vacuolar protein sorting 28 homolog (S. cerevisiae)	51160	ENSG00000160948
LDLRAP1	NA	LDLRAP1	low density lipoprotein receptor adaptor protein 1	26119	ENSG00000157978
EHD2	NA	EHD2	EH-domain containing 2	30846	ENSG00000024422
RNF41	NA	RNF41	ring finger protein 41	10193	ENSG00000181852
DNM2	NA	DNM2	dynamin 2	1785	ENSG00000079805
PML	NA	PML	promyelocytic leukemia	5371	ENSG00000140464
ARRB1	NA	ARRB1	arrestin, beta 1	408	ENSG00000137486
HLA-G	NA	HLA-G	major histocompatibility complex, class I, G	3135	ENSG00000204632
HLA-C	NA	HLA-C	major histocompatibility complex, class I, C	3107	ENSG00000204525
VPS4A	NA	VPS4A	vacuolar protein sorting 4 homolog A (S. cerevisiae)	27183	ENSG00000132612
GRK1	NA	GRK1	G protein-coupled receptor kinase 1	6011	ENSG00000185974
RAB5C	NA	RAB5C	RAB5C, member RAS oncogene family	5878	ENSG00000108774
KEGG pathway	Pathways in cancer	5200	C=326	O=37	E=14.20	R=2.61	rawP=1.26e-07	adjP=6.43e-06	6.43e-06
PIAS4	NA	PIAS4	protein inhibitor of activated STAT, 4	51588	ENSG00000105229
COL4A2	NA	COL4A2	collagen, type IV, alpha 2	1284	ENSG00000134871
TRAF2	NA	TRAF2	TNF receptor-associated factor 2	7186	ENSG00000127191
RXRA	NA	RXRA	retinoid X receptor, alpha	6256	ENSG00000186350
TP53	NA	TP53	tumor protein p53	7157	ENSG00000141510
RASSF1	NA	RASSF1	Ras association (RalGDS/AF-6) domain family member 1	11186	ENSG00000068028
RALGDS	NA	RALGDS	ral guanine nucleotide dissociation stimulator	5900	ENSG00000160271
LAMC3	NA	LAMC3	laminin, gamma 3	10319	ENSG00000050555
ERBB2	NA	ERBB2	v-erb-b2 erythroblastic leukemia viral oncogene homolog 2, neuro/glioblastoma derived oncogene homolog (avian)	2064	ENSG00000141736
STAT5B	NA	STAT5B	signal transducer and activator of transcription 5B	6777	ENSG00000173757
CEBPA	NA	CEBPA	CCAAT/enhancer binding protein (C/EBP), alpha	1050	ENSG00000245848
BCL2L1	NA	BCL2L1	BCL2-like 1	598	ENSG00000171552
FZD2	NA	FZD2	frizzled family receptor 2	2535	ENSG00000180340
DAPK2	NA	DAPK2	death-associated protein kinase 2	23604	ENSG00000035664
ITGA3	NA	ITGA3	integrin, alpha 3 (antigen CD49C, alpha 3 subunit of VLA-3 receptor)	3675	ENSG00000005884
AXIN2	NA	AXIN2	axin 2	8313	ENSG00000168646
IGF1	NA	IGF1	insulin-like growth factor 1 (somatomedin C)	3479	ENSG00000017427
LAMB2	NA	LAMB2	laminin, beta 2 (laminin S)	3913	ENSG00000172037
ARNT2	NA	ARNT2	aryl-hydrocarbon receptor nuclear translocator 2	9915	ENSG00000172379
PIK3CD	NA	PIK3CD	phosphatidylinositol-4,5-bisphosphate 3-kinase, catalytic subunit delta	5293	ENSG00000171608
STAT3	NA	STAT3	signal transducer and activator of transcription 3 (acute-phase response factor)	6774	ENSG00000168610
CDK6	NA	CDK6	cyclin-dependent kinase 6	1021	ENSG00000105810
VEGFB	NA	VEGFB	vascular endothelial growth factor B	7423	ENSG00000173511
CSF2RA	NA	CSF2RA	colony stimulating factor 2 receptor, alpha, low-affinity (granulocyte-macrophage)	1438	ENSG00000198223
CDK4	NA	CDK4	cyclin-dependent kinase 4	1019	ENSG00000135446
AKT2	NA	AKT2	v-akt murine thymoma viral oncogene homolog 2	208	ENSG00000105221
SKP2	NA	SKP2	S-phase kinase-associated protein 2, E3 ubiquitin protein ligase	6502	ENSG00000145604
FGFR1	NA	FGFR1	fibroblast growth factor receptor 1	2260	ENSG00000077782
FADD	NA	FADD	Fas (TNFRSF6)-associated via death domain	8772	ENSG00000168040
RXRB	NA	RXRB	retinoid X receptor, beta	6257	ENSG00000204231
BAD	NA	BAD	BCL2-associated agonist of cell death	572	ENSG00000002330
SMAD3	NA	SMAD3	SMAD family member 3	4088	ENSG00000166949
TCF7L1	NA	TCF7L1	transcription factor 7-like 1 (T-cell specific, HMG-box)	83439	ENSG00000152284
WNT5B	NA	WNT5B	wingless-type MMTV integration site family, member 5B	81029	ENSG00000111186
PML	NA	PML	promyelocytic leukemia	5371	ENSG00000140464
STAT5A	NA	STAT5A	signal transducer and activator of transcription 5A	6776	ENSG00000126561
RUNX1	NA	RUNX1	runt-related transcription factor 1	861	ENSG00000159216
KEGG pathway	Focal adhesion	4510	C=200	O=26	E=8.71	R=2.99	rawP=6.99e-07	adjP=2.16e-05	2.16e-05
MYL9	NA	MYL9	myosin, light chain 9, regulatory	10398	ENSG00000101335
COL6A2	NA	COL6A2	collagen, type VI, alpha 2	1292	ENSG00000142173
COL4A2	NA	COL4A2	collagen, type IV, alpha 2	1284	ENSG00000134871
AKT2	NA	AKT2	v-akt murine thymoma viral oncogene homolog 2	208	ENSG00000105221
TNXB	NA	TNXB	tenascin XB	7148	ENSG00000168477
LAMC3	NA	LAMC3	laminin, gamma 3	10319	ENSG00000050555
ERBB2	NA	ERBB2	v-erb-b2 erythroblastic leukemia viral oncogene homolog 2, neuro/glioblastoma derived oncogene homolog (avian)	2064	ENSG00000141736
COL11A1	NA	COL11A1	collagen, type XI, alpha 1	1301	ENSG00000060718
FLNA	NA	FLNA	filamin A, alpha	2316	ENSG00000196924
ELK1	NA	ELK1	ELK1, member of ETS oncogene family	2002	ENSG00000126767
BCAR1	NA	BCAR1	breast cancer anti-estrogen resistance 1	9564	ENSG00000050820
ITGB5	NA	ITGB5	integrin, beta 5	3693	ENSG00000082781
SRC	NA	SRC	v-src sarcoma (Schmidt-Ruppin A-2) viral oncogene homolog (avian)	6714	ENSG00000197122
SHC2	NA	SHC2	SHC (Src homology 2 domain containing) transforming protein 2	25759	ENSG00000129946
THBS1	NA	THBS1	thrombospondin 1	7057	ENSG00000137801
BAD	NA	BAD	BCL2-associated agonist of cell death	572	ENSG00000002330
PARVB	NA	PARVB	parvin, beta	29780	ENSG00000188677
ZYX	NA	ZYX	zyxin	7791	ENSG00000159840
SHC1	NA	SHC1	SHC (Src homology 2 domain containing) transforming protein 1	6464	ENSG00000160691
ITGA3	NA	ITGA3	integrin, alpha 3 (antigen CD49C, alpha 3 subunit of VLA-3 receptor)	3675	ENSG00000005884
ITGA7	NA	ITGA7	integrin, alpha 7	3679	ENSG00000135424
IGF1	NA	IGF1	insulin-like growth factor 1 (somatomedin C)	3479	ENSG00000017427
LAMB2	NA	LAMB2	laminin, beta 2 (laminin S)	3913	ENSG00000172037
ITGA11	NA	ITGA11	integrin, alpha 11	22801	ENSG00000137809
PIK3CD	NA	PIK3CD	phosphatidylinositol-4,5-bisphosphate 3-kinase, catalytic subunit delta	5293	ENSG00000171608
VEGFB	NA	VEGFB	vascular endothelial growth factor B	7423	ENSG00000173511
KEGG pathway	MAPK signaling pathway	4010	C=268	O=31	E=11.67	R=2.66	rawP=8.49e-07	adjP=2.16e-05	2.16e-05
FGFR4	NA	FGFR4	fibroblast growth factor receptor 4	2264	ENSG00000160867
MAP2K5	NA	MAP2K5	mitogen-activated protein kinase kinase 5	5607	ENSG00000137764
RRAS	NA	RRAS	related RAS viral (r-ras) oncogene homolog	6237	ENSG00000126458
MAP2K7	NA	MAP2K7	mitogen-activated protein kinase kinase 7	5609	ENSG00000076984
MAPKAPK3	NA	MAPKAPK3	mitogen-activated protein kinase-activated protein kinase 3	7867	ENSG00000114738
NR4A1	NA	NR4A1	nuclear receptor subfamily 4, group A, member 1	3164	ENSG00000123358
AKT2	NA	AKT2	v-akt murine thymoma viral oncogene homolog 2	208	ENSG00000105221
TRAF2	NA	TRAF2	TNF receptor-associated factor 2	7186	ENSG00000127191
PLA2G5	NA	PLA2G5	phospholipase A2, group V	5322	ENSG00000127472
ECSIT	NA	ECSIT	ECSIT homolog (Drosophila)	51295	ENSG00000130159
TP53	NA	TP53	tumor protein p53	7157	ENSG00000141510
DUSP9	NA	DUSP9	dual specificity phosphatase 9	1852	ENSG00000130829
CD14	NA	CD14	CD14 molecule	929	ENSG00000170458
FLNA	NA	FLNA	filamin A, alpha	2316	ENSG00000196924
DUSP4	NA	DUSP4	dual specificity phosphatase 4	1846	ENSG00000120875
ELK1	NA	ELK1	ELK1, member of ETS oncogene family	2002	ENSG00000126767
PRKACA	NA	PRKACA	protein kinase, cAMP-dependent, catalytic, alpha	5566	ENSG00000072062
MAP3K6	NA	MAP3K6	mitogen-activated protein kinase kinase kinase 6	9064	ENSG00000142733
PLA2G4B	NA	PLA2G4B	phospholipase A2, group IVB (cytosolic)	100137049	ENSG00000243708,ENSG00000168970
MAP2K3	NA	MAP2K3	mitogen-activated protein kinase kinase 3	5606	ENSG00000034152
FGFR1	NA	FGFR1	fibroblast growth factor receptor 1	2260	ENSG00000077782
HSPA1B	NA	HSPA1B	heat shock 70kDa protein 1B	3304	ENSG00000204388
RASGRP2	NA	RASGRP2	RAS guanyl releasing protein 2 (calcium and DAG-regulated)	10235	ENSG00000068831
HSPA1L	NA	HSPA1L	heat shock 70kDa protein 1-like	3305	ENSG00000204390
MAPKAPK2	NA	MAPKAPK2	mitogen-activated protein kinase-activated protein kinase 2	9261	ENSG00000162889
CACNA1C	NA	CACNA1C	calcium channel, voltage-dependent, L type, alpha 1C subunit	775	ENSG00000151067
ARRB1	NA	ARRB1	arrestin, beta 1	408	ENSG00000137486
MAPK11	NA	MAPK11	mitogen-activated protein kinase 11	5600	ENSG00000185386
NFATC4	NA	NFATC4	nuclear factor of activated T-cells, cytoplasmic, calcineurin-dependent 4	4776	ENSG00000100968
MAP3K12	NA	MAP3K12	mitogen-activated protein kinase kinase kinase 12	7786	ENSG00000139625
MAPK12	NA	MAPK12	mitogen-activated protein kinase 12	6300	ENSG00000188130
KEGG pathway	Glycosaminoglycan degradation	531	C=19	O=8	E=0.83	R=9.67	rawP=6.26e-07	adjP=2.16e-05	2.16e-05
GLB1	NA	GLB1	galactosidase, beta 1	2720	ENSG00000170266
SGSH	NA	SGSH	N-sulfoglucosamine sulfohydrolase	6448	ENSG00000181523
ARSB	NA	ARSB	arylsulfatase B	411	ENSG00000113273
GUSB	NA	GUSB	glucuronidase, beta	2990	ENSG00000169919
HEXA	NA	HEXA	hexosaminidase A (alpha polypeptide)	3073	ENSG00000213614
IDUA	NA	IDUA	iduronidase, alpha-L-	3425	ENSG00000127415
NAGLU	NA	NAGLU	N-acetylglucosaminidase, alpha	4669	ENSG00000108784
HYAL2	NA	HYAL2	hyaluronoglucosaminidase 2	8692	ENSG00000068001
KEGG pathway	Chemokine signaling pathway	4062	C=189	O=25	E=8.23	R=3.04	rawP=8.19e-07	adjP=2.16e-05	2.16e-05
PF4V1	NA	PF4V1	platelet factor 4 variant 1	5197	ENSG00000109272
CCR10	NA	CCR10	chemokine (C-C motif) receptor 10	2826	ENSG00000184451
AKT2	NA	AKT2	v-akt murine thymoma viral oncogene homolog 2	208	ENSG00000105221
STAT5B	NA	STAT5B	signal transducer and activator of transcription 5B	6777	ENSG00000173757
GRK6	NA	GRK6	G protein-coupled receptor kinase 6	2870	ENSG00000198055
CCL5	NA	CCL5	chemokine (C-C motif) ligand 5	6352	ENSG00000161570
BCAR1	NA	BCAR1	breast cancer anti-estrogen resistance 1	9564	ENSG00000050820
PRKACA	NA	PRKACA	protein kinase, cAMP-dependent, catalytic, alpha	5566	ENSG00000072062
SHC2	NA	SHC2	SHC (Src homology 2 domain containing) transforming protein 2	25759	ENSG00000129946
RASGRP2	NA	RASGRP2	RAS guanyl releasing protein 2 (calcium and DAG-regulated)	10235	ENSG00000068831
CXCL16	NA	CXCL16	chemokine (C-X-C motif) ligand 16	58191	ENSG00000161921
CCR1	NA	CCR1	chemokine (C-C motif) receptor 1	1230	ENSG00000163823
SHC1	NA	SHC1	SHC (Src homology 2 domain containing) transforming protein 1	6464	ENSG00000160691
CCL8	NA	CCL8	chemokine (C-C motif) ligand 8	6355	ENSG00000108700
ADCY9	NA	ADCY9	adenylate cyclase 9	115	ENSG00000162104
ARRB1	NA	ARRB1	arrestin, beta 1	408	ENSG00000137486
CCL13	NA	CCL13	chemokine (C-C motif) ligand 13	6357	ENSG00000181374
CCL3L3	NA	CCL3L3	chemokine (C-C motif) ligand 3-like 3	414062	ENSG00000256515
ADCY3	NA	ADCY3	adenylate cyclase 3	109	ENSG00000138031
PIK3CD	NA	PIK3CD	phosphatidylinositol-4,5-bisphosphate 3-kinase, catalytic subunit delta	5293	ENSG00000171608
STAT3	NA	STAT3	signal transducer and activator of transcription 3 (acute-phase response factor)	6774	ENSG00000168610
JAK3	NA	JAK3	Janus kinase 3	3718	ENSG00000105639
GRK1	NA	GRK1	G protein-coupled receptor kinase 1	6011	ENSG00000185974
CCL11	NA	CCL11	chemokine (C-C motif) ligand 11	6356	ENSG00000172156
ADCY7	NA	ADCY7	adenylate cyclase 7	113	ENSG00000121281
KEGG pathway	Glycosaminoglycan biosynthesis - keratan sulfate	533	C=15	O=7	E=0.65	R=10.72	rawP=1.39e-06	adjP=3.15e-05	3.15e-05
B4GALT1	NA	B4GALT1	UDP-Gal:betaGlcNAc beta 1,4- galactosyltransferase, polypeptide 1	2683	ENSG00000086062
B3GNT7	NA	B3GNT7	UDP-GlcNAc:betaGal beta-1,3-N-acetylglucosaminyltransferase 7	93010	ENSG00000156966
CHST6	NA	CHST6	carbohydrate (N-acetylglucosamine 6-O) sulfotransferase 6	4166	ENSG00000183196
ST3GAL2	NA	ST3GAL2	ST3 beta-galactoside alpha-2,3-sialyltransferase 2	6483	ENSG00000157350
B4GALT3	NA	B4GALT3	UDP-Gal:betaGlcNAc beta 1,4- galactosyltransferase, polypeptide 3	8703	ENSG00000158850
ST3GAL3	NA	ST3GAL3	ST3 beta-galactoside alpha-2,3-sialyltransferase 3	6487	ENSG00000126091
B4GALT2	NA	B4GALT2	UDP-Gal:betaGlcNAc beta 1,4- galactosyltransferase, polypeptide 2	8704	ENSG00000117411
KEGG pathway	Glycosaminoglycan biosynthesis - chondroitin sulfate	532	C=22	O=8	E=0.96	R=8.35	rawP=2.35e-06	adjP=4.79e-05	4.79e-05
B3GALT6	NA	B3GALT6	UDP-Gal:betaGal beta 1,3-galactosyltransferase polypeptide 6	126792	ENSG00000176022
CHST14	NA	CHST14	carbohydrate (N-acetylgalactosamine 4-0) sulfotransferase 14	113189	ENSG00000169105
CHST7	NA	CHST7	carbohydrate (N-acetylglucosamine 6-O) sulfotransferase 7	56548	ENSG00000147119
CHST12	NA	CHST12	carbohydrate (chondroitin 4) sulfotransferase 12	55501	ENSG00000136213
XYLT2	NA	XYLT2	xylosyltransferase II	64132	ENSG00000015532
B4GALT7	NA	B4GALT7	xylosylprotein beta 1,4-galactosyltransferase, polypeptide 7	11285	ENSG00000027847
CHPF	NA	CHPF	chondroitin polymerizing factor	79586	ENSG00000123989
B3GAT3	NA	B3GAT3	beta-1,3-glucuronyltransferase 3 (glucuronosyltransferase I)	26229	ENSG00000149541
KEGG pathway	Small cell lung cancer	5222	C=85	O=15	E=3.70	R=4.05	rawP=3.68e-06	adjP=6.82e-05	6.82e-05
PIAS4	NA	PIAS4	protein inhibitor of activated STAT, 4	51588	ENSG00000105229
ITGA3	NA	ITGA3	integrin, alpha 3 (antigen CD49C, alpha 3 subunit of VLA-3 receptor)	3675	ENSG00000005884
COL4A2	NA	COL4A2	collagen, type IV, alpha 2	1284	ENSG00000134871
AKT2	NA	AKT2	v-akt murine thymoma viral oncogene homolog 2	208	ENSG00000105221
CDK4	NA	CDK4	cyclin-dependent kinase 4	1019	ENSG00000135446
TRAF2	NA	TRAF2	TNF receptor-associated factor 2	7186	ENSG00000127191
RXRA	NA	RXRA	retinoid X receptor, alpha	6256	ENSG00000186350
SKP2	NA	SKP2	S-phase kinase-associated protein 2, E3 ubiquitin protein ligase	6502	ENSG00000145604
TP53	NA	TP53	tumor protein p53	7157	ENSG00000141510
LAMC3	NA	LAMC3	laminin, gamma 3	10319	ENSG00000050555
LAMB2	NA	LAMB2	laminin, beta 2 (laminin S)	3913	ENSG00000172037
BCL2L1	NA	BCL2L1	BCL2-like 1	598	ENSG00000171552
PIK3CD	NA	PIK3CD	phosphatidylinositol-4,5-bisphosphate 3-kinase, catalytic subunit delta	5293	ENSG00000171608
CDK6	NA	CDK6	cyclin-dependent kinase 6	1021	ENSG00000105810
RXRB	NA	RXRB	retinoid X receptor, beta	6257	ENSG00000204231
KEGG pathway	Toxoplasmosis	5145	C=132	O=19	E=5.75	R=3.31	rawP=4.74e-06	adjP=8.06e-05	8.06e-05
AKT2	NA	AKT2	v-akt murine thymoma viral oncogene homolog 2	208	ENSG00000105221
LDLR	NA	LDLR	low density lipoprotein receptor	3949	ENSG00000130164
PLA2G5	NA	PLA2G5	phospholipase A2, group V	5322	ENSG00000127472
LAMC3	NA	LAMC3	laminin, gamma 3	10319	ENSG00000050555
BCL2L1	NA	BCL2L1	BCL2-like 1	598	ENSG00000171552
CD40	NA	CD40	CD40 molecule, TNF receptor superfamily member 5	958	ENSG00000101017
PLA2G4B	NA	PLA2G4B	phospholipase A2, group IVB (cytosolic)	100137049	ENSG00000243708,ENSG00000168970
MAP2K3	NA	MAP2K3	mitogen-activated protein kinase kinase 3	5606	ENSG00000034152
HSPA1B	NA	HSPA1B	heat shock 70kDa protein 1B	3304	ENSG00000204388
BAD	NA	BAD	BCL2-associated agonist of cell death	572	ENSG00000002330
HLA-DPA1	NA	HLA-DPA1	major histocompatibility complex, class II, DP alpha 1	3113	ENSG00000231389
HSPA1L	NA	HSPA1L	heat shock 70kDa protein 1-like	3305	ENSG00000204390
SOCS1	NA	SOCS1	suppressor of cytokine signaling 1	8651	ENSG00000185338
LAMB2	NA	LAMB2	laminin, beta 2 (laminin S)	3913	ENSG00000172037
MAPK11	NA	MAPK11	mitogen-activated protein kinase 11	5600	ENSG00000185386
PIK3CD	NA	PIK3CD	phosphatidylinositol-4,5-bisphosphate 3-kinase, catalytic subunit delta	5293	ENSG00000171608
IL10RB	NA	IL10RB	interleukin 10 receptor, beta	3588	ENSG00000243646
STAT3	NA	STAT3	signal transducer and activator of transcription 3 (acute-phase response factor)	6774	ENSG00000168610
MAPK12	NA	MAPK12	mitogen-activated protein kinase 12	6300	ENSG00000188130
KEGG pathway	Peroxisome	4146	C=79	O=14	E=3.44	R=4.07	rawP=7.32e-06	adjP=9.74e-05	9.74e-05
PEX19	NA	PEX19	peroxisomal biogenesis factor 19	5824	ENSG00000162735
PAOX	NA	PAOX	polyamine oxidase (exo-N4-amino)	196743	ENSG00000148832
PEX5	NA	PEX5	peroxisomal biogenesis factor 5	5830	ENSG00000139197
PEX6	NA	PEX6	peroxisomal biogenesis factor 6	5190	ENSG00000124587
DECR2	NA	DECR2	2,4-dienoyl CoA reductase 2, peroxisomal	26063	ENSG00000242612
CRAT	NA	CRAT	carnitine O-acetyltransferase	1384	ENSG00000095321
PEX16	NA	PEX16	peroxisomal biogenesis factor 16	9409	ENSG00000121680
HMGCL	NA	HMGCL	3-hydroxymethyl-3-methylglutaryl-CoA lyase	3155	ENSG00000117305
PXMP2	NA	PXMP2	peroxisomal membrane protein 2, 22kDa	5827	ENSG00000176894
IDH2	NA	IDH2	isocitrate dehydrogenase 2 (NADP+), mitochondrial	3418	ENSG00000182054
PXMP4	NA	PXMP4	peroxisomal membrane protein 4, 24kDa	11264	ENSG00000101417
PEX14	NA	PEX14	peroxisomal biogenesis factor 14	5195	ENSG00000142655
PEX10	NA	PEX10	peroxisomal biogenesis factor 10	5192	ENSG00000157911
ECH1	NA	ECH1	enoyl CoA hydratase 1, peroxisomal	1891	ENSG00000104823
KEGG pathway	Dilated cardiomyopathy	5414	C=90	O=15	E=3.92	R=3.83	rawP=7.64e-06	adjP=9.74e-05	9.74e-05
TNNC1	NA	TNNC1	troponin C type 1 (slow)	7134	ENSG00000114854
ITGA3	NA	ITGA3	integrin, alpha 3 (antigen CD49C, alpha 3 subunit of VLA-3 receptor)	3675	ENSG00000005884
CACNA1C	NA	CACNA1C	calcium channel, voltage-dependent, L type, alpha 1C subunit	775	ENSG00000151067
ATP2A2	NA	ATP2A2	ATPase, Ca++ transporting, cardiac muscle, slow twitch 2	488	ENSG00000174437
DES	NA	DES	desmin	1674	ENSG00000175084
ITGA7	NA	ITGA7	integrin, alpha 7	3679	ENSG00000135424
ADCY9	NA	ADCY9	adenylate cyclase 9	115	ENSG00000162104
IGF1	NA	IGF1	insulin-like growth factor 1 (somatomedin C)	3479	ENSG00000017427
ADCY3	NA	ADCY3	adenylate cyclase 3	109	ENSG00000138031
ITGA11	NA	ITGA11	integrin, alpha 11	22801	ENSG00000137809
TPM1	NA	TPM1	tropomyosin 1 (alpha)	7168	ENSG00000140416
ITGB5	NA	ITGB5	integrin, beta 5	3693	ENSG00000082781
PRKACA	NA	PRKACA	protein kinase, cAMP-dependent, catalytic, alpha	5566	ENSG00000072062
SLC8A1	NA	SLC8A1	solute carrier family 8 (sodium/calcium exchanger), member 1	6546	ENSG00000183023
ADCY7	NA	ADCY7	adenylate cyclase 7	113	ENSG00000121281
KEGG pathway	GnRH signaling pathway	4912	C=101	O=16	E=4.40	R=3.64	rawP=7.55e-06	adjP=9.74e-05	9.74e-05
MAP2K7	NA	MAP2K7	mitogen-activated protein kinase kinase 7	5609	ENSG00000076984
PLA2G5	NA	PLA2G5	phospholipase A2, group V	5322	ENSG00000127472
ELK1	NA	ELK1	ELK1, member of ETS oncogene family	2002	ENSG00000126767
PRKACA	NA	PRKACA	protein kinase, cAMP-dependent, catalytic, alpha	5566	ENSG00000072062
SRC	NA	SRC	v-src sarcoma (Schmidt-Ruppin A-2) viral oncogene homolog (avian)	6714	ENSG00000197122
PLA2G4B	NA	PLA2G4B	phospholipase A2, group IVB (cytosolic)	100137049	ENSG00000243708,ENSG00000168970
MAP2K3	NA	MAP2K3	mitogen-activated protein kinase kinase 3	5606	ENSG00000034152
CAMK2D	NA	CAMK2D	calcium/calmodulin-dependent protein kinase II delta	817	ENSG00000145349
CACNA1C	NA	CACNA1C	calcium channel, voltage-dependent, L type, alpha 1C subunit	775	ENSG00000151067
ADCY9	NA	ADCY9	adenylate cyclase 9	115	ENSG00000162104
MMP14	NA	MMP14	matrix metallopeptidase 14 (membrane-inserted)	4323	ENSG00000157227
ADCY3	NA	ADCY3	adenylate cyclase 3	109	ENSG00000138031
MAPK11	NA	MAPK11	mitogen-activated protein kinase 11	5600	ENSG00000185386
CAMK2G	NA	CAMK2G	calcium/calmodulin-dependent protein kinase II gamma	818	ENSG00000148660
MAPK12	NA	MAPK12	mitogen-activated protein kinase 12	6300	ENSG00000188130
ADCY7	NA	ADCY7	adenylate cyclase 7	113	ENSG00000121281
KEGG pathway	N-Glycan biosynthesis	510	C=49	O=11	E=2.13	R=5.16	rawP=6.54e-06	adjP=9.74e-05	9.74e-05
MGAT1	NA	MGAT1	mannosyl (alpha-1,3-)-glycoprotein beta-1,2-N-acetylglucosaminyltransferase	4245	ENSG00000131446
DOLPP1	NA	DOLPP1	dolichyl pyrophosphate phosphatase 1	57171	ENSG00000167130
MGAT4B	NA	MGAT4B	mannosyl (alpha-1,3-)-glycoprotein beta-1,4-N-acetylglucosaminyltransferase, isozyme B	11282	ENSG00000161013
MAN1B1	NA	MAN1B1	mannosidase, alpha, class 1B, member 1	11253	ENSG00000177239
MOGS	NA	MOGS	mannosyl-oligosaccharide glucosidase	7841	ENSG00000115275
DOLK	NA	DOLK	dolichol kinase	22845	ENSG00000175283
B4GALT1	NA	B4GALT1	UDP-Gal:betaGlcNAc beta 1,4- galactosyltransferase, polypeptide 1	2683	ENSG00000086062
DPM3	NA	DPM3	dolichyl-phosphate mannosyltransferase polypeptide 3	54344	ENSG00000179085
MGAT5B	NA	MGAT5B	mannosyl (alpha-1,6-)-glycoprotein beta-1,6-N-acetyl-glucosaminyltransferase, isozyme B	146664	ENSG00000167889
B4GALT3	NA	B4GALT3	UDP-Gal:betaGlcNAc beta 1,4- galactosyltransferase, polypeptide 3	8703	ENSG00000158850
B4GALT2	NA	B4GALT2	UDP-Gal:betaGlcNAc beta 1,4- galactosyltransferase, polypeptide 2	8704	ENSG00000117411
KEGG pathway	Base excision repair	3410	C=33	O=9	E=1.44	R=6.26	rawP=8.24e-06	adjP=9.89e-05	9.89e-05
SMUG1	NA	SMUG1	single-strand-selective monofunctional uracil-DNA glycosylase 1	23583	ENSG00000123415
PARP3	NA	PARP3	poly (ADP-ribose) polymerase family, member 3	10039	ENSG00000041880
NTHL1	NA	NTHL1	nth endonuclease III-like 1 (E. coli)	4913	ENSG00000065057
APEX2	NA	APEX2	APEX nuclease (apurinic/apyrimidinic endonuclease) 2	27301	ENSG00000169188
POLL	NA	POLL	polymerase (DNA directed), lambda	27343	ENSG00000166169
MUTYH	NA	MUTYH	mutY homolog (E. coli)	4595	ENSG00000132781
NEIL2	NA	NEIL2	nei endonuclease VIII-like 2 (E. coli)	252969	ENSG00000154328
POLE4	NA	POLE4	polymerase (DNA-directed), epsilon 4, accessory subunit	56655	ENSG00000115350
POLD2	NA	POLD2	polymerase (DNA directed), delta 2, accessory subunit	5425	ENSG00000106628
KEGG pathway	Phagosome	4145	C=153	O=20	E=6.66	R=3.00	rawP=1.19e-05	adjP=0.0001	0.0001
C3	NA	C3	complement component 3	718	ENSG00000125730
RILP	NA	RILP	Rab interacting lysosomal protein	83547	ENSG00000167705
MRC2	NA	MRC2	mannose receptor, C type 2	9902	ENSG00000011028
HLA-E	NA	HLA-E	major histocompatibility complex, class I, E	3133	ENSG00000204592
HLA-F	NA	HLA-F	major histocompatibility complex, class I, F	3134	ENSG00000204642
TAP1	NA	TAP1	transporter 1, ATP-binding cassette, sub-family B (MDR/TAP)	6890	ENSG00000168394
TUBB7P	NA	TUBB7P	tubulin, beta 7, pseudogene	56604	NULL
C1R	NA	C1R	complement component 1, r subcomponent	715	ENSG00000159403
CD14	NA	CD14	CD14 molecule	929	ENSG00000170458
ATP6V1B2	NA	ATP6V1B2	ATPase, H+ transporting, lysosomal 56/58kDa, V1 subunit B2	526	ENSG00000147416
ITGB5	NA	ITGB5	integrin, beta 5	3693	ENSG00000082781
HLA-A	NA	HLA-A	major histocompatibility complex, class I, A	3105	ENSG00000206503
THBS1	NA	THBS1	thrombospondin 1	7057	ENSG00000137801
HLA-DPA1	NA	HLA-DPA1	major histocompatibility complex, class II, DP alpha 1	3113	ENSG00000231389
HLA-B	NA	HLA-B	major histocompatibility complex, class I, B	3106	ENSG00000234745
HLA-G	NA	HLA-G	major histocompatibility complex, class I, G	3135	ENSG00000204632
SCARB1	NA	SCARB1	scavenger receptor class B, member 1	949	ENSG00000073060
CORO1A	NA	CORO1A	coronin, actin binding protein, 1A	11151	ENSG00000102879
HLA-C	NA	HLA-C	major histocompatibility complex, class I, C	3107	ENSG00000204525
RAB5C	NA	RAB5C	RAB5C, member RAS oncogene family	5878	ENSG00000108774
KEGG pathway	Vasopressin-regulated water reabsorption	4962	C=44	O=10	E=1.92	R=5.22	rawP=1.53e-05	adjP=0.0002	0.0002
CREB3L4	NA	CREB3L4	cAMP responsive element binding protein 3-like 4	148327	ENSG00000143578
DCTN2	NA	DCTN2	dynactin 2 (p50)	10540	ENSG00000175203
ADCY9	NA	ADCY9	adenylate cyclase 9	115	ENSG00000162104
ARHGDIA	NA	ARHGDIA	Rho GDP dissociation inhibitor (GDI) alpha	396	ENSG00000141522
DYNLL2	NA	DYNLL2	dynein, light chain, LC8-type 2	140735	ENSG00000121083
ADCY3	NA	ADCY3	adenylate cyclase 3	109	ENSG00000138031
CREB3L1	NA	CREB3L1	cAMP responsive element binding protein 3-like 1	90993	ENSG00000157613
VAMP2	NA	VAMP2	vesicle-associated membrane protein 2 (synaptobrevin 2)	6844	ENSG00000220205,ENSG00000263620
PRKACA	NA	PRKACA	protein kinase, cAMP-dependent, catalytic, alpha	5566	ENSG00000072062
RAB5C	NA	RAB5C	RAB5C, member RAS oncogene family	5878	ENSG00000108774
KEGG pathway	SNARE interactions in vesicular transport	4130	C=36	O=9	E=1.57	R=5.74	rawP=1.79e-05	adjP=0.0002	0.0002
USE1	NA	USE1	unconventional SNARE in the ER 1 homolog (S. cerevisiae)	55850	ENSG00000053501
BET1L	NA	BET1L	blocked early in transport 1 homolog (S. cerevisiae)-like	51272	ENSG00000177951
VAMP2	NA	VAMP2	vesicle-associated membrane protein 2 (synaptobrevin 2)	6844	ENSG00000220205,ENSG00000263620
BNIP1	NA	BNIP1	BCL2/adenovirus E1B 19kDa interacting protein 1	662	ENSG00000113734
GOSR2	NA	GOSR2	golgi SNAP receptor complex member 2	9570	ENSG00000108433
STX8	NA	STX8	syntaxin 8	9482	ENSG00000170310
VAMP1	NA	VAMP1	vesicle-associated membrane protein 1 (synaptobrevin 1)	6843	ENSG00000139190
VAMP5	NA	VAMP5	vesicle-associated membrane protein 5 (myobrevin)	10791	ENSG00000168899
STX5	NA	STX5	syntaxin 5	6811	ENSG00000162236
KEGG pathway	Cell adhesion molecules (CAMs)	4514	C=133	O=18	E=5.79	R=3.11	rawP=1.98e-05	adjP=0.0002	0.0002
CLDN23	NA	CLDN23	claudin 23	137075	ENSG00000253958
HLA-E	NA	HLA-E	major histocompatibility complex, class I, E	3133	ENSG00000204592
HLA-F	NA	HLA-F	major histocompatibility complex, class I, F	3134	ENSG00000204642
SDC3	NA	SDC3	syndecan 3	9672	ENSG00000162512
ICAM3	NA	ICAM3	intercellular adhesion molecule 3	3385	ENSG00000076662
F11R	NA	F11R	F11 receptor	50848	ENSG00000158769
CD40	NA	CD40	CD40 molecule, TNF receptor superfamily member 5	958	ENSG00000101017
SDC1	NA	SDC1	syndecan 1	6382	ENSG00000115884
NRXN2	NA	NRXN2	neurexin 2	9379	ENSG00000110076
HLA-A	NA	HLA-A	major histocompatibility complex, class I, A	3105	ENSG00000206503
CD2	NA	CD2	CD2 molecule	914	ENSG00000116824
PTPRF	NA	PTPRF	protein tyrosine phosphatase, receptor type, F	5792	ENSG00000142949
CNTNAP1	NA	CNTNAP1	contactin associated protein 1	8506	ENSG00000108797
HLA-DPA1	NA	HLA-DPA1	major histocompatibility complex, class II, DP alpha 1	3113	ENSG00000231389
HLA-B	NA	HLA-B	major histocompatibility complex, class I, B	3106	ENSG00000234745
PVRL2	NA	PVRL2	poliovirus receptor-related 2 (herpesvirus entry mediator B)	5819	ENSG00000130202
HLA-G	NA	HLA-G	major histocompatibility complex, class I, G	3135	ENSG00000204632
HLA-C	NA	HLA-C	major histocompatibility complex, class I, C	3107	ENSG00000204525
KEGG pathway	Ubiquitin mediated proteolysis	4120	C=135	O=18	E=5.88	R=3.06	rawP=2.43e-05	adjP=0.0002	0.0002
PIAS4	NA	PIAS4	protein inhibitor of activated STAT, 4	51588	ENSG00000105229
DDB2	NA	DDB2	damage-specific DNA binding protein 2, 48kDa	1643	ENSG00000134574
CUL7	NA	CUL7	cullin 7	9820	ENSG00000044090
UBE2L3	NA	UBE2L3	ubiquitin-conjugating enzyme E2L 3	7332	ENSG00000185651
SKP2	NA	SKP2	S-phase kinase-associated protein 2, E3 ubiquitin protein ligase	6502	ENSG00000145604
ANAPC2	NA	ANAPC2	anaphase promoting complex subunit 2	29882	ENSG00000176248
UBE2J2	NA	UBE2J2	ubiquitin-conjugating enzyme E2, J2	118424	ENSG00000160087
UBE2I	NA	UBE2I	ubiquitin-conjugating enzyme E2I	7329	ENSG00000103275
SOCS3	NA	SOCS3	suppressor of cytokine signaling 3	9021	ENSG00000184557
KEAP1	NA	KEAP1	kelch-like ECH-associated protein 1	9817	ENSG00000079999
CDC34	NA	CDC34	cell division cycle 34 homolog (S. cerevisiae)	997	ENSG00000099804
SOCS1	NA	SOCS1	suppressor of cytokine signaling 1	8651	ENSG00000185338
UBA7	NA	UBA7	ubiquitin-like modifier activating enzyme 7	7318	ENSG00000182179
FZR1	NA	FZR1	fizzy/cell division cycle 20 related 1 (Drosophila)	51343	ENSG00000105325
PML	NA	PML	promyelocytic leukemia	5371	ENSG00000140464
RHOBTB2	NA	RHOBTB2	Rho-related BTB domain containing 2	23221	ENSG00000008853
UBE3B	NA	UBE3B	ubiquitin protein ligase E3B	89910	ENSG00000151148
UBE2QL1	NA	UBE2QL1	ubiquitin-conjugating enzyme E2Q family-like 1	134111	ENSG00000215218
KEGG pathway	ECM-receptor interaction	4512	C=85	O=14	E=3.70	R=3.78	rawP=1.75e-05	adjP=0.0002	0.0002
COL6A2	NA	COL6A2	collagen, type VI, alpha 2	1292	ENSG00000142173
ITGA3	NA	ITGA3	integrin, alpha 3 (antigen CD49C, alpha 3 subunit of VLA-3 receptor)	3675	ENSG00000005884
COL4A2	NA	COL4A2	collagen, type IV, alpha 2	1284	ENSG00000134871
SV2A	NA	SV2A	synaptic vesicle glycoprotein 2A	9900	ENSG00000159164
ITGA7	NA	ITGA7	integrin, alpha 7	3679	ENSG00000135424
TNXB	NA	TNXB	tenascin XB	7148	ENSG00000168477
SDC3	NA	SDC3	syndecan 3	9672	ENSG00000162512
LAMC3	NA	LAMC3	laminin, gamma 3	10319	ENSG00000050555
LAMB2	NA	LAMB2	laminin, beta 2 (laminin S)	3913	ENSG00000172037
ITGA11	NA	ITGA11	integrin, alpha 11	22801	ENSG00000137809
COL11A1	NA	COL11A1	collagen, type XI, alpha 1	1301	ENSG00000060718
ITGB5	NA	ITGB5	integrin, beta 5	3693	ENSG00000082781
SDC1	NA	SDC1	syndecan 1	6382	ENSG00000115884
THBS1	NA	THBS1	thrombospondin 1	7057	ENSG00000137801
KEGG pathway	Antigen processing and presentation	4612	C=76	O=13	E=3.31	R=3.93	rawP=2.29e-05	adjP=0.0002	0.0002
HSPA1L	NA	HSPA1L	heat shock 70kDa protein 1-like	3305	ENSG00000204390
HLA-DPA1	NA	HLA-DPA1	major histocompatibility complex, class II, DP alpha 1	3113	ENSG00000231389
HLA-B	NA	HLA-B	major histocompatibility complex, class I, B	3106	ENSG00000234745
HLA-E	NA	HLA-E	major histocompatibility complex, class I, E	3133	ENSG00000204592
HLA-F	NA	HLA-F	major histocompatibility complex, class I, F	3134	ENSG00000204642
RFXANK	NA	RFXANK	regulatory factor X-associated ankyrin-containing protein	8625	ENSG00000064490
TAP1	NA	TAP1	transporter 1, ATP-binding cassette, sub-family B (MDR/TAP)	6890	ENSG00000168394
HLA-G	NA	HLA-G	major histocompatibility complex, class I, G	3135	ENSG00000204632
PSME1	NA	PSME1	proteasome (prosome, macropain) activator subunit 1 (PA28 alpha)	5720	ENSG00000092010
HLA-C	NA	HLA-C	major histocompatibility complex, class I, C	3107	ENSG00000204525
CD74	NA	CD74	CD74 molecule, major histocompatibility complex, class II invariant chain	972	ENSG00000019582
HLA-A	NA	HLA-A	major histocompatibility complex, class I, A	3105	ENSG00000206503
HSPA1B	NA	HSPA1B	heat shock 70kDa protein 1B	3304	ENSG00000204388
KEGG pathway	Purine metabolism	230	C=162	O=20	E=7.05	R=2.84	rawP=2.77e-05	adjP=0.0002	0.0002
POLR2I	NA	POLR2I	polymerase (RNA) II (DNA directed) polypeptide I, 14.5kDa	5438	ENSG00000105258
ENTPD6	NA	ENTPD6	ectonucleoside triphosphate diphosphohydrolase 6 (putative)	955	ENSG00000197586
NPR2	NA	NPR2	natriuretic peptide receptor B/guanylate cyclase B (atrionatriuretic peptide receptor B)	4882	ENSG00000159899
GMPR	NA	GMPR	guanosine monophosphate reductase	2766	ENSG00000137198
APRT	NA	APRT	adenine phosphoribosyltransferase	353	ENSG00000198931
NUDT2	NA	NUDT2	nudix (nucleoside diphosphate linked moiety X)-type motif 2	318	ENSG00000164978
ADSSL1	NA	ADSSL1	adenylosuccinate synthase like 1	122622	ENSG00000185100
NME3	NA	NME3	NME/NM23 nucleoside diphosphate kinase 3	4832	ENSG00000103024
ADA	NA	ADA	adenosine deaminase	100	ENSG00000196839
POLE4	NA	POLE4	polymerase (DNA-directed), epsilon 4, accessory subunit	56655	ENSG00000115350
GMPR2	NA	GMPR2	guanosine monophosphate reductase 2	51292	ENSG00000100938
ADCY9	NA	ADCY9	adenylate cyclase 9	115	ENSG00000162104
CANT1	NA	CANT1	calcium activated nucleotidase 1	124583	ENSG00000171302
ENTPD3	NA	ENTPD3	ectonucleoside triphosphate diphosphohydrolase 3	956	ENSG00000168032
ADCY3	NA	ADCY3	adenylate cyclase 3	109	ENSG00000138031
POLR3C	NA	POLR3C	polymerase (RNA) III (DNA directed) polypeptide C (62kD)	10623	ENSG00000186141
ZNRD1	NA	ZNRD1	zinc ribbon domain containing 1	30834	ENSG00000066379
NT5M	NA	NT5M	5',3'-nucleotidase, mitochondrial	56953	ENSG00000205309
POLD2	NA	POLD2	polymerase (DNA directed), delta 2, accessory subunit	5425	ENSG00000106628
ADCY7	NA	ADCY7	adenylate cyclase 7	113	ENSG00000121281
KEGG pathway	Chronic myeloid leukemia	5220	C=73	O=13	E=3.18	R=4.09	rawP=1.46e-05	adjP=0.0002	0.0002
SMAD3	NA	SMAD3	SMAD family member 3	4088	ENSG00000166949
BAD	NA	BAD	BCL2-associated agonist of cell death	572	ENSG00000002330
SHC1	NA	SHC1	SHC (Src homology 2 domain containing) transforming protein 1	6464	ENSG00000160691
AKT2	NA	AKT2	v-akt murine thymoma viral oncogene homolog 2	208	ENSG00000105221
CDK4	NA	CDK4	cyclin-dependent kinase 4	1019	ENSG00000135446
TP53	NA	TP53	tumor protein p53	7157	ENSG00000141510
STAT5B	NA	STAT5B	signal transducer and activator of transcription 5B	6777	ENSG00000173757
STAT5A	NA	STAT5A	signal transducer and activator of transcription 5A	6776	ENSG00000126561
BCL2L1	NA	BCL2L1	BCL2-like 1	598	ENSG00000171552
PIK3CD	NA	PIK3CD	phosphatidylinositol-4,5-bisphosphate 3-kinase, catalytic subunit delta	5293	ENSG00000171608
RUNX1	NA	RUNX1	runt-related transcription factor 1	861	ENSG00000159216
CDK6	NA	CDK6	cyclin-dependent kinase 6	1021	ENSG00000105810
SHC2	NA	SHC2	SHC (Src homology 2 domain containing) transforming protein 2	25759	ENSG00000129946
KEGG pathway	Pyrimidine metabolism	240	C=99	O=15	E=4.31	R=3.48	rawP=2.49e-05	adjP=0.0002	0.0002
TYMP	NA	TYMP	thymidine phosphorylase	1890	ENSG00000025708
POLR2I	NA	POLR2I	polymerase (RNA) II (DNA directed) polypeptide I, 14.5kDa	5438	ENSG00000105258
DTYMK	NA	DTYMK	deoxythymidylate kinase (thymidylate kinase)	1841	ENSG00000168393
ENTPD6	NA	ENTPD6	ectonucleoside triphosphate diphosphohydrolase 6 (putative)	955	ENSG00000197586
CANT1	NA	CANT1	calcium activated nucleotidase 1	124583	ENSG00000171302
ENTPD3	NA	ENTPD3	ectonucleoside triphosphate diphosphohydrolase 3	956	ENSG00000168032
POLR3C	NA	POLR3C	polymerase (RNA) III (DNA directed) polypeptide C (62kD)	10623	ENSG00000186141
NUDT2	NA	NUDT2	nudix (nucleoside diphosphate linked moiety X)-type motif 2	318	ENSG00000164978
ZNRD1	NA	ZNRD1	zinc ribbon domain containing 1	30834	ENSG00000066379
NT5M	NA	NT5M	5',3'-nucleotidase, mitochondrial	56953	ENSG00000205309
NME3	NA	NME3	NME/NM23 nucleoside diphosphate kinase 3	4832	ENSG00000103024
TXNRD2	NA	TXNRD2	thioredoxin reductase 2	10587	ENSG00000184470
POLE4	NA	POLE4	polymerase (DNA-directed), epsilon 4, accessory subunit	56655	ENSG00000115350
TK2	NA	TK2	thymidine kinase 2, mitochondrial	7084	ENSG00000166548
POLD2	NA	POLD2	polymerase (DNA directed), delta 2, accessory subunit	5425	ENSG00000106628
KEGG pathway	Protein processing in endoplasmic reticulum	4141	C=165	O=20	E=7.19	R=2.78	rawP=3.62e-05	adjP=0.0003	0.0003
DNAJC5	NA	DNAJC5	DnaJ (Hsp40) homolog, subfamily C, member 5	80331	ENSG00000101152
ATF6B	NA	ATF6B	activating transcription factor 6 beta	1388	ENSG00000213676
MAP2K7	NA	MAP2K7	mitogen-activated protein kinase kinase 7	5609	ENSG00000076984
PRKCSH	NA	PRKCSH	protein kinase C substrate 80K-H	5589	ENSG00000130175
UBXN6	NA	UBXN6	UBX domain protein 6	80700	ENSG00000167671
DNAJB2	NA	DNAJB2	DnaJ (Hsp40) homolog, subfamily B, member 2	3300	ENSG00000135924
TRAF2	NA	TRAF2	TNF receptor-associated factor 2	7186	ENSG00000127191
MAN1B1	NA	MAN1B1	mannosidase, alpha, class 1B, member 1	11253	ENSG00000177239
MOGS	NA	MOGS	mannosyl-oligosaccharide glucosidase	7841	ENSG00000115275
FBXO6	NA	FBXO6	F-box protein 6	26270	ENSG00000116663
UBE2J2	NA	UBE2J2	ubiquitin-conjugating enzyme E2, J2	118424	ENSG00000160087
NPLOC4	NA	NPLOC4	nuclear protein localization 4 homolog (S. cerevisiae)	55666	ENSG00000182446
HSPA1B	NA	HSPA1B	heat shock 70kDa protein 1B	3304	ENSG00000204388
OS9	NA	OS9	osteosarcoma amplified 9, endoplasmic reticulum lectin	10956	ENSG00000135506
RAD23A	NA	RAD23A	RAD23 homolog A (S. cerevisiae)	5886	ENSG00000179262
HSPA1L	NA	HSPA1L	heat shock 70kDa protein 1-like	3305	ENSG00000204390
WFS1	NA	WFS1	Wolfram syndrome 1 (wolframin)	7466	ENSG00000109501
DNAJB12	NA	DNAJB12	DnaJ (Hsp40) homolog, subfamily B, member 12	54788	ENSG00000148719
CAPN1	NA	CAPN1	calpain 1, (mu/I) large subunit	823	ENSG00000014216
PREB	NA	PREB	prolactin regulatory element binding	10113	ENSG00000138073
KEGG pathway	Glycerolipid metabolism	561	C=50	O=10	E=2.18	R=4.59	rawP=4.99e-05	adjP=0.0003	0.0003
AGPAT2	NA	AGPAT2	1-acylglycerol-3-phosphate O-acyltransferase 2 (lysophosphatidic acid acyltransferase, beta)	10555	ENSG00000169692
GPAT2	NA	GPAT2	glycerol-3-phosphate acyltransferase 2, mitochondrial	150763	ENSG00000186281
PPAP2C	NA	PPAP2C	phosphatidic acid phosphatase type 2C	8612	ENSG00000141934
DGAT2	NA	DGAT2	diacylglycerol O-acyltransferase 2	84649	ENSG00000062282
AGPAT1	NA	AGPAT1	1-acylglycerol-3-phosphate O-acyltransferase 1 (lysophosphatidic acid acyltransferase, alpha)	10554	ENSG00000204310
DAK	NA	DAK	dihydroxyacetone kinase 2 homolog (S. cerevisiae)	26007	ENSG00000149476
AGPAT3	NA	AGPAT3	1-acylglycerol-3-phosphate O-acyltransferase 3	56894	ENSG00000160216
DGAT1	NA	DGAT1	diacylglycerol O-acyltransferase 1	8694	ENSG00000185000
ALDH1B1	NA	ALDH1B1	aldehyde dehydrogenase 1 family, member B1	219	ENSG00000137124
LIPC	NA	LIPC	lipase, hepatic	3990	ENSG00000166035
KEGG pathway	Pancreatic cancer	5212	C=70	O=12	E=3.05	R=3.94	rawP=4.57e-05	adjP=0.0003	0.0003
SMAD3	NA	SMAD3	SMAD family member 3	4088	ENSG00000166949
BAD	NA	BAD	BCL2-associated agonist of cell death	572	ENSG00000002330
AKT2	NA	AKT2	v-akt murine thymoma viral oncogene homolog 2	208	ENSG00000105221
CDK4	NA	CDK4	cyclin-dependent kinase 4	1019	ENSG00000135446
TP53	NA	TP53	tumor protein p53	7157	ENSG00000141510
RALGDS	NA	RALGDS	ral guanine nucleotide dissociation stimulator	5900	ENSG00000160271
ERBB2	NA	ERBB2	v-erb-b2 erythroblastic leukemia viral oncogene homolog 2, neuro/glioblastoma derived oncogene homolog (avian)	2064	ENSG00000141736
BCL2L1	NA	BCL2L1	BCL2-like 1	598	ENSG00000171552
PIK3CD	NA	PIK3CD	phosphatidylinositol-4,5-bisphosphate 3-kinase, catalytic subunit delta	5293	ENSG00000171608
STAT3	NA	STAT3	signal transducer and activator of transcription 3 (acute-phase response factor)	6774	ENSG00000168610
CDK6	NA	CDK6	cyclin-dependent kinase 6	1021	ENSG00000105810
VEGFB	NA	VEGFB	vascular endothelial growth factor B	7423	ENSG00000173511
KEGG pathway	Neurotrophin signaling pathway	4722	C=127	O=16	E=5.53	R=2.89	rawP=0.0001	adjP=0.0005	0.0005
SORT1	NA	SORT1	sortilin 1	6272	ENSG00000134243
MAP2K5	NA	MAP2K5	mitogen-activated protein kinase kinase 5	5607	ENSG00000137764
MAP2K7	NA	MAP2K7	mitogen-activated protein kinase kinase 7	5609	ENSG00000076984
AKT2	NA	AKT2	v-akt murine thymoma viral oncogene homolog 2	208	ENSG00000105221
TP53	NA	TP53	tumor protein p53	7157	ENSG00000141510
SHC2	NA	SHC2	SHC (Src homology 2 domain containing) transforming protein 2	25759	ENSG00000129946
BAD	NA	BAD	BCL2-associated agonist of cell death	572	ENSG00000002330
MAPKAPK2	NA	MAPKAPK2	mitogen-activated protein kinase-activated protein kinase 2	9261	ENSG00000162889
CAMK2D	NA	CAMK2D	calcium/calmodulin-dependent protein kinase II delta	817	ENSG00000145349
SHC1	NA	SHC1	SHC (Src homology 2 domain containing) transforming protein 1	6464	ENSG00000160691
PSEN2	NA	PSEN2	presenilin 2 (Alzheimer disease 4)	5664	ENSG00000143801
ARHGDIA	NA	ARHGDIA	Rho GDP dissociation inhibitor (GDI) alpha	396	ENSG00000141522
MAPK11	NA	MAPK11	mitogen-activated protein kinase 11	5600	ENSG00000185386
PIK3CD	NA	PIK3CD	phosphatidylinositol-4,5-bisphosphate 3-kinase, catalytic subunit delta	5293	ENSG00000171608
CAMK2G	NA	CAMK2G	calcium/calmodulin-dependent protein kinase II gamma	818	ENSG00000148660
MAPK12	NA	MAPK12	mitogen-activated protein kinase 12	6300	ENSG00000188130
KEGG pathway	Fat digestion and absorption	4975	C=46	O=9	E=2.00	R=4.49	rawP=0.0001	adjP=0.0005	0.0005
SLC27A4	NA	SLC27A4	solute carrier family 27 (fatty acid transporter), member 4	10999	ENSG00000167114
SCARB1	NA	SCARB1	scavenger receptor class B, member 1	949	ENSG00000073060
AGPAT2	NA	AGPAT2	1-acylglycerol-3-phosphate O-acyltransferase 2 (lysophosphatidic acid acyltransferase, beta)	10555	ENSG00000169692
DGAT1	NA	DGAT1	diacylglycerol O-acyltransferase 1	8694	ENSG00000185000
PLA2G4B	NA	PLA2G4B	phospholipase A2, group IVB (cytosolic)	100137049	ENSG00000243708,ENSG00000168970
PLA2G5	NA	PLA2G5	phospholipase A2, group V	5322	ENSG00000127472
PPAP2C	NA	PPAP2C	phosphatidic acid phosphatase type 2C	8612	ENSG00000141934
DGAT2	NA	DGAT2	diacylglycerol O-acyltransferase 2	84649	ENSG00000062282
AGPAT1	NA	AGPAT1	1-acylglycerol-3-phosphate O-acyltransferase 1 (lysophosphatidic acid acyltransferase, alpha)	10554	ENSG00000204310
KEGG pathway	Non-small cell lung cancer	5223	C=54	O=10	E=2.35	R=4.25	rawP=9.92e-05	adjP=0.0005	0.0005
BAD	NA	BAD	BCL2-associated agonist of cell death	572	ENSG00000002330
AKT2	NA	AKT2	v-akt murine thymoma viral oncogene homolog 2	208	ENSG00000105221
CDK4	NA	CDK4	cyclin-dependent kinase 4	1019	ENSG00000135446
RXRA	NA	RXRA	retinoid X receptor, alpha	6256	ENSG00000186350
TP53	NA	TP53	tumor protein p53	7157	ENSG00000141510
RASSF1	NA	RASSF1	Ras association (RalGDS/AF-6) domain family member 1	11186	ENSG00000068028
ERBB2	NA	ERBB2	v-erb-b2 erythroblastic leukemia viral oncogene homolog 2, neuro/glioblastoma derived oncogene homolog (avian)	2064	ENSG00000141736
PIK3CD	NA	PIK3CD	phosphatidylinositol-4,5-bisphosphate 3-kinase, catalytic subunit delta	5293	ENSG00000171608
CDK6	NA	CDK6	cyclin-dependent kinase 6	1021	ENSG00000105810
RXRB	NA	RXRB	retinoid X receptor, beta	6257	ENSG00000204231
KEGG pathway	Insulin signaling pathway	4910	C=138	O=17	E=6.01	R=2.83	rawP=0.0001	adjP=0.0005	0.0005
ACACB	NA	ACACB	acetyl-CoA carboxylase beta	32	ENSG00000076555
TSC2	NA	TSC2	tuberous sclerosis 2	7249	ENSG00000103197
AKT2	NA	AKT2	v-akt murine thymoma viral oncogene homolog 2	208	ENSG00000105221
FLOT1	NA	FLOT1	flotillin 1	10211	ENSG00000137312
FASN	NA	FASN	fatty acid synthase	2194	ENSG00000169710
EXOC7	NA	EXOC7	exocyst complex component 7	23265	ENSG00000182473
ELK1	NA	ELK1	ELK1, member of ETS oncogene family	2002	ENSG00000126767
PRKACA	NA	PRKACA	protein kinase, cAMP-dependent, catalytic, alpha	5566	ENSG00000072062
SHC2	NA	SHC2	SHC (Src homology 2 domain containing) transforming protein 2	25759	ENSG00000129946
SOCS3	NA	SOCS3	suppressor of cytokine signaling 3	9021	ENSG00000184557
BAD	NA	BAD	BCL2-associated agonist of cell death	572	ENSG00000002330
PTPRF	NA	PTPRF	protein tyrosine phosphatase, receptor type, F	5792	ENSG00000142949
SHC1	NA	SHC1	SHC (Src homology 2 domain containing) transforming protein 1	6464	ENSG00000160691
SOCS1	NA	SOCS1	suppressor of cytokine signaling 1	8651	ENSG00000185338
LIPE	NA	LIPE	lipase, hormone-sensitive	3991	ENSG00000079435
PIK3CD	NA	PIK3CD	phosphatidylinositol-4,5-bisphosphate 3-kinase, catalytic subunit delta	5293	ENSG00000171608
FLOT2	NA	FLOT2	flotillin 2	2319	ENSG00000132589
KEGG pathway	Other types of O-glycan biosynthesis	514	C=46	O=9	E=2.00	R=4.49	rawP=0.0001	adjP=0.0005	0.0005
RFNG	NA	RFNG	RFNG O-fucosylpeptide 3-beta-N-acetylglucosaminyltransferase	5986	ENSG00000169733
B4GALT1	NA	B4GALT1	UDP-Gal:betaGlcNAc beta 1,4- galactosyltransferase, polypeptide 1	2683	ENSG00000086062
MGAT5B	NA	MGAT5B	mannosyl (alpha-1,6-)-glycoprotein beta-1,6-N-acetyl-glucosaminyltransferase, isozyme B	146664	ENSG00000167889
PLOD3	NA	PLOD3	procollagen-lysine, 2-oxoglutarate 5-dioxygenase 3	8985	ENSG00000106397
B4GALT3	NA	B4GALT3	UDP-Gal:betaGlcNAc beta 1,4- galactosyltransferase, polypeptide 3	8703	ENSG00000158850
POMGNT1	NA	POMGNT1	protein O-linked mannose beta1,2-N-acetylglucosaminyltransferase	55624	ENSG00000085998
ST3GAL3	NA	ST3GAL3	ST3 beta-galactoside alpha-2,3-sialyltransferase 3	6487	ENSG00000126091
B4GALT2	NA	B4GALT2	UDP-Gal:betaGlcNAc beta 1,4- galactosyltransferase, polypeptide 2	8704	ENSG00000117411
FUT4	NA	FUT4	fucosyltransferase 4 (alpha (1,3) fucosyltransferase, myeloid-specific)	2526	ENSG00000196371
KEGG pathway	Glycosphingolipid biosynthesis - lacto and neolacto series	601	C=26	O=7	E=1.13	R=6.18	rawP=9.30e-05	adjP=0.0005	0.0005
B4GALT1	NA	B4GALT1	UDP-Gal:betaGlcNAc beta 1,4- galactosyltransferase, polypeptide 1	2683	ENSG00000086062
ST3GAL4	NA	ST3GAL4	ST3 beta-galactoside alpha-2,3-sialyltransferase 4	6484	ENSG00000110080
FUT5	NA	FUT5	fucosyltransferase 5 (alpha (1,3) fucosyltransferase)	2527	NULL
B4GALT3	NA	B4GALT3	UDP-Gal:betaGlcNAc beta 1,4- galactosyltransferase, polypeptide 3	8703	ENSG00000158850
ST3GAL3	NA	ST3GAL3	ST3 beta-galactoside alpha-2,3-sialyltransferase 3	6487	ENSG00000126091
FUT4	NA	FUT4	fucosyltransferase 4 (alpha (1,3) fucosyltransferase, myeloid-specific)	2526	ENSG00000196371
B4GALT2	NA	B4GALT2	UDP-Gal:betaGlcNAc beta 1,4- galactosyltransferase, polypeptide 2	8704	ENSG00000117411
KEGG pathway	ErbB signaling pathway	4012	C=87	O=13	E=3.79	R=3.43	rawP=9.82e-05	adjP=0.0005	0.0005
BAD	NA	BAD	BCL2-associated agonist of cell death	572	ENSG00000002330
CAMK2D	NA	CAMK2D	calcium/calmodulin-dependent protein kinase II delta	817	ENSG00000145349
SHC1	NA	SHC1	SHC (Src homology 2 domain containing) transforming protein 1	6464	ENSG00000160691
MAP2K7	NA	MAP2K7	mitogen-activated protein kinase kinase 7	5609	ENSG00000076984
AKT2	NA	AKT2	v-akt murine thymoma viral oncogene homolog 2	208	ENSG00000105221
ERBB2	NA	ERBB2	v-erb-b2 erythroblastic leukemia viral oncogene homolog 2, neuro/glioblastoma derived oncogene homolog (avian)	2064	ENSG00000141736
STAT5B	NA	STAT5B	signal transducer and activator of transcription 5B	6777	ENSG00000173757
STAT5A	NA	STAT5A	signal transducer and activator of transcription 5A	6776	ENSG00000126561
PIK3CD	NA	PIK3CD	phosphatidylinositol-4,5-bisphosphate 3-kinase, catalytic subunit delta	5293	ENSG00000171608
ELK1	NA	ELK1	ELK1, member of ETS oncogene family	2002	ENSG00000126767
SRC	NA	SRC	v-src sarcoma (Schmidt-Ruppin A-2) viral oncogene homolog (avian)	6714	ENSG00000197122
SHC2	NA	SHC2	SHC (Src homology 2 domain containing) transforming protein 2	25759	ENSG00000129946
CAMK2G	NA	CAMK2G	calcium/calmodulin-dependent protein kinase II gamma	818	ENSG00000148660
KEGG pathway	Progesterone-mediated oocyte maturation	4914	C=86	O=13	E=3.74	R=3.47	rawP=8.70e-05	adjP=0.0005	0.0005
AKT2	NA	AKT2	v-akt murine thymoma viral oncogene homolog 2	208	ENSG00000105221
FZR1	NA	FZR1	fizzy/cell division cycle 20 related 1 (Drosophila)	51343	ENSG00000105325
ADCY9	NA	ADCY9	adenylate cyclase 9	115	ENSG00000162104
IGF1	NA	IGF1	insulin-like growth factor 1 (somatomedin C)	3479	ENSG00000017427
MAD1L1	NA	MAD1L1	MAD1 mitotic arrest deficient-like 1 (yeast)	8379	ENSG00000002822
ADCY3	NA	ADCY3	adenylate cyclase 3	109	ENSG00000138031
ANAPC2	NA	ANAPC2	anaphase promoting complex subunit 2	29882	ENSG00000176248
MAPK11	NA	MAPK11	mitogen-activated protein kinase 11	5600	ENSG00000185386
PIK3CD	NA	PIK3CD	phosphatidylinositol-4,5-bisphosphate 3-kinase, catalytic subunit delta	5293	ENSG00000171608
PRKACA	NA	PRKACA	protein kinase, cAMP-dependent, catalytic, alpha	5566	ENSG00000072062
CPEB1	NA	CPEB1	cytoplasmic polyadenylation element binding protein 1	64506	ENSG00000214575,ENSG00000260836
ADCY7	NA	ADCY7	adenylate cyclase 7	113	ENSG00000121281
MAPK12	NA	MAPK12	mitogen-activated protein kinase 12	6300	ENSG00000188130
KEGG pathway	VEGF signaling pathway	4370	C=76	O=12	E=3.31	R=3.63	rawP=0.0001	adjP=0.0005	0.0005
MAPKAPK2	NA	MAPKAPK2	mitogen-activated protein kinase-activated protein kinase 2	9261	ENSG00000162889
BAD	NA	BAD	BCL2-associated agonist of cell death	572	ENSG00000002330
MAPKAPK3	NA	MAPKAPK3	mitogen-activated protein kinase-activated protein kinase 3	7867	ENSG00000114738
AKT2	NA	AKT2	v-akt murine thymoma viral oncogene homolog 2	208	ENSG00000105221
PLA2G5	NA	PLA2G5	phospholipase A2, group V	5322	ENSG00000127472
MAPK11	NA	MAPK11	mitogen-activated protein kinase 11	5600	ENSG00000185386
NFATC4	NA	NFATC4	nuclear factor of activated T-cells, cytoplasmic, calcineurin-dependent 4	4776	ENSG00000100968
PIK3CD	NA	PIK3CD	phosphatidylinositol-4,5-bisphosphate 3-kinase, catalytic subunit delta	5293	ENSG00000171608
SRC	NA	SRC	v-src sarcoma (Schmidt-Ruppin A-2) viral oncogene homolog (avian)	6714	ENSG00000197122
PLA2G4B	NA	PLA2G4B	phospholipase A2, group IVB (cytosolic)	100137049	ENSG00000243708,ENSG00000168970
SHC2	NA	SHC2	SHC (Src homology 2 domain containing) transforming protein 2	25759	ENSG00000129946
MAPK12	NA	MAPK12	mitogen-activated protein kinase 12	6300	ENSG00000188130
KEGG pathway	Acute myeloid leukemia	5221	C=57	O=10	E=2.48	R=4.03	rawP=0.0002	adjP=0.0009	0.0009
BAD	NA	BAD	BCL2-associated agonist of cell death	572	ENSG00000002330
TCF7L1	NA	TCF7L1	transcription factor 7-like 1 (T-cell specific, HMG-box)	83439	ENSG00000152284
AKT2	NA	AKT2	v-akt murine thymoma viral oncogene homolog 2	208	ENSG00000105221
PML	NA	PML	promyelocytic leukemia	5371	ENSG00000140464
STAT5B	NA	STAT5B	signal transducer and activator of transcription 5B	6777	ENSG00000173757
CEBPA	NA	CEBPA	CCAAT/enhancer binding protein (C/EBP), alpha	1050	ENSG00000245848
STAT5A	NA	STAT5A	signal transducer and activator of transcription 5A	6776	ENSG00000126561
PIK3CD	NA	PIK3CD	phosphatidylinositol-4,5-bisphosphate 3-kinase, catalytic subunit delta	5293	ENSG00000171608
RUNX1	NA	RUNX1	runt-related transcription factor 1	861	ENSG00000159216
STAT3	NA	STAT3	signal transducer and activator of transcription 3 (acute-phase response factor)	6774	ENSG00000168610
KEGG pathway	Amino sugar and nucleotide sugar metabolism	520	C=48	O=9	E=2.09	R=4.31	rawP=0.0002	adjP=0.0009	0.0009
PMM1	NA	PMM1	phosphomannomutase 1	5372	ENSG00000100417
GALK1	NA	GALK1	galactokinase 1	2584	ENSG00000108479
CYB5R2	NA	CYB5R2	cytochrome b5 reductase 2	51700	ENSG00000166394
GALT	NA	GALT	galactose-1-phosphate uridylyltransferase	2592	ENSG00000213930
GMPPB	NA	GMPPB	GDP-mannose pyrophosphorylase B	29925	ENSG00000173540
UAP1L1	NA	UAP1L1	UDP-N-acteylglucosamine pyrophosphorylase 1-like 1	91373	ENSG00000197355
CYB5R1	NA	CYB5R1	cytochrome b5 reductase 1	51706	ENSG00000159348
HEXA	NA	HEXA	hexosaminidase A (alpha polypeptide)	3073	ENSG00000213614
GMPPA	NA	GMPPA	GDP-mannose pyrophosphorylase A	29926	ENSG00000144591
KEGG pathway	Allograft rejection	5330	C=37	O=8	E=1.61	R=4.97	rawP=0.0002	adjP=0.0009	0.0009
HLA-G	NA	HLA-G	major histocompatibility complex, class I, G	3135	ENSG00000204632
HLA-DPA1	NA	HLA-DPA1	major histocompatibility complex, class II, DP alpha 1	3113	ENSG00000231389
HLA-B	NA	HLA-B	major histocompatibility complex, class I, B	3106	ENSG00000234745
HLA-C	NA	HLA-C	major histocompatibility complex, class I, C	3107	ENSG00000204525
CD40	NA	CD40	CD40 molecule, TNF receptor superfamily member 5	958	ENSG00000101017
HLA-E	NA	HLA-E	major histocompatibility complex, class I, E	3133	ENSG00000204592
HLA-F	NA	HLA-F	major histocompatibility complex, class I, F	3134	ENSG00000204642
HLA-A	NA	HLA-A	major histocompatibility complex, class I, A	3105	ENSG00000206503
KEGG pathway	Adipocytokine signaling pathway	4920	C=68	O=11	E=2.96	R=3.71	rawP=0.0002	adjP=0.0009	0.0009
TNFRSF1B	NA	TNFRSF1B	tumor necrosis factor receptor superfamily, member 1B	7133	ENSG00000028137
ACACB	NA	ACACB	acetyl-CoA carboxylase beta	32	ENSG00000076555
AKT2	NA	AKT2	v-akt murine thymoma viral oncogene homolog 2	208	ENSG00000105221
TRAF2	NA	TRAF2	TNF receptor-associated factor 2	7186	ENSG00000127191
RXRA	NA	RXRA	retinoid X receptor, alpha	6256	ENSG00000186350
STK11	NA	STK11	serine/threonine kinase 11	6794	ENSG00000118046
CPT1B	NA	CPT1B	carnitine palmitoyltransferase 1B (muscle)	1375	ENSG00000205560
LEP	NA	LEP	leptin	3952	ENSG00000174697
STAT3	NA	STAT3	signal transducer and activator of transcription 3 (acute-phase response factor)	6774	ENSG00000168610
SOCS3	NA	SOCS3	suppressor of cytokine signaling 3	9021	ENSG00000184557
RXRB	NA	RXRB	retinoid X receptor, beta	6257	ENSG00000204231
KEGG pathway	Glycerophospholipid metabolism	564	C=80	O=12	E=3.48	R=3.44	rawP=0.0002	adjP=0.0009	0.0009
AGPAT2	NA	AGPAT2	1-acylglycerol-3-phosphate O-acyltransferase 2 (lysophosphatidic acid acyltransferase, beta)	10555	ENSG00000169692
GPAT2	NA	GPAT2	glycerol-3-phosphate acyltransferase 2, mitochondrial	150763	ENSG00000186281
PEMT	NA	PEMT	phosphatidylethanolamine N-methyltransferase	10400	ENSG00000133027
PLA2G5	NA	PLA2G5	phospholipase A2, group V	5322	ENSG00000127472
PLA2G15	NA	PLA2G15	phospholipase A2, group XV	23659	ENSG00000103066
PPAP2C	NA	PPAP2C	phosphatidic acid phosphatase type 2C	8612	ENSG00000141934
AGPAT1	NA	AGPAT1	1-acylglycerol-3-phosphate O-acyltransferase 1 (lysophosphatidic acid acyltransferase, alpha)	10554	ENSG00000204310
PTDSS2	NA	PTDSS2	phosphatidylserine synthase 2	81490	ENSG00000174915
AGPAT3	NA	AGPAT3	1-acylglycerol-3-phosphate O-acyltransferase 3	56894	ENSG00000160216
LPCAT3	NA	LPCAT3	lysophosphatidylcholine acyltransferase 3	10162	ENSG00000111684
PLA2G4B	NA	PLA2G4B	phospholipase A2, group IVB (cytosolic)	100137049	ENSG00000243708,ENSG00000168970
MBOAT7	NA	MBOAT7	membrane bound O-acyltransferase domain containing 7	79143	ENSG00000125505
KEGG pathway	Calcium signaling pathway	4020	C=177	O=19	E=7.71	R=2.47	rawP=0.0003	adjP=0.0012	0.0012
P2RX4	NA	P2RX4	purinergic receptor P2X, ligand-gated ion channel, 4	5025	ENSG00000135124
TNNC1	NA	TNNC1	troponin C type 1 (slow)	7134	ENSG00000114854
AVPR1A	NA	AVPR1A	arginine vasopressin receptor 1A	552	ENSG00000166148
ATP2A3	NA	ATP2A3	ATPase, Ca++ transporting, ubiquitous	489	ENSG00000074370
ERBB2	NA	ERBB2	v-erb-b2 erythroblastic leukemia viral oncogene homolog 2, neuro/glioblastoma derived oncogene homolog (avian)	2064	ENSG00000141736
PRKACA	NA	PRKACA	protein kinase, cAMP-dependent, catalytic, alpha	5566	ENSG00000072062
BST1	NA	BST1	bone marrow stromal cell antigen 1	683	ENSG00000109743
SLC8A1	NA	SLC8A1	solute carrier family 8 (sodium/calcium exchanger), member 1	6546	ENSG00000183023
CAMK2D	NA	CAMK2D	calcium/calmodulin-dependent protein kinase II delta	817	ENSG00000145349
PTGER3	NA	PTGER3	prostaglandin E receptor 3 (subtype EP3)	5733	ENSG00000050628
ATP2A2	NA	ATP2A2	ATPase, Ca++ transporting, cardiac muscle, slow twitch 2	488	ENSG00000174437
CACNA1C	NA	CACNA1C	calcium channel, voltage-dependent, L type, alpha 1C subunit	775	ENSG00000151067
ADCY9	NA	ADCY9	adenylate cyclase 9	115	ENSG00000162104
ADCY3	NA	ADCY3	adenylate cyclase 3	109	ENSG00000138031
EDNRB	NA	EDNRB	endothelin receptor type B	1910	ENSG00000136160
TBXA2R	NA	TBXA2R	thromboxane A2 receptor	6915	ENSG00000006638
CAMK2G	NA	CAMK2G	calcium/calmodulin-dependent protein kinase II gamma	818	ENSG00000148660
ADCY7	NA	ADCY7	adenylate cyclase 7	113	ENSG00000121281
PTGER1	NA	PTGER1	prostaglandin E receptor 1 (subtype EP1), 42kDa	5731	ENSG00000160951
KEGG pathway	Sphingolipid metabolism	600	C=40	O=8	E=1.74	R=4.59	rawP=0.0003	adjP=0.0012	0.0012
GLB1	NA	GLB1	galactosidase, beta 1	2720	ENSG00000170266
SPTLC1	NA	SPTLC1	serine palmitoyltransferase, long chain base subunit 1	10558	ENSG00000090054
GAL3ST1	NA	GAL3ST1	galactose-3-O-sulfotransferase 1	9514	ENSG00000128242
NEU1	NA	NEU1	sialidase 1 (lysosomal sialidase)	4758	ENSG00000204386
SMPD1	NA	SMPD1	sphingomyelin phosphodiesterase 1, acid lysosomal	6609	ENSG00000166311
SMPD2	NA	SMPD2	sphingomyelin phosphodiesterase 2, neutral membrane (neutral sphingomyelinase)	6610	ENSG00000135587
PPAP2C	NA	PPAP2C	phosphatidic acid phosphatase type 2C	8612	ENSG00000141934
ARSA	NA	ARSA	arylsulfatase A	410	ENSG00000100299
KEGG pathway	Glutathione metabolism	480	C=50	O=9	E=2.18	R=4.13	rawP=0.0003	adjP=0.0012	0.0012
GSTM5	NA	GSTM5	glutathione S-transferase mu 5	2949	ENSG00000134201
OPLAH	NA	OPLAH	5-oxoprolinase (ATP-hydrolysing)	26873	NULL
GSTM2	NA	GSTM2	glutathione S-transferase mu 2 (muscle)	2946	ENSG00000213366
GSTM4	NA	GSTM4	glutathione S-transferase mu 4	2948	ENSG00000168765
G6PD	NA	G6PD	glucose-6-phosphate dehydrogenase	2539	ENSG00000160211
IDH2	NA	IDH2	isocitrate dehydrogenase 2 (NADP+), mitochondrial	3418	ENSG00000182054
GGT5	NA	GGT5	gamma-glutamyltransferase 5	2687	ENSG00000099998
GGT7	NA	GGT7	gamma-glutamyltransferase 7	2686	ENSG00000131067
GSTM1	NA	GSTM1	glutathione S-transferase mu 1	2944	ENSG00000134184
KEGG pathway	Glycosphingolipid biosynthesis - ganglio series	604	C=15	O=5	E=0.65	R=7.65	rawP=0.0003	adjP=0.0012	0.0012
GLB1	NA	GLB1	galactosidase, beta 1	2720	ENSG00000170266
ST3GAL2	NA	ST3GAL2	ST3 beta-galactoside alpha-2,3-sialyltransferase 2	6483	ENSG00000157350
ST8SIA5	NA	ST8SIA5	ST8 alpha-N-acetyl-neuraminide alpha-2,8-sialyltransferase 5	29906	ENSG00000101638
B3GALT4	NA	B3GALT4	UDP-Gal:betaGlcNAc beta 1,3-galactosyltransferase, polypeptide 4	8705	ENSG00000235863
HEXA	NA	HEXA	hexosaminidase A (alpha polypeptide)	3073	ENSG00000213614
KEGG pathway	Wnt signaling pathway	4310	C=150	O=17	E=6.53	R=2.60	rawP=0.0003	adjP=0.0012	0.0012
SMAD3	NA	SMAD3	SMAD family member 3	4088	ENSG00000166949
CTNNBIP1	NA	CTNNBIP1	catenin, beta interacting protein 1	56998	ENSG00000178585
CAMK2D	NA	CAMK2D	calcium/calmodulin-dependent protein kinase II delta	817	ENSG00000145349
TCF7L1	NA	TCF7L1	transcription factor 7-like 1 (T-cell specific, HMG-box)	83439	ENSG00000152284
PPP2R1A	NA	PPP2R1A	protein phosphatase 2, regulatory subunit A, alpha	5518	ENSG00000105568
WNT5B	NA	WNT5B	wingless-type MMTV integration site family, member 5B	81029	ENSG00000111186
DAAM2	NA	DAAM2	dishevelled associated activator of morphogenesis 2	23500	ENSG00000146122
AXIN2	NA	AXIN2	axin 2	8313	ENSG00000168646
TP53	NA	TP53	tumor protein p53	7157	ENSG00000141510
NKD2	NA	NKD2	naked cuticle homolog 2 (Drosophila)	85409	ENSG00000145506
LRP5	NA	LRP5	low density lipoprotein receptor-related protein 5	4041	ENSG00000162337
NFATC4	NA	NFATC4	nuclear factor of activated T-cells, cytoplasmic, calcineurin-dependent 4	4776	ENSG00000100968
FZD2	NA	FZD2	frizzled family receptor 2	2535	ENSG00000180340
FOSL1	NA	FOSL1	FOS-like antigen 1	8061	ENSG00000175592
PRKACA	NA	PRKACA	protein kinase, cAMP-dependent, catalytic, alpha	5566	ENSG00000072062
CSNK2A2	NA	CSNK2A2	casein kinase 2, alpha prime polypeptide	1459	ENSG00000070770
CAMK2G	NA	CAMK2G	calcium/calmodulin-dependent protein kinase II gamma	818	ENSG00000148660
KEGG pathway	Bladder cancer	5219	C=42	O=8	E=1.83	R=4.37	rawP=0.0004	adjP=0.0016	0.0016
DAPK2	NA	DAPK2	death-associated protein kinase 2	23604	ENSG00000035664
TYMP	NA	TYMP	thymidine phosphorylase	1890	ENSG00000025708
CDK4	NA	CDK4	cyclin-dependent kinase 4	1019	ENSG00000135446
TP53	NA	TP53	tumor protein p53	7157	ENSG00000141510
ERBB2	NA	ERBB2	v-erb-b2 erythroblastic leukemia viral oncogene homolog 2, neuro/glioblastoma derived oncogene homolog (avian)	2064	ENSG00000141736
RASSF1	NA	RASSF1	Ras association (RalGDS/AF-6) domain family member 1	11186	ENSG00000068028
VEGFB	NA	VEGFB	vascular endothelial growth factor B	7423	ENSG00000173511
THBS1	NA	THBS1	thrombospondin 1	7057	ENSG00000137801
KEGG pathway	Alzheimer's disease	5010	C=167	O=18	E=7.27	R=2.48	rawP=0.0004	adjP=0.0016	0.0016
APH1A	NA	APH1A	anterior pharynx defective 1 homolog A (C. elegans)	51107	ENSG00000117362
SDHC	NA	SDHC	succinate dehydrogenase complex, subunit C, integral membrane protein, 15kDa	6391	ENSG00000143252
ATP2A3	NA	ATP2A3	ATPase, Ca++ transporting, ubiquitous	489	ENSG00000074370
APBB1	NA	APBB1	amyloid beta (A4) precursor protein-binding, family B, member 1 (Fe65)	322	ENSG00000166313
LRP1	NA	LRP1	low density lipoprotein receptor-related protein 1	4035	ENSG00000123384
UQCRC1	NA	UQCRC1	ubiquinol-cytochrome c reductase core protein I	7384	ENSG00000010256
FADD	NA	FADD	Fas (TNFRSF6)-associated via death domain	8772	ENSG00000168040
NDUFS7	NA	NDUFS7	NADH dehydrogenase (ubiquinone) Fe-S protein 7, 20kDa (NADH-coenzyme Q reductase)	374291	ENSG00000115286
ATP5D	NA	ATP5D	ATP synthase, H+ transporting, mitochondrial F1 complex, delta subunit	513	ENSG00000099624
BAD	NA	BAD	BCL2-associated agonist of cell death	572	ENSG00000002330
NDUFV1	NA	NDUFV1	NADH dehydrogenase (ubiquinone) flavoprotein 1, 51kDa	4723	ENSG00000167792
ATP2A2	NA	ATP2A2	ATPase, Ca++ transporting, cardiac muscle, slow twitch 2	488	ENSG00000174437
CACNA1C	NA	CACNA1C	calcium channel, voltage-dependent, L type, alpha 1C subunit	775	ENSG00000151067
BACE2	NA	BACE2	beta-site APP-cleaving enzyme 2	25825	ENSG00000182240
PSEN2	NA	PSEN2	presenilin 2 (Alzheimer disease 4)	5664	ENSG00000143801
NDUFS8	NA	NDUFS8	NADH dehydrogenase (ubiquinone) Fe-S protein 8, 23kDa (NADH-coenzyme Q reductase)	4728	ENSG00000110717
NCSTN	NA	NCSTN	nicastrin	23385	ENSG00000162736
CAPN1	NA	CAPN1	calpain 1, (mu/I) large subunit	823	ENSG00000014216
KEGG pathway	Glioma	5214	C=65	O=10	E=2.83	R=3.53	rawP=0.0005	adjP=0.0018	0.0018
CAMK2D	NA	CAMK2D	calcium/calmodulin-dependent protein kinase II delta	817	ENSG00000145349
SHC1	NA	SHC1	SHC (Src homology 2 domain containing) transforming protein 1	6464	ENSG00000160691
AKT2	NA	AKT2	v-akt murine thymoma viral oncogene homolog 2	208	ENSG00000105221
CDK4	NA	CDK4	cyclin-dependent kinase 4	1019	ENSG00000135446
IGF1	NA	IGF1	insulin-like growth factor 1 (somatomedin C)	3479	ENSG00000017427
TP53	NA	TP53	tumor protein p53	7157	ENSG00000141510
PIK3CD	NA	PIK3CD	phosphatidylinositol-4,5-bisphosphate 3-kinase, catalytic subunit delta	5293	ENSG00000171608
CDK6	NA	CDK6	cyclin-dependent kinase 6	1021	ENSG00000105810
CAMK2G	NA	CAMK2G	calcium/calmodulin-dependent protein kinase II gamma	818	ENSG00000148660
SHC2	NA	SHC2	SHC (Src homology 2 domain containing) transforming protein 2	25759	ENSG00000129946
KEGG pathway	Toll-like receptor signaling pathway	4620	C=102	O=13	E=4.44	R=2.93	rawP=0.0005	adjP=0.0018	0.0018
MAP2K7	NA	MAP2K7	mitogen-activated protein kinase kinase 7	5609	ENSG00000076984
AKT2	NA	AKT2	v-akt murine thymoma viral oncogene homolog 2	208	ENSG00000105221
MAPK11	NA	MAPK11	mitogen-activated protein kinase 11	5600	ENSG00000185386
CD14	NA	CD14	CD14 molecule	929	ENSG00000170458
PIK3CD	NA	PIK3CD	phosphatidylinositol-4,5-bisphosphate 3-kinase, catalytic subunit delta	5293	ENSG00000171608
LBP	NA	LBP	lipopolysaccharide binding protein	3929	ENSG00000129988
CD40	NA	CD40	CD40 molecule, TNF receptor superfamily member 5	958	ENSG00000101017
CCL5	NA	CCL5	chemokine (C-C motif) ligand 5	6352	ENSG00000161570
TOLLIP	NA	TOLLIP	toll interacting protein	54472	ENSG00000078902
CTSK	NA	CTSK	cathepsin K	1513	ENSG00000143387
FADD	NA	FADD	Fas (TNFRSF6)-associated via death domain	8772	ENSG00000168040
MAP2K3	NA	MAP2K3	mitogen-activated protein kinase kinase 3	5606	ENSG00000034152
MAPK12	NA	MAPK12	mitogen-activated protein kinase 12	6300	ENSG00000188130
KEGG pathway	Arginine and proline metabolism	330	C=54	O=9	E=2.35	R=3.83	rawP=0.0005	adjP=0.0018	0.0018
ALDH4A1	NA	ALDH4A1	aldehyde dehydrogenase 4 family, member A1	8659	ENSG00000159423
GAMT	NA	GAMT	guanidinoacetate N-methyltransferase	2593	ENSG00000130005
ASS1	NA	ASS1	argininosuccinate synthase 1	445	ENSG00000130707
CKMT2	NA	CKMT2	creatine kinase, mitochondrial 2 (sarcomeric)	1160	ENSG00000131730
CKB	NA	CKB	creatine kinase, brain	1152	ENSG00000166165
PYCR2	NA	PYCR2	pyrroline-5-carboxylate reductase family, member 2	29920	ENSG00000143811
ALDH1B1	NA	ALDH1B1	aldehyde dehydrogenase 1 family, member B1	219	ENSG00000137124
MAOB	NA	MAOB	monoamine oxidase B	4129	ENSG00000069535
GLUL	NA	GLUL	glutamate-ammonia ligase	2752	ENSG00000135821
KEGG pathway	Osteoclast differentiation	4380	C=128	O=15	E=5.57	R=2.69	rawP=0.0005	adjP=0.0018	0.0018
SOCS1	NA	SOCS1	suppressor of cytokine signaling 1	8651	ENSG00000185338
MAP2K7	NA	MAP2K7	mitogen-activated protein kinase kinase 7	5609	ENSG00000076984
SQSTM1	NA	SQSTM1	sequestosome 1	8878	ENSG00000161011
AKT2	NA	AKT2	v-akt murine thymoma viral oncogene homolog 2	208	ENSG00000105221
CSF1	NA	CSF1	colony stimulating factor 1 (macrophage)	1435	ENSG00000184371
TRAF2	NA	TRAF2	TNF receptor-associated factor 2	7186	ENSG00000127191
MAPK11	NA	MAPK11	mitogen-activated protein kinase 11	5600	ENSG00000185386
PIK3CD	NA	PIK3CD	phosphatidylinositol-4,5-bisphosphate 3-kinase, catalytic subunit delta	5293	ENSG00000171608
FOSL1	NA	FOSL1	FOS-like antigen 1	8061	ENSG00000175592
CTSK	NA	CTSK	cathepsin K	1513	ENSG00000143387
SIRPG	NA	SIRPG	signal-regulatory protein gamma	55423	ENSG00000089012
SIRPA	NA	SIRPA	signal-regulatory protein alpha	140885	ENSG00000198053
ACP5	NA	ACP5	acid phosphatase 5, tartrate resistant	54	ENSG00000102575
SOCS3	NA	SOCS3	suppressor of cytokine signaling 3	9021	ENSG00000184557
MAPK12	NA	MAPK12	mitogen-activated protein kinase 12	6300	ENSG00000188130
KEGG pathway	Axon guidance	4360	C=129	O=15	E=5.62	R=2.67	rawP=0.0005	adjP=0.0018	0.0018
SEMA4C	NA	SEMA4C	sema domain, immunoglobulin domain (Ig), transmembrane domain (TM) and short cytoplasmic domain, (semaphorin) 4C	54910	ENSG00000168758
SEMA4F	NA	SEMA4F	sema domain, immunoglobulin domain (Ig), transmembrane domain (TM) and short cytoplasmic domain, (semaphorin) 4F	10505	ENSG00000135622
RHOD	NA	RHOD	ras homolog family member D	29984	ENSG00000173156
EFNA4	NA	EFNA4	ephrin-A4	1945	ENSG00000243364
RGS3	NA	RGS3	regulator of G-protein signaling 3	5998	ENSG00000138835
SLIT3	NA	SLIT3	slit homolog 3 (Drosophila)	6586	ENSG00000184347
SEMA3F	NA	SEMA3F	sema domain, immunoglobulin domain (Ig), short basic domain, secreted, (semaphorin) 3F	6405	ENSG00000001617
NFATC4	NA	NFATC4	nuclear factor of activated T-cells, cytoplasmic, calcineurin-dependent 4	4776	ENSG00000100968
EPHB4	NA	EPHB4	EPH receptor B4	2050	ENSG00000196411
NTN1	NA	NTN1	netrin 1	9423	ENSG00000065320
FES	NA	FES	feline sarcoma oncogene	2242	ENSG00000182511
ABLIM2	NA	ABLIM2	actin binding LIM protein family, member 2	84448	ENSG00000163995
PLXNB1	NA	PLXNB1	plexin B1	5364	ENSG00000164050
SEMA3B	NA	SEMA3B	sema domain, immunoglobulin domain (Ig), short basic domain, secreted, (semaphorin) 3B	7869	ENSG00000012171
EPHB3	NA	EPHB3	EPH receptor B3	2049	ENSG00000182580
KEGG pathway	Type I diabetes mellitus	4940	C=43	O=8	E=1.87	R=4.27	rawP=0.0005	adjP=0.0018	0.0018
HLA-G	NA	HLA-G	major histocompatibility complex, class I, G	3135	ENSG00000204632
HLA-DPA1	NA	HLA-DPA1	major histocompatibility complex, class II, DP alpha 1	3113	ENSG00000231389
HLA-B	NA	HLA-B	major histocompatibility complex, class I, B	3106	ENSG00000234745
HLA-C	NA	HLA-C	major histocompatibility complex, class I, C	3107	ENSG00000204525
HLA-E	NA	HLA-E	major histocompatibility complex, class I, E	3133	ENSG00000204592
HLA-F	NA	HLA-F	major histocompatibility complex, class I, F	3134	ENSG00000204642
HLA-A	NA	HLA-A	major histocompatibility complex, class I, A	3105	ENSG00000206503
PTPRN	NA	PTPRN	protein tyrosine phosphatase, receptor type, N	5798	ENSG00000054356
KEGG pathway	Other glycan degradation	511	C=17	O=5	E=0.74	R=6.75	rawP=0.0006	adjP=0.0021	0.0021
MAN2B2	NA	MAN2B2	mannosidase, alpha, class 2B, member 2	23324	ENSG00000013288
GLB1	NA	GLB1	galactosidase, beta 1	2720	ENSG00000170266
MAN2B1	NA	MAN2B1	mannosidase, alpha, class 2B, member 1	4125	ENSG00000104774
HEXA	NA	HEXA	hexosaminidase A (alpha polypeptide)	3073	ENSG00000213614
NEU1	NA	NEU1	sialidase 1 (lysosomal sialidase)	4758	ENSG00000204386
KEGG pathway	p53 signaling pathway	4115	C=68	O=10	E=2.96	R=3.38	rawP=0.0007	adjP=0.0024	0.0024
DDB2	NA	DDB2	damage-specific DNA binding protein 2, 48kDa	1643	ENSG00000134574
TSC2	NA	TSC2	tuberous sclerosis 2	7249	ENSG00000103197
CDK4	NA	CDK4	cyclin-dependent kinase 4	1019	ENSG00000135446
CD82	NA	CD82	CD82 molecule	3732	ENSG00000085117
IGF1	NA	IGF1	insulin-like growth factor 1 (somatomedin C)	3479	ENSG00000017427
TP53	NA	TP53	tumor protein p53	7157	ENSG00000141510
SHISA5	NA	SHISA5	shisa homolog 5 (Xenopus laevis)	51246	ENSG00000164054
CDK6	NA	CDK6	cyclin-dependent kinase 6	1021	ENSG00000105810
SFN	NA	SFN	stratifin	2810	ENSG00000175793
THBS1	NA	THBS1	thrombospondin 1	7057	ENSG00000137801
KEGG pathway	Glycosaminoglycan biosynthesis - heparan sulfate	534	C=26	O=6	E=1.13	R=5.30	rawP=0.0007	adjP=0.0024	0.0024
B3GALT6	NA	B3GALT6	UDP-Gal:betaGal beta 1,3-galactosyltransferase polypeptide 6	126792	ENSG00000176022
HS6ST1	NA	HS6ST1	heparan sulfate 6-O-sulfotransferase 1	9394	ENSG00000136720
NDST2	NA	NDST2	N-deacetylase/N-sulfotransferase (heparan glucosaminyl) 2	8509	ENSG00000166507
XYLT2	NA	XYLT2	xylosyltransferase II	64132	ENSG00000015532
B4GALT7	NA	B4GALT7	xylosylprotein beta 1,4-galactosyltransferase, polypeptide 7	11285	ENSG00000027847
B3GAT3	NA	B3GAT3	beta-1,3-glucuronyltransferase 3 (glucuronosyltransferase I)	26229	ENSG00000149541
KEGG pathway	Hepatitis C	5160	C=134	O=15	E=5.84	R=2.57	rawP=0.0008	adjP=0.0027	0.0027
PIAS4	NA	PIAS4	protein inhibitor of activated STAT, 4	51588	ENSG00000105229
BAD	NA	BAD	BCL2-associated agonist of cell death	572	ENSG00000002330
PPP2R1A	NA	PPP2R1A	protein phosphatase 2, regulatory subunit A, alpha	5518	ENSG00000105568
CLDN23	NA	CLDN23	claudin 23	137075	ENSG00000253958
AKT2	NA	AKT2	v-akt murine thymoma viral oncogene homolog 2	208	ENSG00000105221
TRAF2	NA	TRAF2	TNF receptor-associated factor 2	7186	ENSG00000127191
LDLR	NA	LDLR	low density lipoprotein receptor	3949	ENSG00000130164
RXRA	NA	RXRA	retinoid X receptor, alpha	6256	ENSG00000186350
TP53	NA	TP53	tumor protein p53	7157	ENSG00000141510
MAPK11	NA	MAPK11	mitogen-activated protein kinase 11	5600	ENSG00000185386
SCARB1	NA	SCARB1	scavenger receptor class B, member 1	949	ENSG00000073060
PIK3CD	NA	PIK3CD	phosphatidylinositol-4,5-bisphosphate 3-kinase, catalytic subunit delta	5293	ENSG00000171608
STAT3	NA	STAT3	signal transducer and activator of transcription 3 (acute-phase response factor)	6774	ENSG00000168610
SOCS3	NA	SOCS3	suppressor of cytokine signaling 3	9021	ENSG00000184557
MAPK12	NA	MAPK12	mitogen-activated protein kinase 12	6300	ENSG00000188130
KEGG pathway	Galactose metabolism	52	C=27	O=6	E=1.18	R=5.10	rawP=0.0009	adjP=0.0029	0.0029
B4GALT1	NA	B4GALT1	UDP-Gal:betaGlcNAc beta 1,4- galactosyltransferase, polypeptide 1	2683	ENSG00000086062
GLB1	NA	GLB1	galactosidase, beta 1	2720	ENSG00000170266
GAA	NA	GAA	glucosidase, alpha	acid	2548	ENSG00000171298
GALK1	NA	GALK1	galactokinase 1	2584	ENSG00000108479
GALT	NA	GALT	galactose-1-phosphate uridylyltransferase	2592	ENSG00000213930
B4GALT2	NA	B4GALT2	UDP-Gal:betaGlcNAc beta 1,4- galactosyltransferase, polypeptide 2	8704	ENSG00000117411
KEGG pathway	Hypertrophic cardiomyopathy (HCM)	5410	C=83	O=11	E=3.61	R=3.04	rawP=0.0009	adjP=0.0029	0.0029
TNNC1	NA	TNNC1	troponin C type 1 (slow)	7134	ENSG00000114854
ITGA3	NA	ITGA3	integrin, alpha 3 (antigen CD49C, alpha 3 subunit of VLA-3 receptor)	3675	ENSG00000005884
CACNA1C	NA	CACNA1C	calcium channel, voltage-dependent, L type, alpha 1C subunit	775	ENSG00000151067
ATP2A2	NA	ATP2A2	ATPase, Ca++ transporting, cardiac muscle, slow twitch 2	488	ENSG00000174437
DES	NA	DES	desmin	1674	ENSG00000175084
ITGA7	NA	ITGA7	integrin, alpha 7	3679	ENSG00000135424
IGF1	NA	IGF1	insulin-like growth factor 1 (somatomedin C)	3479	ENSG00000017427
ITGA11	NA	ITGA11	integrin, alpha 11	22801	ENSG00000137809
TPM1	NA	TPM1	tropomyosin 1 (alpha)	7168	ENSG00000140416
ITGB5	NA	ITGB5	integrin, beta 5	3693	ENSG00000082781
SLC8A1	NA	SLC8A1	solute carrier family 8 (sodium/calcium exchanger), member 1	6546	ENSG00000183023
KEGG pathway	Jak-STAT signaling pathway	4630	C=155	O=16	E=6.75	R=2.37	rawP=0.0012	adjP=0.0038	0.0038
PIAS4	NA	PIAS4	protein inhibitor of activated STAT, 4	51588	ENSG00000105229
IL11RA	NA	IL11RA	interleukin 11 receptor, alpha	3590	ENSG00000137070
EPOR	NA	EPOR	erythropoietin receptor	2057	ENSG00000187266
IL15RA	NA	IL15RA	interleukin 15 receptor, alpha	3601	ENSG00000134470
AKT2	NA	AKT2	v-akt murine thymoma viral oncogene homolog 2	208	ENSG00000105221
CSF2RA	NA	CSF2RA	colony stimulating factor 2 receptor, alpha, low-affinity (granulocyte-macrophage)	1438	ENSG00000198223
STAT5B	NA	STAT5B	signal transducer and activator of transcription 5B	6777	ENSG00000173757
BCL2L1	NA	BCL2L1	BCL2-like 1	598	ENSG00000171552
SOCS3	NA	SOCS3	suppressor of cytokine signaling 3	9021	ENSG00000184557
SOCS1	NA	SOCS1	suppressor of cytokine signaling 1	8651	ENSG00000185338
STAT5A	NA	STAT5A	signal transducer and activator of transcription 5A	6776	ENSG00000126561
LEP	NA	LEP	leptin	3952	ENSG00000174697
PIK3CD	NA	PIK3CD	phosphatidylinositol-4,5-bisphosphate 3-kinase, catalytic subunit delta	5293	ENSG00000171608
IL10RB	NA	IL10RB	interleukin 10 receptor, beta	3588	ENSG00000243646
JAK3	NA	JAK3	Janus kinase 3	3718	ENSG00000105639
STAT3	NA	STAT3	signal transducer and activator of transcription 3 (acute-phase response factor)	6774	ENSG00000168610
KEGG pathway	Apoptosis	4210	C=87	O=11	E=3.79	R=2.90	rawP=0.0014	adjP=0.0044	0.0044
BAD	NA	BAD	BCL2-associated agonist of cell death	572	ENSG00000002330
AKT2	NA	AKT2	v-akt murine thymoma viral oncogene homolog 2	208	ENSG00000105221
TRAF2	NA	TRAF2	TNF receptor-associated factor 2	7186	ENSG00000127191
ENDOG	NA	ENDOG	endonuclease G	2021	ENSG00000167136
TP53	NA	TP53	tumor protein p53	7157	ENSG00000141510
PIK3CD	NA	PIK3CD	phosphatidylinositol-4,5-bisphosphate 3-kinase, catalytic subunit delta	5293	ENSG00000171608
BCL2L1	NA	BCL2L1	BCL2-like 1	598	ENSG00000171552
PRKACA	NA	PRKACA	protein kinase, cAMP-dependent, catalytic, alpha	5566	ENSG00000072062
CAPN1	NA	CAPN1	calpain 1, (mu/I) large subunit	823	ENSG00000014216
FADD	NA	FADD	Fas (TNFRSF6)-associated via death domain	8772	ENSG00000168040
CFLAR	NA	CFLAR	CASP8 and FADD-like apoptosis regulator	8837	ENSG00000003402
KEGG pathway	Melanogenesis	4916	C=101	O=12	E=4.40	R=2.73	rawP=0.0015	adjP=0.0046	0.0046
CAMK2D	NA	CAMK2D	calcium/calmodulin-dependent protein kinase II delta	817	ENSG00000145349
TCF7L1	NA	TCF7L1	transcription factor 7-like 1 (T-cell specific, HMG-box)	83439	ENSG00000152284
CREB3L4	NA	CREB3L4	cAMP responsive element binding protein 3-like 4	148327	ENSG00000143578
WNT5B	NA	WNT5B	wingless-type MMTV integration site family, member 5B	81029	ENSG00000111186
ADCY9	NA	ADCY9	adenylate cyclase 9	115	ENSG00000162104
CREB3L1	NA	CREB3L1	cAMP responsive element binding protein 3-like 1	90993	ENSG00000157613
ADCY3	NA	ADCY3	adenylate cyclase 3	109	ENSG00000138031
EDNRB	NA	EDNRB	endothelin receptor type B	1910	ENSG00000136160
FZD2	NA	FZD2	frizzled family receptor 2	2535	ENSG00000180340
PRKACA	NA	PRKACA	protein kinase, cAMP-dependent, catalytic, alpha	5566	ENSG00000072062
CAMK2G	NA	CAMK2G	calcium/calmodulin-dependent protein kinase II gamma	818	ENSG00000148660
ADCY7	NA	ADCY7	adenylate cyclase 7	113	ENSG00000121281
KEGG pathway	Autoimmune thyroid disease	5320	C=52	O=8	E=2.26	R=3.53	rawP=0.0017	adjP=0.0050	0.005
HLA-G	NA	HLA-G	major histocompatibility complex, class I, G	3135	ENSG00000204632
HLA-DPA1	NA	HLA-DPA1	major histocompatibility complex, class II, DP alpha 1	3113	ENSG00000231389
HLA-B	NA	HLA-B	major histocompatibility complex, class I, B	3106	ENSG00000234745
HLA-C	NA	HLA-C	major histocompatibility complex, class I, C	3107	ENSG00000204525
CD40	NA	CD40	CD40 molecule, TNF receptor superfamily member 5	958	ENSG00000101017
HLA-E	NA	HLA-E	major histocompatibility complex, class I, E	3133	ENSG00000204592
HLA-F	NA	HLA-F	major histocompatibility complex, class I, F	3134	ENSG00000204642
HLA-A	NA	HLA-A	major histocompatibility complex, class I, A	3105	ENSG00000206503
KEGG pathway	Vascular smooth muscle contraction	4270	C=116	O=13	E=5.05	R=2.57	rawP=0.0017	adjP=0.0050	0.005
MYL9	NA	MYL9	myosin, light chain 9, regulatory	10398	ENSG00000101335
CACNA1C	NA	CACNA1C	calcium channel, voltage-dependent, L type, alpha 1C subunit	775	ENSG00000151067
PTGIR	NA	PTGIR	prostaglandin I2 (prostacyclin) receptor (IP)	5739	ENSG00000160013
NPR2	NA	NPR2	natriuretic peptide receptor B/guanylate cyclase B (atrionatriuretic peptide receptor B)	4882	ENSG00000159899
AVPR1A	NA	AVPR1A	arginine vasopressin receptor 1A	552	ENSG00000166148
PPP1R14A	NA	PPP1R14A	protein phosphatase 1, regulatory (inhibitor) subunit 14A	94274	ENSG00000167641
ADCY9	NA	ADCY9	adenylate cyclase 9	115	ENSG00000162104
PLA2G5	NA	PLA2G5	phospholipase A2, group V	5322	ENSG00000127472
ADCY3	NA	ADCY3	adenylate cyclase 3	109	ENSG00000138031
MRVI1	NA	MRVI1	murine retrovirus integration site 1 homolog	10335	ENSG00000072952
PRKACA	NA	PRKACA	protein kinase, cAMP-dependent, catalytic, alpha	5566	ENSG00000072062
PLA2G4B	NA	PLA2G4B	phospholipase A2, group IVB (cytosolic)	100137049	ENSG00000243708,ENSG00000168970
ADCY7	NA	ADCY7	adenylate cyclase 7	113	ENSG00000121281
KEGG pathway	Endometrial cancer	5213	C=52	O=8	E=2.26	R=3.53	rawP=0.0017	adjP=0.0050	0.005
BAD	NA	BAD	BCL2-associated agonist of cell death	572	ENSG00000002330
TCF7L1	NA	TCF7L1	transcription factor 7-like 1 (T-cell specific, HMG-box)	83439	ENSG00000152284
AKT2	NA	AKT2	v-akt murine thymoma viral oncogene homolog 2	208	ENSG00000105221
AXIN2	NA	AXIN2	axin 2	8313	ENSG00000168646
TP53	NA	TP53	tumor protein p53	7157	ENSG00000141510
ERBB2	NA	ERBB2	v-erb-b2 erythroblastic leukemia viral oncogene homolog 2, neuro/glioblastoma derived oncogene homolog (avian)	2064	ENSG00000141736
PIK3CD	NA	PIK3CD	phosphatidylinositol-4,5-bisphosphate 3-kinase, catalytic subunit delta	5293	ENSG00000171608
ELK1	NA	ELK1	ELK1, member of ETS oncogene family	2002	ENSG00000126767
KEGG pathway	mTOR signaling pathway	4150	C=52	O=8	E=2.26	R=3.53	rawP=0.0017	adjP=0.0050	0.005
STK11	NA	STK11	serine/threonine kinase 11	6794	ENSG00000118046
PIK3CD	NA	PIK3CD	phosphatidylinositol-4,5-bisphosphate 3-kinase, catalytic subunit delta	5293	ENSG00000171608
TSC2	NA	TSC2	tuberous sclerosis 2	7249	ENSG00000103197
AKT2	NA	AKT2	v-akt murine thymoma viral oncogene homolog 2	208	ENSG00000105221
ULK2	NA	ULK2	unc-51-like kinase 2 (C. elegans)	9706	ENSG00000083290
IGF1	NA	IGF1	insulin-like growth factor 1 (somatomedin C)	3479	ENSG00000017427
VEGFB	NA	VEGFB	vascular endothelial growth factor B	7423	ENSG00000173511
MLST8	NA	MLST8	MTOR associated protein, LST8 homolog (S. cerevisiae)	64223	ENSG00000167965
KEGG pathway	Graft-versus-host disease	5332	C=41	O=7	E=1.79	R=3.92	rawP=0.0018	adjP=0.0052	0.0052
HLA-G	NA	HLA-G	major histocompatibility complex, class I, G	3135	ENSG00000204632
HLA-DPA1	NA	HLA-DPA1	major histocompatibility complex, class II, DP alpha 1	3113	ENSG00000231389
HLA-B	NA	HLA-B	major histocompatibility complex, class I, B	3106	ENSG00000234745
HLA-C	NA	HLA-C	major histocompatibility complex, class I, C	3107	ENSG00000204525
HLA-E	NA	HLA-E	major histocompatibility complex, class I, E	3133	ENSG00000204592
HLA-F	NA	HLA-F	major histocompatibility complex, class I, F	3134	ENSG00000204642
HLA-A	NA	HLA-A	major histocompatibility complex, class I, A	3105	ENSG00000206503
KEGG pathway	Tight junction	4530	C=132	O=14	E=5.75	R=2.44	rawP=0.0019	adjP=0.0054	0.0054
MYL9	NA	MYL9	myosin, light chain 9, regulatory	10398	ENSG00000101335
EXOC3	NA	EXOC3	exocyst complex component 3	11336	ENSG00000180104
RRAS	NA	RRAS	related RAS viral (r-ras) oncogene homolog	6237	ENSG00000126458
TJP3	NA	TJP3	tight junction protein 3	27134	ENSG00000105289
PPP2R1A	NA	PPP2R1A	protein phosphatase 2, regulatory subunit A, alpha	5518	ENSG00000105568
CLDN23	NA	CLDN23	claudin 23	137075	ENSG00000253958
EPB41L1	NA	EPB41L1	erythrocyte membrane protein band 4.1-like 1	2036	ENSG00000088367
AKT2	NA	AKT2	v-akt murine thymoma viral oncogene homolog 2	208	ENSG00000105221
CDK4	NA	CDK4	cyclin-dependent kinase 4	1019	ENSG00000135446
F11R	NA	F11R	F11 receptor	50848	ENSG00000158769
MYH14	NA	MYH14	myosin, heavy chain 14, non-muscle	79784	ENSG00000105357
SYMPK	NA	SYMPK	symplekin	8189	ENSG00000125755
SRC	NA	SRC	v-src sarcoma (Schmidt-Ruppin A-2) viral oncogene homolog (avian)	6714	ENSG00000197122
CSNK2A2	NA	CSNK2A2	casein kinase 2, alpha prime polypeptide	1459	ENSG00000070770
KEGG pathway	Amyotrophic lateral sclerosis (ALS)	5014	C=53	O=8	E=2.31	R=3.47	rawP=0.0020	adjP=0.0056	0.0056
TNFRSF1B	NA	TNFRSF1B	tumor necrosis factor receptor superfamily, member 1B	7133	ENSG00000028137
BAD	NA	BAD	BCL2-associated agonist of cell death	572	ENSG00000002330
MAPK11	NA	MAPK11	mitogen-activated protein kinase 11	5600	ENSG00000185386
BCL2L1	NA	BCL2L1	BCL2-like 1	598	ENSG00000171552
PRPH2	NA	PRPH2	peripherin 2 (retinal degeneration, slow)	5961	ENSG00000112619
MAP2K3	NA	MAP2K3	mitogen-activated protein kinase kinase 3	5606	ENSG00000034152
TP53	NA	TP53	tumor protein p53	7157	ENSG00000141510
MAPK12	NA	MAPK12	mitogen-activated protein kinase 12	6300	ENSG00000188130
KEGG pathway	Tryptophan metabolism	380	C=42	O=7	E=1.83	R=3.83	rawP=0.0021	adjP=0.0058	0.0058
IL4I1	NA	IL4I1	interleukin 4 induced 1	259307	ENSG00000104951
CCBL1	NA	CCBL1	cysteine conjugate-beta lyase, cytoplasmic	883	ENSG00000171097
OGDH	NA	OGDH	oxoglutarate (alpha-ketoglutarate) dehydrogenase (lipoamide)	4967	ENSG00000105953
ALDH1B1	NA	ALDH1B1	aldehyde dehydrogenase 1 family, member B1	219	ENSG00000137124
HADH	NA	HADH	hydroxyacyl-CoA dehydrogenase	3033	ENSG00000138796
GCDH	NA	GCDH	glutaryl-CoA dehydrogenase	2639	ENSG00000105607
MAOB	NA	MAOB	monoamine oxidase B	4129	ENSG00000069535
KEGG pathway	Glycosphingolipid biosynthesis - globo series	603	C=14	O=4	E=0.61	R=6.56	rawP=0.0025	adjP=0.0068	0.0068
ST3GAL2	NA	ST3GAL2	ST3 beta-galactoside alpha-2,3-sialyltransferase 2	6483	ENSG00000157350
HEXA	NA	HEXA	hexosaminidase A (alpha polypeptide)	3073	ENSG00000213614
A4GALT	NA	A4GALT	alpha 1,4-galactosyltransferase	53947	NULL
NAGA	NA	NAGA	N-acetylgalactosaminidase, alpha-	4668	ENSG00000198951
KEGG pathway	Lysine degradation	310	C=44	O=7	E=1.92	R=3.65	rawP=0.0027	adjP=0.0072	0.0072
PLOD1	NA	PLOD1	procollagen-lysine, 2-oxoglutarate 5-dioxygenase 1	5351	ENSG00000083444
OGDH	NA	OGDH	oxoglutarate (alpha-ketoglutarate) dehydrogenase (lipoamide)	4967	ENSG00000105953
PLOD3	NA	PLOD3	procollagen-lysine, 2-oxoglutarate 5-dioxygenase 3	8985	ENSG00000106397
ALDH1B1	NA	ALDH1B1	aldehyde dehydrogenase 1 family, member B1	219	ENSG00000137124
HADH	NA	HADH	hydroxyacyl-CoA dehydrogenase	3033	ENSG00000138796
GCDH	NA	GCDH	glutaryl-CoA dehydrogenase	2639	ENSG00000105607
EHMT2	NA	EHMT2	euchromatic histone-lysine N-methyltransferase 2	10919	ENSG00000204371
KEGG pathway	Protein digestion and absorption	4974	C=81	O=10	E=3.53	R=2.84	rawP=0.0027	adjP=0.0072	0.0072
KCNE3	NA	KCNE3	potassium voltage-gated channel, Isk-related family, member 3	10008	ENSG00000175538
COL6A2	NA	COL6A2	collagen, type VI, alpha 2	1292	ENSG00000142173
COL4A2	NA	COL4A2	collagen, type IV, alpha 2	1284	ENSG00000134871
PRCP	NA	PRCP	prolylcarboxypeptidase (angiotensinase C)	5547	ENSG00000137509
COL18A1	NA	COL18A1	collagen, type XVIII, alpha 1	80781	ENSG00000182871
XPNPEP2	NA	XPNPEP2	X-prolyl aminopeptidase (aminopeptidase P) 2, membrane-bound	7512	ENSG00000122121
COL11A1	NA	COL11A1	collagen, type XI, alpha 1	1301	ENSG00000060718
KCNQ1	NA	KCNQ1	potassium voltage-gated channel, KQT-like subfamily, member 1	3784	ENSG00000053918
SLC7A8	NA	SLC7A8	solute carrier family 7 (amino acid transporter light chain, L system), member 8	23428	ENSG00000092068
SLC8A1	NA	SLC8A1	solute carrier family 8 (sodium/calcium exchanger), member 1	6546	ENSG00000183023
KEGG pathway	Viral myocarditis	5416	C=70	O=9	E=3.05	R=2.95	rawP=0.0033	adjP=0.0086	0.0086
HLA-G	NA	HLA-G	major histocompatibility complex, class I, G	3135	ENSG00000204632
HLA-DPA1	NA	HLA-DPA1	major histocompatibility complex, class II, DP alpha 1	3113	ENSG00000231389
HLA-B	NA	HLA-B	major histocompatibility complex, class I, B	3106	ENSG00000234745
HLA-C	NA	HLA-C	major histocompatibility complex, class I, C	3107	ENSG00000204525
MYH14	NA	MYH14	myosin, heavy chain 14, non-muscle	79784	ENSG00000105357
CD40	NA	CD40	CD40 molecule, TNF receptor superfamily member 5	958	ENSG00000101017
HLA-E	NA	HLA-E	major histocompatibility complex, class I, E	3133	ENSG00000204592
HLA-F	NA	HLA-F	major histocompatibility complex, class I, F	3134	ENSG00000204642
HLA-A	NA	HLA-A	major histocompatibility complex, class I, A	3105	ENSG00000206503
KEGG pathway	Glycosylphosphatidylinositol(GPI)-anchor biosynthesis	563	C=25	O=5	E=1.09	R=4.59	rawP=0.0040	adjP=0.0103	0.0103
GPAA1	NA	GPAA1	glycosylphosphatidylinositol anchor attachment protein 1 homolog (yeast)	8733	ENSG00000197858
PIGT	NA	PIGT	phosphatidylinositol glycan anchor biosynthesis, class T	51604	ENSG00000124155
PIGO	NA	PIGO	phosphatidylinositol glycan anchor biosynthesis, class O	84720	ENSG00000165282
PIGQ	NA	PIGQ	phosphatidylinositol glycan anchor biosynthesis, class Q	9091	ENSG00000007541
PIGV	NA	PIGV	phosphatidylinositol glycan anchor biosynthesis, class V	55650	ENSG00000060642
KEGG pathway	Adherens junction	4520	C=73	O=9	E=3.18	R=2.83	rawP=0.0044	adjP=0.0112	0.0112
WASF2	NA	WASF2	WAS protein family, member 2	10163	ENSG00000158195
SMAD3	NA	SMAD3	SMAD family member 3	4088	ENSG00000166949
PTPRF	NA	PTPRF	protein tyrosine phosphatase, receptor type, F	5792	ENSG00000142949
TCF7L1	NA	TCF7L1	transcription factor 7-like 1 (T-cell specific, HMG-box)	83439	ENSG00000152284
PVRL2	NA	PVRL2	poliovirus receptor-related 2 (herpesvirus entry mediator B)	5819	ENSG00000130202
ERBB2	NA	ERBB2	v-erb-b2 erythroblastic leukemia viral oncogene homolog 2, neuro/glioblastoma derived oncogene homolog (avian)	2064	ENSG00000141736
SRC	NA	SRC	v-src sarcoma (Schmidt-Ruppin A-2) viral oncogene homolog (avian)	6714	ENSG00000197122
FGFR1	NA	FGFR1	fibroblast growth factor receptor 1	2260	ENSG00000077782
CSNK2A2	NA	CSNK2A2	casein kinase 2, alpha prime polypeptide	1459	ENSG00000070770
KEGG pathway	Arrhythmogenic right ventricular cardiomyopathy (ARVC)	5412	C=74	O=9	E=3.22	R=2.79	rawP=0.0048	adjP=0.0121	0.0121
TCF7L1	NA	TCF7L1	transcription factor 7-like 1 (T-cell specific, HMG-box)	83439	ENSG00000152284
ITGA3	NA	ITGA3	integrin, alpha 3 (antigen CD49C, alpha 3 subunit of VLA-3 receptor)	3675	ENSG00000005884
CACNA1C	NA	CACNA1C	calcium channel, voltage-dependent, L type, alpha 1C subunit	775	ENSG00000151067
ATP2A2	NA	ATP2A2	ATPase, Ca++ transporting, cardiac muscle, slow twitch 2	488	ENSG00000174437
DES	NA	DES	desmin	1674	ENSG00000175084
ITGA7	NA	ITGA7	integrin, alpha 7	3679	ENSG00000135424
ITGA11	NA	ITGA11	integrin, alpha 11	22801	ENSG00000137809
ITGB5	NA	ITGB5	integrin, beta 5	3693	ENSG00000082781
SLC8A1	NA	SLC8A1	solute carrier family 8 (sodium/calcium exchanger), member 1	6546	ENSG00000183023
KEGG pathway	Colorectal cancer	5210	C=62	O=8	E=2.70	R=2.96	rawP=0.0053	adjP=0.0130	0.013
SMAD3	NA	SMAD3	SMAD family member 3	4088	ENSG00000166949
BAD	NA	BAD	BCL2-associated agonist of cell death	572	ENSG00000002330
TCF7L1	NA	TCF7L1	transcription factor 7-like 1 (T-cell specific, HMG-box)	83439	ENSG00000152284
AKT2	NA	AKT2	v-akt murine thymoma viral oncogene homolog 2	208	ENSG00000105221
AXIN2	NA	AXIN2	axin 2	8313	ENSG00000168646
TP53	NA	TP53	tumor protein p53	7157	ENSG00000141510
RALGDS	NA	RALGDS	ral guanine nucleotide dissociation stimulator	5900	ENSG00000160271
PIK3CD	NA	PIK3CD	phosphatidylinositol-4,5-bisphosphate 3-kinase, catalytic subunit delta	5293	ENSG00000171608
KEGG pathway	Prostate cancer	5215	C=89	O=10	E=3.88	R=2.58	rawP=0.0053	adjP=0.0130	0.013
BAD	NA	BAD	BCL2-associated agonist of cell death	572	ENSG00000002330
TCF7L1	NA	TCF7L1	transcription factor 7-like 1 (T-cell specific, HMG-box)	83439	ENSG00000152284
CREB3L4	NA	CREB3L4	cAMP responsive element binding protein 3-like 4	148327	ENSG00000143578
AKT2	NA	AKT2	v-akt murine thymoma viral oncogene homolog 2	208	ENSG00000105221
IGF1	NA	IGF1	insulin-like growth factor 1 (somatomedin C)	3479	ENSG00000017427
TP53	NA	TP53	tumor protein p53	7157	ENSG00000141510
ERBB2	NA	ERBB2	v-erb-b2 erythroblastic leukemia viral oncogene homolog 2, neuro/glioblastoma derived oncogene homolog (avian)	2064	ENSG00000141736
CREB3L1	NA	CREB3L1	cAMP responsive element binding protein 3-like 1	90993	ENSG00000157613
PIK3CD	NA	PIK3CD	phosphatidylinositol-4,5-bisphosphate 3-kinase, catalytic subunit delta	5293	ENSG00000171608
FGFR1	NA	FGFR1	fibroblast growth factor receptor 1	2260	ENSG00000077782
KEGG pathway	Phenylalanine metabolism	360	C=17	O=4	E=0.74	R=5.40	rawP=0.0054	adjP=0.0131	0.0131
HPD	NA	HPD	4-hydroxyphenylpyruvate dioxygenase	3242	ENSG00000158104
IL4I1	NA	IL4I1	interleukin 4 induced 1	259307	ENSG00000104951
ALDH3B1	NA	ALDH3B1	aldehyde dehydrogenase 3 family, member B1	221	NULL
MAOB	NA	MAOB	monoamine oxidase B	4129	ENSG00000069535
KEGG pathway	Chagas disease (American trypanosomiasis)	5142	C=104	O=11	E=4.53	R=2.43	rawP=0.0057	adjP=0.0137	0.0137
SMAD3	NA	SMAD3	SMAD family member 3	4088	ENSG00000166949
C3	NA	C3	complement component 3	718	ENSG00000125730
PPP2R1A	NA	PPP2R1A	protein phosphatase 2, regulatory subunit A, alpha	5518	ENSG00000105568
AKT2	NA	AKT2	v-akt murine thymoma viral oncogene homolog 2	208	ENSG00000105221
CCL3L3	NA	CCL3L3	chemokine (C-C motif) ligand 3-like 3	414062	ENSG00000256515
MAPK11	NA	MAPK11	mitogen-activated protein kinase 11	5600	ENSG00000185386
PIK3CD	NA	PIK3CD	phosphatidylinositol-4,5-bisphosphate 3-kinase, catalytic subunit delta	5293	ENSG00000171608
CCL5	NA	CCL5	chemokine (C-C motif) ligand 5	6352	ENSG00000161570
FADD	NA	FADD	Fas (TNFRSF6)-associated via death domain	8772	ENSG00000168040
MAPK12	NA	MAPK12	mitogen-activated protein kinase 12	6300	ENSG00000188130
CFLAR	NA	CFLAR	CASP8 and FADD-like apoptosis regulator	8837	ENSG00000003402
KEGG pathway	Cytokine-cytokine receptor interaction	4060	C=265	O=21	E=11.54	R=1.82	rawP=0.0064	adjP=0.0152	0.0152
PF4V1	NA	PF4V1	platelet factor 4 variant 1	5197	ENSG00000109272
CCR10	NA	CCR10	chemokine (C-C motif) receptor 10	2826	ENSG00000184451
IL11RA	NA	IL11RA	interleukin 11 receptor, alpha	3590	ENSG00000137070
EPOR	NA	EPOR	erythropoietin receptor	2057	ENSG00000187266
IL15RA	NA	IL15RA	interleukin 15 receptor, alpha	3601	ENSG00000134470
CSF2RA	NA	CSF2RA	colony stimulating factor 2 receptor, alpha, low-affinity (granulocyte-macrophage)	1438	ENSG00000198223
CD40	NA	CD40	CD40 molecule, TNF receptor superfamily member 5	958	ENSG00000101017
CCL5	NA	CCL5	chemokine (C-C motif) ligand 5	6352	ENSG00000161570
TNFRSF1B	NA	TNFRSF1B	tumor necrosis factor receptor superfamily, member 1B	7133	ENSG00000028137
LTBR	NA	LTBR	lymphotoxin beta receptor (TNFR superfamily, member 3)	4055	ENSG00000111321
CXCL16	NA	CXCL16	chemokine (C-X-C motif) ligand 16	58191	ENSG00000161921
EDA	NA	EDA	ectodysplasin A	1896	ENSG00000158813
CCR1	NA	CCR1	chemokine (C-C motif) receptor 1	1230	ENSG00000163823
CSF1	NA	CSF1	colony stimulating factor 1 (macrophage)	1435	ENSG00000184371
CCL8	NA	CCL8	chemokine (C-C motif) ligand 8	6355	ENSG00000108700
CCL13	NA	CCL13	chemokine (C-C motif) ligand 13	6357	ENSG00000181374
CCL3L3	NA	CCL3L3	chemokine (C-C motif) ligand 3-like 3	414062	ENSG00000256515
LEP	NA	LEP	leptin	3952	ENSG00000174697
IL10RB	NA	IL10RB	interleukin 10 receptor, beta	3588	ENSG00000243646
CCL11	NA	CCL11	chemokine (C-C motif) ligand 11	6356	ENSG00000172156
VEGFB	NA	VEGFB	vascular endothelial growth factor B	7423	ENSG00000173511
KEGG pathway	Huntington's disease	5016	C=183	O=16	E=7.97	R=2.01	rawP=0.0065	adjP=0.0152	0.0152
CREB3L4	NA	CREB3L4	cAMP responsive element binding protein 3-like 4	148327	ENSG00000143578
POLR2I	NA	POLR2I	polymerase (RNA) II (DNA directed) polypeptide I, 14.5kDa	5438	ENSG00000105258
CLTCL1	NA	CLTCL1	clathrin, heavy chain-like 1	8218	ENSG00000070371
SDHC	NA	SDHC	succinate dehydrogenase complex, subunit C, integral membrane protein, 15kDa	6391	ENSG00000143252
DCTN2	NA	DCTN2	dynactin 2 (p50)	10540	ENSG00000175203
TP53	NA	TP53	tumor protein p53	7157	ENSG00000141510
CREB3L1	NA	CREB3L1	cAMP responsive element binding protein 3-like 1	90993	ENSG00000157613
DLG4	NA	DLG4	discs, large homolog 4 (Drosophila)	1742	ENSG00000132535
UQCRC1	NA	UQCRC1	ubiquinol-cytochrome c reductase core protein I	7384	ENSG00000010256
NDUFS7	NA	NDUFS7	NADH dehydrogenase (ubiquinone) Fe-S protein 7, 20kDa (NADH-coenzyme Q reductase)	374291	ENSG00000115286
ATP5D	NA	ATP5D	ATP synthase, H+ transporting, mitochondrial F1 complex, delta subunit	513	ENSG00000099624
NDUFV1	NA	NDUFV1	NADH dehydrogenase (ubiquinone) flavoprotein 1, 51kDa	4723	ENSG00000167792
TAF4	NA	TAF4	TAF4 RNA polymerase II, TATA box binding protein (TBP)-associated factor, 135kDa	6874	ENSG00000130699
NDUFS8	NA	NDUFS8	NADH dehydrogenase (ubiquinone) Fe-S protein 8, 23kDa (NADH-coenzyme Q reductase)	4728	ENSG00000110717
TGM2	NA	TGM2	transglutaminase 2 (C polypeptide, protein-glutamine-gamma-glutamyltransferase)	7052	ENSG00000198959
DNAL4	NA	DNAL4	dynein, axonemal, light chain 4	10126	ENSG00000100246
KEGG pathway	Pyruvate metabolism	620	C=40	O=6	E=1.74	R=3.44	rawP=0.0073	adjP=0.0169	0.0169
GRHPR	NA	GRHPR	glyoxylate reductase/hydroxypyruvate reductase	9380	ENSG00000137106
ACACB	NA	ACACB	acetyl-CoA carboxylase beta	32	ENSG00000076555
ALDH1B1	NA	ALDH1B1	aldehyde dehydrogenase 1 family, member B1	219	ENSG00000137124
HAGH	NA	HAGH	hydroxyacylglutathione hydrolase	3029	ENSG00000063854
ME3	NA	ME3	malic enzyme 3, NADP(+)-dependent, mitochondrial	10873	ENSG00000151376
HAGHL	NA	HAGHL	hydroxyacylglutathione hydrolase-like	84264	ENSG00000103253
KEGG pathway	Tyrosine metabolism	350	C=41	O=6	E=1.79	R=3.36	rawP=0.0082	adjP=0.0188	0.0188
HPD	NA	HPD	4-hydroxyphenylpyruvate dioxygenase	3242	ENSG00000158104
IL4I1	NA	IL4I1	interleukin 4 induced 1	259307	ENSG00000104951
DBH	NA	DBH	dopamine beta-hydroxylase (dopamine beta-monooxygenase)	1621	ENSG00000123454
ALDH3B1	NA	ALDH3B1	aldehyde dehydrogenase 3 family, member B1	221	NULL
MAOB	NA	MAOB	monoamine oxidase B	4129	ENSG00000069535
FAH	NA	FAH	fumarylacetoacetate hydrolase (fumarylacetoacetase)	2184	ENSG00000103876
KEGG pathway	Citrate cycle (TCA cycle)	20	C=30	O=5	E=1.31	R=3.83	rawP=0.0089	adjP=0.0202	0.0202
IDH2	NA	IDH2	isocitrate dehydrogenase 2 (NADP+), mitochondrial	3418	ENSG00000182054
ACO2	NA	ACO2	aconitase 2, mitochondrial	50	ENSG00000100412
OGDH	NA	OGDH	oxoglutarate (alpha-ketoglutarate) dehydrogenase (lipoamide)	4967	ENSG00000105953
SDHC	NA	SDHC	succinate dehydrogenase complex, subunit C, integral membrane protein, 15kDa	6391	ENSG00000143252
IDH3G	NA	IDH3G	isocitrate dehydrogenase 3 (NAD+) gamma	3421	ENSG00000067829
KEGG pathway	Staphylococcus aureus infection	5150	C=55	O=7	E=2.40	R=2.92	rawP=0.0096	adjP=0.0215	0.0215
C3	NA	C3	complement component 3	718	ENSG00000125730
HLA-DPA1	NA	HLA-DPA1	major histocompatibility complex, class II, DP alpha 1	3113	ENSG00000231389
C1S	NA	C1S	complement component 1, s subcomponent	716	ENSG00000182326
C1R	NA	C1R	complement component 1, r subcomponent	715	ENSG00000159403
C2	NA	C2	complement component 2	717	ENSG00000166278
MASP1	NA	MASP1	mannan-binding lectin serine peptidase 1 (C4/C2 activating component of Ra-reactive factor)	5648	ENSG00000127241
FPR1	NA	FPR1	formyl peptide receptor 1	2357	ENSG00000171051
KEGG pathway	Oocyte meiosis	4114	C=112	O=11	E=4.88	R=2.26	rawP=0.0098	adjP=0.0217	0.0217
CAMK2D	NA	CAMK2D	calcium/calmodulin-dependent protein kinase II delta	817	ENSG00000145349
PPP2R1A	NA	PPP2R1A	protein phosphatase 2, regulatory subunit A, alpha	5518	ENSG00000105568
ADCY9	NA	ADCY9	adenylate cyclase 9	115	ENSG00000162104
IGF1	NA	IGF1	insulin-like growth factor 1 (somatomedin C)	3479	ENSG00000017427
ADCY3	NA	ADCY3	adenylate cyclase 3	109	ENSG00000138031
ANAPC2	NA	ANAPC2	anaphase promoting complex subunit 2	29882	ENSG00000176248
PRKACA	NA	PRKACA	protein kinase, cAMP-dependent, catalytic, alpha	5566	ENSG00000072062
CPEB1	NA	CPEB1	cytoplasmic polyadenylation element binding protein 1	64506	ENSG00000214575,ENSG00000260836
CAMK2G	NA	CAMK2G	calcium/calmodulin-dependent protein kinase II gamma	818	ENSG00000148660
ADCY7	NA	ADCY7	adenylate cyclase 7	113	ENSG00000121281
MAPK12	NA	MAPK12	mitogen-activated protein kinase 12	6300	ENSG00000188130
KEGG pathway	Complement and coagulation cascades	4610	C=69	O=8	E=3.00	R=2.66	rawP=0.0101	adjP=0.0222	0.0222
C3	NA	C3	complement component 3	718	ENSG00000125730
C1S	NA	C1S	complement component 1, s subcomponent	716	ENSG00000182326
C1R	NA	C1R	complement component 1, r subcomponent	715	ENSG00000159403
F10	NA	F10	coagulation factor X	2159	ENSG00000126218
C2	NA	C2	complement component 2	717	ENSG00000166278
SERPING1	NA	SERPING1	serpin peptidase inhibitor, clade G (C1 inhibitor), member 1	710	ENSG00000149131
PLAT	NA	PLAT	plasminogen activator, tissue	5327	ENSG00000104368
MASP1	NA	MASP1	mannan-binding lectin serine peptidase 1 (C4/C2 activating component of Ra-reactive factor)	5648	ENSG00000127241
KEGG pathway	Fatty acid metabolism	71	C=43	O=6	E=1.87	R=3.20	rawP=0.0104	adjP=0.0223	0.0223
ACADS	NA	ACADS	acyl-CoA dehydrogenase, C-2 to C-3 short chain	35	ENSG00000122971
CPT1B	NA	CPT1B	carnitine palmitoyltransferase 1B (muscle)	1375	ENSG00000205560
ALDH1B1	NA	ALDH1B1	aldehyde dehydrogenase 1 family, member B1	219	ENSG00000137124
HADH	NA	HADH	hydroxyacyl-CoA dehydrogenase	3033	ENSG00000138796
GCDH	NA	GCDH	glutaryl-CoA dehydrogenase	2639	ENSG00000105607
ECI1	NA	ECI1	enoyl-CoA delta isomerase 1	1632	ENSG00000167969
KEGG pathway	Porphyrin and chlorophyll metabolism	860	C=43	O=6	E=1.87	R=3.20	rawP=0.0104	adjP=0.0223	0.0223
EARS2	NA	EARS2	glutamyl-tRNA synthetase 2, mitochondrial (putative)	124454	ENSG00000103356
BLVRA	NA	BLVRA	biliverdin reductase A	644	ENSG00000106605
PPOX	NA	PPOX	protoporphyrinogen oxidase	5498	ENSG00000143224
GUSB	NA	GUSB	glucuronidase, beta	2990	ENSG00000169919
BLVRB	NA	BLVRB	biliverdin reductase B (flavin reductase (NADPH))	645	ENSG00000090013
ALAS1	NA	ALAS1	aminolevulinate, delta-, synthase 1	211	ENSG00000023330
KEGG pathway	Bacterial invasion of epithelial cells	5100	C=70	O=8	E=3.05	R=2.62	rawP=0.0110	adjP=0.0231	0.0231
WASF2	NA	WASF2	WAS protein family, member 2	10163	ENSG00000158195
PIK3CD	NA	PIK3CD	phosphatidylinositol-4,5-bisphosphate 3-kinase, catalytic subunit delta	5293	ENSG00000171608
SHC1	NA	SHC1	SHC (Src homology 2 domain containing) transforming protein 1	6464	ENSG00000160691
CLTCL1	NA	CLTCL1	clathrin, heavy chain-like 1	8218	ENSG00000070371
BCAR1	NA	BCAR1	breast cancer anti-estrogen resistance 1	9564	ENSG00000050820
SRC	NA	SRC	v-src sarcoma (Schmidt-Ruppin A-2) viral oncogene homolog (avian)	6714	ENSG00000197122
SHC2	NA	SHC2	SHC (Src homology 2 domain containing) transforming protein 2	25759	ENSG00000129946
DNM2	NA	DNM2	dynamin 2	1785	ENSG00000079805
KEGG pathway	PPAR signaling pathway	3320	C=70	O=8	E=3.05	R=2.62	rawP=0.0110	adjP=0.0231	0.0231
SCD5	NA	SCD5	stearoyl-CoA desaturase 5	79966	ENSG00000145284
RXRA	NA	RXRA	retinoid X receptor, alpha	6256	ENSG00000186350
SLC27A4	NA	SLC27A4	solute carrier family 27 (fatty acid transporter), member 4	10999	ENSG00000167114
APOC3	NA	APOC3	apolipoprotein C-III	345	ENSG00000110245
CPT1B	NA	CPT1B	carnitine palmitoyltransferase 1B (muscle)	1375	ENSG00000205560
SLC27A1	NA	SLC27A1	solute carrier family 27 (fatty acid transporter), member 1	376497	ENSG00000130304
CYP27A1	NA	CYP27A1	cytochrome P450, family 27, subfamily A, polypeptide 1	1593	ENSG00000135929
RXRB	NA	RXRB	retinoid X receptor, beta	6257	ENSG00000204231
KEGG pathway	Valine, leucine and isoleucine degradation	280	C=44	O=6	E=1.92	R=3.13	rawP=0.0116	adjP=0.0233	0.0233
ACADS	NA	ACADS	acyl-CoA dehydrogenase, C-2 to C-3 short chain	35	ENSG00000122971
IL4I1	NA	IL4I1	interleukin 4 induced 1	259307	ENSG00000104951
HMGCL	NA	HMGCL	3-hydroxymethyl-3-methylglutaryl-CoA lyase	3155	ENSG00000117305
ALDH1B1	NA	ALDH1B1	aldehyde dehydrogenase 1 family, member B1	219	ENSG00000137124
HADH	NA	HADH	hydroxyacyl-CoA dehydrogenase	3033	ENSG00000138796
IVD	NA	IVD	isovaleryl-CoA dehydrogenase	3712	ENSG00000128928
KEGG pathway	Bile secretion	4976	C=71	O=8	E=3.09	R=2.59	rawP=0.0119	adjP=0.0233	0.0233
ADCY3	NA	ADCY3	adenylate cyclase 3	109	ENSG00000138031
ABCC3	NA	ABCC3	ATP-binding cassette, sub-family C (CFTR/MRP), member 3	8714	ENSG00000108846
SCARB1	NA	SCARB1	scavenger receptor class B, member 1	949	ENSG00000073060
PRKACA	NA	PRKACA	protein kinase, cAMP-dependent, catalytic, alpha	5566	ENSG00000072062
ADCY9	NA	ADCY9	adenylate cyclase 9	115	ENSG00000162104
LDLR	NA	LDLR	low density lipoprotein receptor	3949	ENSG00000130164
RXRA	NA	RXRA	retinoid X receptor, alpha	6256	ENSG00000186350
ADCY7	NA	ADCY7	adenylate cyclase 7	113	ENSG00000121281
KEGG pathway	Alanine, aspartate and glutamate metabolism	250	C=32	O=5	E=1.39	R=3.59	rawP=0.0118	adjP=0.0233	0.0233
IL4I1	NA	IL4I1	interleukin 4 induced 1	259307	ENSG00000104951
ALDH4A1	NA	ALDH4A1	aldehyde dehydrogenase 4 family, member A1	8659	ENSG00000159423
ASS1	NA	ASS1	argininosuccinate synthase 1	445	ENSG00000130707
ADSSL1	NA	ADSSL1	adenylosuccinate synthase like 1	122622	ENSG00000185100
GLUL	NA	GLUL	glutamate-ammonia ligase	2752	ENSG00000135821
KEGG pathway	RIG-I-like receptor signaling pathway	4622	C=71	O=8	E=3.09	R=2.59	rawP=0.0119	adjP=0.0233	0.0233
DAK	NA	DAK	dihydroxyacetone kinase 2 homolog (S. cerevisiae)	26007	ENSG00000149476
MAPK11	NA	MAPK11	mitogen-activated protein kinase 11	5600	ENSG00000185386
NLRX1	NA	NLRX1	NLR family member X1	79671	ENSG00000160703
PIN1	NA	PIN1	peptidylprolyl cis/trans isomerase, NIMA-interacting 1	5300	ENSG00000127445
TRAF2	NA	TRAF2	TNF receptor-associated factor 2	7186	ENSG00000127191
FADD	NA	FADD	Fas (TNFRSF6)-associated via death domain	8772	ENSG00000168040
TMEM173	NA	TMEM173	transmembrane protein 173	340061	ENSG00000184584
MAPK12	NA	MAPK12	mitogen-activated protein kinase 12	6300	ENSG00000188130
KEGG pathway	Glycine, serine and threonine metabolism	260	C=32	O=5	E=1.39	R=3.59	rawP=0.0118	adjP=0.0233	0.0233
SARDH	NA	SARDH	sarcosine dehydrogenase	1757	ENSG00000123453
GCAT	NA	GCAT	glycine C-acetyltransferase	23464	ENSG00000100116
MAOB	NA	MAOB	monoamine oxidase B	4129	ENSG00000069535
GAMT	NA	GAMT	guanidinoacetate N-methyltransferase	2593	ENSG00000130005
ALAS1	NA	ALAS1	aminolevulinate, delta-, synthase 1	211	ENSG00000023330
KEGG pathway	ABC transporters	2010	C=44	O=6	E=1.92	R=3.13	rawP=0.0116	adjP=0.0233	0.0233
ABCC3	NA	ABCC3	ATP-binding cassette, sub-family C (CFTR/MRP), member 3	8714	ENSG00000108846
ABCB6	NA	ABCB6	ATP-binding cassette, sub-family B (MDR/TAP), member 6	10058	ENSG00000115657
ABCA3	NA	ABCA3	ATP-binding cassette, sub-family A (ABC1), member 3	21	ENSG00000167972
TAP1	NA	TAP1	transporter 1, ATP-binding cassette, sub-family B (MDR/TAP)	6890	ENSG00000168394
ABCA2	NA	ABCA2	ATP-binding cassette, sub-family A (ABC1), member 2	20	ENSG00000107331
ABCA7	NA	ABCA7	ATP-binding cassette, sub-family A (ABC1), member 7	10347	ENSG00000064687
KEGG pathway	Melanoma	5218	C=71	O=8	E=3.09	R=2.59	rawP=0.0119	adjP=0.0233	0.0233
BAD	NA	BAD	BCL2-associated agonist of cell death	572	ENSG00000002330
AKT2	NA	AKT2	v-akt murine thymoma viral oncogene homolog 2	208	ENSG00000105221
CDK4	NA	CDK4	cyclin-dependent kinase 4	1019	ENSG00000135446
IGF1	NA	IGF1	insulin-like growth factor 1 (somatomedin C)	3479	ENSG00000017427
TP53	NA	TP53	tumor protein p53	7157	ENSG00000141510
PIK3CD	NA	PIK3CD	phosphatidylinositol-4,5-bisphosphate 3-kinase, catalytic subunit delta	5293	ENSG00000171608
CDK6	NA	CDK6	cyclin-dependent kinase 6	1021	ENSG00000105810
FGFR1	NA	FGFR1	fibroblast growth factor receptor 1	2260	ENSG00000077782
KEGG pathway	Pancreatic secretion	4972	C=101	O=10	E=4.40	R=2.27	rawP=0.0127	adjP=0.0247	0.0247
ATP2A2	NA	ATP2A2	ATPase, Ca++ transporting, cardiac muscle, slow twitch 2	488	ENSG00000174437
ATP2A3	NA	ATP2A3	ATPase, Ca++ transporting, ubiquitous	489	ENSG00000074370
ADCY9	NA	ADCY9	adenylate cyclase 9	115	ENSG00000162104
PLA2G5	NA	PLA2G5	phospholipase A2, group V	5322	ENSG00000127472
RAB3D	NA	RAB3D	RAB3D, member RAS oncogene family	9545	ENSG00000105514
ADCY3	NA	ADCY3	adenylate cyclase 3	109	ENSG00000138031
KCNQ1	NA	KCNQ1	potassium voltage-gated channel, KQT-like subfamily, member 1	3784	ENSG00000053918
BST1	NA	BST1	bone marrow stromal cell antigen 1	683	ENSG00000109743
PLA2G4B	NA	PLA2G4B	phospholipase A2, group IVB (cytosolic)	100137049	ENSG00000243708,ENSG00000168970
ADCY7	NA	ADCY7	adenylate cyclase 7	113	ENSG00000121281
KEGG pathway	Arachidonic acid metabolism	590	C=59	O=7	E=2.57	R=2.72	rawP=0.0139	adjP=0.0268	0.0268
GGT7	NA	GGT7	gamma-glutamyltransferase 7	2686	ENSG00000131067
GGT5	NA	GGT5	gamma-glutamyltransferase 5	2687	ENSG00000099998
PLA2G4B	NA	PLA2G4B	phospholipase A2, group IVB (cytosolic)	100137049	ENSG00000243708,ENSG00000168970
PTGDS	NA	PTGDS	prostaglandin D2 synthase 21kDa (brain)	5730	ENSG00000107317
PLA2G5	NA	PLA2G5	phospholipase A2, group V	5322	ENSG00000127472
PTGES2	NA	PTGES2	prostaglandin E synthase 2	80142	ENSG00000148334
TBXAS1	NA	TBXAS1	thromboxane A synthase 1 (platelet)	6916	ENSG00000059377
KEGG pathway	Hematopoietic cell lineage	4640	C=88	O=9	E=3.83	R=2.35	rawP=0.0144	adjP=0.0275	0.0275
FCER2	NA	FCER2	Fc fragment of IgE, low affinity II, receptor for (CD23)	2208	ENSG00000104921
IL11RA	NA	IL11RA	interleukin 11 receptor, alpha	3590	ENSG00000137070
EPOR	NA	EPOR	erythropoietin receptor	2057	ENSG00000187266
ITGA3	NA	ITGA3	integrin, alpha 3 (antigen CD49C, alpha 3 subunit of VLA-3 receptor)	3675	ENSG00000005884
CSF1	NA	CSF1	colony stimulating factor 1 (macrophage)	1435	ENSG00000184371
CSF2RA	NA	CSF2RA	colony stimulating factor 2 receptor, alpha, low-affinity (granulocyte-macrophage)	1438	ENSG00000198223
CD14	NA	CD14	CD14 molecule	929	ENSG00000170458
CD1D	NA	CD1D	CD1d molecule	912	ENSG00000158473
CD2	NA	CD2	CD2 molecule	914	ENSG00000116824
KEGG pathway	Gastric acid secretion	4971	C=74	O=8	E=3.22	R=2.48	rawP=0.0150	adjP=0.0283	0.0283
ADCY3	NA	ADCY3	adenylate cyclase 3	109	ENSG00000138031
CAMK2D	NA	CAMK2D	calcium/calmodulin-dependent protein kinase II delta	817	ENSG00000145349
SST	NA	SST	somatostatin	6750	ENSG00000157005
KCNQ1	NA	KCNQ1	potassium voltage-gated channel, KQT-like subfamily, member 1	3784	ENSG00000053918
PRKACA	NA	PRKACA	protein kinase, cAMP-dependent, catalytic, alpha	5566	ENSG00000072062
ADCY9	NA	ADCY9	adenylate cyclase 9	115	ENSG00000162104
CAMK2G	NA	CAMK2G	calcium/calmodulin-dependent protein kinase II gamma	818	ENSG00000148660
ADCY7	NA	ADCY7	adenylate cyclase 7	113	ENSG00000121281
KEGG pathway	Salivary secretion	4970	C=89	O=9	E=3.88	R=2.32	rawP=0.0155	adjP=0.0290	0.029
ADCY9	NA	ADCY9	adenylate cyclase 9	115	ENSG00000162104
CST3	NA	CST3	cystatin C	1471	ENSG00000101439
PRH2	NA	PRH2	proline-rich protein HaeIII subfamily 2	5555	ENSG00000134551
ADCY3	NA	ADCY3	adenylate cyclase 3	109	ENSG00000138031
VAMP2	NA	VAMP2	vesicle-associated membrane protein 2 (synaptobrevin 2)	6844	ENSG00000220205,ENSG00000263620
PRKACA	NA	PRKACA	protein kinase, cAMP-dependent, catalytic, alpha	5566	ENSG00000072062
BST1	NA	BST1	bone marrow stromal cell antigen 1	683	ENSG00000109743
PRB1	NA	PRB1	proline-rich protein BstNI subfamily 1	5542	ENSG00000251655
ADCY7	NA	ADCY7	adenylate cyclase 7	113	ENSG00000121281
KEGG pathway	Notch signaling pathway	4330	C=47	O=6	E=2.05	R=2.93	rawP=0.0158	adjP=0.0293	0.0293
NOTCH1	NA	NOTCH1	notch 1	4851	ENSG00000148400
NCOR2	NA	NCOR2	nuclear receptor corepressor 2	9612	ENSG00000196498
APH1A	NA	APH1A	anterior pharynx defective 1 homolog A (C. elegans)	51107	ENSG00000117362
RFNG	NA	RFNG	RFNG O-fucosylpeptide 3-beta-N-acetylglucosaminyltransferase	5986	ENSG00000169733
NCSTN	NA	NCSTN	nicastrin	23385	ENSG00000162736
PSEN2	NA	PSEN2	presenilin 2 (Alzheimer disease 4)	5664	ENSG00000143801
KEGG pathway	Primary immunodeficiency	5340	C=35	O=5	E=1.52	R=3.28	rawP=0.0170	adjP=0.0312	0.0312
CD40	NA	CD40	CD40 molecule, TNF receptor superfamily member 5	958	ENSG00000101017
JAK3	NA	JAK3	Janus kinase 3	3718	ENSG00000105639
ADA	NA	ADA	adenosine deaminase	100	ENSG00000196839
RFXANK	NA	RFXANK	regulatory factor X-associated ankyrin-containing protein	8625	ENSG00000064490
TAP1	NA	TAP1	transporter 1, ATP-binding cassette, sub-family B (MDR/TAP)	6890	ENSG00000168394
KEGG pathway	Cell cycle	4110	C=124	O=11	E=5.40	R=2.04	rawP=0.0197	adjP=0.0359	0.0359
SMAD3	NA	SMAD3	SMAD family member 3	4088	ENSG00000166949
CDKN2C	NA	CDKN2C	cyclin-dependent kinase inhibitor 2C (p18, inhibits CDK4)	1031	ENSG00000123080
CDKN1C	NA	CDKN1C	cyclin-dependent kinase inhibitor 1C (p57, Kip2)	1028	ENSG00000129757
CDK4	NA	CDK4	cyclin-dependent kinase 4	1019	ENSG00000135446
FZR1	NA	FZR1	fizzy/cell division cycle 20 related 1 (Drosophila)	51343	ENSG00000105325
SKP2	NA	SKP2	S-phase kinase-associated protein 2, E3 ubiquitin protein ligase	6502	ENSG00000145604
TP53	NA	TP53	tumor protein p53	7157	ENSG00000141510
MAD1L1	NA	MAD1L1	MAD1 mitotic arrest deficient-like 1 (yeast)	8379	ENSG00000002822
ANAPC2	NA	ANAPC2	anaphase promoting complex subunit 2	29882	ENSG00000176248
CDK6	NA	CDK6	cyclin-dependent kinase 6	1021	ENSG00000105810
SFN	NA	SFN	stratifin	2810	ENSG00000175793
KEGG pathway	Fc epsilon RI signaling pathway	4664	C=79	O=8	E=3.44	R=2.33	rawP=0.0216	adjP=0.0390	0.039
MAP2K7	NA	MAP2K7	mitogen-activated protein kinase kinase 7	5609	ENSG00000076984
AKT2	NA	AKT2	v-akt murine thymoma viral oncogene homolog 2	208	ENSG00000105221
PLA2G5	NA	PLA2G5	phospholipase A2, group V	5322	ENSG00000127472
MAPK11	NA	MAPK11	mitogen-activated protein kinase 11	5600	ENSG00000185386
PIK3CD	NA	PIK3CD	phosphatidylinositol-4,5-bisphosphate 3-kinase, catalytic subunit delta	5293	ENSG00000171608
PLA2G4B	NA	PLA2G4B	phospholipase A2, group IVB (cytosolic)	100137049	ENSG00000243708,ENSG00000168970
MAP2K3	NA	MAP2K3	mitogen-activated protein kinase kinase 3	5606	ENSG00000034152
MAPK12	NA	MAPK12	mitogen-activated protein kinase 12	6300	ENSG00000188130
KEGG pathway	Ribosome biogenesis in eukaryotes	3008	C=80	O=8	E=3.48	R=2.30	rawP=0.0231	adjP=0.0410	0.041
RPP25	NA	RPP25	ribonuclease P/MRP 25kDa subunit	54913	ENSG00000178718
NHP2L1	NA	NHP2L1	NHP2 non-histone chromosome protein 2-like 1 (S. cerevisiae)	4809	ENSG00000100138
RRP7A	NA	RRP7A	ribosomal RNA processing 7 homolog A (S. cerevisiae)	27341	ENSG00000189306
TBL3	NA	TBL3	transducin (beta)-like 3	10607	ENSG00000183751
REXO1	NA	REXO1	REX1, RNA exonuclease 1 homolog (S. cerevisiae)	57455	ENSG00000079313
POP7	NA	POP7	processing of precursor 7, ribonuclease P/MRP subunit (S. cerevisiae)	10248	ENSG00000172336
IMP4	NA	IMP4	IMP4, U3 small nucleolar ribonucleoprotein, homolog (yeast)	92856	ENSG00000136718
CSNK2A2	NA	CSNK2A2	casein kinase 2, alpha prime polypeptide	1459	ENSG00000070770
KEGG pathway	Malaria	5144	C=51	O=6	E=2.22	R=2.70	rawP=0.0229	adjP=0.0410	0.041
SDC3	NA	SDC3	syndecan 3	9672	ENSG00000162512
CD40	NA	CD40	CD40 molecule, TNF receptor superfamily member 5	958	ENSG00000101017
GYPC	NA	GYPC	glycophorin C (Gerbich blood group)	2995	ENSG00000136732
SDC1	NA	SDC1	syndecan 1	6382	ENSG00000115884
THBS1	NA	THBS1	thrombospondin 1	7057	ENSG00000137801
LRP1	NA	LRP1	low density lipoprotein receptor-related protein 1	4035	ENSG00000123384
KEGG pathway	Regulation of actin cytoskeleton	4810	C=213	O=16	E=9.28	R=1.73	rawP=0.0247	adjP=0.0434	0.0434
WASF2	NA	WASF2	WAS protein family, member 2	10163	ENSG00000158195
FGFR4	NA	FGFR4	fibroblast growth factor receptor 4	2264	ENSG00000160867
MYL9	NA	MYL9	myosin, light chain 9, regulatory	10398	ENSG00000101335
SSH3	NA	SSH3	slingshot homolog 3 (Drosophila)	54961	ENSG00000172830
RRAS	NA	RRAS	related RAS viral (r-ras) oncogene homolog	6237	ENSG00000126458
CD14	NA	CD14	CD14 molecule	929	ENSG00000170458
ITGB5	NA	ITGB5	integrin, beta 5	3693	ENSG00000082781
BCAR1	NA	BCAR1	breast cancer anti-estrogen resistance 1	9564	ENSG00000050820
FGFR1	NA	FGFR1	fibroblast growth factor receptor 1	2260	ENSG00000077782
ITGA3	NA	ITGA3	integrin, alpha 3 (antigen CD49C, alpha 3 subunit of VLA-3 receptor)	3675	ENSG00000005884
NCKAP1L	NA	NCKAP1L	NCK-associated protein 1-like	3071	ENSG00000123338
ITGA7	NA	ITGA7	integrin, alpha 7	3679	ENSG00000135424
ITGA11	NA	ITGA11	integrin, alpha 11	22801	ENSG00000137809
PIK3CD	NA	PIK3CD	phosphatidylinositol-4,5-bisphosphate 3-kinase, catalytic subunit delta	5293	ENSG00000171608
MYH14	NA	MYH14	myosin, heavy chain 14, non-muscle	79784	ENSG00000105357
ARHGEF4	NA	ARHGEF4	Rho guanine nucleotide exchange factor (GEF) 4	50649	ENSG00000136002
KEGG pathway	Fatty acid biosynthesis	61	C=6	O=2	E=0.26	R=7.65	rawP=0.0253	adjP=0.0441	0.0441
ACACB	NA	ACACB	acetyl-CoA carboxylase beta	32	ENSG00000076555
FASN	NA	FASN	fatty acid synthase	2194	ENSG00000169710
KEGG pathway	Parkinson's disease	5012	C=130	O=11	E=5.66	R=1.94	rawP=0.0269	adjP=0.0465	0.0465
NDUFV1	NA	NDUFV1	NADH dehydrogenase (ubiquinone) flavoprotein 1, 51kDa	4723	ENSG00000167792
PINK1	NA	PINK1	PTEN induced putative kinase 1	65018	ENSG00000158828
SDHC	NA	SDHC	succinate dehydrogenase complex, subunit C, integral membrane protein, 15kDa	6391	ENSG00000143252
UBA7	NA	UBA7	ubiquitin-like modifier activating enzyme 7	7318	ENSG00000182179
UBE2L3	NA	UBE2L3	ubiquitin-conjugating enzyme E2L 3	7332	ENSG00000185651
NDUFS8	NA	NDUFS8	NADH dehydrogenase (ubiquinone) Fe-S protein 8, 23kDa (NADH-coenzyme Q reductase)	4728	ENSG00000110717
UQCRC1	NA	UQCRC1	ubiquinol-cytochrome c reductase core protein I	7384	ENSG00000010256
UBE2J2	NA	UBE2J2	ubiquitin-conjugating enzyme E2, J2	118424	ENSG00000160087
NDUFS7	NA	NDUFS7	NADH dehydrogenase (ubiquinone) Fe-S protein 7, 20kDa (NADH-coenzyme Q reductase)	374291	ENSG00000115286
HTRA2	NA	HTRA2	HtrA serine peptidase 2	27429	ENSG00000115317
ATP5D	NA	ATP5D	ATP synthase, H+ transporting, mitochondrial F1 complex, delta subunit	513	ENSG00000099624

## Sheet: Common_3D_DW_KEGG_pathway_only
	Pathway Name	Count	adjP	Pathway ID
KEGG pathway	Metabolic pathways	151	1.69e-32	1100	C=1130	E=49.21	R=3.07	rawP=8.28e-35	adjP
KEGG pathway	Lysosome	32	9.48e-15	4142	C=121	E=5.27	R=6.07	rawP=9.29e-17	adjP
KEGG pathway	Endocytosis	29	1.1e-06	4144	C=201	E=8.75	R=3.31	rawP=1.62e-08	adjP
KEGG pathway	Pathways in cancer	37	6.43e-06	5200	C=326	E=14.20	R=2.61	rawP=1.26e-07	adjP
KEGG pathway	MAPK signaling pathway	31	2.16e-05	4010	C=268	E=11.67	R=2.66	rawP=8.49e-07	adjP
KEGG pathway	Focal adhesion	26	2.16e-05	4510	C=200	E=8.71	R=2.99	rawP=6.99e-07	adjP
KEGG pathway	Chemokine signaling pathway	25	2.16e-05	4062	C=189	E=8.23	R=3.04	rawP=8.19e-07	adjP
KEGG pathway	Glycosaminoglycan degradation	8	2.16e-05	531	C=19	E=0.83	R=9.67	rawP=6.26e-07	adjP
KEGG pathway	Glycosaminoglycan biosynthesis - keratan sulfate	7	3.15e-05	533	C=15	E=0.65	R=10.72	rawP=1.39e-06	adjP
KEGG pathway	Glycosaminoglycan biosynthesis - chondroitin sulfate	8	4.79e-05	532	C=22	E=0.96	R=8.35	rawP=2.35e-06	adjP
KEGG pathway	Small cell lung cancer	15	6.82e-05	5222	C=85	E=3.70	R=4.05	rawP=3.68e-06	adjP
KEGG pathway	Toxoplasmosis	19	8.06e-05	5145	C=132	E=5.75	R=3.31	rawP=4.74e-06	adjP
KEGG pathway	GnRH signaling pathway	16	9.74e-05	4912	C=101	E=4.40	R=3.64	rawP=7.55e-06	adjP
KEGG pathway	Dilated cardiomyopathy	15	9.74e-05	5414	C=90	E=3.92	R=3.83	rawP=7.64e-06	adjP
KEGG pathway	Peroxisome	14	9.74e-05	4146	C=79	E=3.44	R=4.07	rawP=7.32e-06	adjP
KEGG pathway	N-Glycan biosynthesis	11	9.74e-05	510	C=49	E=2.13	R=5.16	rawP=6.54e-06	adjP
KEGG pathway	Base excision repair	9	9.89e-05	3410	C=33	E=1.44	R=6.26	rawP=8.24e-06	adjP
KEGG pathway	Phagosome	20	0.0001	4145	C=153	E=6.66	R=3.00	rawP=1.19e-05	adjP
KEGG pathway	Purine metabolism	20	0.0002	230	C=162	E=7.05	R=2.84	rawP=2.77e-05	adjP
KEGG pathway	Cell adhesion molecules (CAMs)	18	0.0002	4514	C=133	E=5.79	R=3.11	rawP=1.98e-05	adjP
KEGG pathway	Ubiquitin mediated proteolysis	18	0.0002	4120	C=135	E=5.88	R=3.06	rawP=2.43e-05	adjP
KEGG pathway	Pyrimidine metabolism	15	0.0002	240	C=99	E=4.31	R=3.48	rawP=2.49e-05	adjP
KEGG pathway	ECM-receptor interaction	14	0.0002	4512	C=85	E=3.70	R=3.78	rawP=1.75e-05	adjP
KEGG pathway	Antigen processing and presentation	13	0.0002	4612	C=76	E=3.31	R=3.93	rawP=2.29e-05	adjP
KEGG pathway	Chronic myeloid leukemia	13	0.0002	5220	C=73	E=3.18	R=4.09	rawP=1.46e-05	adjP
KEGG pathway	Vasopressin-regulated water reabsorption	10	0.0002	4962	C=44	E=1.92	R=5.22	rawP=1.53e-05	adjP
KEGG pathway	SNARE interactions in vesicular transport	9	0.0002	4130	C=36	E=1.57	R=5.74	rawP=1.79e-05	adjP
KEGG pathway	Protein processing in endoplasmic reticulum	20	0.0003	4141	C=165	E=7.19	R=2.78	rawP=3.62e-05	adjP
KEGG pathway	Pancreatic cancer	12	0.0003	5212	C=70	E=3.05	R=3.94	rawP=4.57e-05	adjP
KEGG pathway	Glycerolipid metabolism	10	0.0003	561	C=50	E=2.18	R=4.59	rawP=4.99e-05	adjP
KEGG pathway	Insulin signaling pathway	17	0.0005	4910	C=138	E=6.01	R=2.83	rawP=0.0001	adjP
KEGG pathway	Neurotrophin signaling pathway	16	0.0005	4722	C=127	E=5.53	R=2.89	rawP=0.0001	adjP
KEGG pathway	ErbB signaling pathway	13	0.0005	4012	C=87	E=3.79	R=3.43	rawP=9.82e-05	adjP
KEGG pathway	Progesterone-mediated oocyte maturation	13	0.0005	4914	C=86	E=3.74	R=3.47	rawP=8.70e-05	adjP
KEGG pathway	VEGF signaling pathway	12	0.0005	4370	C=76	E=3.31	R=3.63	rawP=0.0001	adjP
KEGG pathway	Non-small cell lung cancer	10	0.0005	5223	C=54	E=2.35	R=4.25	rawP=9.92e-05	adjP
KEGG pathway	Fat digestion and absorption	9	0.0005	4975	C=46	E=2.00	R=4.49	rawP=0.0001	adjP
KEGG pathway	Other types of O-glycan biosynthesis	9	0.0005	514	C=46	E=2.00	R=4.49	rawP=0.0001	adjP
KEGG pathway	Glycosphingolipid biosynthesis - lacto and neolacto series	7	0.0005	601	C=26	E=1.13	R=6.18	rawP=9.30e-05	adjP
KEGG pathway	Glycerophospholipid metabolism	12	0.0009	564	C=80	E=3.48	R=3.44	rawP=0.0002	adjP
KEGG pathway	Adipocytokine signaling pathway	11	0.0009	4920	C=68	E=2.96	R=3.71	rawP=0.0002	adjP
KEGG pathway	Acute myeloid leukemia	10	0.0009	5221	C=57	E=2.48	R=4.03	rawP=0.0002	adjP
KEGG pathway	Amino sugar and nucleotide sugar metabolism	9	0.0009	520	C=48	E=2.09	R=4.31	rawP=0.0002	adjP
KEGG pathway	Allograft rejection	8	0.0009	5330	C=37	E=1.61	R=4.97	rawP=0.0002	adjP
KEGG pathway	Calcium signaling pathway	19	0.0012	4020	C=177	E=7.71	R=2.47	rawP=0.0003	adjP
KEGG pathway	Wnt signaling pathway	17	0.0012	4310	C=150	E=6.53	R=2.60	rawP=0.0003	adjP
KEGG pathway	Glutathione metabolism	9	0.0012	480	C=50	E=2.18	R=4.13	rawP=0.0003	adjP
KEGG pathway	Sphingolipid metabolism	8	0.0012	600	C=40	E=1.74	R=4.59	rawP=0.0003	adjP
KEGG pathway	Glycosphingolipid biosynthesis - ganglio series	5	0.0012	604	C=15	E=0.65	R=7.65	rawP=0.0003	adjP
KEGG pathway	Alzheimer's disease	18	0.0016	5010	C=167	E=7.27	R=2.48	rawP=0.0004	adjP
KEGG pathway	Bladder cancer	8	0.0016	5219	C=42	E=1.83	R=4.37	rawP=0.0004	adjP
KEGG pathway	Axon guidance	15	0.0018	4360	C=129	E=5.62	R=2.67	rawP=0.0005	adjP
KEGG pathway	Osteoclast differentiation	15	0.0018	4380	C=128	E=5.57	R=2.69	rawP=0.0005	adjP
KEGG pathway	Toll-like receptor signaling pathway	13	0.0018	4620	C=102	E=4.44	R=2.93	rawP=0.0005	adjP
KEGG pathway	Glioma	10	0.0018	5214	C=65	E=2.83	R=3.53	rawP=0.0005	adjP
KEGG pathway	Arginine and proline metabolism	9	0.0018	330	C=54	E=2.35	R=3.83	rawP=0.0005	adjP
KEGG pathway	Type I diabetes mellitus	8	0.0018	4940	C=43	E=1.87	R=4.27	rawP=0.0005	adjP
KEGG pathway	Other glycan degradation	5	0.0021	511	C=17	E=0.74	R=6.75	rawP=0.0006	adjP
KEGG pathway	p53 signaling pathway	10	0.0024	4115	C=68	E=2.96	R=3.38	rawP=0.0007	adjP
KEGG pathway	Glycosaminoglycan biosynthesis - heparan sulfate	6	0.0024	534	C=26	E=1.13	R=5.30	rawP=0.0007	adjP
KEGG pathway	Hepatitis C	15	0.0027	5160	C=134	E=5.84	R=2.57	rawP=0.0008	adjP
KEGG pathway	Hypertrophic cardiomyopathy (HCM)	11	0.0029	5410	C=83	E=3.61	R=3.04	rawP=0.0009	adjP
KEGG pathway	Galactose metabolism	6	0.0029	52	C=27	E=1.18	R=5.10	rawP=0.0009	adjP
KEGG pathway	Jak-STAT signaling pathway	16	0.0038	4630	C=155	E=6.75	R=2.37	rawP=0.0012	adjP
KEGG pathway	Apoptosis	11	0.0044	4210	C=87	E=3.79	R=2.90	rawP=0.0014	adjP
KEGG pathway	Melanogenesis	12	0.0046	4916	C=101	E=4.40	R=2.73	rawP=0.0015	adjP
KEGG pathway	Vascular smooth muscle contraction	13	0.005	4270	C=116	E=5.05	R=2.57	rawP=0.0017	adjP
KEGG pathway	Autoimmune thyroid disease	8	0.005	5320	C=52	E=2.26	R=3.53	rawP=0.0017	adjP
KEGG pathway	Endometrial cancer	8	0.005	5213	C=52	E=2.26	R=3.53	rawP=0.0017	adjP
KEGG pathway	mTOR signaling pathway	8	0.005	4150	C=52	E=2.26	R=3.53	rawP=0.0017	adjP
KEGG pathway	Graft-versus-host disease	7	0.0052	5332	C=41	E=1.79	R=3.92	rawP=0.0018	adjP
KEGG pathway	Tight junction	14	0.0054	4530	C=132	E=5.75	R=2.44	rawP=0.0019	adjP
KEGG pathway	Amyotrophic lateral sclerosis (ALS)	8	0.0056	5014	C=53	E=2.31	R=3.47	rawP=0.0020	adjP
KEGG pathway	Tryptophan metabolism	7	0.0058	380	C=42	E=1.83	R=3.83	rawP=0.0021	adjP
KEGG pathway	Glycosphingolipid biosynthesis - globo series	4	0.0068	603	C=14	E=0.61	R=6.56	rawP=0.0025	adjP
KEGG pathway	Protein digestion and absorption	10	0.0072	4974	C=81	E=3.53	R=2.84	rawP=0.0027	adjP
KEGG pathway	Lysine degradation	7	0.0072	310	C=44	E=1.92	R=3.65	rawP=0.0027	adjP
KEGG pathway	Viral myocarditis	9	0.0086	5416	C=70	E=3.05	R=2.95	rawP=0.0033	adjP
KEGG pathway	Glycosylphosphatidylinositol(GPI)-anchor biosynthesis	5	0.0103	563	C=25	E=1.09	R=4.59	rawP=0.0040	adjP
KEGG pathway	Adherens junction	9	0.0112	4520	C=73	E=3.18	R=2.83	rawP=0.0044	adjP
KEGG pathway	Arrhythmogenic right ventricular cardiomyopathy (ARVC)	9	0.0121	5412	C=74	E=3.22	R=2.79	rawP=0.0048	adjP
KEGG pathway	Prostate cancer	10	0.013	5215	C=89	E=3.88	R=2.58	rawP=0.0053	adjP
KEGG pathway	Colorectal cancer	8	0.013	5210	C=62	E=2.70	R=2.96	rawP=0.0053	adjP
KEGG pathway	Phenylalanine metabolism	4	0.0131	360	C=17	E=0.74	R=5.40	rawP=0.0054	adjP
KEGG pathway	Chagas disease (American trypanosomiasis)	11	0.0137	5142	C=104	E=4.53	R=2.43	rawP=0.0057	adjP
KEGG pathway	Cytokine-cytokine receptor interaction	21	0.0152	4060	C=265	E=11.54	R=1.82	rawP=0.0064	adjP
KEGG pathway	Huntington's disease	16	0.0152	5016	C=183	E=7.97	R=2.01	rawP=0.0065	adjP
KEGG pathway	Pyruvate metabolism	6	0.0169	620	C=40	E=1.74	R=3.44	rawP=0.0073	adjP
KEGG pathway	Tyrosine metabolism	6	0.0188	350	C=41	E=1.79	R=3.36	rawP=0.0082	adjP
KEGG pathway	Citrate cycle (TCA cycle)	5	0.0202	20	C=30	E=1.31	R=3.83	rawP=0.0089	adjP
KEGG pathway	Staphylococcus aureus infection	7	0.0215	5150	C=55	E=2.40	R=2.92	rawP=0.0096	adjP
KEGG pathway	Oocyte meiosis	11	0.0217	4114	C=112	E=4.88	R=2.26	rawP=0.0098	adjP
KEGG pathway	Complement and coagulation cascades	8	0.0222	4610	C=69	E=3.00	R=2.66	rawP=0.0101	adjP
KEGG pathway	Fatty acid metabolism	6	0.0223	71	C=43	E=1.87	R=3.20	rawP=0.0104	adjP
KEGG pathway	Porphyrin and chlorophyll metabolism	6	0.0223	860	C=43	E=1.87	R=3.20	rawP=0.0104	adjP
KEGG pathway	Bacterial invasion of epithelial cells	8	0.0231	5100	C=70	E=3.05	R=2.62	rawP=0.0110	adjP
KEGG pathway	PPAR signaling pathway	8	0.0231	3320	C=70	E=3.05	R=2.62	rawP=0.0110	adjP
KEGG pathway	Bile secretion	8	0.0233	4976	C=71	E=3.09	R=2.59	rawP=0.0119	adjP
KEGG pathway	Melanoma	8	0.0233	5218	C=71	E=3.09	R=2.59	rawP=0.0119	adjP
KEGG pathway	RIG-I-like receptor signaling pathway	8	0.0233	4622	C=71	E=3.09	R=2.59	rawP=0.0119	adjP
KEGG pathway	ABC transporters	6	0.0233	2010	C=44	E=1.92	R=3.13	rawP=0.0116	adjP
KEGG pathway	Valine, leucine and isoleucine degradation	6	0.0233	280	C=44	E=1.92	R=3.13	rawP=0.0116	adjP
KEGG pathway	Alanine, aspartate and glutamate metabolism	5	0.0233	250	C=32	E=1.39	R=3.59	rawP=0.0118	adjP
KEGG pathway	Glycine, serine and threonine metabolism	5	0.0233	260	C=32	E=1.39	R=3.59	rawP=0.0118	adjP
KEGG pathway	Pancreatic secretion	10	0.0247	4972	C=101	E=4.40	R=2.27	rawP=0.0127	adjP
KEGG pathway	Arachidonic acid metabolism	7	0.0268	590	C=59	E=2.57	R=2.72	rawP=0.0139	adjP
KEGG pathway	Hematopoietic cell lineage	9	0.0275	4640	C=88	E=3.83	R=2.35	rawP=0.0144	adjP
KEGG pathway	Gastric acid secretion	8	0.0283	4971	C=74	E=3.22	R=2.48	rawP=0.0150	adjP
KEGG pathway	Salivary secretion	9	0.029	4970	C=89	E=3.88	R=2.32	rawP=0.0155	adjP
KEGG pathway	Notch signaling pathway	6	0.0293	4330	C=47	E=2.05	R=2.93	rawP=0.0158	adjP
KEGG pathway	Primary immunodeficiency	5	0.0312	5340	C=35	E=1.52	R=3.28	rawP=0.0170	adjP
KEGG pathway	Cell cycle	11	0.0359	4110	C=124	E=5.40	R=2.04	rawP=0.0197	adjP
KEGG pathway	Fc epsilon RI signaling pathway	8	0.039	4664	C=79	E=3.44	R=2.33	rawP=0.0216	adjP
KEGG pathway	Ribosome biogenesis in eukaryotes	8	0.041	3008	C=80	E=3.48	R=2.30	rawP=0.0231	adjP
KEGG pathway	Malaria	6	0.041	5144	C=51	E=2.22	R=2.70	rawP=0.0229	adjP
KEGG pathway	Regulation of actin cytoskeleton	16	0.0434	4810	C=213	E=9.28	R=1.73	rawP=0.0247	adjP
KEGG pathway	Fatty acid biosynthesis	2	0.0441	61	C=6	E=0.26	R=7.65	rawP=0.0253	adjP
KEGG pathway	Parkinson's disease	11	0.0465	5012	C=130	E=5.66	R=1.94	rawP=0.0269	adjP

## Sheet: Plga-3D-UP-KEGG
User data and parameters: User data: textAreaUpload.txt, Organism: hsapiens, Id Type: gene_symbol, Ref Set: entrezgene, Significance Level: .05, Statistics Test: Hypergeometric, MTC: BH, Minimum: 2
The results for the enriched KEGG pathways are listed in this table. For each pathway, the first row lists its KEGG pathway
name, and corresponding KEGG ID. The second row lists
number of reference genes in the category (C), number of genes in the gene set and also in the category (O), expected number in the
category (E), Ratio of enrichment (R), p value from hypergeometric test (rawP), and p value adjusted by the multiple test adjustment (adjP).
Finally, genes in the pathway are listed. For each gene, the table lists the user uploaded ID and value (optional), Entrez ID,
Ensembl Gene Stable ID, Gene symbol, and description.
KEGG pathway	Ubiquitin mediated proteolysis	4120	C=135	O=56	E=12.22	R=4.58	rawP=7.80e-24	adjP=1.55e-21
UBE2D3	NA	UBE2D3	ubiquitin-conjugating enzyme E2D 3	7323	ENSG00000109332
ANAPC5	NA	ANAPC5	anaphase promoting complex subunit 5	51433	ENSG00000089053
TRAF6	NA	TRAF6	TNF receptor-associated factor 6, E3 ubiquitin protein ligase	7189	ENSG00000175104
CUL4A	NA	CUL4A	cullin 4A	8451	ENSG00000139842
TRIP12	NA	TRIP12	thyroid hormone receptor interactor 12	9320	ENSG00000153827
BIRC6	NA	BIRC6	baculoviral IAP repeat containing 6	57448	ENSG00000115760
KLHL13	NA	KLHL13	kelch-like 13 (Drosophila)	90293	ENSG00000003096
UBE2W	NA	UBE2W	ubiquitin-conjugating enzyme E2W (putative)	55284	ENSG00000104343
UBA3	NA	UBA3	ubiquitin-like modifier activating enzyme 3	9039	ENSG00000144744
CUL4B	NA	CUL4B	cullin 4B	8450	ENSG00000158290
XIAP	NA	XIAP	X-linked inhibitor of apoptosis	331	ENSG00000101966
RCHY1	NA	RCHY1	ring finger and CHY zinc finger domain containing 1, E3 ubiquitin protein ligase	25898	ENSG00000163743
CUL1	NA	CUL1	cullin 1	8454	ENSG00000055130
UBE4A	NA	UBE4A	ubiquitination factor E4A	9354	ENSG00000110344
UBR5	NA	UBR5	ubiquitin protein ligase E3 component n-recognin 5	51366	ENSG00000104517
BIRC2	NA	BIRC2	baculoviral IAP repeat containing 2	329	ENSG00000110330
NEDD4	NA	NEDD4	neural precursor cell expressed, developmentally down-regulated 4, E3 ubiquitin protein ligase	4734	ENSG00000069869
FANCL	NA	FANCL	Fanconi anemia, complementation group L	55120	ENSG00000115392
PIAS1	NA	PIAS1	protein inhibitor of activated STAT, 1	8554	ENSG00000033800
MDM2	NA	MDM2	Mdm2, p53 E3 ubiquitin protein ligase homolog (mouse)	4193	ENSG00000135679
UBE3A	NA	UBE3A	ubiquitin protein ligase E3A	7337	ENSG00000114062
UBE2Q2	NA	UBE2Q2	ubiquitin-conjugating enzyme E2Q family member 2	92912	ENSG00000140367
CUL5	NA	CUL5	cullin 5	8065	ENSG00000166266
UBA2	NA	UBA2	ubiquitin-like modifier activating enzyme 2	10054	ENSG00000126261
UBE2J1	NA	UBE2J1	ubiquitin-conjugating enzyme E2, J1	51465	ENSG00000198833
UBE2G1	NA	UBE2G1	ubiquitin-conjugating enzyme E2G 1	7326	ENSG00000132388
HERC4	NA	HERC4	HECT and RLD domain containing E3 ubiquitin protein ligase 4	26091	ENSG00000148634
WWP1	NA	WWP1	WW domain containing E3 ubiquitin protein ligase 1	11059	ENSG00000123124
FBXW7	NA	FBXW7	F-box and WD repeat domain containing 7, E3 ubiquitin protein ligase	55294	ENSG00000109670
UBE2D1	NA	UBE2D1	ubiquitin-conjugating enzyme E2D 1	7321	ENSG00000072401
MAP3K1	NA	MAP3K1	mitogen-activated protein kinase kinase kinase 1, E3 ubiquitin protein ligase	4214	ENSG00000095015
ERCC8	NA	ERCC8	excision repair cross-complementing rodent repair deficiency, complementation group 8	1161	ENSG00000049167
KLHL9	NA	KLHL9	kelch-like 9 (Drosophila)	55958	ENSG00000198642
BIRC3	NA	BIRC3	baculoviral IAP repeat containing 3	330	ENSG00000023445
ANAPC13	NA	ANAPC13	anaphase promoting complex subunit 13	25847	ENSG00000129055
ITCH	NA	ITCH	itchy E3 ubiquitin protein ligase	83737	ENSG00000078747
CUL3	NA	CUL3	cullin 3	8452	ENSG00000036257
CBLB	NA	CBLB	Cbl proto-oncogene, E3 ubiquitin protein ligase B	868	ENSG00000114423
UBE2H	NA	UBE2H	ubiquitin-conjugating enzyme E2H	7328	ENSG00000186591
TCEB1	NA	TCEB1	transcription elongation factor B (SIII), polypeptide 1 (15kDa, elongin C)	6921	ENSG00000154582
SMURF2	NA	SMURF2	SMAD specific E3 ubiquitin protein ligase 2	64750	ENSG00000108854
CDC23	NA	CDC23	cell division cycle 23 homolog (S. cerevisiae)	8697	ENSG00000094880
CBL	NA	CBL	Cbl proto-oncogene, E3 ubiquitin protein ligase	867	ENSG00000110395
CDC26	NA	CDC26	cell division cycle 26 homolog (S. cerevisiae)	246184	ENSG00000176386
UBE2K	NA	UBE2K	ubiquitin-conjugating enzyme E2K	3093	ENSG00000078140
TRIM37	NA	TRIM37	tripartite motif containing 37	4591	ENSG00000108395
UBA6	NA	UBA6	ubiquitin-like modifier activating enzyme 6	55236	ENSG00000033178
UBE2E1	NA	UBE2E1	ubiquitin-conjugating enzyme E2E 1	7324	ENSG00000170142
CDC27	NA	CDC27	cell division cycle 27 homolog (S. cerevisiae)	996	ENSG00000004897
HERC1	NA	HERC1	HECT and RLD domain containing E3 ubiquitin protein ligase family member 1	8925	ENSG00000103657
CUL2	NA	CUL2	cullin 2	8453	ENSG00000108094
PIAS2	NA	PIAS2	protein inhibitor of activated STAT, 2	9063	ENSG00000078043
UBE2B	NA	UBE2B	ubiquitin-conjugating enzyme E2B	7320	ENSG00000119048
UBE2N	NA	UBE2N	ubiquitin-conjugating enzyme E2N	7334	ENSG00000177889
MID1	NA	MID1	midline 1 (Opitz/BBB syndrome)	4281	ENSG00000101871
ANAPC4	NA	ANAPC4	anaphase promoting complex subunit 4	29945	ENSG00000053900
KEGG pathway	Protein processing in endoplasmic reticulum	4141	C=165	O=58	E=14.93	R=3.88	rawP=2.12e-20	adjP=1.98e-18
MAPK8	NA	MAPK8	mitogen-activated protein kinase 8	5599	ENSG00000107643
UBE2D3	NA	UBE2D3	ubiquitin-conjugating enzyme E2D 3	7323	ENSG00000109332
HSPH1	NA	HSPH1	heat shock 105kDa/110kDa protein 1	10808	ENSG00000120694
ATXN3	NA	ATXN3	ataxin 3	4287	ENSG00000066427
HSP90B1	NA	HSP90B1	heat shock protein 90kDa beta (Grp94), member 1	7184	ENSG00000166598
SEC24D	NA	SEC24D	SEC24 family, member D (S. cerevisiae)	9871	ENSG00000150961
SEC61G	NA	SEC61G	Sec61 gamma subunit	23480	ENSG00000132432
MAN1A2	NA	MAN1A2	mannosidase, alpha, class 1A, member 2	10905	ENSG00000198162
DNAJC3	NA	DNAJC3	DnaJ (Hsp40) homolog, subfamily C, member 3	5611	ENSG00000102580
SEC62	NA	SEC62	SEC62 homolog (S. cerevisiae)	7095	ENSG00000008952
EIF2AK3	NA	EIF2AK3	eukaryotic translation initiation factor 2-alpha kinase 3	9451	ENSG00000172071
UGGT2	NA	UGGT2	UDP-glucose glycoprotein glucosyltransferase 2	55757	ENSG00000102595
CUL1	NA	CUL1	cullin 1	8454	ENSG00000055130
UBQLN2	NA	UBQLN2	ubiquilin 2	29978	ENSG00000188021
BAG2	NA	BAG2	BCL2-associated athanogene 2	9532	ENSG00000112208
CANX	NA	CANX	calnexin	821	ENSG00000127022
SEC63	NA	SEC63	SEC63 homolog (S. cerevisiae)	11231	ENSG00000025796
SEC23B	NA	SEC23B	Sec23 homolog B (S. cerevisiae)	10483	ENSG00000101310
MAN1A1	NA	MAN1A1	mannosidase, alpha, class 1A, member 1	4121	ENSG00000111885
SSR1	NA	SSR1	signal sequence receptor, alpha	6745	ENSG00000124783
EIF2AK2	NA	EIF2AK2	eukaryotic translation initiation factor 2-alpha kinase 2	5610	ENSG00000055332
ERO1LB	NA	ERO1LB	ERO1-like beta (S. cerevisiae)	56605	ENSG00000086619
EDEM1	NA	EDEM1	ER degradation enhancer, mannosidase alpha-like 1	9695	ENSG00000134109
MAPK9	NA	MAPK9	mitogen-activated protein kinase 9	5601	ENSG00000050748
RAD23B	NA	RAD23B	RAD23 homolog B (S. cerevisiae)	5887	ENSG00000119318
UBE2J1	NA	UBE2J1	ubiquitin-conjugating enzyme E2, J1	51465	ENSG00000198833
UBE2G1	NA	UBE2G1	ubiquitin-conjugating enzyme E2G 1	7326	ENSG00000132388
HSP90AA1	NA	HSP90AA1	heat shock protein 90kDa alpha (cytosolic), class A member 1	3320	ENSG00000080824
STT3B	NA	STT3B	STT3, subunit of the oligosaccharyltransferase complex, homolog B (S. cerevisiae)	201595	ENSG00000163527
LMAN1	NA	LMAN1	lectin, mannose-binding, 1	3998	ENSG00000074695
UBE2D1	NA	UBE2D1	ubiquitin-conjugating enzyme E2D 1	7321	ENSG00000072401
TRAM1	NA	TRAM1	translocation associated membrane protein 1	23471	ENSG00000067167
MBTPS2	NA	MBTPS2	membrane-bound transcription factor peptidase, site 2	51360	ENSG00000012174
SEC24A	NA	SEC24A	SEC24 family, member A (S. cerevisiae)	10802	ENSG00000113615
SEC23A	NA	SEC23A	Sec23 homolog A (S. cerevisiae)	10484	ENSG00000100934
ERLEC1	NA	ERLEC1	endoplasmic reticulum lectin 1	27248	ENSG00000068912
ERO1L	NA	ERO1L	ERO1-like (S. cerevisiae)	30001	ENSG00000197930
EDEM3	NA	EDEM3	ER degradation enhancer, mannosidase alpha-like 3	80267	ENSG00000116406
2015-03-06	NA	2015-03-06	membrane-associated ring finger (C3HC4) 6, E3 ubiquitin protein ligase	10299	ENSG00000145495
DNAJA1	NA	DNAJA1	DnaJ (Hsp40) homolog, subfamily A, member 1	3301	ENSG00000086061
UBQLN1	NA	UBQLN1	ubiquilin 1	29979	ENSG00000135018
UBE2E1	NA	UBE2E1	ubiquitin-conjugating enzyme E2E 1	7324	ENSG00000170142
SAR1B	NA	SAR1B	SAR1 homolog B (S. cerevisiae)	51128	ENSG00000152700
SEC24B	NA	SEC24B	SEC24 family, member B (S. cerevisiae)	10427	ENSG00000138802
TUSC3	NA	TUSC3	tumor suppressor candidate 3	7991	ENSG00000104723
DNAJC10	NA	DNAJC10	DnaJ (Hsp40) homolog, subfamily C, member 10	54431	ENSG00000077232
PLAA	NA	PLAA	phospholipase A2-activating protein	9373	ENSG00000137055
DERL2	NA	DERL2	derlin 2	51009	ENSG00000072849
SEL1L	NA	SEL1L	sel-1 suppressor of lin-12-like (C. elegans)	6400	ENSG00000071537
SSR3	NA	SSR3	signal sequence receptor, gamma (translocon-associated protein gamma)	6747	ENSG00000114850
EIF2S1	NA	EIF2S1	eukaryotic translation initiation factor 2, subunit 1 alpha, 35kDa	1965	ENSG00000134001
YOD1	NA	YOD1	YOD1 OTU deubiquinating enzyme 1 homolog (S. cerevisiae)	55432	ENSG00000180667
ATF6	NA	ATF6	activating transcription factor 6	22926	ENSG00000118217
MAP3K5	NA	MAP3K5	mitogen-activated protein kinase kinase kinase 5	4217	ENSG00000197442
HSPA4L	NA	HSPA4L	heat shock 70kDa protein 4-like	22824	ENSG00000164070
NGLY1	NA	NGLY1	N-glycanase 1	55768	ENSG00000151092
NFE2L2	NA	NFE2L2	nuclear factor (erythroid-derived 2)-like 2	4780	ENSG00000116044
DDIT3	NA	DDIT3	DNA-damage-inducible transcript 3	1649	ENSG00000175197
KEGG pathway	Spliceosome	3040	C=127	O=50	E=11.49	R=4.35	rawP=2.99e-20	adjP=1.98e-18
HNRNPA1	NA	HNRNPA1	heterogeneous nuclear ribonucleoprotein A1	3178	ENSG00000135486
SNRPA1	NA	SNRPA1	small nuclear ribonucleoprotein polypeptide A'	6627	ENSG00000131876
PRPF38B	NA	PRPF38B	PRP38 pre-mRNA processing factor 38 (yeast) domain containing B	55119	ENSG00000134186
CDC40	NA	CDC40	cell division cycle 40 homolog (S. cerevisiae)	51362	ENSG00000168438
SYF2	NA	SYF2	SYF2 homolog, RNA splicing factor (S. cerevisiae)	25949	ENSG00000117614
THOC1	NA	THOC1	THO complex 1	9984	ENSG00000079134
PRPF38A	NA	PRPF38A	PRP38 pre-mRNA processing factor 38 (yeast) domain containing A	84950	ENSG00000134748
SF3B1	NA	SF3B1	splicing factor 3b, subunit 1, 155kDa	23451	ENSG00000115524
SRSF6	NA	SRSF6	serine/arginine-rich splicing factor 6	6431	ENSG00000124193
PLRG1	NA	PLRG1	pleiotropic regulator 1	5356	ENSG00000171566
RBM8A	NA	RBM8A	RNA binding motif protein 8A	9939	ENSG00000131795
SNRPE	NA	SNRPE	small nuclear ribonucleoprotein polypeptide E	6635	ENSG00000182004
SRSF8	NA	SRSF8	serine/arginine-rich splicing factor 8	10929	NULL
HNRNPA3	NA	HNRNPA3	heterogeneous nuclear ribonucleoprotein A3	220988	ENSG00000170144
PRPF18	NA	PRPF18	PRP18 pre-mRNA processing factor 18 homolog (S. cerevisiae)	8559	ENSG00000165630
RBM17	NA	RBM17	RNA binding motif protein 17	84991	ENSG00000134453
SNW1	NA	SNW1	SNW domain containing 1	22938	ENSG00000100603
SNRPD1	NA	SNRPD1	small nuclear ribonucleoprotein D1 polypeptide 16kDa	6632	ENSG00000167088
LSM5	NA	LSM5	LSM5 homolog, U6 small nuclear RNA associated (S. cerevisiae)	23658	ENSG00000106355
BCAS2	NA	BCAS2	breast carcinoma amplified sequence 2	10286	ENSG00000116752
SRSF4	NA	SRSF4	serine/arginine-rich splicing factor 4	6429	ENSG00000116350
SRSF7	NA	SRSF7	serine/arginine-rich splicing factor 7	6432	ENSG00000115875
TRA2B	NA	TRA2B	transformer 2 beta homolog (Drosophila)	6434	ENSG00000136527
AQR	NA	AQR	aquarius homolog (mouse)	9716	ENSG00000021776
HNRNPU	NA	HNRNPU	heterogeneous nuclear ribonucleoprotein U (scaffold attachment factor A)	3192	ENSG00000153187
PRPF40A	NA	PRPF40A	PRP40 pre-mRNA processing factor 40 homolog A (S. cerevisiae)	55660	ENSG00000196504
SRSF10	NA	SRSF10	serine/arginine-rich splicing factor 10	10772	ENSG00000188529
CDC5L	NA	CDC5L	CDC5 cell division cycle 5-like (S. pombe)	988	ENSG00000096401
SNRPB2	NA	SNRPB2	small nuclear ribonucleoprotein polypeptide B	6629	ENSG00000125870
TRA2A	NA	TRA2A	transformer 2 alpha homolog (Drosophila)	29896	ENSG00000164548
SF3B14	NA	SF3B14	splicing factor 3B, 14 kDa subunit	51639	ENSG00000115128
CRNKL1	NA	CRNKL1	crooked neck pre-mRNA splicing factor-like 1 (Drosophila)	51340	ENSG00000101343
HNRNPC	NA	HNRNPC	heterogeneous nuclear ribonucleoprotein C (C1/C2)	3183	ENSG00000092199
NAA38	NA	NAA38	N(alpha)-acetyltransferase 38, NatC auxiliary subunit	51691	ENSG00000128534
TCERG1	NA	TCERG1	transcription elongation regulator 1	10915	ENSG00000113649
DHX15	NA	DHX15	DEAH (Asp-Glu-Ala-His) box polypeptide 15	1665	ENSG00000109606
SRSF1	NA	SRSF1	serine/arginine-rich splicing factor 1	6426	ENSG00000136450
NCBP1	NA	NCBP1	nuclear cap binding protein subunit 1, 80kDa	4686	ENSG00000136937
RBM25	NA	RBM25	RNA binding motif protein 25	58517	ENSG00000119707
DDX46	NA	DDX46	DEAD (Asp-Glu-Ala-Asp) box polypeptide 46	9879	ENSG00000145833
SLU7	NA	SLU7	SLU7 splicing factor homolog (S. cerevisiae)	10569	ENSG00000164609
U2AF1	NA	U2AF1	U2 small nuclear RNA auxiliary factor 1	7307	ENSG00000160201
THOC2	NA	THOC2	THO complex 2	57187	ENSG00000125676
U2SURP	NA	U2SURP	U2 snRNP-associated SURP domain containing	23350	ENSG00000163714
NCBP2	NA	NCBP2	nuclear cap binding protein subunit 2, 20kDa	22916	ENSG00000114503
DDX5	NA	DDX5	DEAD (Asp-Glu-Ala-Asp) box helicase 5	1655	ENSG00000108654
SRSF3	NA	SRSF3	serine/arginine-rich splicing factor 3	6428	ENSG00000112081
RBMXL1	NA	RBMXL1	RNA binding motif protein, X-linked-like 1	494115	ENSG00000213516
CWC15	NA	CWC15	CWC15 spliceosome-associated protein homolog (S. cerevisiae)	51503	NULL
DDX42	NA	DDX42	DEAD (Asp-Glu-Ala-Asp) box polypeptide 42	11325	ENSG00000198231
KEGG pathway	Pathways in cancer	5200	C=326	O=85	E=29.50	R=2.88	rawP=1.92e-19	adjP=9.55e-18
MAPK8	NA	MAPK8	mitogen-activated protein kinase 8	5599	ENSG00000107643
CCNE2	NA	CCNE2	cyclin E2	9134	ENSG00000175305
EP300	NA	EP300	E1A binding protein p300	2033	ENSG00000100393
CASP3	NA	CASP3	caspase 3, apoptosis-related cysteine peptidase	836	ENSG00000164305
TRAF6	NA	TRAF6	TNF receptor-associated factor 6, E3 ubiquitin protein ligase	7189	ENSG00000175104
XIAP	NA	XIAP	X-linked inhibitor of apoptosis	331	ENSG00000101966
CHUK	NA	CHUK	conserved helix-loop-helix ubiquitous kinase	1147	ENSG00000213341
APC	NA	APC	adenomatous polyposis coli	324	ENSG00000134982
CTBP2	NA	CTBP2	C-terminal binding protein 2	1488	ENSG00000175029
PDGFRA	NA	PDGFRA	platelet-derived growth factor receptor, alpha polypeptide	5156	ENSG00000134853
BIRC2	NA	BIRC2	baculoviral IAP repeat containing 2	329	ENSG00000110330
WNT5A	NA	WNT5A	wingless-type MMTV integration site family, member 5A	7474	ENSG00000114251
PIAS1	NA	PIAS1	protein inhibitor of activated STAT, 1	8554	ENSG00000033800
MDM2	NA	MDM2	Mdm2, p53 E3 ubiquitin protein ligase homolog (mouse)	4193	ENSG00000135679
MITF	NA	MITF	microphthalmia-associated transcription factor	4286	ENSG00000187098
PIK3CA	NA	PIK3CA	phosphatidylinositol-4,5-bisphosphate 3-kinase, catalytic subunit alpha	5290	ENSG00000121879
CDKN1B	NA	CDKN1B	cyclin-dependent kinase inhibitor 1B (p27, Kip1)	1027	ENSG00000111276
MET	NA	MET	met proto-oncogene (hepatocyte growth factor receptor)	4233	ENSG00000105976
CDK6	NA	CDK6	cyclin-dependent kinase 6	1021	ENSG00000105810
FZD1	NA	FZD1	frizzled family receptor 1	8321	ENSG00000157240
LAMA4	NA	LAMA4	laminin, alpha 4	3910	ENSG00000112769
SOS2	NA	SOS2	son of sevenless homolog 2 (Drosophila)	6655	ENSG00000100485
NRAS	NA	NRAS	neuroblastoma RAS viral (v-ras) oncogene homolog	4893	ENSG00000213281
BIRC3	NA	BIRC3	baculoviral IAP repeat containing 3	330	ENSG00000023445
RUNX1T1	NA	RUNX1T1	runt-related transcription factor 1	translocated to, 1 (cyclin D-related)	862	ENSG00000079102
CBLB	NA	CBLB	Cbl proto-oncogene, E3 ubiquitin protein ligase B	868	ENSG00000114423
E2F3	NA	E2F3	E2F transcription factor 3	1871	ENSG00000112242
VEGFA	NA	VEGFA	vascular endothelial growth factor A	7422	ENSG00000112715
CBL	NA	CBL	Cbl proto-oncogene, E3 ubiquitin protein ligase	867	ENSG00000110395
PGF	NA	PGF	placental growth factor	5228	ENSG00000119630
RALA	NA	RALA	v-ral simian leukemia viral oncogene homolog A (ras related)	5898	ENSG00000006451
PTGS2	NA	PTGS2	prostaglandin-endoperoxide synthase 2 (prostaglandin G/H synthase and cyclooxygenase)	5743	ENSG00000073756
SMAD2	NA	SMAD2	SMAD family member 2	4087	ENSG00000175387
JAK1	NA	JAK1	Janus kinase 1	3716	ENSG00000162434
CRK	NA	CRK	v-crk sarcoma virus CT10 oncogene homolog (avian)	1398	ENSG00000167193
IL8	NA	IL8	interleukin 8	3576	ENSG00000169429
ITGA2	NA	ITGA2	integrin, alpha 2 (CD49B, alpha 2 subunit of VLA-2 receptor)	3673	ENSG00000164171
LAMB1	NA	LAMB1	laminin, beta 1	3912	ENSG00000091136
STAT1	NA	STAT1	signal transducer and activator of transcription 1, 91kDa	6772	ENSG00000115415
ITGB1	NA	ITGB1	integrin, beta 1 (fibronectin receptor, beta polypeptide, antigen CD29 includes MDF2, MSK12)	3688	ENSG00000150093
FGF7	NA	FGF7	fibroblast growth factor 7	2252	ENSG00000140285
KITLG	NA	KITLG	KIT ligand	4254	ENSG00000049130
GSK3B	NA	GSK3B	glycogen synthase kinase 3 beta	2932	ENSG00000082701
HGF	NA	HGF	hepatocyte growth factor (hepapoietin A	scatter factor)	3082	ENSG00000019991
RUNX1	NA	RUNX1	runt-related transcription factor 1	861	ENSG00000159216
TRAF5	NA	TRAF5	TNF receptor-associated factor 5	7188	ENSG00000082512
MAPK1	NA	MAPK1	mitogen-activated protein kinase 1	5594	ENSG00000100030
SMAD4	NA	SMAD4	SMAD family member 4	4089	ENSG00000141646
HDAC2	NA	HDAC2	histone deacetylase 2	3066	ENSG00000196591
CDKN2B	NA	CDKN2B	cyclin-dependent kinase inhibitor 2B (p15, inhibits CDK4)	1030	ENSG00000147883
HSP90B1	NA	HSP90B1	heat shock protein 90kDa beta (Grp94), member 1	7184	ENSG00000166598
BRAF	NA	BRAF	v-raf murine sarcoma viral oncogene homolog B1	673	ENSG00000157764
FN1	NA	FN1	fibronectin 1	2335	ENSG00000115414
FOXO1	NA	FOXO1	forkhead box O1	2308	ENSG00000150907
CYCS	NA	CYCS	cytochrome c, somatic	54205	ENSG00000172115
TGFBR1	NA	TGFBR1	transforming growth factor, beta receptor 1	7046	ENSG00000106799
TGFB2	NA	TGFB2	transforming growth factor, beta 2	7042	ENSG00000092969
FZD6	NA	FZD6	frizzled family receptor 6	8323	ENSG00000164930
JUN	NA	JUN	jun proto-oncogene	3725	ENSG00000177606
RB1	NA	RB1	retinoblastoma 1	5925	ENSG00000139687
PTEN	NA	PTEN	phosphatase and tensin homolog	5728	ENSG00000171862
MAPK9	NA	MAPK9	mitogen-activated protein kinase 9	5601	ENSG00000050748
MSH2	NA	MSH2	mutS homolog 2, colon cancer, nonpolyposis type 1 (E. coli)	4436	ENSG00000095002
HSP90AA1	NA	HSP90AA1	heat shock protein 90kDa alpha (cytosolic), class A member 1	3320	ENSG00000080824
MSH6	NA	MSH6	mutS homolog 6 (E. coli)	2956	ENSG00000116062
SOS1	NA	SOS1	son of sevenless homolog 1 (Drosophila)	6654	ENSG00000115904
FGF2	NA	FGF2	fibroblast growth factor 2 (basic)	2247	ENSG00000138685
PIK3R1	NA	PIK3R1	phosphoinositide-3-kinase, regulatory subunit 1 (alpha)	5295	ENSG00000145675
TCEB1	NA	TCEB1	transcription elongation factor B (SIII), polypeptide 1 (15kDa, elongin C)	6921	ENSG00000154582
KRAS	NA	KRAS	v-Ki-ras2 Kirsten rat sarcoma viral oncogene homolog	3845	ENSG00000133703
PTK2	NA	PTK2	PTK2 protein tyrosine kinase 2	5747	ENSG00000169398
APPL1	NA	APPL1	adaptor protein, phosphotyrosine interaction, PH domain and leucine zipper containing 1	26060	ENSG00000157500
PIK3CB	NA	PIK3CB	phosphatidylinositol-4,5-bisphosphate 3-kinase, catalytic subunit beta	5291	ENSG00000051382
EGFR	NA	EGFR	epidermal growth factor receptor	1956	ENSG00000146648
FAS	NA	FAS	Fas (TNF receptor superfamily, member 6)	355	ENSG00000026103
TPR	NA	TPR	translocated promoter region, nuclear basket protein	7175	ENSG00000047410
HIF1A	NA	HIF1A	hypoxia inducible factor 1, alpha subunit (basic helix-loop-helix transcription factor)	3091	ENSG00000100644
CCDC6	NA	CCDC6	coiled-coil domain containing 6	8030	ENSG00000108091
AKT3	NA	AKT3	v-akt murine thymoma viral oncogene homolog 3 (protein kinase B, gamma)	10000	ENSG00000117020
CUL2	NA	CUL2	cullin 2	8453	ENSG00000108094
PIAS2	NA	PIAS2	protein inhibitor of activated STAT, 2	9063	ENSG00000078043
MSH3	NA	MSH3	mutS homolog 3 (E. coli)	4437	ENSG00000113318
ITGAV	NA	ITGAV	integrin, alpha V	3685	ENSG00000138448
STK4	NA	STK4	serine/threonine kinase 4	6789	ENSG00000101109
EGLN1	NA	EGLN1	egl nine homolog 1 (C. elegans)	54583	ENSG00000135766
KEGG pathway	RNA transport	3013	C=151	O=52	E=13.67	R=3.81	rawP=5.32e-18	adjP=2.12e-16
UPF3B	NA	UPF3B	UPF3 regulator of nonsense transcripts homolog B (yeast)	65109	ENSG00000125351
THOC1	NA	THOC1	THO complex 1	9984	ENSG00000079134
THOC7	NA	THOC7	THO complex 7 homolog (Drosophila)	80145	ENSG00000163634
RBM8A	NA	RBM8A	RNA binding motif protein 8A	9939	ENSG00000131795
NUP54	NA	NUP54	nucleoporin 54kDa	53371	ENSG00000138750
EIF3E	NA	EIF3E	eukaryotic translation initiation factor 3, subunit E	3646	ENSG00000104408
EIF4G3	NA	EIF4G3	eukaryotic translation initiation factor 4 gamma, 3	8672	ENSG00000075151
PABPC1L	NA	PABPC1L	poly(A) binding protein, cytoplasmic 1-like	80336	ENSG00000101104
PAIP1	NA	PAIP1	poly(A) binding protein interacting protein 1	10605	ENSG00000172239
NUP35	NA	NUP35	nucleoporin 35kDa	129401	ENSG00000163002
SUMO1	NA	SUMO1	SMT3 suppressor of mif two 3 homolog 1 (S. cerevisiae)	7341	ENSG00000116030
EIF2S2	NA	EIF2S2	eukaryotic translation initiation factor 2, subunit 2 beta, 38kDa	8894	ENSG00000125977
NUP133	NA	NUP133	nucleoporin 133kDa	55746	ENSG00000069248
NUP107	NA	NUP107	nucleoporin 107kDa	57122	ENSG00000111581
UPF2	NA	UPF2	UPF2 regulator of nonsense transcripts homolog (yeast)	26019	ENSG00000151461
NUP153	NA	NUP153	nucleoporin 153kDa	9972	ENSG00000124789
EIF3F	NA	EIF3F	eukaryotic translation initiation factor 3, subunit F	8665	ENSG00000175390
RAN	NA	RAN	RAN, member RAS oncogene family	5901	ENSG00000132341
EIF5	NA	EIF5	eukaryotic translation initiation factor 5	1983	ENSG00000100664
EIF4E	NA	EIF4E	eukaryotic translation initiation factor 4E	1977	ENSG00000151247
STRAP	NA	STRAP	serine/threonine kinase receptor associated protein	11171	ENSG00000023734
SEH1L	NA	SEH1L	SEH1-like (S. cerevisiae)	81929	ENSG00000085415
UPF3A	NA	UPF3A	UPF3 regulator of nonsense transcripts homolog A (yeast)	65110	ENSG00000169062
TRNT1	NA	TRNT1	tRNA nucleotidyl transferase, CCA-adding, 1	51095	ENSG00000072756
EIF3J	NA	EIF3J	eukaryotic translation initiation factor 3, subunit J	8669	ENSG00000104131
DDX20	NA	DDX20	DEAD (Asp-Glu-Ala-Asp) box polypeptide 20	11218	ENSG00000064703
PNN	NA	PNN	pinin, desmosome associated protein	5411	ENSG00000100941
GEMIN2	NA	GEMIN2	gem (nuclear organelle) associated protein 2	8487	ENSG00000092208
EIF4G2	NA	EIF4G2	eukaryotic translation initiation factor 4 gamma, 2	1982	ENSG00000110321
EIF5B	NA	EIF5B	eukaryotic translation initiation factor 5B	9669	ENSG00000158417
XPOT	NA	XPOT	exportin, tRNA (nuclear export receptor for tRNAs)	11260	ENSG00000184575
NUP98	NA	NUP98	nucleoporin 98kDa	4928	ENSG00000110713
EIF3H	NA	EIF3H	eukaryotic translation initiation factor 3, subunit H	8667	ENSG00000147677
EIF3A	NA	EIF3A	eukaryotic translation initiation factor 3, subunit A	8661	ENSG00000107581
SENP2	NA	SENP2	SUMO1/sentrin/SMT3 specific peptidase 2	59343	ENSG00000163904
RPP40	NA	RPP40	ribonuclease P/MRP 40kDa subunit	10799	ENSG00000124787
TPR	NA	TPR	translocated promoter region, nuclear basket protein	7175	ENSG00000047410
RANBP2	NA	RANBP2	RAN binding protein 2	5903	ENSG00000153201
NCBP1	NA	NCBP1	nuclear cap binding protein subunit 1, 80kDa	4686	ENSG00000136937
XPO1	NA	XPO1	exportin 1 (CRM1 homolog, yeast)	7514	ENSG00000082898
SMN2	NA	SMN2	survival of motor neuron 2, centromeric	6607	ENSG00000205571
NUP50	NA	NUP50	nucleoporin 50kDa	10762	ENSG00000093000
EIF2S3	NA	EIF2S3	eukaryotic translation initiation factor 2, subunit 3 gamma, 52kDa	1968	ENSG00000130741
THOC2	NA	THOC2	THO complex 2	57187	ENSG00000125676
EIF2S1	NA	EIF2S1	eukaryotic translation initiation factor 2, subunit 1 alpha, 35kDa	1965	ENSG00000134001
NCBP2	NA	NCBP2	nuclear cap binding protein subunit 2, 20kDa	22916	ENSG00000114503
SAP18	NA	SAP18	Sin3A-associated protein, 18kDa	10284	ENSG00000150459
PHAX	NA	PHAX	phosphorylated adaptor for RNA export	51808	ENSG00000164902
TGS1	NA	TGS1	trimethylguanosine synthase 1	96764	ENSG00000137574
NUPL1	NA	NUPL1	nucleoporin like 1	9818	ENSG00000139496
NMD3	NA	NMD3	NMD3 homolog (S. cerevisiae)	51068	ENSG00000169251
NXT2	NA	NXT2	nuclear transport factor 2-like export factor 2	55916	ENSG00000101888
KEGG pathway	Metabolic pathways	1100	C=1130	O=192	E=102.27	R=1.88	rawP=9.27e-18	adjP=3.07e-16
ARG2	NA	ARG2	arginase, type II	384	ENSG00000081181
GBE1	NA	GBE1	glucan (1,4-alpha-), branching enzyme 1	2632	ENSG00000114480
PIGM	NA	PIGM	phosphatidylinositol glycan anchor biosynthesis, class M	93183	ENSG00000143315
UGDH	NA	UGDH	UDP-glucose 6-dehydrogenase	7358	ENSG00000109814
SLC33A1	NA	SLC33A1	solute carrier family 33 (acetyl-CoA transporter), member 1	9197	ENSG00000169359
CSAD	NA	CSAD	cysteine sulfinic acid decarboxylase	51380	ENSG00000139631
LIPG	NA	LIPG	lipase, endothelial	9388	ENSG00000101670
EXT1	NA	EXT1	exostosin 1	2131	ENSG00000182197
OAT	NA	OAT	ornithine aminotransferase	4942	ENSG00000065154
SYNJ1	NA	SYNJ1	synaptojanin 1	8867	ENSG00000159082
RDH8	NA	RDH8	retinol dehydrogenase 8 (all-trans)	50700	ENSG00000080511
CYP1A1	NA	CYP1A1	cytochrome P450, family 1, subfamily A, polypeptide 1	1543	ENSG00000140465
INPP4A	NA	INPP4A	inositol polyphosphate-4-phosphatase, type I, 107kDa	3631	ENSG00000040933
AADAT	NA	AADAT	aminoadipate aminotransferase	51166	ENSG00000109576
UQCRC2	NA	UQCRC2	ubiquinol-cytochrome c reductase core protein II	7385	ENSG00000140740
MAN2A1	NA	MAN2A1	mannosidase, alpha, class 2A, member 1	4124	ENSG00000112893
SUCLG2	NA	SUCLG2	succinate-CoA ligase, GDP-forming, beta subunit	8801	ENSG00000172340
ME1	NA	ME1	malic enzyme 1, NADP(+)-dependent, cytosolic	4199	ENSG00000065833
DPYD	NA	DPYD	dihydropyrimidine dehydrogenase	1806	ENSG00000188641
DLD	NA	DLD	dihydrolipoamide dehydrogenase	1738	ENSG00000091140
CSGALNACT2	NA	CSGALNACT2	chondroitin sulfate N-acetylgalactosaminyltransferase 2	55454	ENSG00000169826
PIGX	NA	PIGX	phosphatidylinositol glycan anchor biosynthesis, class X	54965	ENSG00000163964
DPM1	NA	DPM1	dolichyl-phosphate mannosyltransferase polypeptide 1, catalytic subunit	8813	ENSG00000000419
PIGK	NA	PIGK	phosphatidylinositol glycan anchor biosynthesis, class K	10026	ENSG00000142892
GALNT5	NA	GALNT5	UDP-N-acetyl-alpha-D-galactosamine:polypeptide N-acetylgalactosaminyltransferase 5 (GalNAc-T5)	11227	ENSG00000136542
CCBL2	NA	CCBL2	cysteine conjugate-beta lyase 2	56267	ENSG00000137944
GALNT7	NA	GALNT7	UDP-N-acetyl-alpha-D-galactosamine:polypeptide N-acetylgalactosaminyltransferase 7 (GalNAc-T7)	51809	ENSG00000109586
IDH1	NA	IDH1	isocitrate dehydrogenase 1 (NADP+), soluble	3417	ENSG00000138413
PNLIPRP3	NA	PNLIPRP3	pancreatic lipase-related protein 3	119548	ENSG00000203837
ATP5F1	NA	ATP5F1	ATP synthase, H+ transporting, mitochondrial Fo complex, subunit B1	515	ENSG00000116459
KDSR	NA	KDSR	3-ketodihydrosphingosine reductase	2531	ENSG00000119537
GLS	NA	GLS	glutaminase	2744	ENSG00000115419
ENPP1	NA	ENPP1	ectonucleotide pyrophosphatase/phosphodiesterase 1	5167	ENSG00000197594
PI4K2B	NA	PI4K2B	phosphatidylinositol 4-kinase type 2 beta	55300	ENSG00000038210
HPRT1	NA	HPRT1	hypoxanthine phosphoribosyltransferase 1	3251	ENSG00000165704
KYNU	NA	KYNU	kynureninase	8942	ENSG00000115919
NNT	NA	NNT	nicotinamide nucleotide transhydrogenase	23530	ENSG00000112992
BDH2	NA	BDH2	3-hydroxybutyrate dehydrogenase, type 2	56898	ENSG00000164039
PAFAH1B2	NA	PAFAH1B2	platelet-activating factor acetylhydrolase 1b, catalytic subunit 2 (30kDa)	5049	ENSG00000168092
GNPDA2	NA	GNPDA2	glucosamine-6-phosphate deaminase 2	132789	ENSG00000163281
CHPT1	NA	CHPT1	choline phosphotransferase 1	56994	ENSG00000111666
DLAT	NA	DLAT	dihydrolipoamide S-acetyltransferase	1737	ENSG00000150768
PANK2	NA	PANK2	pantothenate kinase 2	80025	ENSG00000125779
PIGN	NA	PIGN	phosphatidylinositol glycan anchor biosynthesis, class N	23556	ENSG00000197563
MUT	NA	MUT	methylmalonyl CoA mutase	4594	ENSG00000146085
POLR2K	NA	POLR2K	polymerase (RNA) II (DNA directed) polypeptide K, 7.0kDa	5440	ENSG00000147669
AGPAT9	NA	AGPAT9	1-acylglycerol-3-phosphate O-acyltransferase 9	84803	ENSG00000138678
ADO	NA	ADO	2-aminoethanethiol (cysteamine) dioxygenase	84890	ENSG00000181915
ASAH1	NA	ASAH1	N-acylsphingosine amidohydrolase (acid ceramidase) 1	427	ENSG00000104763
PLA2G12A	NA	PLA2G12A	phospholipase A2, group XIIA	81579	ENSG00000123739
CHSY1	NA	CHSY1	chondroitin sulfate synthase 1	22856	ENSG00000131873
PGAP1	NA	PGAP1	post-GPI attachment to proteins 1	80055	ENSG00000197121
MTAP	NA	MTAP	methylthioadenosine phosphorylase	4507	ENSG00000099810
NDUFS4	NA	NDUFS4	NADH dehydrogenase (ubiquinone) Fe-S protein 4, 18kDa (NADH-coenzyme Q reductase)	4724	ENSG00000164258
B3GALNT1	NA	B3GALNT1	beta-1,3-N-acetylgalactosaminyltransferase 1 (globoside blood group)	8706	ENSG00000169255
GALNT1	NA	GALNT1	UDP-N-acetyl-alpha-D-galactosamine:polypeptide N-acetylgalactosaminyltransferase 1 (GalNAc-T1)	2589	ENSG00000141429
C1GALT1	NA	C1GALT1	core 1 synthase, glycoprotein-N-acetylgalactosamine 3-beta-galactosyltransferase, 1	56913	ENSG00000106392
MSMO1	NA	MSMO1	methylsterol monooxygenase 1	6307	ENSG00000052802
ATP6V0A2	NA	ATP6V0A2	ATPase, H+ transporting, lysosomal V0 subunit a2	23545	ENSG00000185344
PTS	NA	PTS	6-pyruvoyltetrahydropterin synthase	5805	ENSG00000150787
SYNJ2	NA	SYNJ2	synaptojanin 2	8871	ENSG00000078269
STT3B	NA	STT3B	STT3, subunit of the oligosaccharyltransferase complex, homolog B (S. cerevisiae)	201595	ENSG00000163527
PIGA	NA	PIGA	phosphatidylinositol glycan anchor biosynthesis, class A	5277	ENSG00000165195
AGL	NA	AGL	amylo-alpha-1, 6-glucosidase, 4-alpha-glucanotransferase	178	ENSG00000162688
POLR2B	NA	POLR2B	polymerase (RNA) II (DNA directed) polypeptide B, 140kDa	5431	ENSG00000047315
NT5E	NA	NT5E	5'-nucleotidase, ecto (CD73)	4907	ENSG00000135318
HMGCR	NA	HMGCR	3-hydroxy-3-methylglutaryl-CoA reductase	3156	ENSG00000113161
POLR3F	NA	POLR3F	polymerase (RNA) III (DNA directed) polypeptide F, 39 kDa	10621	ENSG00000132664
FDFT1	NA	FDFT1	farnesyl-diphosphate farnesyltransferase 1	2222	ENSG00000079459
SUCLA2	NA	SUCLA2	succinate-CoA ligase, ADP-forming, beta subunit	8803	ENSG00000136143
IMPA1	NA	IMPA1	inositol(myo)-1(or 4)-monophosphatase 1	3612	ENSG00000133731
GFPT1	NA	GFPT1	glutamine--fructose-6-phosphate transaminase 1	2673	ENSG00000198380
EPT1	NA	EPT1	ethanolaminephosphotransferase 1 (CDP-ethanolamine-specific)	85465	ENSG00000138018
BPGM	NA	BPGM	2,3-bisphosphoglycerate mutase	669	ENSG00000172331
PPAT	NA	PPAT	phosphoribosyl pyrophosphate amidotransferase	5471	ENSG00000128059
ACSL3	NA	ACSL3	acyl-CoA synthetase long-chain family member 3	2181	ENSG00000123983
AMD1	NA	AMD1	adenosylmethionine decarboxylase 1	262	ENSG00000123505
SCP2	NA	SCP2	sterol carrier protein 2	6342	ENSG00000116171
HSD17B4	NA	HSD17B4	hydroxysteroid (17-beta) dehydrogenase 4	3295	ENSG00000133835
PLCB1	NA	PLCB1	phospholipase C, beta 1 (phosphoinositide-specific)	23236	ENSG00000182621
SPTLC2	NA	SPTLC2	serine palmitoyltransferase, long chain base subunit 2	9517	ENSG00000100596
MTR	NA	MTR	5-methyltetrahydrofolate-homocysteine methyltransferase	4548	ENSG00000116984
PIK3C2A	NA	PIK3C2A	phosphatidylinositol-4-phosphate 3-kinase, catalytic subunit type 2 alpha	5286	ENSG00000011405
GLCE	NA	GLCE	glucuronic acid epimerase	26035	ENSG00000138604
ADSS	NA	ADSS	adenylosuccinate synthase	159	ENSG00000035687
IDS	NA	IDS	iduronate 2-sulfatase	3423	ENSG00000010404
MGAT2	NA	MGAT2	mannosyl (alpha-1,6-)-glycoprotein beta-1,2-N-acetylglucosaminyltransferase	4247	ENSG00000168282
LIPT1	NA	LIPT1	lipoyltransferase 1	51601	ENSG00000144182
EPRS	NA	EPRS	glutamyl-prolyl-tRNA synthetase	2058	ENSG00000136628
TUSC3	NA	TUSC3	tumor suppressor candidate 3	7991	ENSG00000104723
REV3L	NA	REV3L	REV3-like, polymerase (DNA directed), zeta, catalytic subunit	5980	ENSG00000009413
UAP1	NA	UAP1	UDP-N-acteylglucosamine pyrophosphorylase 1	6675	ENSG00000117143
NME7	NA	NME7	NME/NM23 family member 7	29922	ENSG00000143156
RRM2B	NA	RRM2B	ribonucleotide reductase M2 B (TP53 inducible)	50484	ENSG00000048392
DCK	NA	DCK	deoxycytidine kinase	1633	ENSG00000156136
ATP5C1	NA	ATP5C1	ATP synthase, H+ transporting, mitochondrial F1 complex, gamma polypeptide 1	509	ENSG00000165629
CEPT1	NA	CEPT1	choline/ethanolamine phosphotransferase 1	10390	ENSG00000134255
PRPS2	NA	PRPS2	phosphoribosyl pyrophosphate synthetase 2	5634	ENSG00000101911
CYP2R1	NA	CYP2R1	cytochrome P450, family 2, subfamily R, polypeptide 1	120227	ENSG00000186104
SGMS2	NA	SGMS2	sphingomyelin synthase 2	166929	ENSG00000164023
SQLE	NA	SQLE	squalene epoxidase	6713	ENSG00000104549
NANP	NA	NANP	N-acetylneuraminic acid phosphatase	140838	ENSG00000170191
PANK3	NA	PANK3	pantothenate kinase 3	79646	ENSG00000120137
PLA2G4A	NA	PLA2G4A	phospholipase A2, group IVA (cytosolic, calcium-dependent)	5321	ENSG00000116711
IDI2	NA	IDI2	isopentenyl-diphosphate delta isomerase 2	91734	ENSG00000148377
NDUFA5	NA	NDUFA5	NADH dehydrogenase (ubiquinone) 1 alpha subcomplex, 5, 13kDa	4698	ENSG00000128609
UGP2	NA	UGP2	UDP-glucose pyrophosphorylase 2	7360	ENSG00000169764
UGCG	NA	UGCG	UDP-glucose ceramide glucosyltransferase	7357	ENSG00000148154
PAFAH1B1	NA	PAFAH1B1	platelet-activating factor acetylhydrolase 1b, regulatory subunit 1 (45kDa)	5048	ENSG00000007168
ATP6V1A	NA	ATP6V1A	ATPase, H+ transporting, lysosomal 70kDa, V1 subunit A	523	ENSG00000114573
LPCAT2	NA	LPCAT2	lysophosphatidylcholine acyltransferase 2	54947	ENSG00000087253
GALNT12	NA	GALNT12	UDP-N-acetyl-alpha-D-galactosamine:polypeptide N-acetylgalactosaminyltransferase 12 (GalNAc-T12)	79695	ENSG00000119514
ETNK1	NA	ETNK1	ethanolamine kinase 1	55500	ENSG00000139163
BCAT1	NA	BCAT1	branched chain amino-acid transaminase 1, cytosolic	586	ENSG00000060982
GGPS1	NA	GGPS1	geranylgeranyl diphosphate synthase 1	9453	ENSG00000152904
LCLAT1	NA	LCLAT1	lysocardiolipin acyltransferase 1	253558	ENSG00000172954
SDHA	NA	SDHA	succinate dehydrogenase complex, subunit A, flavoprotein (Fp)	6389	ENSG00000073578
B3GNT5	NA	B3GNT5	UDP-GlcNAc:betaGal beta-1,3-N-acetylglucosaminyltransferase 5	84002	ENSG00000176597
NDUFB3	NA	NDUFB3	NADH dehydrogenase (ubiquinone) 1 beta subcomplex, 3, 12kDa	4709	ENSG00000119013
IDI1	NA	IDI1	isopentenyl-diphosphate delta isomerase 1	3422	ENSG00000067064
AMY1B	NA	AMY1B	amylase, alpha 1B (salivary)	277	ENSG00000174876
HIBCH	NA	HIBCH	3-hydroxyisobutyryl-CoA hydrolase	26275	ENSG00000198130
APIP	NA	APIP	APAF1 interacting protein	51074	ENSG00000149089
CMPK1	NA	CMPK1	cytidine monophosphate (UMP-CMP) kinase 1, cytosolic	51727	ENSG00000162368
ACSL4	NA	ACSL4	acyl-CoA synthetase long-chain family member 4	2182	ENSG00000068366
SPTLC1	NA	SPTLC1	serine palmitoyltransferase, long chain base subunit 1	10558	ENSG00000090054
MTHFD2L	NA	MTHFD2L	methylenetetrahydrofolate dehydrogenase (NADP+ dependent) 2-like	441024	ENSG00000163738
SEPHS1	NA	SEPHS1	selenophosphate synthetase 1	22929	ENSG00000086475
ALG10B	NA	ALG10B	asparagine-linked glycosylation 10, alpha-1,2-glucosyltransferase homolog B (yeast)	144245	ENSG00000175548
ATP6V1G1	NA	ATP6V1G1	ATPase, H+ transporting, lysosomal 13kDa, V1 subunit G1	9550	ENSG00000136888
ALG9	NA	ALG9	asparagine-linked glycosylation 9, alpha-1,2-mannosyltransferase homolog (S. cerevisiae)	79796	ENSG00000086848
RFK	NA	RFK	riboflavin kinase	55312	ENSG00000135002
AGPS	NA	AGPS	alkylglycerone phosphate synthase	8540	ENSG00000018510
IDH3A	NA	IDH3A	isocitrate dehydrogenase 3 (NAD+) alpha	3419	ENSG00000166411
CPOX	NA	CPOX	coproporphyrinogen oxidase	1371	ENSG00000080819
SAT1	NA	SAT1	spermidine/spermine N1-acetyltransferase 1	6303	ENSG00000130066
PANK1	NA	PANK1	pantothenate kinase 1	53354	ENSG00000152782
COX11	NA	COX11	COX11 cytochrome c oxidase assembly homolog (yeast)	1353	ENSG00000166260
POLG2	NA	POLG2	polymerase (DNA directed), gamma 2, accessory subunit	11232	ENSG00000256525
PDHX	NA	PDHX	pyruvate dehydrogenase complex, component X	8050	ENSG00000110435
CRLS1	NA	CRLS1	cardiolipin synthase 1	54675	ENSG00000088766
SDHD	NA	SDHD	succinate dehydrogenase complex, subunit D, integral membrane protein	6392	ENSG00000204370
PTGS2	NA	PTGS2	prostaglandin-endoperoxide synthase 2 (prostaglandin G/H synthase and cyclooxygenase)	5743	ENSG00000073756
PON2	NA	PON2	paraoxonase 2	5445	ENSG00000105854
INPP4B	NA	INPP4B	inositol polyphosphate-4-phosphatase, type II, 105kDa	8821	ENSG00000109452
P4HA1	NA	P4HA1	prolyl 4-hydroxylase, alpha polypeptide I	5033	ENSG00000122884
CMAS	NA	CMAS	cytidine monophosphate N-acetylneuraminic acid synthetase	55907	ENSG00000111726
GK	NA	GK	glycerol kinase	2710	ENSG00000198814
GCLM	NA	GCLM	glutamate-cysteine ligase, modifier subunit	2730	ENSG00000023909
NDUFS1	NA	NDUFS1	NADH dehydrogenase (ubiquinone) Fe-S protein 1, 75kDa (NADH-coenzyme Q reductase)	4719	ENSG00000023228
PIGW	NA	PIGW	phosphatidylinositol glycan anchor biosynthesis, class W	284098	ENSG00000184886
AUH	NA	AUH	AU RNA binding protein/enoyl-CoA hydratase	549	ENSG00000148090
PGM2	NA	PGM2	phosphoglucomutase 2	55276	ENSG00000169299
MAN1A2	NA	MAN1A2	mannosidase, alpha, class 1A, member 2	10905	ENSG00000198162
SGMS1	NA	SGMS1	sphingomyelin synthase 1	259230	ENSG00000198964
RPE	NA	RPE	ribulose-5-phosphate-3-epimerase	6120	ENSG00000197713
MAN1A1	NA	MAN1A1	mannosidase, alpha, class 1A, member 1	4121	ENSG00000111885
MAT2B	NA	MAT2B	methionine adenosyltransferase II, beta	27430	ENSG00000038274
GART	NA	GART	phosphoribosylglycinamide formyltransferase, phosphoribosylglycinamide synthetase, phosphoribosylaminoimidazole synthetase	2618	ENSG00000159131
HMGCS1	NA	HMGCS1	3-hydroxy-3-methylglutaryl-CoA synthase 1 (soluble)	3157	ENSG00000112972
CDO1	NA	CDO1	cysteine dioxygenase, type I	1036	ENSG00000129596
ALG13	NA	ALG13	asparagine-linked glycosylation 13 homolog (S. cerevisiae)	79868	ENSG00000101901
PAICS	NA	PAICS	phosphoribosylaminoimidazole carboxylase, phosphoribosylaminoimidazole succinocarboxamide synthetase	10606	ENSG00000128050
FUT8	NA	FUT8	fucosyltransferase 8 (alpha (1,6) fucosyltransferase)	2530	ENSG00000033170
NDUFS8	NA	NDUFS8	NADH dehydrogenase (ubiquinone) Fe-S protein 8, 23kDa (NADH-coenzyme Q reductase)	4728	ENSG00000110717
COX7B	NA	COX7B	cytochrome c oxidase subunit VIIb	1349	ENSG00000131174
DBT	NA	DBT	dihydrolipoamide branched chain transacylase E2	1629	ENSG00000137992
HSD17B12	NA	HSD17B12	hydroxysteroid (17-beta) dehydrogenase 12	51144	ENSG00000149084
B4GALT6	NA	B4GALT6	UDP-Gal:betaGlcNAc beta 1,4- galactosyltransferase, polypeptide 6	9331	ENSG00000118276
LDHB	NA	LDHB	lactate dehydrogenase B	3945	ENSG00000111716
ATP5L	NA	ATP5L	ATP synthase, H+ transporting, mitochondrial Fo complex, subunit G	10632	ENSG00000167283
B3GNT2	NA	B3GNT2	UDP-GlcNAc:betaGal beta-1,3-N-acetylglucosaminyltransferase 2	10678	ENSG00000170340
PIK3C3	NA	PIK3C3	phosphatidylinositol 3-kinase, catalytic subunit type 3	5289	ENSG00000078142
GCLC	NA	GCLC	glutamate-cysteine ligase, catalytic subunit	2729	ENSG00000001084
AGPAT4	NA	AGPAT4	1-acylglycerol-3-phosphate O-acyltransferase 4 (lysophosphatidic acid acyltransferase, delta)	56895	ENSG00000026652
C1GALT1C1	NA	C1GALT1C1	C1GALT1-specific chaperone 1	29071	ENSG00000171155
TGDS	NA	TGDS	TDP-glucose 4,6-dehydratase	23483	ENSG00000088451
FUT4	NA	FUT4	fucosyltransferase 4 (alpha (1,3) fucosyltransferase, myeloid-specific)	2526	ENSG00000196371
DGKE	NA	DGKE	diacylglycerol kinase, epsilon 64kDa	8526	ENSG00000153933
ALG5	NA	ALG5	asparagine-linked glycosylation 5, dolichyl-phosphate beta-glucosyltransferase homolog (S. cerevisiae)	29880	ENSG00000120697
ATP6V1D	NA	ATP6V1D	ATPase, H+ transporting, lysosomal 34kDa, V1 subunit D	51382	ENSG00000100554
ACSS3	NA	ACSS3	acyl-CoA synthetase short-chain family member 3	79611	ENSG00000111058
ACADSB	NA	ACADSB	acyl-CoA dehydrogenase, short/branched chain	36	ENSG00000196177
NAT1	NA	NAT1	N-acetyltransferase 1 (arylamine N-acetyltransferase)	9	ENSG00000171428
CSGALNACT1	NA	CSGALNACT1	chondroitin sulfate N-acetylgalactosaminyltransferase 1	55790	ENSG00000147408
DHFR	NA	DHFR	dihydrofolate reductase	1719	ENSG00000228716
ACAT1	NA	ACAT1	acetyl-CoA acetyltransferase 1	38	ENSG00000075239
FPGT	NA	FPGT	fucose-1-phosphate guanylyltransferase	8790	ENSG00000254685
ACADM	NA	ACADM	acyl-CoA dehydrogenase, C-4 to C-12 straight chain	34	ENSG00000117054
GPAM	NA	GPAM	glycerol-3-phosphate acyltransferase, mitochondrial	57678	ENSG00000119927
ATP6V1C1	NA	ATP6V1C1	ATPase, H+ transporting, lysosomal 42kDa, V1 subunit C1	528	ENSG00000155097
EXTL2	NA	EXTL2	exostoses (multiple)-like 2	2135	ENSG00000162694
KEGG pathway	Focal adhesion	4510	C=200	O=58	E=18.10	R=3.20	rawP=5.65e-16	adjP=1.61e-14
MAPK8	NA	MAPK8	mitogen-activated protein kinase 8	5599	ENSG00000107643
SHC4	NA	SHC4	SHC (Src homology 2 domain containing) family, member 4	399694	ENSG00000185634
BRAF	NA	BRAF	v-raf murine sarcoma viral oncogene homolog B1	673	ENSG00000157764
FN1	NA	FN1	fibronectin 1	2335	ENSG00000115414
PPP1R12A	NA	PPP1R12A	protein phosphatase 1, regulatory subunit 12A	4659	ENSG00000058272
DOCK1	NA	DOCK1	dedicator of cytokinesis 1	1793	ENSG00000150760
XIAP	NA	XIAP	X-linked inhibitor of apoptosis	331	ENSG00000101966
TNXB	NA	TNXB	tenascin XB	7148	ENSG00000168477
PDGFRA	NA	PDGFRA	platelet-derived growth factor receptor, alpha polypeptide	5156	ENSG00000134853
COL3A1	NA	COL3A1	collagen, type III, alpha 1	1281	ENSG00000168542
TNC	NA	TNC	tenascin C	3371	ENSG00000041982
BIRC2	NA	BIRC2	baculoviral IAP repeat containing 2	329	ENSG00000110330
PPP1CC	NA	PPP1CC	protein phosphatase 1, catalytic subunit, gamma isozyme	5501	ENSG00000186298
JUN	NA	JUN	jun proto-oncogene	3725	ENSG00000177606
SPP1	NA	SPP1	secreted phosphoprotein 1	6696	ENSG00000118785
RAP1A	NA	RAP1A	RAP1A, member of RAS oncogene family	5906	ENSG00000116473
ITGB8	NA	ITGB8	integrin, beta 8	3696	ENSG00000105855
PTEN	NA	PTEN	phosphatase and tensin homolog	5728	ENSG00000171862
PAK2	NA	PAK2	p21 protein (Cdc42/Rac)-activated kinase 2	5062	ENSG00000180370
MAPK9	NA	MAPK9	mitogen-activated protein kinase 9	5601	ENSG00000050748
PIK3CA	NA	PIK3CA	phosphatidylinositol-4,5-bisphosphate 3-kinase, catalytic subunit alpha	5290	ENSG00000121879
COL5A3	NA	COL5A3	collagen, type V, alpha 3	50509	ENSG00000080573
MET	NA	MET	met proto-oncogene (hepatocyte growth factor receptor)	4233	ENSG00000105976
ITGA1	NA	ITGA1	integrin, alpha 1	3672	ENSG00000213949
ROCK2	NA	ROCK2	Rho-associated, coiled-coil containing protein kinase 2	9475	ENSG00000134318
CAV2	NA	CAV2	caveolin 2	858	ENSG00000105971
LAMA4	NA	LAMA4	laminin, alpha 4	3910	ENSG00000112769
SOS2	NA	SOS2	son of sevenless homolog 2 (Drosophila)	6655	ENSG00000100485
VAV3	NA	VAV3	vav 3 guanine nucleotide exchange factor	10451	ENSG00000134215
COL5A2	NA	COL5A2	collagen, type V, alpha 2	1290	ENSG00000204262
BIRC3	NA	BIRC3	baculoviral IAP repeat containing 3	330	ENSG00000023445
SOS1	NA	SOS1	son of sevenless homolog 1 (Drosophila)	6654	ENSG00000115904
ITGA4	NA	ITGA4	integrin, alpha 4 (antigen CD49D, alpha 4 subunit of VLA-4 receptor)	3676	ENSG00000115232
ARHGAP5	NA	ARHGAP5	Rho GTPase activating protein 5	394	ENSG00000100852
PIK3R1	NA	PIK3R1	phosphoinositide-3-kinase, regulatory subunit 1 (alpha)	5295	ENSG00000145675
RAP1B	NA	RAP1B	RAP1B, member of RAS oncogene family	5908	ENSG00000127314
CAV1	NA	CAV1	caveolin 1, caveolae protein, 22kDa	857	ENSG00000105974
PTK2	NA	PTK2	PTK2 protein tyrosine kinase 2	5747	ENSG00000169398
PARVA	NA	PARVA	parvin, alpha	55742	ENSG00000197702
VEGFA	NA	VEGFA	vascular endothelial growth factor A	7422	ENSG00000112715
PIK3CB	NA	PIK3CB	phosphatidylinositol-4,5-bisphosphate 3-kinase, catalytic subunit beta	5291	ENSG00000051382
EGFR	NA	EGFR	epidermal growth factor receptor	1956	ENSG00000146648
PGF	NA	PGF	placental growth factor	5228	ENSG00000119630
CRK	NA	CRK	v-crk sarcoma virus CT10 oncogene homolog (avian)	1398	ENSG00000167193
AKT3	NA	AKT3	v-akt murine thymoma viral oncogene homolog 3 (protein kinase B, gamma)	10000	ENSG00000117020
ITGA2	NA	ITGA2	integrin, alpha 2 (CD49B, alpha 2 subunit of VLA-2 receptor)	3673	ENSG00000164171
FLT1	NA	FLT1	fms-related tyrosine kinase 1 (vascular endothelial growth factor/vascular permeability factor receptor)	2321	ENSG00000102755
LAMB1	NA	LAMB1	laminin, beta 1	3912	ENSG00000091136
ITGB1	NA	ITGB1	integrin, beta 1 (fibronectin receptor, beta polypeptide, antigen CD29 includes MDF2, MSK12)	3688	ENSG00000150093
PDGFD	NA	PDGFD	platelet derived growth factor D	80310	ENSG00000170962
PPP1CB	NA	PPP1CB	protein phosphatase 1, catalytic subunit, beta isozyme	5500	ENSG00000213639
GSK3B	NA	GSK3B	glycogen synthase kinase 3 beta	2932	ENSG00000082701
HGF	NA	HGF	hepatocyte growth factor (hepapoietin A	scatter factor)	3082	ENSG00000019991
ROCK1	NA	ROCK1	Rho-associated, coiled-coil containing protein kinase 1	6093	ENSG00000067900
COL1A2	NA	COL1A2	collagen, type I, alpha 2	1278	ENSG00000164692
ITGAV	NA	ITGAV	integrin, alpha V	3685	ENSG00000138448
MAPK1	NA	MAPK1	mitogen-activated protein kinase 1	5594	ENSG00000100030
MYL12B	NA	MYL12B	myosin, light chain 12B, regulatory	103910	ENSG00000118680
KEGG pathway	Cell cycle	4110	C=124	O=43	E=11.22	R=3.83	rawP=2.88e-15	adjP=7.16e-14
CDKN2B	NA	CDKN2B	cyclin-dependent kinase inhibitor 2B (p15, inhibits CDK4)	1030	ENSG00000147883
CCNE2	NA	CCNE2	cyclin E2	9134	ENSG00000175305
EP300	NA	EP300	E1A binding protein p300	2033	ENSG00000100393
ANAPC5	NA	ANAPC5	anaphase promoting complex subunit 5	51433	ENSG00000089053
DBF4	NA	DBF4	DBF4 homolog (S. cerevisiae)	10926	ENSG00000006634
CUL1	NA	CUL1	cullin 1	8454	ENSG00000055130
CHEK1	NA	CHEK1	checkpoint kinase 1	1111	ENSG00000149554
TGFB2	NA	TGFB2	transforming growth factor, beta 2	7042	ENSG00000092969
RBL2	NA	RBL2	retinoblastoma-like 2 (p130)	5934	ENSG00000103479
RB1	NA	RB1	retinoblastoma 1	5925	ENSG00000139687
MDM2	NA	MDM2	Mdm2, p53 E3 ubiquitin protein ligase homolog (mouse)	4193	ENSG00000135679
PCNA	NA	PCNA	proliferating cell nuclear antigen	5111	ENSG00000132646
SMC3	NA	SMC3	structural maintenance of chromosomes 3	9126	ENSG00000108055
CDC14B	NA	CDC14B	CDC14 cell division cycle 14 homolog B (S. cerevisiae)	8555	ENSG00000081377
CDC7	NA	CDC7	cell division cycle 7 homolog (S. cerevisiae)	8317	ENSG00000097046
CDKN1B	NA	CDKN1B	cyclin-dependent kinase inhibitor 1B (p27, Kip1)	1027	ENSG00000111276
ATR	NA	ATR	ataxia telangiectasia and Rad3 related	545	ENSG00000175054
ORC3	NA	ORC3	origin recognition complex, subunit 3	23595	ENSG00000135336
CDK6	NA	CDK6	cyclin-dependent kinase 6	1021	ENSG00000105810
ORC2	NA	ORC2	origin recognition complex, subunit 2	4999	ENSG00000115942
BUB3	NA	BUB3	budding uninhibited by benzimidazoles 3 homolog (yeast)	9184	ENSG00000154473
CCNH	NA	CCNH	cyclin H	902	ENSG00000134480
STAG1	NA	STAG1	stromal antigen 1	10274	ENSG00000118007
ANAPC13	NA	ANAPC13	anaphase promoting complex subunit 13	25847	ENSG00000129055
PRKDC	NA	PRKDC	protein kinase, DNA-activated, catalytic polypeptide	5591	ENSG00000253729
E2F3	NA	E2F3	E2F transcription factor 3	1871	ENSG00000112242
STAG2	NA	STAG2	stromal antigen 2	10735	ENSG00000101972
CDK7	NA	CDK7	cyclin-dependent kinase 7	1022	ENSG00000134058
CDC23	NA	CDC23	cell division cycle 23 homolog (S. cerevisiae)	8697	ENSG00000094880
CDC26	NA	CDC26	cell division cycle 26 homolog (S. cerevisiae)	246184	ENSG00000176386
CDK1	NA	CDK1	cyclin-dependent kinase 1	983	ENSG00000170312
SMAD2	NA	SMAD2	SMAD family member 2	4087	ENSG00000175387
ORC4	NA	ORC4	origin recognition complex, subunit 4	5000	ENSG00000115947
CDC27	NA	CDC27	cell division cycle 27 homolog (S. cerevisiae)	996	ENSG00000004897
ORC5	NA	ORC5	origin recognition complex, subunit 5	5001	ENSG00000164815
MAD2L1	NA	MAD2L1	MAD2 mitotic arrest deficient-like 1 (yeast)	4085	ENSG00000164109
ATM	NA	ATM	ataxia telangiectasia mutated	472	ENSG00000149311
GSK3B	NA	GSK3B	glycogen synthase kinase 3 beta	2932	ENSG00000082701
YWHAZ	NA	YWHAZ	tyrosine 3-monooxygenase/tryptophan 5-monooxygenase activation protein, zeta polypeptide	7534	ENSG00000164924
SMAD4	NA	SMAD4	SMAD family member 4	4089	ENSG00000141646
HDAC2	NA	HDAC2	histone deacetylase 2	3066	ENSG00000196591
ANAPC4	NA	ANAPC4	anaphase promoting complex subunit 4	29945	ENSG00000053900
RAD21	NA	RAD21	RAD21 homolog (S. pombe)	5885	ENSG00000164754
KEGG pathway	MAPK signaling pathway	4010	C=268	O=66	E=24.25	R=2.72	rawP=3.85e-14	adjP=8.51e-13
PLA2G4A	NA	PLA2G4A	phospholipase A2, group IVA (cytosolic, calcium-dependent)	5321	ENSG00000116711
ELK4	NA	ELK4	ELK4, ETS-domain protein (SRF accessory protein 1)	2005	ENSG00000158711
MAPK8	NA	MAPK8	mitogen-activated protein kinase 8	5599	ENSG00000107643
CASP3	NA	CASP3	caspase 3, apoptosis-related cysteine peptidase	836	ENSG00000164305
TRAF6	NA	TRAF6	TNF receptor-associated factor 6, E3 ubiquitin protein ligase	7189	ENSG00000175104
DUSP6	NA	DUSP6	dual specificity phosphatase 6	1848	ENSG00000139318
NF1	NA	NF1	neurofibromin 1	4763	ENSG00000196712
NLK	NA	NLK	nemo-like kinase	51701	ENSG00000087095
CHUK	NA	CHUK	conserved helix-loop-helix ubiquitous kinase	1147	ENSG00000213341
PPM1B	NA	PPM1B	protein phosphatase, Mg2+/Mn2+ dependent, 1B	5495	ENSG00000138032
PDGFRA	NA	PDGFRA	platelet-derived growth factor receptor, alpha polypeptide	5156	ENSG00000134853
IL1B	NA	IL1B	interleukin 1, beta	3553	ENSG00000125538
MAP3K2	NA	MAP3K2	mitogen-activated protein kinase kinase kinase 2	10746	ENSG00000169967
RAP1A	NA	RAP1A	RAP1A, member of RAS oncogene family	5906	ENSG00000116473
PPM1A	NA	PPM1A	protein phosphatase, Mg2+/Mn2+ dependent, 1A	5494	ENSG00000100614
ATF2	NA	ATF2	activating transcription factor 2	1386	ENSG00000115966
PRKACB	NA	PRKACB	protein kinase, cAMP-dependent, catalytic, beta	5567	ENSG00000142875
SOS2	NA	SOS2	son of sevenless homolog 2 (Drosophila)	6655	ENSG00000100485
NRAS	NA	NRAS	neuroblastoma RAS viral (v-ras) oncogene homolog	4893	ENSG00000213281
TAOK1	NA	TAOK1	TAO kinase 1	57551	ENSG00000160551
MAP4K4	NA	MAP4K4	mitogen-activated protein kinase kinase kinase kinase 4	9448	ENSG00000071054
NFATC2	NA	NFATC2	nuclear factor of activated T-cells, cytoplasmic, calcineurin-dependent 2	4773	ENSG00000101096
MKNK1	NA	MKNK1	MAP kinase interacting serine/threonine kinase 1	8569	ENSG00000079277
CRK	NA	CRK	v-crk sarcoma virus CT10 oncogene homolog (avian)	1398	ENSG00000167193
TAB2	NA	TAB2	TGF-beta activated kinase 1/MAP3K7 binding protein 2	23118	ENSG00000055208
FGF7	NA	FGF7	fibroblast growth factor 7	2252	ENSG00000140285
MAPK1	NA	MAPK1	mitogen-activated protein kinase 1	5594	ENSG00000100030
MEF2C	NA	MEF2C	myocyte enhancer factor 2C	4208	ENSG00000081189
GNG12	NA	GNG12	guanine nucleotide binding protein (G protein), gamma 12	55970	ENSG00000172380
BRAF	NA	BRAF	v-raf murine sarcoma viral oncogene homolog B1	673	ENSG00000157764
MAP3K13	NA	MAP3K13	mitogen-activated protein kinase kinase kinase 13	9175	ENSG00000073803
RASA2	NA	RASA2	RAS p21 protein activator 2	5922	ENSG00000155903
LAMTOR3	NA	LAMTOR3	late endosomal/lysosomal adaptor, MAPK and MTOR activator 3	8649	ENSG00000109270
TGFBR1	NA	TGFBR1	transforming growth factor, beta receptor 1	7046	ENSG00000106799
PLA2G12A	NA	PLA2G12A	phospholipase A2, group XIIA	81579	ENSG00000123739
TGFB2	NA	TGFB2	transforming growth factor, beta 2	7042	ENSG00000092969
RPS6KA5	NA	RPS6KA5	ribosomal protein S6 kinase, 90kDa, polypeptide 5	9252	ENSG00000100784
JUN	NA	JUN	jun proto-oncogene	3725	ENSG00000177606
STK3	NA	STK3	serine/threonine kinase 3	6788	ENSG00000104375
MAPK9	NA	MAPK9	mitogen-activated protein kinase 9	5601	ENSG00000050748
PAK2	NA	PAK2	p21 protein (Cdc42/Rac)-activated kinase 2	5062	ENSG00000180370
MAP3K7	NA	MAP3K7	mitogen-activated protein kinase kinase kinase 7	6885	ENSG00000135341
RRAS2	NA	RRAS2	related RAS viral (r-ras) oncogene homolog 2	22800	ENSG00000133818
MAP3K1	NA	MAP3K1	mitogen-activated protein kinase kinase kinase 1, E3 ubiquitin protein ligase	4214	ENSG00000095015
TAOK3	NA	TAOK3	TAO kinase 3	51347	ENSG00000135090
BDNF	NA	BDNF	brain-derived neurotrophic factor	627	ENSG00000176697
PPP3CA	NA	PPP3CA	protein phosphatase 3, catalytic subunit, alpha isozyme	5530	ENSG00000138814
FGF2	NA	FGF2	fibroblast growth factor 2 (basic)	2247	ENSG00000138685
SOS1	NA	SOS1	son of sevenless homolog 1 (Drosophila)	6654	ENSG00000115904
RAPGEF2	NA	RAPGEF2	Rap guanine nucleotide exchange factor (GEF) 2	9693	ENSG00000109756
RAP1B	NA	RAP1B	RAP1B, member of RAS oncogene family	5908	ENSG00000127314
MAP4K3	NA	MAP4K3	mitogen-activated protein kinase kinase kinase kinase 3	8491	ENSG00000011566
KRAS	NA	KRAS	v-Ki-ras2 Kirsten rat sarcoma viral oncogene homolog	3845	ENSG00000133703
RASA1	NA	RASA1	RAS p21 protein activator (GTPase activating protein) 1	5921	ENSG00000145715
EGFR	NA	EGFR	epidermal growth factor receptor	1956	ENSG00000146648
FAS	NA	FAS	Fas (TNF receptor superfamily, member 6)	355	ENSG00000026103
IL1R1	NA	IL1R1	interleukin 1 receptor, type I	3554	ENSG00000115594
AKT3	NA	AKT3	v-akt murine thymoma viral oncogene homolog 3 (protein kinase B, gamma)	10000	ENSG00000117020
PPP3R1	NA	PPP3R1	protein phosphatase 3, regulatory subunit B, alpha	5534	ENSG00000221823
MAP3K5	NA	MAP3K5	mitogen-activated protein kinase kinase kinase 5	4217	ENSG00000197442
ZAK	NA	ZAK	sterile alpha motif and leucine zipper containing kinase AZK	51776	ENSG00000091436
MAP2K4	NA	MAP2K4	mitogen-activated protein kinase kinase 4	6416	ENSG00000065559
RPS6KA3	NA	RPS6KA3	ribosomal protein S6 kinase, 90kDa, polypeptide 3	6197	ENSG00000177189
CACNA2D1	NA	CACNA2D1	calcium channel, voltage-dependent, alpha 2/delta subunit 1	781	ENSG00000153956
DDIT3	NA	DDIT3	DNA-damage-inducible transcript 3	1649	ENSG00000175197
STK4	NA	STK4	serine/threonine kinase 4	6789	ENSG00000101109
KEGG pathway	mRNA surveillance pathway	3015	C=83	O=33	E=7.51	R=4.39	rawP=5.17e-14	adjP=1.03e-12
UPF3B	NA	UPF3B	UPF3 regulator of nonsense transcripts homolog B (yeast)	65109	ENSG00000125351
RBM8A	NA	RBM8A	RNA binding motif protein 8A	9939	ENSG00000131795
PPP2R2A	NA	PPP2R2A	protein phosphatase 2, regulatory subunit B, alpha	5520	ENSG00000221914
CSTF2T	NA	CSTF2T	cleavage stimulation factor, 3' pre-RNA, subunit 2, 64kDa, tau variant	23283	ENSG00000177613
PABPC1L	NA	PABPC1L	poly(A) binding protein, cytoplasmic 1-like	80336	ENSG00000101104
CPSF2	NA	CPSF2	cleavage and polyadenylation specific factor 2, 100kDa	53981	ENSG00000165934
PPP2R3A	NA	PPP2R3A	protein phosphatase 2, regulatory subunit B'', alpha	5523	ENSG00000073711
PPP2R1B	NA	PPP2R1B	protein phosphatase 2, regulatory subunit A, beta	5519	ENSG00000137713
PAPOLA	NA	PAPOLA	poly(A) polymerase alpha	10914	ENSG00000090060
UPF2	NA	UPF2	UPF2 regulator of nonsense transcripts homolog (yeast)	26019	ENSG00000151461
ETF1	NA	ETF1	eukaryotic translation termination factor 1	2107	ENSG00000120705
PAPOLG	NA	PAPOLG	poly(A) polymerase gamma	64895	ENSG00000115421
RNGTT	NA	RNGTT	RNA guanylyltransferase and 5'-phosphatase	8732	ENSG00000111880
CPSF6	NA	CPSF6	cleavage and polyadenylation specific factor 6, 68kDa	11052	ENSG00000111605
UPF3A	NA	UPF3A	UPF3 regulator of nonsense transcripts homolog A (yeast)	65110	ENSG00000169062
MSI2	NA	MSI2	musashi homolog 2 (Drosophila)	124540	ENSG00000153944
RNMT	NA	RNMT	RNA (guanine-7-) methyltransferase	8731	ENSG00000101654
CSTF3	NA	CSTF3	cleavage stimulation factor, 3' pre-RNA, subunit 3, 77kDa	1479	ENSG00000176102
PCF11	NA	PCF11	PCF11, cleavage and polyadenylation factor subunit, homolog (S. cerevisiae)	51585	ENSG00000165494
PNN	NA	PNN	pinin, desmosome associated protein	5411	ENSG00000100941
PPP2CA	NA	PPP2CA	protein phosphatase 2, catalytic subunit, alpha isozyme	5515	ENSG00000113575
PPP2R5E	NA	PPP2R5E	protein phosphatase 2, regulatory subunit B', epsilon isoform	5529	ENSG00000154001
NCBP1	NA	NCBP1	nuclear cap binding protein subunit 1, 80kDa	4686	ENSG00000136937
NUDT21	NA	NUDT21	nudix (nucleoside diphosphate linked moiety X)-type motif 21	11051	ENSG00000167005
PPP2R5A	NA	PPP2R5A	protein phosphatase 2, regulatory subunit B', alpha	5525	ENSG00000066027
PPP2R5C	NA	PPP2R5C	protein phosphatase 2, regulatory subunit B', gamma	5527	ENSG00000078304
NCBP2	NA	NCBP2	nuclear cap binding protein subunit 2, 20kDa	22916	ENSG00000114503
PPP2R3C	NA	PPP2R3C	protein phosphatase 2, regulatory subunit B'', gamma	55012	ENSG00000092020
GSPT1	NA	GSPT1	G1 to S phase transition 1	2935	ENSG00000103342
SAP18	NA	SAP18	Sin3A-associated protein, 18kDa	10284	ENSG00000150459
HBS1L	NA	HBS1L	HBS1-like (S. cerevisiae)	10767	ENSG00000112339
SMG1	NA	SMG1	smg-1 homolog, phosphatidylinositol 3-kinase-related kinase (C. elegans)	23049	ENSG00000157106
NXT2	NA	NXT2	nuclear transport factor 2-like export factor 2	55916	ENSG00000101888
KEGG pathway	Neurotrophin signaling pathway	4722	C=127	O=38	E=11.49	R=3.31	rawP=1.98e-11	adjP=3.58e-10
MAPK8	NA	MAPK8	mitogen-activated protein kinase 8	5599	ENSG00000107643
TRAF6	NA	TRAF6	TNF receptor-associated factor 6, E3 ubiquitin protein ligase	7189	ENSG00000175104
SHC4	NA	SHC4	SHC (Src homology 2 domain containing) family, member 4	399694	ENSG00000185634
BRAF	NA	BRAF	v-raf murine sarcoma viral oncogene homolog B1	673	ENSG00000157764
IRAK3	NA	IRAK3	interleukin-1 receptor-associated kinase 3	11213	ENSG00000090376
CALM3	NA	CALM3	calmodulin 3 (phosphorylase kinase, delta)	808	ENSG00000160014
RPS6KA5	NA	RPS6KA5	ribosomal protein S6 kinase, 90kDa, polypeptide 5	9252	ENSG00000100784
FOXO3	NA	FOXO3	forkhead box O3	2309	ENSG00000118689
SH2B3	NA	SH2B3	SH2B adaptor protein 3	10019	ENSG00000111252
JUN	NA	JUN	jun proto-oncogene	3725	ENSG00000177606
RAP1A	NA	RAP1A	RAP1A, member of RAS oncogene family	5906	ENSG00000116473
PRDM4	NA	PRDM4	PR domain containing 4	11108	ENSG00000110851
MAPK9	NA	MAPK9	mitogen-activated protein kinase 9	5601	ENSG00000050748
PIK3CA	NA	PIK3CA	phosphatidylinositol-4,5-bisphosphate 3-kinase, catalytic subunit alpha	5290	ENSG00000121879
PTPN11	NA	PTPN11	protein tyrosine phosphatase, non-receptor type 11	5781	ENSG00000179295
FRS2	NA	FRS2	fibroblast growth factor receptor substrate 2	10818	ENSG00000166225
MAP3K1	NA	MAP3K1	mitogen-activated protein kinase kinase kinase 1, E3 ubiquitin protein ligase	4214	ENSG00000095015
BDNF	NA	BDNF	brain-derived neurotrophic factor	627	ENSG00000176697
SOS2	NA	SOS2	son of sevenless homolog 2 (Drosophila)	6655	ENSG00000100485
NRAS	NA	NRAS	neuroblastoma RAS viral (v-ras) oncogene homolog	4893	ENSG00000213281
PDK1	NA	PDK1	pyruvate dehydrogenase kinase, isozyme 1	5163	ENSG00000152256
RIPK2	NA	RIPK2	receptor-interacting serine-threonine kinase 2	8767	ENSG00000104312
SOS1	NA	SOS1	son of sevenless homolog 1 (Drosophila)	6654	ENSG00000115904
PIK3R1	NA	PIK3R1	phosphoinositide-3-kinase, regulatory subunit 1 (alpha)	5295	ENSG00000145675
RAP1B	NA	RAP1B	RAP1B, member of RAS oncogene family	5908	ENSG00000127314
KRAS	NA	KRAS	v-Ki-ras2 Kirsten rat sarcoma viral oncogene homolog	3845	ENSG00000133703
PIK3CB	NA	PIK3CB	phosphatidylinositol-4,5-bisphosphate 3-kinase, catalytic subunit beta	5291	ENSG00000051382
IRS1	NA	IRS1	insulin receptor substrate 1	3667	ENSG00000169047
CAMK2D	NA	CAMK2D	calcium/calmodulin-dependent protein kinase II delta	817	ENSG00000145349
KIDINS220	NA	KIDINS220	kinase D-interacting substrate, 220kDa	57498	ENSG00000134313
CRK	NA	CRK	v-crk sarcoma virus CT10 oncogene homolog (avian)	1398	ENSG00000167193
AKT3	NA	AKT3	v-akt murine thymoma viral oncogene homolog 3 (protein kinase B, gamma)	10000	ENSG00000117020
GSK3B	NA	GSK3B	glycogen synthase kinase 3 beta	2932	ENSG00000082701
YWHAZ	NA	YWHAZ	tyrosine 3-monooxygenase/tryptophan 5-monooxygenase activation protein, zeta polypeptide	7534	ENSG00000164924
MAP3K5	NA	MAP3K5	mitogen-activated protein kinase kinase kinase 5	4217	ENSG00000197442
MAPK1	NA	MAPK1	mitogen-activated protein kinase 1	5594	ENSG00000100030
GAB1	NA	GAB1	GRB2-associated binding protein 1	2549	ENSG00000109458
RPS6KA3	NA	RPS6KA3	ribosomal protein S6 kinase, 90kDa, polypeptide 3	6197	ENSG00000177189
KEGG pathway	Renal cell carcinoma	5211	C=70	O=27	E=6.34	R=4.26	rawP=2.31e-11	adjP=3.83e-10
EP300	NA	EP300	E1A binding protein p300	2033	ENSG00000100393
SOS2	NA	SOS2	son of sevenless homolog 2 (Drosophila)	6655	ENSG00000100485
BRAF	NA	BRAF	v-raf murine sarcoma viral oncogene homolog B1	673	ENSG00000157764
NRAS	NA	NRAS	neuroblastoma RAS viral (v-ras) oncogene homolog	4893	ENSG00000213281
SOS1	NA	SOS1	son of sevenless homolog 1 (Drosophila)	6654	ENSG00000115904
PIK3R1	NA	PIK3R1	phosphoinositide-3-kinase, regulatory subunit 1 (alpha)	5295	ENSG00000145675
RAP1B	NA	RAP1B	RAP1B, member of RAS oncogene family	5908	ENSG00000127314
KRAS	NA	KRAS	v-Ki-ras2 Kirsten rat sarcoma viral oncogene homolog	3845	ENSG00000133703
TCEB1	NA	TCEB1	transcription elongation factor B (SIII), polypeptide 1 (15kDa, elongin C)	6921	ENSG00000154582
TGFB2	NA	TGFB2	transforming growth factor, beta 2	7042	ENSG00000092969
VEGFA	NA	VEGFA	vascular endothelial growth factor A	7422	ENSG00000112715
PIK3CB	NA	PIK3CB	phosphatidylinositol-4,5-bisphosphate 3-kinase, catalytic subunit beta	5291	ENSG00000051382
PGF	NA	PGF	placental growth factor	5228	ENSG00000119630
JUN	NA	JUN	jun proto-oncogene	3725	ENSG00000177606
RAP1A	NA	RAP1A	RAP1A, member of RAS oncogene family	5906	ENSG00000116473
CRK	NA	CRK	v-crk sarcoma virus CT10 oncogene homolog (avian)	1398	ENSG00000167193
HIF1A	NA	HIF1A	hypoxia inducible factor 1, alpha subunit (basic helix-loop-helix transcription factor)	3091	ENSG00000100644
AKT3	NA	AKT3	v-akt murine thymoma viral oncogene homolog 3 (protein kinase B, gamma)	10000	ENSG00000117020
CUL2	NA	CUL2	cullin 2	8453	ENSG00000108094
PAK2	NA	PAK2	p21 protein (Cdc42/Rac)-activated kinase 2	5062	ENSG00000180370
PIK3CA	NA	PIK3CA	phosphatidylinositol-4,5-bisphosphate 3-kinase, catalytic subunit alpha	5290	ENSG00000121879
PTPN11	NA	PTPN11	protein tyrosine phosphatase, non-receptor type 11	5781	ENSG00000179295
HGF	NA	HGF	hepatocyte growth factor (hepapoietin A	scatter factor)	3082	ENSG00000019991
MET	NA	MET	met proto-oncogene (hepatocyte growth factor receptor)	4233	ENSG00000105976
MAPK1	NA	MAPK1	mitogen-activated protein kinase 1	5594	ENSG00000100030
GAB1	NA	GAB1	GRB2-associated binding protein 1	2549	ENSG00000109458
EGLN1	NA	EGLN1	egl nine homolog 1 (C. elegans)	54583	ENSG00000135766
KEGG pathway	Endocytosis	4144	C=201	O=50	E=18.19	R=2.75	rawP=3.03e-11	adjP=4.64e-10
TRAF6	NA	TRAF6	TNF receptor-associated factor 6, E3 ubiquitin protein ligase	7189	ENSG00000175104
PDCD6IP	NA	PDCD6IP	programmed cell death 6 interacting protein	10015	ENSG00000170248
CHMP5	NA	CHMP5	charged multivesicular body protein 5	51510	ENSG00000086065
VTA1	NA	VTA1	Vps20-associated 1 homolog (S. cerevisiae)	51534	ENSG00000009844
VPS45	NA	VPS45	vacuolar protein sorting 45 homolog (S. cerevisiae)	11311	ENSG00000136631
PSD3	NA	PSD3	pleckstrin and Sec7 domain containing 3	23362	ENSG00000156011
TGFBR1	NA	TGFBR1	transforming growth factor, beta receptor 1	7046	ENSG00000106799
TGFB2	NA	TGFB2	transforming growth factor, beta 2	7042	ENSG00000092969
PDGFRA	NA	PDGFRA	platelet-derived growth factor receptor, alpha polypeptide	5156	ENSG00000134853
RAB11A	NA	RAB11A	RAB11A, member RAS oncogene family	8766	ENSG00000103769
EEA1	NA	EEA1	early endosome antigen 1	8411	ENSG00000102189
SH3KBP1	NA	SH3KBP1	SH3-domain kinase binding protein 1	30011	ENSG00000147010
NEDD4	NA	NEDD4	neural precursor cell expressed, developmentally down-regulated 4, E3 ubiquitin protein ligase	4734	ENSG00000069869
TFRC	NA	TFRC	transferrin receptor (p90, CD71)	7037	ENSG00000072274
ZFYVE16	NA	ZFYVE16	zinc finger, FYVE domain containing 16	9765	ENSG00000039319
ASAP2	NA	ASAP2	ArfGAP with SH3 domain, ankyrin repeat and PH domain 2	8853	ENSG00000151693
MDM2	NA	MDM2	Mdm2, p53 E3 ubiquitin protein ligase homolog (mouse)	4193	ENSG00000135679
ACAP2	NA	ACAP2	ArfGAP with coiled-coil, ankyrin repeat and PH domains 2	23527	ENSG00000114331
ASAP1	NA	ASAP1	ArfGAP with SH3 domain, ankyrin repeat and PH domain 1	50807	ENSG00000153317
PRKCI	NA	PRKCI	protein kinase C, iota	5584	ENSG00000163558
WWP1	NA	WWP1	WW domain containing E3 ubiquitin protein ligase 1	11059	ENSG00000123124
MET	NA	MET	met proto-oncogene (hepatocyte growth factor receptor)	4233	ENSG00000105976
CAV2	NA	CAV2	caveolin 2	858	ENSG00000105971
VPS37A	NA	VPS37A	vacuolar protein sorting 37 homolog A (S. cerevisiae)	137492	ENSG00000155975
ITCH	NA	ITCH	itchy E3 ubiquitin protein ligase	83737	ENSG00000078747
EPS15	NA	EPS15	epidermal growth factor receptor pathway substrate 15	2060	ENSG00000085832
DNAJC6	NA	DNAJC6	DnaJ (Hsp40) homolog, subfamily C, member 6	9829	ENSG00000116675
VPS4B	NA	VPS4B	vacuolar protein sorting 4 homolog B (S. cerevisiae)	9525	ENSG00000119541
USP8	NA	USP8	ubiquitin specific peptidase 8	9101	ENSG00000138592
CBLB	NA	CBLB	Cbl proto-oncogene, E3 ubiquitin protein ligase B	868	ENSG00000114423
RAB5A	NA	RAB5A	RAB5A, member RAS oncogene family	5868	ENSG00000144566
CAV1	NA	CAV1	caveolin 1, caveolae protein, 22kDa	857	ENSG00000105974
SMURF2	NA	SMURF2	SMAD specific E3 ubiquitin protein ligase 2	64750	ENSG00000108854
CHMP2B	NA	CHMP2B	charged multivesicular body protein 2B	25978	ENSG00000083937
VPS36	NA	VPS36	vacuolar protein sorting 36 homolog (S. cerevisiae)	51028	ENSG00000136100
CBL	NA	CBL	Cbl proto-oncogene, E3 ubiquitin protein ligase	867	ENSG00000110395
ADRBK2	NA	ADRBK2	adrenergic, beta, receptor kinase 2	157	ENSG00000100077
RAB22A	NA	RAB22A	RAB22A, member RAS oncogene family	57403	ENSG00000124209
EGFR	NA	EGFR	epidermal growth factor receptor	1956	ENSG00000146648
SH3GLB1	NA	SH3GLB1	SH3-domain GRB2-like endophilin B1	51100	ENSG00000097033
SMAD2	NA	SMAD2	SMAD family member 2	4087	ENSG00000175387
RAB11FIP2	NA	RAB11FIP2	RAB11 family interacting protein 2 (class I)	22841	ENSG00000107560
STAM2	NA	STAM2	signal transducing adaptor molecule (SH3 domain and ITAM motif) 2	10254	ENSG00000115145
DNM1L	NA	DNM1L	dynamin 1-like	10059	ENSG00000087470
CLTC	NA	CLTC	clathrin, heavy chain (Hc)	1213	ENSG00000141367
FLT1	NA	FLT1	fms-related tyrosine kinase 1 (vascular endothelial growth factor/vascular permeability factor receptor)	2321	ENSG00000102755
RAB31	NA	RAB31	RAB31, member RAS oncogene family	11031	ENSG00000168461
ARFGAP3	NA	ARFGAP3	ADP-ribosylation factor GTPase activating protein 3	26286	ENSG00000242247
ARF6	NA	ARF6	ADP-ribosylation factor 6	382	ENSG00000165527
RABEP1	NA	RABEP1	rabaptin, RAB GTPase binding effector protein 1	9135	ENSG00000029725
KEGG pathway	ErbB signaling pathway	4012	C=87	O=30	E=7.87	R=3.81	rawP=5.03e-11	adjP=7.15e-10
MAPK8	NA	MAPK8	mitogen-activated protein kinase 8	5599	ENSG00000107643
SOS2	NA	SOS2	son of sevenless homolog 2 (Drosophila)	6655	ENSG00000100485
HBEGF	NA	HBEGF	heparin-binding EGF-like growth factor	1839	ENSG00000113070
SHC4	NA	SHC4	SHC (Src homology 2 domain containing) family, member 4	399694	ENSG00000185634
BRAF	NA	BRAF	v-raf murine sarcoma viral oncogene homolog B1	673	ENSG00000157764
NRAS	NA	NRAS	neuroblastoma RAS viral (v-ras) oncogene homolog	4893	ENSG00000213281
NCK1	NA	NCK1	NCK adaptor protein 1	4690	ENSG00000158092
SOS1	NA	SOS1	son of sevenless homolog 1 (Drosophila)	6654	ENSG00000115904
PIK3R1	NA	PIK3R1	phosphoinositide-3-kinase, regulatory subunit 1 (alpha)	5295	ENSG00000145675
CBLB	NA	CBLB	Cbl proto-oncogene, E3 ubiquitin protein ligase B	868	ENSG00000114423
KRAS	NA	KRAS	v-Ki-ras2 Kirsten rat sarcoma viral oncogene homolog	3845	ENSG00000133703
PTK2	NA	PTK2	PTK2 protein tyrosine kinase 2	5747	ENSG00000169398
CBL	NA	CBL	Cbl proto-oncogene, E3 ubiquitin protein ligase	867	ENSG00000110395
PIK3CB	NA	PIK3CB	phosphatidylinositol-4,5-bisphosphate 3-kinase, catalytic subunit beta	5291	ENSG00000051382
EGFR	NA	EGFR	epidermal growth factor receptor	1956	ENSG00000146648
ABL2	NA	ABL2	v-abl Abelson murine leukemia viral oncogene homolog 2	27	ENSG00000143322
JUN	NA	JUN	jun proto-oncogene	3725	ENSG00000177606
CAMK2D	NA	CAMK2D	calcium/calmodulin-dependent protein kinase II delta	817	ENSG00000145349
CRK	NA	CRK	v-crk sarcoma virus CT10 oncogene homolog (avian)	1398	ENSG00000167193
AKT3	NA	AKT3	v-akt murine thymoma viral oncogene homolog 3 (protein kinase B, gamma)	10000	ENSG00000117020
PAK2	NA	PAK2	p21 protein (Cdc42/Rac)-activated kinase 2	5062	ENSG00000180370
MAPK9	NA	MAPK9	mitogen-activated protein kinase 9	5601	ENSG00000050748
EREG	NA	EREG	epiregulin	2069	ENSG00000124882
PIK3CA	NA	PIK3CA	phosphatidylinositol-4,5-bisphosphate 3-kinase, catalytic subunit alpha	5290	ENSG00000121879
CDKN1B	NA	CDKN1B	cyclin-dependent kinase inhibitor 1B (p27, Kip1)	1027	ENSG00000111276
GSK3B	NA	GSK3B	glycogen synthase kinase 3 beta	2932	ENSG00000082701
RPS6KB1	NA	RPS6KB1	ribosomal protein S6 kinase, 70kDa, polypeptide 1	6198	ENSG00000108443
MAPK1	NA	MAPK1	mitogen-activated protein kinase 1	5594	ENSG00000100030
MAP2K4	NA	MAP2K4	mitogen-activated protein kinase kinase 4	6416	ENSG00000065559
GAB1	NA	GAB1	GRB2-associated binding protein 1	2549	ENSG00000109458
KEGG pathway	Chronic myeloid leukemia	5220	C=73	O=27	E=6.61	R=4.09	rawP=7.23e-11	adjP=9.59e-10
SOS2	NA	SOS2	son of sevenless homolog 2 (Drosophila)	6655	ENSG00000100485
SHC4	NA	SHC4	SHC (Src homology 2 domain containing) family, member 4	399694	ENSG00000185634
BRAF	NA	BRAF	v-raf murine sarcoma viral oncogene homolog B1	673	ENSG00000157764
NRAS	NA	NRAS	neuroblastoma RAS viral (v-ras) oncogene homolog	4893	ENSG00000213281
SOS1	NA	SOS1	son of sevenless homolog 1 (Drosophila)	6654	ENSG00000115904
PIK3R1	NA	PIK3R1	phosphoinositide-3-kinase, regulatory subunit 1 (alpha)	5295	ENSG00000145675
CBLB	NA	CBLB	Cbl proto-oncogene, E3 ubiquitin protein ligase B	868	ENSG00000114423
E2F3	NA	E2F3	E2F transcription factor 3	1871	ENSG00000112242
CHUK	NA	CHUK	conserved helix-loop-helix ubiquitous kinase	1147	ENSG00000213341
KRAS	NA	KRAS	v-Ki-ras2 Kirsten rat sarcoma viral oncogene homolog	3845	ENSG00000133703
TGFBR1	NA	TGFBR1	transforming growth factor, beta receptor 1	7046	ENSG00000106799
CTBP2	NA	CTBP2	C-terminal binding protein 2	1488	ENSG00000175029
TGFB2	NA	TGFB2	transforming growth factor, beta 2	7042	ENSG00000092969
CBL	NA	CBL	Cbl proto-oncogene, E3 ubiquitin protein ligase	867	ENSG00000110395
PIK3CB	NA	PIK3CB	phosphatidylinositol-4,5-bisphosphate 3-kinase, catalytic subunit beta	5291	ENSG00000051382
RB1	NA	RB1	retinoblastoma 1	5925	ENSG00000139687
MDM2	NA	MDM2	Mdm2, p53 E3 ubiquitin protein ligase homolog (mouse)	4193	ENSG00000135679
CRK	NA	CRK	v-crk sarcoma virus CT10 oncogene homolog (avian)	1398	ENSG00000167193
AKT3	NA	AKT3	v-akt murine thymoma viral oncogene homolog 3 (protein kinase B, gamma)	10000	ENSG00000117020
PIK3CA	NA	PIK3CA	phosphatidylinositol-4,5-bisphosphate 3-kinase, catalytic subunit alpha	5290	ENSG00000121879
PTPN11	NA	PTPN11	protein tyrosine phosphatase, non-receptor type 11	5781	ENSG00000179295
CDKN1B	NA	CDKN1B	cyclin-dependent kinase inhibitor 1B (p27, Kip1)	1027	ENSG00000111276
RUNX1	NA	RUNX1	runt-related transcription factor 1	861	ENSG00000159216
MAPK1	NA	MAPK1	mitogen-activated protein kinase 1	5594	ENSG00000100030
SMAD4	NA	SMAD4	SMAD family member 4	4089	ENSG00000141646
CDK6	NA	CDK6	cyclin-dependent kinase 6	1021	ENSG00000105810
HDAC2	NA	HDAC2	histone deacetylase 2	3066	ENSG00000196591
KEGG pathway	Small cell lung cancer	5222	C=85	O=29	E=7.69	R=3.77	rawP=1.41e-10	adjP=1.75e-09
LAMA4	NA	LAMA4	laminin, alpha 4	3910	ENSG00000112769
CDKN2B	NA	CDKN2B	cyclin-dependent kinase inhibitor 2B (p15, inhibits CDK4)	1030	ENSG00000147883
CCNE2	NA	CCNE2	cyclin E2	9134	ENSG00000175305
TRAF6	NA	TRAF6	TNF receptor-associated factor 6, E3 ubiquitin protein ligase	7189	ENSG00000175104
FN1	NA	FN1	fibronectin 1	2335	ENSG00000115414
BIRC3	NA	BIRC3	baculoviral IAP repeat containing 3	330	ENSG00000023445
PIK3R1	NA	PIK3R1	phosphoinositide-3-kinase, regulatory subunit 1 (alpha)	5295	ENSG00000145675
XIAP	NA	XIAP	X-linked inhibitor of apoptosis	331	ENSG00000101966
E2F3	NA	E2F3	E2F transcription factor 3	1871	ENSG00000112242
CHUK	NA	CHUK	conserved helix-loop-helix ubiquitous kinase	1147	ENSG00000213341
CYCS	NA	CYCS	cytochrome c, somatic	54205	ENSG00000172115
PTK2	NA	PTK2	PTK2 protein tyrosine kinase 2	5747	ENSG00000169398
PIK3CB	NA	PIK3CB	phosphatidylinositol-4,5-bisphosphate 3-kinase, catalytic subunit beta	5291	ENSG00000051382
BIRC2	NA	BIRC2	baculoviral IAP repeat containing 2	329	ENSG00000110330
PIAS1	NA	PIAS1	protein inhibitor of activated STAT, 1	8554	ENSG00000033800
RB1	NA	RB1	retinoblastoma 1	5925	ENSG00000139687
PTGS2	NA	PTGS2	prostaglandin-endoperoxide synthase 2 (prostaglandin G/H synthase and cyclooxygenase)	5743	ENSG00000073756
PTEN	NA	PTEN	phosphatase and tensin homolog	5728	ENSG00000171862
AKT3	NA	AKT3	v-akt murine thymoma viral oncogene homolog 3 (protein kinase B, gamma)	10000	ENSG00000117020
ITGA2	NA	ITGA2	integrin, alpha 2 (CD49B, alpha 2 subunit of VLA-2 receptor)	3673	ENSG00000164171
LAMB1	NA	LAMB1	laminin, beta 1	3912	ENSG00000091136
ITGB1	NA	ITGB1	integrin, beta 1 (fibronectin receptor, beta polypeptide, antigen CD29 includes MDF2, MSK12)	3688	ENSG00000150093
PIK3CA	NA	PIK3CA	phosphatidylinositol-4,5-bisphosphate 3-kinase, catalytic subunit alpha	5290	ENSG00000121879
PIAS2	NA	PIAS2	protein inhibitor of activated STAT, 2	9063	ENSG00000078043
CDKN1B	NA	CDKN1B	cyclin-dependent kinase inhibitor 1B (p27, Kip1)	1027	ENSG00000111276
ITGAV	NA	ITGAV	integrin, alpha V	3685	ENSG00000138448
APAF1	NA	APAF1	apoptotic peptidase activating factor 1	317	ENSG00000120868
TRAF5	NA	TRAF5	TNF receptor-associated factor 5	7188	ENSG00000082512
CDK6	NA	CDK6	cyclin-dependent kinase 6	1021	ENSG00000105810
KEGG pathway	Regulation of actin cytoskeleton	4810	C=213	O=50	E=19.28	R=2.59	rawP=2.77e-10	adjP=3.24e-09
GNG12	NA	GNG12	guanine nucleotide binding protein (G protein), gamma 12	55970	ENSG00000172380
BRAF	NA	BRAF	v-raf murine sarcoma viral oncogene homolog B1	673	ENSG00000157764
FN1	NA	FN1	fibronectin 1	2335	ENSG00000115414
PPP1R12A	NA	PPP1R12A	protein phosphatase 1, regulatory subunit 12A	4659	ENSG00000058272
WASF1	NA	WASF1	WAS protein family, member 1	8936	ENSG00000112290
DOCK1	NA	DOCK1	dedicator of cytokinesis 1	1793	ENSG00000150760
IQGAP1	NA	IQGAP1	IQ motif containing GTPase activating protein 1	8826	ENSG00000140575
ENAH	NA	ENAH	enabled homolog (Drosophila)	55740	ENSG00000154380
APC	NA	APC	adenomatous polyposis coli	324	ENSG00000134982
NCKAP1	NA	NCKAP1	NCK-associated protein 1	10787	ENSG00000061676
PDGFRA	NA	PDGFRA	platelet-derived growth factor receptor, alpha polypeptide	5156	ENSG00000134853
PPP1CC	NA	PPP1CC	protein phosphatase 1, catalytic subunit, gamma isozyme	5501	ENSG00000186298
TIAM2	NA	TIAM2	T-cell lymphoma invasion and metastasis 2	26230	ENSG00000146426
ITGB8	NA	ITGB8	integrin, beta 8	3696	ENSG00000105855
PAK2	NA	PAK2	p21 protein (Cdc42/Rac)-activated kinase 2	5062	ENSG00000180370
PIK3CA	NA	PIK3CA	phosphatidylinositol-4,5-bisphosphate 3-kinase, catalytic subunit alpha	5290	ENSG00000121879
RDX	NA	RDX	radixin	5962	ENSG00000137710
ITGA1	NA	ITGA1	integrin, alpha 1	3672	ENSG00000213949
PIKFYVE	NA	PIKFYVE	phosphoinositide kinase, FYVE finger containing	200576	ENSG00000115020
BDKRB1	NA	BDKRB1	bradykinin receptor B1	623	ENSG00000100739
RRAS2	NA	RRAS2	related RAS viral (r-ras) oncogene homolog 2	22800	ENSG00000133818
ROCK2	NA	ROCK2	Rho-associated, coiled-coil containing protein kinase 2	9475	ENSG00000134318
ABI2	NA	ABI2	abl-interactor 2	10152	ENSG00000138443
VAV3	NA	VAV3	vav 3 guanine nucleotide exchange factor	10451	ENSG00000134215
SOS2	NA	SOS2	son of sevenless homolog 2 (Drosophila)	6655	ENSG00000100485
NRAS	NA	NRAS	neuroblastoma RAS viral (v-ras) oncogene homolog	4893	ENSG00000213281
SOS1	NA	SOS1	son of sevenless homolog 1 (Drosophila)	6654	ENSG00000115904
FGF2	NA	FGF2	fibroblast growth factor 2 (basic)	2247	ENSG00000138685
ITGA4	NA	ITGA4	integrin, alpha 4 (antigen CD49D, alpha 4 subunit of VLA-4 receptor)	3676	ENSG00000115232
PIK3R1	NA	PIK3R1	phosphoinositide-3-kinase, regulatory subunit 1 (alpha)	5295	ENSG00000145675
DIAPH2	NA	DIAPH2	diaphanous homolog 2 (Drosophila)	1730	ENSG00000147202
ARHGEF12	NA	ARHGEF12	Rho guanine nucleotide exchange factor (GEF) 12	23365	ENSG00000196914
KRAS	NA	KRAS	v-Ki-ras2 Kirsten rat sarcoma viral oncogene homolog	3845	ENSG00000133703
PTK2	NA	PTK2	PTK2 protein tyrosine kinase 2	5747	ENSG00000169398
PIK3CB	NA	PIK3CB	phosphatidylinositol-4,5-bisphosphate 3-kinase, catalytic subunit beta	5291	ENSG00000051382
EGFR	NA	EGFR	epidermal growth factor receptor	1956	ENSG00000146648
CFL2	NA	CFL2	cofilin 2 (muscle)	1073	ENSG00000165410
CRK	NA	CRK	v-crk sarcoma virus CT10 oncogene homolog (avian)	1398	ENSG00000167193
ARHGEF6	NA	ARHGEF6	Rac/Cdc42 guanine nucleotide exchange factor (GEF) 6	9459	ENSG00000129675
WASL	NA	WASL	Wiskott-Aldrich syndrome-like	8976	ENSG00000106299
ITGA2	NA	ITGA2	integrin, alpha 2 (CD49B, alpha 2 subunit of VLA-2 receptor)	3673	ENSG00000164171
ITGB1	NA	ITGB1	integrin, beta 1 (fibronectin receptor, beta polypeptide, antigen CD29 includes MDF2, MSK12)	3688	ENSG00000150093
PDGFD	NA	PDGFD	platelet derived growth factor D	80310	ENSG00000170962
FGF7	NA	FGF7	fibroblast growth factor 7	2252	ENSG00000140285
PPP1CB	NA	PPP1CB	protein phosphatase 1, catalytic subunit, beta isozyme	5500	ENSG00000213639
ROCK1	NA	ROCK1	Rho-associated, coiled-coil containing protein kinase 1	6093	ENSG00000067900
ITGAV	NA	ITGAV	integrin, alpha V	3685	ENSG00000138448
MAPK1	NA	MAPK1	mitogen-activated protein kinase 1	5594	ENSG00000100030
GNA13	NA	GNA13	guanine nucleotide binding protein (G protein), alpha 13	10672	ENSG00000120063
MYL12B	NA	MYL12B	myosin, light chain 12B, regulatory	103910	ENSG00000118680
KEGG pathway	Basal transcription factors	3022	C=37	O=18	E=3.35	R=5.38	rawP=5.21e-10	adjP=5.76e-09
TAF2	NA	TAF2	TAF2 RNA polymerase II, TATA box binding protein (TBP)-associated factor, 150kDa	6873	ENSG00000064313
TAF13	NA	TAF13	TAF13 RNA polymerase II, TATA box binding protein (TBP)-associated factor, 18kDa	6884	ENSG00000197780
GTF2H3	NA	GTF2H3	general transcription factor IIH, polypeptide 3, 34kDa	2967	ENSG00000111358
TAF5	NA	TAF5	TAF5 RNA polymerase II, TATA box binding protein (TBP)-associated factor, 100kDa	6877	ENSG00000148835
GTF2A1	NA	GTF2A1	general transcription factor IIA, 1, 19/37kDa	2957	ENSG00000165417
TAF1	NA	TAF1	TAF1 RNA polymerase II, TATA box binding protein (TBP)-associated factor, 250kDa	6872	ENSG00000147133
TAF4	NA	TAF4	TAF4 RNA polymerase II, TATA box binding protein (TBP)-associated factor, 135kDa	6874	ENSG00000130699
TBPL1	NA	TBPL1	TBP-like 1	9519	ENSG00000028839
STON1-GTF2A1L	NA	STON1-GTF2A1L	STON1-GTF2A1L readthrough	286749	ENSG00000068781
GTF2H1	NA	GTF2H1	general transcription factor IIH, polypeptide 1, 62kDa	2965	ENSG00000110768
TAF5L	NA	TAF5L	TAF5-like RNA polymerase II, p300/CBP-associated factor (PCAF)-associated factor, 65kDa	27097	ENSG00000135801
STON1	NA	STON1	stonin 1	11037	ENSG00000243244
GTF2E1	NA	GTF2E1	general transcription factor IIE, polypeptide 1, alpha 56kDa	2960	ENSG00000153767
TAF9	NA	TAF9	TAF9 RNA polymerase II, TATA box binding protein (TBP)-associated factor, 32kDa	6880	ENSG00000085231
GTF2A2	NA	GTF2A2	general transcription factor IIA, 2, 12kDa	2958	ENSG00000140307
GTF2B	NA	GTF2B	general transcription factor IIB	2959	ENSG00000137947
GTF2H2	NA	GTF2H2	general transcription factor IIH, polypeptide 2, 44kDa	2966	ENSG00000145736
TAF9B	NA	TAF9B	TAF9B RNA polymerase II, TATA box binding protein (TBP)-associated factor, 31kDa	51616	ENSG00000187325
KEGG pathway	Ribosome biogenesis in eukaryotes	3008	C=80	O=27	E=7.24	R=3.73	rawP=7.93e-10	adjP=8.31e-09
WDR75	NA	WDR75	WD repeat domain 75	84128	ENSG00000115368
WDR36	NA	WDR36	WD repeat domain 36	134430	ENSG00000134987
UTP15	NA	UTP15	UTP15, U3 small nucleolar ribonucleoprotein, homolog (S. cerevisiae)	84135	ENSG00000164338
GTPBP4	NA	GTPBP4	GTP binding protein 4	23560	ENSG00000107937
WDR3	NA	WDR3	WD repeat domain 3	10885	ENSG00000065183
BMS1	NA	BMS1	BMS1 homolog, ribosome assembly protein (yeast)	9790	ENSG00000165733
GNL2	NA	GNL2	guanine nucleotide binding protein-like 2 (nucleolar)	29889	ENSG00000134697
SPATA5	NA	SPATA5	spermatogenesis associated 5	166378	ENSG00000145375
EFTUD1	NA	EFTUD1	elongation factor Tu GTP binding domain containing 1	79631	ENSG00000140598
NOP58	NA	NOP58	NOP58 ribonucleoprotein homolog (yeast)	51602	ENSG00000055044
RPP40	NA	RPP40	ribonuclease P/MRP 40kDa subunit	10799	ENSG00000124787
RIOK2	NA	RIOK2	RIO kinase 2 (yeast)	55781	ENSG00000058729
XPO1	NA	XPO1	exportin 1 (CRM1 homolog, yeast)	7514	ENSG00000082898
FCF1	NA	FCF1	FCF1 small subunit (SSU) processome component homolog (S. cerevisiae)	51077	ENSG00000119616
MPHOSPH10	NA	MPHOSPH10	M-phase phosphoprotein 10 (U3 small nucleolar ribonucleoprotein)	10199	ENSG00000124383
UTP18	NA	UTP18	UTP18 small subunit (SSU) processome component homolog (yeast)	51096	ENSG00000011260
UTP14C	NA	UTP14C	UTP14, U3 small nucleolar ribonucleoprotein, homolog C (yeast)	9724	ENSG00000253797
XRN2	NA	XRN2	5'-3' exoribonuclease 2	22803	ENSG00000088930
RIOK1	NA	RIOK1	RIO kinase 1 (yeast)	83732	ENSG00000124784
HEATR1	NA	HEATR1	HEAT repeat containing 1	55127	ENSG00000119285
MDN1	NA	MDN1	MDN1, midasin homolog (yeast)	23195	ENSG00000112159
XRN1	NA	XRN1	5'-3' exoribonuclease 1	54464	ENSG00000114127
RAN	NA	RAN	RAN, member RAS oncogene family	5901	ENSG00000132341
TAF9	NA	TAF9	TAF9 RNA polymerase II, TATA box binding protein (TBP)-associated factor, 32kDa	6880	ENSG00000085231
WDR43	NA	WDR43	WD repeat domain 43	23160	ENSG00000163811
NMD3	NA	NMD3	NMD3 homolog (S. cerevisiae)	51068	ENSG00000169251
NXT2	NA	NXT2	nuclear transport factor 2-like export factor 2	55916	ENSG00000101888
KEGG pathway	Prostate cancer	5215	C=89	O=28	E=8.05	R=3.48	rawP=2.39e-09	adjP=2.38e-08
CREB3L2	NA	CREB3L2	cAMP responsive element binding protein 3-like 2	64764	ENSG00000182158
CCNE2	NA	CCNE2	cyclin E2	9134	ENSG00000175305
EP300	NA	EP300	E1A binding protein p300	2033	ENSG00000100393
SOS2	NA	SOS2	son of sevenless homolog 2 (Drosophila)	6655	ENSG00000100485
BRAF	NA	BRAF	v-raf murine sarcoma viral oncogene homolog B1	673	ENSG00000157764
HSP90B1	NA	HSP90B1	heat shock protein 90kDa beta (Grp94), member 1	7184	ENSG00000166598
NRAS	NA	NRAS	neuroblastoma RAS viral (v-ras) oncogene homolog	4893	ENSG00000213281
FOXO1	NA	FOXO1	forkhead box O1	2308	ENSG00000150907
SOS1	NA	SOS1	son of sevenless homolog 1 (Drosophila)	6654	ENSG00000115904
PIK3R1	NA	PIK3R1	phosphoinositide-3-kinase, regulatory subunit 1 (alpha)	5295	ENSG00000145675
E2F3	NA	E2F3	E2F transcription factor 3	1871	ENSG00000112242
CHUK	NA	CHUK	conserved helix-loop-helix ubiquitous kinase	1147	ENSG00000213341
KRAS	NA	KRAS	v-Ki-ras2 Kirsten rat sarcoma viral oncogene homolog	3845	ENSG00000133703
CREB5	NA	CREB5	cAMP responsive element binding protein 5	9586	ENSG00000146592
PDGFRA	NA	PDGFRA	platelet-derived growth factor receptor, alpha polypeptide	5156	ENSG00000134853
PIK3CB	NA	PIK3CB	phosphatidylinositol-4,5-bisphosphate 3-kinase, catalytic subunit beta	5291	ENSG00000051382
EGFR	NA	EGFR	epidermal growth factor receptor	1956	ENSG00000146648
RB1	NA	RB1	retinoblastoma 1	5925	ENSG00000139687
MDM2	NA	MDM2	Mdm2, p53 E3 ubiquitin protein ligase homolog (mouse)	4193	ENSG00000135679
PTEN	NA	PTEN	phosphatase and tensin homolog	5728	ENSG00000171862
AKT3	NA	AKT3	v-akt murine thymoma viral oncogene homolog 3 (protein kinase B, gamma)	10000	ENSG00000117020
PIK3CA	NA	PIK3CA	phosphatidylinositol-4,5-bisphosphate 3-kinase, catalytic subunit alpha	5290	ENSG00000121879
PDGFD	NA	PDGFD	platelet derived growth factor D	80310	ENSG00000170962
CDKN1B	NA	CDKN1B	cyclin-dependent kinase inhibitor 1B (p27, Kip1)	1027	ENSG00000111276
GSK3B	NA	GSK3B	glycogen synthase kinase 3 beta	2932	ENSG00000082701
HSP90AA1	NA	HSP90AA1	heat shock protein 90kDa alpha (cytosolic), class A member 1	3320	ENSG00000080824
CREB1	NA	CREB1	cAMP responsive element binding protein 1	1385	ENSG00000118260
MAPK1	NA	MAPK1	mitogen-activated protein kinase 1	5594	ENSG00000100030
KEGG pathway	TGF-beta signaling pathway	4350	C=84	O=27	E=7.60	R=3.55	rawP=2.70e-09	adjP=2.56e-08
CDKN2B	NA	CDKN2B	cyclin-dependent kinase inhibitor 2B (p15, inhibits CDK4)	1030	ENSG00000147883
DCN	NA	DCN	decorin	1634	ENSG00000011465
EP300	NA	EP300	E1A binding protein p300	2033	ENSG00000100393
SMAD9	NA	SMAD9	SMAD family member 9	4093	ENSG00000120693
BMPR2	NA	BMPR2	bone morphogenetic protein receptor, type II (serine/threonine kinase)	659	ENSG00000204217
CUL1	NA	CUL1	cullin 1	8454	ENSG00000055130
SMAD5	NA	SMAD5	SMAD family member 5	4090	ENSG00000113658
ID4	NA	ID4	inhibitor of DNA binding 4, dominant negative helix-loop-helix protein	3400	ENSG00000172201
TGFBR1	NA	TGFBR1	transforming growth factor, beta receptor 1	7046	ENSG00000106799
SMURF2	NA	SMURF2	SMAD specific E3 ubiquitin protein ligase 2	64750	ENSG00000108854
TGFB2	NA	TGFB2	transforming growth factor, beta 2	7042	ENSG00000092969
RBL2	NA	RBL2	retinoblastoma-like 2 (p130)	5934	ENSG00000103479
BMP6	NA	BMP6	bone morphogenetic protein 6	654	ENSG00000153162
PPP2R1B	NA	PPP2R1B	protein phosphatase 2, regulatory subunit A, beta	5519	ENSG00000137713
PPP2CA	NA	PPP2CA	protein phosphatase 2, catalytic subunit, alpha isozyme	5515	ENSG00000113575
ZFYVE16	NA	ZFYVE16	zinc finger, FYVE domain containing 16	9765	ENSG00000039319
SMAD2	NA	SMAD2	SMAD family member 2	4087	ENSG00000175387
ACVR2A	NA	ACVR2A	activin A receptor, type IIA	92	ENSG00000121989
RPS6KB1	NA	RPS6KB1	ribosomal protein S6 kinase, 70kDa, polypeptide 1	6198	ENSG00000108443
ROCK1	NA	ROCK1	Rho-associated, coiled-coil containing protein kinase 1	6093	ENSG00000067900
BMPR1A	NA	BMPR1A	bone morphogenetic protein receptor, type IA	657	ENSG00000107779
SMAD1	NA	SMAD1	SMAD family member 1	4086	ENSG00000170365
MAPK1	NA	MAPK1	mitogen-activated protein kinase 1	5594	ENSG00000100030
ROCK2	NA	ROCK2	Rho-associated, coiled-coil containing protein kinase 2	9475	ENSG00000134318
SMAD4	NA	SMAD4	SMAD family member 4	4089	ENSG00000141646
INHBA	NA	INHBA	inhibin, beta A	3624	ENSG00000122641
BMPR1B	NA	BMPR1B	bone morphogenetic protein receptor, type IB	658	ENSG00000138696
KEGG pathway	Pancreatic cancer	5212	C=70	O=24	E=6.34	R=3.79	rawP=4.76e-09	adjP=4.31e-08
MAPK8	NA	MAPK8	mitogen-activated protein kinase 8	5599	ENSG00000107643
BRAF	NA	BRAF	v-raf murine sarcoma viral oncogene homolog B1	673	ENSG00000157764
PIK3R1	NA	PIK3R1	phosphoinositide-3-kinase, regulatory subunit 1 (alpha)	5295	ENSG00000145675
E2F3	NA	E2F3	E2F transcription factor 3	1871	ENSG00000112242
CHUK	NA	CHUK	conserved helix-loop-helix ubiquitous kinase	1147	ENSG00000213341
KRAS	NA	KRAS	v-Ki-ras2 Kirsten rat sarcoma viral oncogene homolog	3845	ENSG00000133703
TGFBR1	NA	TGFBR1	transforming growth factor, beta receptor 1	7046	ENSG00000106799
TGFB2	NA	TGFB2	transforming growth factor, beta 2	7042	ENSG00000092969
VEGFA	NA	VEGFA	vascular endothelial growth factor A	7422	ENSG00000112715
PIK3CB	NA	PIK3CB	phosphatidylinositol-4,5-bisphosphate 3-kinase, catalytic subunit beta	5291	ENSG00000051382
EGFR	NA	EGFR	epidermal growth factor receptor	1956	ENSG00000146648
RALA	NA	RALA	v-ral simian leukemia viral oncogene homolog A (ras related)	5898	ENSG00000006451
PGF	NA	PGF	placental growth factor	5228	ENSG00000119630
RB1	NA	RB1	retinoblastoma 1	5925	ENSG00000139687
SMAD2	NA	SMAD2	SMAD family member 2	4087	ENSG00000175387
JAK1	NA	JAK1	Janus kinase 1	3716	ENSG00000162434
ARHGEF6	NA	ARHGEF6	Rac/Cdc42 guanine nucleotide exchange factor (GEF) 6	9459	ENSG00000129675
AKT3	NA	AKT3	v-akt murine thymoma viral oncogene homolog 3 (protein kinase B, gamma)	10000	ENSG00000117020
MAPK9	NA	MAPK9	mitogen-activated protein kinase 9	5601	ENSG00000050748
STAT1	NA	STAT1	signal transducer and activator of transcription 1, 91kDa	6772	ENSG00000115415
PIK3CA	NA	PIK3CA	phosphatidylinositol-4,5-bisphosphate 3-kinase, catalytic subunit alpha	5290	ENSG00000121879
MAPK1	NA	MAPK1	mitogen-activated protein kinase 1	5594	ENSG00000100030
SMAD4	NA	SMAD4	SMAD family member 4	4089	ENSG00000141646
CDK6	NA	CDK6	cyclin-dependent kinase 6	1021	ENSG00000105810
KEGG pathway	RNA degradation	3018	C=71	O=24	E=6.43	R=3.74	rawP=6.58e-09	adjP=5.69e-08
C1D	NA	C1D	C1D nuclear receptor corepressor	10438	ENSG00000197223
CNOT1	NA	CNOT1	CCR4-NOT transcription complex, subunit 1	23019	ENSG00000125107
SKIV2L2	NA	SKIV2L2	superkiller viralicidic activity 2-like 2 (S. cerevisiae)	23517	ENSG00000039123
PAN3	NA	PAN3	PAN3 poly(A) specific ribonuclease subunit homolog (S. cerevisiae)	255967	ENSG00000152520
NAA38	NA	NAA38	N(alpha)-acetyltransferase 38, NatC auxiliary subunit	51691	ENSG00000128534
EXOSC9	NA	EXOSC9	exosome component 9	5393	ENSG00000123737
CNOT7	NA	CNOT7	CCR4-NOT transcription complex, subunit 7	29883	ENSG00000198791
PABPC1L	NA	PABPC1L	poly(A) binding protein, cytoplasmic 1-like	80336	ENSG00000101104
DCP2	NA	DCP2	DCP2 decapping enzyme homolog (S. cerevisiae)	167227	ENSG00000172795
CNOT2	NA	CNOT2	CCR4-NOT transcription complex, subunit 2	4848	ENSG00000111596
HSPA9	NA	HSPA9	heat shock 70kDa protein 9 (mortalin)	3313	ENSG00000113013
LSM5	NA	LSM5	LSM5 homolog, U6 small nuclear RNA associated (S. cerevisiae)	23658	ENSG00000106355
DDX6	NA	DDX6	DEAD (Asp-Glu-Ala-Asp) box helicase 6	1656	ENSG00000110367
TTC37	NA	TTC37	tetratricopeptide repeat domain 37	9652	ENSG00000198677
XRN2	NA	XRN2	5'-3' exoribonuclease 2	22803	ENSG00000088930
[truncated: 1,684 more rows]

## Sheet: Plga-3D-DW-KEGG
User data and parameters: User data: textAreaUpload.txt, Organism: hsapiens, Id Type: gene_symbol, Ref Set: entrezgene, Significance Level: .05, Statistics Test: Hypergeometric, MTC: BH, Minimum: 2
[truncated: 3,446 more rows]

[truncated: 4 more sheets: chitosan-3D-UP-KEGG, chitosan-3D-DW-KEGG, collagen-3D-UP-KEGG, collagen-3D-DW-KEGG]
